# Supplementary material for: Adaptation to ex vivo culture reduces human hematopoietic stem cell activity independently of the cell cycle
Source: Blood. 2024 May 31;144(7):729–41. doi: 10.1182/blood.2023021426 (PMC7616366; doi:10.1182/blood.2023021426)
Supplement: Supplemental Table 1 [file BLOOD_BLD-2023-021426-mmc1.xlsx]

## Sheet: GT_UNTR
Experiment	Mouse	Timepoint	Cell dose	Singlets count	CD45++ count	(CD45++ & GlyA+) % of Singlets	Engrafted?	CD19++ count	CD33+ count	GlyA+ count	Lymphoid %	Myeloid %	Erythroid %
GT065	m1	0 h	50	10985	87	0.791989	YES	47	8	0	100	0	0
GT065	m2	0 h	50	12801	30	0.234357	NO	17	1	0	0	0	0
GT065	m3	0 h	50	9761	2	0.0204897	NO	0	0	0	0	0	0
GT065	m4	0 h	50	12420	0	0	NO	0	0	0	0	0	0
GT065	m5	0 h	50	9523	2	0.0210018	NO	0	0	0	0	0	0
GT065	m6	0 h	50	11523	4	0.0347132	NO	0	1	0	0	0	0
GT041	m1	0 h	250	335041	150	0.0504416	YES	34	37	19	47.8873	52.1127	0
GT041	m2	0 h	250	65723	243	0.372777	YES	181	5	2	100	NA	0
GT041	m3	0 h	250	23836	1	0.00839067	NO	1	0	1	0	0	0
GT041	m4	0 h	250	66237	2	0.00603892	NO	0	1	2	0	0	0
GT041	m18	0 h	250	80618	140	0.183582	YES	25	42	8	37.3134	62.6866	0
GT041	m19	0 h	250	50395	252	0.511956	YES	38	58	6	39.5833	60.4167	0
GT041	m20	0 h	250	24012	72	0.308179	YES	42	6	2	100	0	0
GT065	m7	0 h	1250	14299	0	0	NO	0	0	0	0	0	0
GT065	m8	0 h	1250	11139	90	0.807972	YES	24	34	0	41.3793	58.6207	0
GT041	m6	0 h	1250	107288	1669	1.55842	YES	1284	37	3	97.1991	2.80091	0
GT041	m7	0 h	1250	173629	52	0.0328286	YES	20	28	5	41.6667	58.3333	0
GT041	m8	0 h	1250	263257	6697	2.54428	YES	5355	30	1	99.4429	0.557103	0
GT041	m13	0 h	1250	53752	5	0.0130228	NO	3	0	2	0	0	0
GT041	m14	0 h	1250	125099	762	0.61871	YES	608	24	12	96.2025	3.79747	0
GT041	m15	0 h	1250	83196	182	0.218761	YES	64	38	0	62.7451	37.2549	0
GT041	m16	0 h	1250	94315	94	0.104967	YES	11	33	5	0	100	0
GT041	m9	0 h	5000	513000	105	0.0247563	YES	55	33	22	50	30	20
GT041	m10	0 h	5000	176544	4	0.00566431	NO	2	0	6	0	0	0
GT041	m11	0 h	5000	73242	105	0.150187	YES	48	38	5	55.814	44.186	0
GT041	m12	0 h	5000	48889	411	0.84068	YES	316	14	0	100	0	0
GT041	m17	0 h	5000	10499	169	1.60968	YES	56	39	0	58.9474	41.0526	0
GT041	m22	0 h	8000	48422	1123	2.33365	YES	786	176	7	81.7048	18.2952	0
GT041	m23	0 h	8000	83743	315	0.385704	YES	243	34	8	87.7256	12.2744	0
GT041	m24	0 h	8000	91760	154	0.180907	YES	85	43	12	66.4062	33.5938	0
GT071	m11	24 h	50	464000	13	0.0028223	NO	12	0	8	0	0	0
GT071	m12	24 h	50	279380	34	0.0120539	YES	32	0	5	100	0	0
GT065	m21	24 h	50	10936	0	0	NO	0	0	0	0	0	0
GT065	m22	24 h	50	10594	0	0	NO	0	0	0	0	0	0
GT065	m23	24 h	50	11652	0	0	NO	0	0	0	0	0	0
GT065	m24	24 h	50	14389	0	0	NO	0	0	0	0	0	0
GT065	m25	24 h	50	14247	0	0	NO	0	0	0	0	0	0
GT065	m26	24 h	50	14277	0	0	NO	0	0	0	0	0	0
GT071	m7	24 h	1250	258730	13	0.0051195	NO	13	0	4	0	0	0
GT071	m8	24 h	1250	260339	17	0.0065129	NO	17	0	7	0	0	0
GT071	m9	24 h	1250	287128	10	0.0034889	NO	10	0	6	0	0	0
GT071	m10	24 h	1250	525000	63	0.0119973	YES	28	26	7	51.8519	48.1481	0
GT065	m27	24 h	1250	11021	0	0	NO	0	0	0	0	0	0
GT065	m28	24 h	1250	22541	108	0.479127	YES	106	1	0	100	0	0
GT065	m29	24 h	1250	31744	725	2.2839	YES	660	30	0	95.6522	4.34783	0
GT065	m30	24 h	1250	24137	56	0.232009	YES	55	0	0	100	0	0
GT071	m1	24 h	5000	290921	7	0.0024588	NO	5	0	10	0	0	0
GT071	m2	24 h	5000	255149	9	0.0035437	NO	8	0	4	0	0	0
GT071	m3	24 h	5000	35086	2821	8.04232	YES	2644	27	0	98.9891	1.01086	0
GT071	m4	24 h	5000	528000	287	0.0546273	YES	259	11	7	100	0	0
GT071	m5	24 h	5000	30485	4504	14.7659	YES	4237	64	0	98.512	1.48803	0
GT071	m6	24 h	5000	247147	10	0.0040363	NO	8	0	6	0	0	0
GT065	m31	24 h	5000	56758	32	0.0599034	YES	24	5	2	100	0	0
GT071	m8	6 h	50	384149	14	0.00362021	NO	14	0	2	0	0	0
GT071	m9	6 h	50	441000	50	0.0114119	YES	25	18	7	100	0	0
GT071	m10	6 h	50	300155	31	0.010332	YES	29	0	0	100	0	0
GT071	m11	6 h	50	451000	49	0.0110804	YES	44	0	2	100	0	0
GT065	m9	6 h	50	10167	3	0.0295072	NO	1	1	0	0	0	0
GT065	m10	6 h	50	6859	1	0.0145794	NO	0	0	0	0	0	0
GT065	m11	6 h	50	19201	3	0.0156242	NO	1	1	0	0	0	0
GT065	m12	6 h	50	19673	2	0.0152493	NO	0	1	1	0	0	0
GT065	m13	6 h	50	31463	8	0.0349617	NO	6	1	3	0	0	0
GT065	m14	6 h	50	6352	1	0.0157431	NO	0	0	0	0	0	0
GT071	m4	6 h	1250	239782	1	0.00041117	NO	1	0	1	0	0	0
GT071	m5	6 h	1250	64227	6217	9.68063	YES	5927	64	2	98.9317	1.06827	0
GT071	m7	6 h	1250	459000	34	0.0072531	NO	32	1	6	0	0	0
GT065	m15	6 h	1250	20770	56	0.26962	YES	36	10	0	100	0	0
GT065	m16	6 h	1250	30623	11	0.0359207	NO	4	4	0	0	0	0
GT065	m17	6 h	1250	91724	7	0.00872182	NO	2	0	1	0	0	0
GT071	m1	6 h	5000	264402	96	0.0361771	YES	94	1	4	100	0	0
GT071	m2	6 h	5000	36045	5061	14.0436	YES	4758	53	0	98.8984	1.10164	0
GT071	m3	6 h	5000	41023	5376	13.0738	YES	5081	32	1	99.3741	0.625856	0
GT065	m18	6 h	5000	21931	2386	10.8796	YES	2215	76	0	96.6827	3.31733	0
GT065	m19	6 h	5000	24751	54	0.222213	YES	45	1	1	100	0	0
GT071	m13	62 h	50	113562	1	0.00088	NO	1	0	0	100	0	0
GT071	m15	62 h	50	134818	1	0.00075057	NO	1	0	1	50	0	50
GT071	m16	62 h	50	155283	2	0.00129404	NO	2	0	1	66.6667	0	33.3333
GT071	m17	62 h	50	120520	1	0.00082917	NO	1	0	0	100	0	0
GT071	m18	62 h	50	115403	18	0.0153087	NO	13	0	1	92.8571	0	7.14286
GT071	m19	62 h	50	271392	1	0.00037612	NO	1	0	2	33.3333	0	66.6667
GT071	m20	62 h	50	123153	2	0.00162448	NO	2	0	0	100	0	0
GT071	m7	62 h	1250	112259	20	0.01818	NO	18	0	0	0	0	0
GT071	m8	62 h	1250	107583	1740	1.62185	YES	1433	5	0	100	0	0
GT071	m9	62 h	1250	80122	2836	3.53935	YES	2328	6	0	100	0	0
GT071	m10	62 h	1250	53008	262	0.4925	YES	220	1	0	100	0	0
GT071	m11	62 h	1250	141507	2	0.001415	NO	2	0	0	100	0	0
GT071	m12	62 h	1250	146554	0	0	NO	0	0	0	0	0	0
GT071	m14	62 h	1250	148521	0	0	NO	0	0	0	0	0	0
GT071	m1	62 h	5000	167683	13480	8.0339	YES	11356	16	0	100	0	0
GT071	m2	62 h	5000	157399	159	0.0964064	YES	125	0	1	100	0	0
GT071	m3	62 h	5000	161450	78	0.0481686	YES	54	2	3	100	0	0
GT071	m4	62 h	5000	173016	1635	0.946212	YES	1266	7	2	100	0	0
GT071	m5	62 h	5000	131878	3	0.002275	NO	3	0	0	0	0	0
GT025	m5	62 h	8000	54725	136	0.264961	YES	106	12	11	100	0	0
GT025	m6	62 h	8000	90010	61	0.0799911	YES	48	1	11	100	0	0
GT025	m7	62 h	8000	65601	85	0.146339	YES	50	25	11	66.6667	33.3333	0
GT025	m8	62 h	8000	61261	2070	3.39694	YES	1823	34	3	98.1691	1.83091	0

## Sheet: GT_mice_LDA_GFP_analysis
Experiment	Mouse	GFP+ Count	GFP+ Graft?	(GFP+) % of CD45++
GT071	m1	407	YES	3.02
GT071	m2	126	YES	79.2
GT071	m3	63	YES	80.8
GT071	m4	43	YES	2.63
GT071	m8	1739	YES	99.9
GT071	m9	723	YES	25.5
GT071	m10	134	YES	51.1
GT025	m5	31	YES	21.3793
GT025	m6	21	NO	29.1667
GT025	m7	52	YES	54.1667
GT025	m8	857	YES	41.1821

## Sheet: EXPER_UNTR
Experiment	Mouse	Timepoint	IB/BM	Cell dose	Singlets count	CD45++ count	(CD45++ & GlyA+) % of Singlets	Engrafted?	CD19++ count	CD33+ count	GlyA+ count	Lymphoid %	Myeloid %	Erythroid %
QA96	m9	0 h	BM	5	9305	0	0	NO	0	0	1	0	0	0
QA96	m10	0 h	BM	5	8968	0	0	NO	0	0	0	0	0	0
QA96	m11	0 h	BM	5	9722	0	0	NO	0	0	1	0	0	0
QA96	m12	0 h	BM	5	9046	0	0	NO	0	0	0	0	0	0
QA96	m9	0 h	IB	5	21334	0	0	NO	0	0	2	0	0	0
QA96	m10	0 h	IB	5	9747	1	0.0102596	NO	1	0	1	0	0	0
QA96	m11	0 h	IB	5	9340	0	0	NO	0	0	2	0	0	0
QA96	m12	0 h	IB	5	12116	1	0.00825355	NO	1	0	1	0	0	0
QA97	m7	0 h	BM	5	17076	2	0.0117123	NO	1	0	0	0	0	0
QA97	m9	0 h	BM	5	14907	9	0.0603743	NO	5	3	0	0	0	0
QA97	m10	0 h	BM	5	15262	17	0.111388	NO	3	9	0	0	0	0
QA97	m11	0 h	BM	5	17990	0	0	NO	0	0	0	0	0	0
QA97	m15	0 h	BM	5	16638	0	0	NO	0	0	0	0	0	0
QA97	m16	0 h	BM	5	16724	0	0	NO	0	0	0	0	0	0
QA97	m8	0 h	IB	5	16373	3	0.0183228	NO	2	0	1	0	0	0
QA97	m9	0 h	IB	5	17260	1	0.00579374	NO	0	1	0	0	0	0
QA97	m10	0 h	IB	5	14473	0	0	NO	0	0	0	0	0	0
QA97	m11	0 h	IB	5	14060	4	0.0284495	NO	0	2	0	0	0	0
QA97	m14	0 h	IB	5	14817	1	0.006749	NO	0	1	0	0	0	0
QA97	m15	0 h	IB	5	15534	0	0	NO	0	0	0	0	0	0
QA97	m8	0 h	BM	5	17315	1070	6.17961	YES	752	117	0	86.5362	13.4638	0
QA97	m12	0 h	BM	5	19511	2024	10.3736	YES	1617	56	0	96.6527	3.34728	0
QA97	m13	0 h	BM	5	24679	11412	46.2417	YES	9645	770	4	92.6068	7.39318	0
QA97	m14	0 h	BM	5	38235	134	0.350464	YES	110	8	1	100	0	0
QA97	m7	0 h	IB	5	16809	41	0.243917	YES	34	4	0	100	0	0
QA97	m12	0 h	IB	5	18453	2023	10.963	YES	1729	92	1	94.9478	5.05217	0
QA97	m13	0 h	IB	5	26549	13140	49.4934	YES	10198	1483	5	87.3042	12.6958	0
QA97	m16	0 h	IB	5	41332	59	0.142747	YES	46	2	8	100	0	0
QA96	m1	0 h	BM	25	10848	0	0	NO	0	0	0	0	0	0
QA96	m2	0 h	BM	25	17725	3	0.0169252	NO	3	0	2	0	0	0
QA96	m3	0 h	BM	25	10745	0	0	NO	0	0	0	0	0	0
QA96	m8	0 h	BM	25	8108	0	0	NO	0	0	1	0	0	0
QA96	m2	0 h	IB	25	20912	0	0	NO	0	0	0	0	0	0
QA96	m3	0 h	IB	25	30440	0	0	NO	0	0	1	0	0	0
QA96	m8	0 h	IB	25	13115	1	0.00762486	NO	1	0	3	0	0	0
QA97	m1	0 h	BM	25	18757	0	0	NO	0	0	0	0	0	0
QA97	m3	0 h	BM	25	39681	22	0.0554422	NO	8	6	8	0	0	0
QA96	m1	0 h	IB	25	31568	78	0.247086	YES	66	6	0	100	0	0
QA97	m2	0 h	BM	25	89143	613	0.687659	YES	20	541	4	3.56506	96.4349	0
QA97	m4	0 h	BM	25	24975	6773	27.1191	YES	4982	819	31	85.4252	14.0432	0.53155
QA97	m5	0 h	BM	25	27548	2012	7.30362	YES	1319	234	1	84.9324	15.0676	0
QA97	m6	0 h	BM	25	17847	3758	21.0568	YES	3022	106	1	96.6113	3.38875	0
QA97	m1	0 h	IB	25	25764	75	0.291104	YES	62	6	2	100	0	0
QA97	m2	0 h	IB	25	21154	938	4.43415	YES	652	76	1	89.5604	10.4396	0
QA97	m3	0 h	IB	25	17348	137	0.789716	YES	90	15	0	100	0	0
QA97	m4	0 h	IB	25	19071	3338	17.503	YES	2589	310	5	89.3067	10.6933	0
QA97	m5	0 h	IB	25	26519	16226	61.1863	YES	14776	562	0	96.3359	3.6641	0
QA97	m6	0 h	IB	25	20942	4746	22.6626	YES	4239	166	0	96.2316	3.76844	0
QA96	m4	0 h	BM	100	24065	2286	9.49927	YES	1974	113	2	94.5855	5.41447	0
QA96	m5	0 h	BM	100	28360	31	0.109309	YES	29	2	2	100	0	0
QA96	m6	0 h	BM	100	21451	152	0.708592	YES	130	8	0	100	0	0
QA96	m4	0 h	IB	100	41620	15603	37.4892	YES	13895	391	2	97.2631	2.73695	0
QA96	m5	0 h	IB	100	36115	227	0.628548	YES	136	63	2	68.3417	31.6583	0
QA96	m6	0 h	IB	100	58348	1042	1.78584	YES	928	43	11	95.5716	4.42842	0
QA97	m17	0 h	BM	100	29919	9446	31.5719	YES	7004	1315	344	80.8496	15.1795	3.97091
QA97	m18	0 h	BM	100	16531	1243	7.51921	YES	867	169	0	83.6873	16.3127	0
QA97	m19	0 h	BM	100	20089	5541	27.5823	YES	4652	279	1	94.3419	5.65808	0
QA97	m20	0 h	BM	100	21254	7612	35.8144	YES	6462	341	3	94.9875	5.01249	0
QA97	m17	0 h	IB	100	30389	11035	36.3125	YES	8736	1331	409	83.3906	12.7052	3.90416
QA97	m18	0 h	IB	100	17685	979	5.53576	YES	780	79	0	90.8033	9.19674	0
QA97	m19	0 h	IB	100	19516	2952	15.1261	YES	2439	198	0	92.4915	7.50853	0
QA97	m20	0 h	IB	100	21298	7722	36.2569	YES	6876	309	1	95.6994	4.30063	0
QA64	m21	24 h	BM	10	75290	0	0	NO	0	0	0	0	0	0
QA64	m22	24 h	BM	10	67864	0	0	NO	0	0	1	0	0	0
QA64	m23	24 h	BM	10	74746	0	0	NO	0	0	0	0	0	0
QA64	m24	24 h	BM	10	73082	0	0	NO	0	0	0	0	0	0
QA64	m21	24 h	IB	10	77210	0	0	NO	0	0	0	0	0	0
QA64	m22	24 h	IB	10	84133	0	0	NO	0	0	0	0	0	0
QA64	m23	24 h	IB	10	79403	0	0	NO	0	0	1	0	0	0
QA64	m24	24 h	IB	10	77347	0	0	NO	0	0	0	0	0	0
QA80	m17	24 h	BM	10	138452	1	0.000722272	NO	0	1	3	0	0	0
QA80	m18	24 h	BM	10	159322	0	0	NO	0	0	5	0	0	0
QA80	m19	24 h	BM	10	76541	0	0	NO	0	0	0	0	0	0
QA80	m20	24 h	BM	10	93276	0	0	NO	0	0	1	0	0	0
QA80	m17	24 h	IB	10	73621	0	0	NO	0	0	3	0	0	0
QA80	m18	24 h	IB	10	170939	1	0.000585004	NO	0	1	10	0	0	0
QA80	m19	24 h	IB	10	207657	0	0	NO	0	0	8	0	0	0
QA80	m20	24 h	IB	10	71471	0	0	NO	0	0	3	0	0	0
QA51	m5	24 h	BM	50	57650	1	0.00173461	NO	1	0	0	0	0	0
QA51	m6	24 h	BM	50	76834	3	0.00390452	NO	2	0	1	0	0	0
QA51	m7	24 h	BM	50	58104	6	0.0103263	NO	4	0	0	0	0	0
QA51	m5	24 h	IB	50	111487	1	0.000896966	NO	0	0	0	0	0	0
QA51	m6	24 h	IB	50	106077	3	0.00282813	NO	0	0	0	0	0	0
QA51	m7	24 h	IB	50	65820	2	0.00303859	NO	2	0	0	0	0	0
QA64	m13	24 h	BM	50	196109	28	0.0142778	NO	9	0	1	0	0	0
QA64	m14	24 h	BM	50	76212	0	0	NO	0	0	0	0	0	0
QA64	m16	24 h	BM	50	78897	0	0	NO	0	0	0	0	0	0
QA64	m13	24 h	IB	50	148170	13	0.00877371	NO	6	2	1	0	0	0
QA64	m14	24 h	IB	50	132716	3	0.00226047	NO	1	1	1	0	0	0
QA64	m16	24 h	IB	50	111237	0	0	NO	0	0	5	0	0	0
QA80	m10	24 h	BM	50	4173	5	0.119818	NO	3	1	1	0	0	0
QA80	m12	24 h	BM	50	80514	0	0	NO	0	0	4	0	0	0
QA51	m8	24 h	BM	50	77161	7940	10.2902	YES	3846	747	6	83.7361	16.2639	0
QA51	m8	24 h	IB	50	65488	9845	15.0333	YES	5819	601	1	90.6386	9.36137	0
QA80	m9	24 h	BM	50	93230	2663	2.85638	YES	1704	590	1	74.2807	25.7193	0
QA80	m11	24 h	BM	50	104364	227	0.217508	YES	164	15	7	100	0	0
QA80	m9	24 h	IB	50	87388	3257	3.72706	YES	1753	602	6	74.4374	25.5626	0
QA80	m10	24 h	IB	50	217514	112	0.0514909	YES	37	7	15	100	0	0
QA80	m11	24 h	IB	50	124403	224	0.18006	YES	132	67	5	66.3317	33.6683	0
QA80	m12	24 h	IB	50	171883	45	0.0261806	YES	21	5	16	100	0	0
QA51	m9	24 h	BM	300	124223	155	0.124776	YES	71	8	0	100	0	0
QA51	m10	24 h	BM	300	112128	25828	23.0344	YES	10887	1261	18	89.6197	10.3803	0
QA51	m11	24 h	BM	300	146350	970	0.662795	YES	171	414	2	29.2308	70.7692	0
QA51	m12	24 h	BM	300	113386	51958	45.824	YES	26179	3234	21	88.9414	10.9873	0.0713461
QA51	m9	24 h	IB	300	191869	56	0.0291866	YES	36	1	0	100	0	0
QA51	m10	24 h	IB	300	85359	35912	42.0717	YES	20069	2152	23	90.2221	9.67452	0.103399
QA51	m11	24 h	IB	300	67063	23192	34.5824	YES	8910	5232	93	62.5922	36.7545	0.653319
QA51	m12	24 h	IB	300	126240	154	0.12199	YES	67	26	1	72.043	27.957	0
QA64	m5	24 h	BM	300	81391	15809	19.4235	YES	7674	2336	199	75.169	22.8818	1.94926
QA64	m6	24 h	BM	300	85770	5945	6.93133	YES	2510	212	1	92.2116	7.78839	0
QA64	m7	24 h	BM	300	79331	2169	2.73411	YES	1072	172	55	82.525	13.241	4.23403
QA64	m8	24 h	BM	300	76429	10690	13.9868	YES	1962	470	96	77.6108	18.5918	3.79747
QA64	m5	24 h	IB	300	57249	10761	18.7968	YES	5849	1885	88	74.7763	24.0987	1.12503
QA64	m6	24 h	IB	300	66957	8085	12.0749	YES	5414	442	1	92.4522	7.54781	0
QA64	m7	24 h	IB	300	72888	9424	12.9294	YES	6073	869	58	86.7571	12.4143	0.828571
QA64	m8	24 h	IB	300	79399	30349	38.2234	YES	17535	2591	72	86.8155	12.828	0.356471
QA80	m1	24 h	BM	300	88866	6191	6.96667	YES	2320	2200	222	48.9245	46.3939	4.68157
QA80	m2	24 h	BM	300	53153	24386	45.8789	YES	18263	1746	2	91.2739	8.72607	0
QA80	m3	24 h	BM	300	52755	26084	49.4437	YES	16451	5523	232	74.0836	24.8717	1.04476
QA80	m4	24 h	BM	300	46770	6115	13.0746	YES	4818	367	0	92.9219	7.07811	0
QA80	m1	24 h	IB	300	39076	6153	15.7462	YES	2289	2940	27	43.5502	55.9361	0.513699
QA80	m2	24 h	IB	300	81814	15456	18.8916	YES	5712	8375	7	40.548	59.452	0
QA80	m3	24 h	IB	300	47305	9298	19.6554	YES	5690	1857	15	75.3942	24.6058	0
QA80	m4	24 h	IB	300	97513	5036	5.16444	YES	3088	897	5	77.4906	22.5094	0
QA96	m23	6 h	BM	5	10077	1	0.00992359	NO	0	0	0	0	0	0
QA96	m24	6 h	BM	5	9299	0	0	NO	0	0	0	0	0	0
QA96	m24	6 h	IB	5	8273	1	0.0120875	NO	0	1	0	0	0	0
QA96	m16	6 h	BM	5	19465	959	4.92679	YES	740	128	1	85.2535	14.7465	0
QA96	m22	6 h	BM	5	22121	625	2.82537	YES	568	16	3	100	0	0
QA96	m16	6 h	IB	5	157226	246	0.156463	YES	183	40	4	82.0628	17.9372	0
QA96	m22	6 h	IB	5	31391	834	2.65681	YES	696	64	0	91.5789	8.42105	0
QA96	m23	6 h	IB	5	192549	30	0.0155804	YES	25	2	7	100	0	0
QA96	m14	6 h	BM	25	9647	0	0	NO	0	0	1	0	0	0
QA96	m14	6 h	IB	25	11173	1	0.00895015	NO	1	0	1	0	0	0
QA96	m18	6 h	BM	25	40699	37	0.0909113	YES	26	8	1	100	0	0
QA96	m19	6 h	BM	25	20270	256	1.26295	YES	216	2	0	100	0	0
QA96	m18	6 h	IB	25	20819	950	4.56314	YES	707	169	2	80.7078	19.2922	0
QA96	m19	6 h	IB	25	17088	336	1.96629	YES	311	7	0	100	0	0
QA96	m20	6 h	BM	100	18666	50	0.267867	YES	37	9	0	100	0	0
QA96	m21	6 h	BM	100	77932	8232	10.5631	YES	6234	745	18	89.3251	10.6749	0
QA96	m25	6 h	BM	100	9821	973	9.90734	YES	743	106	0	87.5147	12.4853	0
QA96	m26	6 h	BM	100	186058	17574	9.44544	YES	12720	2203	29	85.0722	14.7338	0.193954
QA96	m20	6 h	IB	100	36755	514	1.39845	YES	381	105	2	78.3951	21.6049	0
QA96	m21	6 h	IB	100	142743	17944	12.5708	YES	15358	806	23	94.8786	4.9793	0.142089
QA96	m25	6 h	IB	100	32743	11612	35.4641	YES	8921	922	29	90.3667	9.33955	0.29376
QA96	m26	6 h	IB	100	45285	7591	16.7627	YES	4369	2151	26	66.743	32.8598	0.397189
QA100	m20	6 h	BM	5	16146	6	0.0743218	NO	3	0	6	0	0	0
QA100	m21	6 h	BM	5	11795	3	0.0423908	NO	3	0	2	0	0	0
QA100	m22	6 h	BM	5	35487	22	0.0619945	NO	17	2	0	0	0	0
QA100	m20	6 h	IB	5	97134	17	0.0175016	NO	8	2	0	0	0	0
QA100	m21	6 h	IB	5	22077	10	0.045296	NO	8	0	0	0	0	0
QA100	m22	6 h	IB	5	15985	8	0.0500469	NO	6	1	0	0	0	0
QA100	m23	6 h	IB	5	18013	5	0.0277577	NO	4	0	0	0	0	0
QA100	m23	6 h	BM	5	64687	152	0.234978	YES	125	5	0	100	0	0
QA100	m1	6 h	BM	25	9716	1	0.0102923	NO	1	0	0	0	0	0
QA100	m2	6 h	BM	25	29625	7	0.0270042	NO	2	1	1	0	0	0
QA100	m2	6 h	IB	25	29404	12	0.0408108	NO	3	3	0	0	0	0
QA100	m1	6 h	IB	25	24664	89	0.36085	YES	33	16	0	100	0	0
QA100	m11	6 h	BM	100	36980	253	0.684154	YES	227	17	0	100	0	0
QA100	m12	6 h	BM	100	7460	811	10.8713	YES	700	57	0	92.4703	7.52972	0
QA100	m11	6 h	IB	100	47664	54	0.115391	YES	43	1	1	100	0	0
QA100	m12	6 h	IB	100	24942	313	1.25491	YES	259	36	0	87.7966	12.2034	0
QA47	m7	72 h	BM	50	72990	4	0.0054802	NO	0	1	2	0	0	0
QA47	m8	72 h	BM	50	76785	1	0.00130234	NO	1	0	0	0	0	0
QA47	m7	72 h	IB	50	214709	21	0.00978068	NO	7	0	0	0	0	0
QA47	m8	72 h	IB	50	150861	5	0.00331431	NO	1	0	1	0	0	0
QA65	m21	72 h	BM	50	74286	0	0	NO	0	0	3	0	0	0
QA65	m23	72 h	BM	50	26630	0	0	NO	0	0	0	0	0	0
QA65	m24	72 h	BM	50	25440	0	0	NO	0	0	1	0	0	0
QA65	m21	72 h	IB	50	133571	2	0.00149733	NO	1	1	4	0	0	0
QA65	m23	72 h	IB	50	142066	5	0.00351949	NO	0	3	4	0	0	0
QA65	m24	72 h	IB	50	92310	0	0	NO	0	0	0	0	0	0
QA73	m13	72 h	BM	50	62185	0	0	NO	0	0	3	0	0	0
QA73	m14	72 h	BM	50	35535	0	0	NO	0	0	0	0	0	0
QA73	m15	72 h	BM	50	25872	0	0	NO	0	0	1	0	0	0
QA73	m16	72 h	BM	50	59278	0	0	NO	0	0	2	0	0	0
QA73	m13	72 h	IB	50	56051	0	0	NO	0	0	1	0	0	0
QA73	m14	72 h	IB	50	64430	0	0	NO	0	0	1	0	0	0
QA73	m15	72 h	IB	50	69302	0	0	NO	0	0	3	0	0	0
QA73	m16	72 h	IB	50	65693	0	0	NO	0	0	1	0	0	0
QA47	m5	72 h	BM	50	78144	8037	10.2849	YES	3727	341	2	91.6175	8.3825	0
QA47	m6	72 h	BM	50	81044	9587	11.8294	YES	4814	658	74	86.8013	11.8644	1.33429
QA47	m5	72 h	IB	50	70146	49288	70.2649	YES	36088	1986	36	94.6943	5.21123	0.0944634
QA47	m6	72 h	IB	50	81616	520	0.63713	YES	302	66	0	82.0652	17.9348	0
QA65	m20	72 h	BM	50	115999	402	0.346555	YES	139	106	3	93.3203	6.67973	0
QA65	m22	72 h	BM	50	119131	43	0.0360947	YES	0	38	4	0	100	0
QA65	m20	72 h	IB	50	158590	379	0.238981	YES	169	49	0	77.5229	22.4771	0
QA65	m22	72 h	IB	50	118649	3310	2.78974	YES	3	3069	4	0	100	0
QA47	m13	72 h	BM	300	79025	0	0	NO	0	0	0	0	0	0
QA47	m14	72 h	BM	300	76504	0	0	NO	0	0	0	0	0	0
QA47	m13	72 h	IB	300	127890	0	0	NO	0	0	1	0	0	0
QA47	m14	72 h	IB	300	79001	9	0.0113923	NO	0	9	1	0	0	0
QA73	m5	72 h	BM	300	60763	3	0.00493722	NO	2	0	0	0	0	0
QA73	m5	72 h	IB	300	103626	13	0.0125451	NO	0	12	4	0	0	0
QA47	m15	72 h	BM	300	81354	6203	7.6247	YES	3169	659	4	82.7847	17.2153	0
QA47	m16	72 h	BM	300	74411	17033	22.8904	YES	9780	1110	43	89.4539	10.1527	0.393305
QA47	m15	72 h	IB	300	125454	4478	3.56944	YES	2413	616	8	79.6633	20.3367	0
QA47	m16	72 h	IB	300	83863	50879	60.6692	YES	28625	7470	1175	76.8044	20.0429	3.15267
QA65	m8	72 h	BM	300	38853	7648	19.6845	YES	4277	634	3	87.0902	12.9098	0
QA65	m9	72 h	BM	300	42202	13506	32.0032	YES	6000	2024	17	74.7757	25.2243	0
QA65	m10	72 h	BM	300	49995	19380	38.7639	YES	9522	2951	23	76.2004	23.6156	0.184059
QA65	m11	72 h	BM	300	57056	34672	60.7684	YES	19286	3305	4	85.3703	14.6297	0
QA65	m12	72 h	BM	300	97738	679	0.694714	YES	138	415	38	23.3503	70.22	6.42978
QA65	m13	72 h	BM	300	48711	20752	42.6023	YES	10754	1052	2	91.0893	8.91072	0
QA65	m14	72 h	BM	300	37147	9845	26.5028	YES	5012	768	2	86.7128	13.2872	0
QA65	m8	72 h	IB	300	49624	29205	58.8526	YES	12638	7926	117	61.1092	38.325	0.565737
QA65	m9	72 h	IB	300	43308	13242	30.5763	YES	6828	1876	9	78.4467	21.5533	0
QA65	m10	72 h	IB	300	40471	1571	3.88179	YES	875	196	0	81.6993	18.3007	0
QA65	m11	72 h	IB	300	58740	41191	70.1243	YES	20403	7711	66	72.4024	27.3634	0.234209
QA65	m12	72 h	IB	300	125389	551	0.439432	YES	60	443	4	11.9284	88.0716	0
QA65	m13	72 h	IB	300	47258	31500	66.6554	YES	9986	14563	121	40.4783	59.0312	0.490474
QA65	m14	72 h	IB	300	69971	61366	87.702	YES	35917	6480	40	84.636	15.2697	0.0942574
QA19	m2	72 h	BM	700	87182	10	0.0114703	NO	2	0	1	0	0	0
QA19	m3	72 h	BM	700	92696	17	0.0183395	NO	3	5	5	0	0	0
QA19	m2	72 h	IB	700	220573	29	0.0131476	NO	10	1	3	0	0	0
QA19	m3	72 h	IB	700	91812	1	0.00108918	NO	0	0	0	0	0	0
QA24	m1	72 h	BM	700	197865	1	0.000505395	NO	0	0	2	0	0	0
QA24	m1	72 h	IB	700	117735	0	0	NO	0	0	1	0	0	0
QA47	m2	72 h	BM	700	148016	15	0.010134	NO	10	0	1	0	0	0
QA19	m1	72 h	BM	700	186218	13693	7.35321	YES	4860	434	9	91.802	8.19796
QA19	m4	72 h	BM	700	186517	2550	1.36717	YES	545	903	9	37.6381	62.3619	0
QA19	m1	72 h	IB	700	47681	10380	21.7697	YES	4763	477	6	90.8969	9.10305	0
QA19	m4	72 h	IB	700	95675	38832	40.5874	YES	16262	4767	420	75.8171	22.2248	1.95813
QA24	m2	72 h	BM	700	104562	19388	18.5421	YES	12054	1223	4	90.7886	9.21142	0
QA24	m3	72 h	BM	700	100852	5749	5.70043	YES	3535	335	2	91.3437	8.65633	0
QA24	m4	72 h	BM	700	100079	7319	7.31322	YES	4323	578	3	88.2065	11.7935	0
QA24	m5	72 h	BM	700	198621	1647	0.829217	YES	102	660	3	13.3858	86.6142	0
QA24	m6	72 h	BM	700	199125	1661	0.834149	YES	906	72	1	92.638	7.36196	0
QA24	m7	72 h	BM	700	100865	11778	11.677	YES	5927	1897	103	74.7698	23.9309	1.29936
QA24	m2	72 h	IB	700	100592	8712	8.66073	YES	5829	651	1	89.9537	10.0463	0
QA24	m3	72 h	IB	700	98722	2344	2.37434	YES	1471	321	1	82.0871	17.9129	0
QA24	m4	72 h	IB	700	99641	12014	12.0573	YES	6154	611	69	90.0498	8.94059	1.00966
QA24	m5	72 h	IB	700	279772	1799	0.643024	YES	56	828	8	6.33484	93.6652	0
QA24	m6	72 h	IB	700	167575	2241	1.33731	YES	1347	82	3	94.2617	5.73828	0
QA24	m7	72 h	IB	700	102548	30781	30.0162	YES	17647	4952	500	76.3972	21.4382	2.1646
QA47	m1	72 h	BM	700	55290	16987	30.7235	YES	10061	705	9	93.4516	6.54839	0
QA47	m3	72 h	BM	700	80962	5253	6.48823	YES	2840	737	8	79.3961	20.6039	0
QA47	m4	72 h	BM	700	77401	31958	41.2889	YES	15551	3770	27	80.3752	19.4852	0.139549
QA47	m1	72 h	IB	700	84152	44861	53.3095	YES	36061	1493	598	94.5193	3.91329	1.56741
QA47	m2	72 h	IB	700	146684	164	0.111805	YES	108	10	2	91.5254	8.47458	0
QA47	m3	72 h	IB	700	83649	35008	41.8511	YES	26860	2103	83	92.474	7.24024	0.285754
QA47	m4	72 h	IB	700	70414	56170	79.7711	YES	39416	4914	148	88.6191	11.0482	0.332749

## Sheet: EXPER_UNTR+PD_24h_72h
Experiment	Mouse	Timepoint	IB/BM	Condition	Cell dose	Singlets count	CD45++ count	(CD45++ & GlyA+) % of Singlets	Engrafted?	CD19++ count	CD33+ count	GlyA+ count	Lymphoid %	Myeloid %	Erythroid %
QA64	m17	24 h	IB	PD	10	248053	31	0.0124973	YES	0	31	1	0	100	0
QA64	m17	24 h	BM	PD	10	79728	0	0	NO	0	0	0	0	0	0
QA64	m18	24 h	BM	PD	10	77247	0	0	NO	0	0	0	0	0	0
QA64	m19	24 h	BM	PD	10	78987	0	0	NO	0	0	0	0	0	0
QA64	m20	24 h	BM	PD	10	79424	0	0	NO	0	0	0	0	0	0
QA64	m18	24 h	IB	PD	10	154643	1	0.000646651	NO	0	1	1	0	0	0
QA64	m19	24 h	IB	PD	10	75314	1	0.00132777	NO	0	0	2	0	0	0
QA64	m20	24 h	IB	PD	10	78341	1	0.00127647	NO	0	0	3	0	0	0
QA80	m21	24 h	BM	PD	10	69364	0	0	NO	0	0	1	0	0	0
QA80	m22	24 h	BM	PD	10	72710	0	0	NO	0	0	4	0	0	0
QA80	m23	24 h	BM	PD	10	89680	0	0	NO	0	0	0	0	0	0
QA80	m21	24 h	IB	PD	10	25544	0	0	NO	0	0	1	0	0	0
QA80	m22	24 h	IB	PD	10	50188	10	0.0199251	NO	1	1	4	0	0	0
QA80	m23	24 h	IB	PD	10	5244	0	0	NO	0	0	0	0	0	0
QA51	m1	24 h	BM	PD	50	196610	24618	12.5212	YES	10605	2851	18	78.8124	21.1876	0
QA51	m2	24 h	BM	PD	50	61621	832	1.35019	YES	376	48	1	88.6792	11.3208	0
QA51	m3	24 h	BM	PD	50	104743	61	0.0582378	YES	23	2	0	100	0	0
QA51	m1	24 h	IB	PD	50	81141	7746	9.54635	YES	4438	1360	1	76.5436	23.4564	0
QA51	m2	24 h	IB	PD	50	68847	1097	1.59339	YES	682	52	0	92.9155	7.08447	0
QA64	m9	24 h	BM	PD	50	78289	182	0.232472	YES	38	6	0	100	0	0
QA64	m12	24 h	BM	PD	50	84694	3226	3.80901	YES	706	29	0	96.0544	3.94558	0
QA64	m9	24 h	IB	PD	50	81582	183	0.224314	YES	110	10	0	100	0	0
QA64	m12	24 h	IB	PD	50	90463	905	1.00041	YES	405	105	0	79.4118	20.5882	0
QA80	m13	24 h	BM	PD	50	209995	266	0.12667	YES	171	33	12	65.5556	34.4444	0
QA80	m13	24 h	IB	PD	50	129477	97	0.0749168	YES	48	21	5	69.5652	30.4348	0
QA51	m4	24 h	BM	PD	50	107394	5	0.00465575	NO	2	0	1	0	0	0
QA51	m3	24 h	IB	PD	50	172939	9	0.00520415	NO	5	0	1	0	0	0
QA51	m4	24 h	IB	PD	50	123109	2	0.00162458	NO	1	0	0	0	0	0
QA64	m10	24 h	BM	PD	50	78262	0	0	NO	0	0	0	0	0	0
QA64	m10	24 h	IB	PD	50	164909	29	0.0175855	NO	8	6	1	0	0	0
QA80	m15	24 h	BM	PD	50	83701	0	0	NO	0	0	3	0	0	0
QA80	m16	24 h	BM	PD	50	77771	0	0	NO	0	0	2	0	0	0
QA80	m15	24 h	IB	PD	50	175938	2	0.00113676	NO	1	0	10	0	0	0
QA80	m16	24 h	IB	PD	50	137442	0	0	NO	0	0	5	0	0	0
QA51	m13	24 h	BM	PD	300	95285	242	0.253975	YES	99	13	0	100	0	0
QA51	m14	24 h	BM	PD	300	162523	45041	27.7136	YES	19916	1690	0	92.1781	7.8219	0
QA51	m15	24 h	BM	PD	300	44514	12244	27.506	YES	3606	501	0	87.8013	12.1987	0
QA51	m17	24 h	BM	PD	300	36837	11879	32.2475	YES	4330	955	2	81.93	18.07	0
QA51	m13	24 h	IB	PD	300	75531	34058	45.0914	YES	20216	2660	31	88.2525	11.6122	0.13533
QA51	m14	24 h	IB	PD	300	64014	12708	19.8519	YES	7952	111	0	98.6233	1.37666	0
QA51	m15	24 h	IB	PD	300	64500	2058	3.1907	YES	1009	66	0	93.8605	6.13953	0
QA51	m16	24 h	IB	PD	300	63828	14403	22.5653	YES	7699	511	0	93.7759	6.22412	0
QA51	m17	24 h	IB	PD	300	69012	12140	17.5911	YES	1739	1457	1	54.4118	45.5882	0
QA64	m1	24 h	BM	PD	300	57658	3967	6.88022	YES	1512	303	5	83.3058	16.6942	0
QA64	m2	24 h	BM	PD	300	57048	10675	18.7123	YES	5939	576	5	91.1589	8.84114	0
QA64	m3	24 h	BM	PD	300	75329	5280	7.00925	YES	2157	36	1	98.3584	1.64159	0
QA64	m4	24 h	BM	PD	300	83262	1772	2.12822	YES	497	351	3	58.6085	41.3915	0
QA64	m1	24 h	IB	PD	300	85007	45941	54.0438	YES	26622	2021	14	92.9442	7.05583	0
QA64	m2	24 h	IB	PD	300	75634	26589	35.1548	YES	14117	4419	922	72.5511	22.7105	4.73841
QA64	m3	24 h	IB	PD	300	83177	7062	8.49033	YES	4882	159	1	96.8459	3.15414	0
QA64	m4	24 h	IB	PD	300	62777	12442	19.8194	YES	6565	2644	27	71.0806	28.6271	0.292334
QA80	m5	24 h	BM	PD	300	37617	7073	18.8027	YES	4487	1509	0	74.8332	25.1668	0
QA80	m6	24 h	BM	PD	300	46281	5349	11.5577	YES	3480	971	21	77.8175	21.7129	0.469589
QA80	m7	24 h	BM	PD	300	42140	9105	21.6065	YES	6018	1512	1	79.9203	20.0797	0
QA80	m8	24 h	BM	PD	300	49648	2087	4.20359	YES	1349	381	3	77.9769	22.0231	0
QA80	m5	24 h	IB	PD	300	84611	3667	4.33395	YES	443	2903	9	13.2397	86.7603	0
QA80	m6	24 h	IB	PD	300	120224	20890	17.3759	YES	4463	14126	23	24.0088	75.9912	0
QA80	m7	24 h	IB	PD	300	53642	9495	17.7007	YES	4308	3401	9	55.8827	44.1173	0
QA80	m8	24 h	IB	PD	300	60218	29515	49.0136	YES	15945	8743	2	64.586	35.414	0
QA64	m21	24 h	BM	UNTR	10	75290	0	0	NO	0	0	0	0	0	0
QA64	m22	24 h	BM	UNTR	10	67864	0	0	NO	0	0	1	0	0	0
QA64	m23	24 h	BM	UNTR	10	74746	0	0	NO	0	0	0	0	0	0
QA64	m24	24 h	BM	UNTR	10	73082	0	0	NO	0	0	0	0	0	0
QA64	m21	24 h	IB	UNTR	10	77210	0	0	NO	0	0	0	0	0	0
QA64	m22	24 h	IB	UNTR	10	84133	0	0	NO	0	0	0	0	0	0
QA64	m23	24 h	IB	UNTR	10	79403	0	0	NO	0	0	1	0	0	0
QA64	m24	24 h	IB	UNTR	10	77347	0	0	NO	0	0	0	0	0	0
QA80	m17	24 h	BM	UNTR	10	138452	1	0.000722272	NO	0	1	3	0	0	0
QA80	m18	24 h	BM	UNTR	10	159322	0	0	NO	0	0	5	0	0	0
QA80	m19	24 h	BM	UNTR	10	76541	0	0	NO	0	0	0	0	0	0
QA80	m20	24 h	BM	UNTR	10	93276	0	0	NO	0	0	1	0	0	0
QA80	m17	24 h	IB	UNTR	10	73621	0	0	NO	0	0	3	0	0	0
QA80	m18	24 h	IB	UNTR	10	170939	1	0.000585004	NO	0	1	10	0	0	0
QA80	m19	24 h	IB	UNTR	10	207657	0	0	NO	0	0	8	0	0	0
QA80	m20	24 h	IB	UNTR	10	71471	0	0	NO	0	0	3	0	0	0
QA51	m8	24 h	BM	UNTR	50	77161	7940	10.2902	YES	3846	747	6	83.7361	16.2639	0
QA51	m8	24 h	IB	UNTR	50	65488	9845	15.0333	YES	5819	601	1	90.6386	9.36137	0
QA80	m9	24 h	BM	UNTR	50	93230	2663	2.85638	YES	1704	590	1	74.2807	25.7193	0
QA80	m11	24 h	BM	UNTR	50	104364	227	0.217508	YES	164	15	7	100	0	0
QA80	m9	24 h	IB	UNTR	50	87388	3257	3.72706	YES	1753	602	6	74.4374	25.5626	0
QA80	m10	24 h	IB	UNTR	50	217514	112	0.0514909	YES	37	7	15	100	0	0
QA80	m11	24 h	IB	UNTR	50	124403	224	0.18006	YES	132	67	5	66.3317	33.6683	0
QA80	m12	24 h	IB	UNTR	50	171883	45	0.0261806	YES	21	5	16	100	0	0
QA51	m5	24 h	BM	UNTR	50	57650	1	0.00173461	NO	1	0	0	0	0	0
QA51	m6	24 h	BM	UNTR	50	76834	3	0.00390452	NO	2	0	1	0	0	0
QA51	m7	24 h	BM	UNTR	50	58104	6	0.0103263	NO	4	0	0	0	0	0
QA51	m5	24 h	IB	UNTR	50	111487	1	0.000896966	NO	0	0	0	0	0	0
QA51	m6	24 h	IB	UNTR	50	106077	3	0.00282813	NO	0	0	0	0	0	0
QA51	m7	24 h	IB	UNTR	50	65820	2	0.00303859	NO	2	0	0	0	0	0
QA64	m13	24 h	BM	UNTR	50	196109	28	0.0142778	NO	9	0	1	0	0	0
QA64	m14	24 h	BM	UNTR	50	76212	0	0	NO	0	0	0	0	0	0
QA64	m16	24 h	BM	UNTR	50	78897	0	0	NO	0	0	0	0	0	0
QA64	m13	24 h	IB	UNTR	50	148170	13	0.00877371	NO	6	2	1	0	0	0
QA64	m14	24 h	IB	UNTR	50	132716	3	0.00226047	NO	1	1	1	0	0	0
QA64	m16	24 h	IB	UNTR	50	111237	0	0	NO	0	0	5	0	0	0
QA80	m10	24 h	BM	UNTR	50	4173	5	0.119818	NO	3	1	1	0	0	0
QA80	m12	24 h	BM	UNTR	50	80514	0	0	NO	0	0	4	0	0	0
QA51	m9	24 h	BM	UNTR	300	124223	155	0.124776	YES	71	8	0	100	0	0
QA51	m10	24 h	BM	UNTR	300	112128	25828	23.0344	YES	10887	1261	18	89.6197	10.3803	0
QA51	m11	24 h	BM	UNTR	300	146350	970	0.662795	YES	171	414	2	29.2308	70.7692	0
QA51	m12	24 h	BM	UNTR	300	113386	51958	45.824	YES	26179	3234	21	88.9414	10.9873	0.0713461
QA51	m9	24 h	IB	UNTR	300	191869	56	0.0291866	YES	36	1	0	100	0	0
QA51	m10	24 h	IB	UNTR	300	85359	35912	42.0717	YES	20069	2152	23	90.2221	9.67452	0.103399
QA51	m11	24 h	IB	UNTR	300	67063	23192	34.5824	YES	8910	5232	93	62.5922	36.7545	0.653319
QA51	m12	24 h	IB	UNTR	300	126240	154	0.12199	YES	67	26	1	72.043	27.957	0
QA64	m5	24 h	BM	UNTR	300	81391	15809	19.4235	YES	7674	2336	199	75.169	22.8818	1.94926
QA64	m6	24 h	BM	UNTR	300	85770	5945	6.93133	YES	2510	212	1	92.2116	7.78839	0
QA64	m7	24 h	BM	UNTR	300	79331	2169	2.73411	YES	1072	172	55	82.525	13.241	4.23403
QA64	m8	24 h	BM	UNTR	300	76429	10690	13.9868	YES	1962	470	96	77.6108	18.5918	3.79747
QA64	m5	24 h	IB	UNTR	300	57249	10761	18.7968	YES	5849	1885	88	74.7763	24.0987	1.12503
QA64	m6	24 h	IB	UNTR	300	66957	8085	12.0749	YES	5414	442	1	92.4522	7.54781	0
QA64	m7	24 h	IB	UNTR	300	72888	9424	12.9294	YES	6073	869	58	86.7571	12.4143	0.828571
QA64	m8	24 h	IB	UNTR	300	79399	30349	38.2234	YES	17535	2591	72	86.8155	12.828	0.356471
QA80	m1	24 h	BM	UNTR	300	88866	6191	6.96667	YES	2320	2200	222	48.9245	46.3939	4.68157
QA80	m2	24 h	BM	UNTR	300	53153	24386	45.8789	YES	18263	1746	2	91.2739	8.72607	0
QA80	m3	24 h	BM	UNTR	300	52755	26084	49.4437	YES	16451	5523	232	74.0836	24.8717	1.04476
QA80	m4	24 h	BM	UNTR	300	46770	6115	13.0746	YES	4818	367	0	92.9219	7.07811	0
QA80	m1	24 h	IB	UNTR	300	39076	6153	15.7462	YES	2289	2940	27	43.5502	55.9361	0.513699
QA80	m2	24 h	IB	UNTR	300	81814	15456	18.8916	YES	5712	8375	7	40.548	59.452	0
QA80	m3	24 h	IB	UNTR	300	47305	9298	19.6554	YES	5690	1857	15	75.3942	24.6058	0
QA80	m4	24 h	IB	UNTR	300	97513	5036	5.16444	YES	3088	897	5	77.4906	22.5094	0
QA65	m15	72 h	BM	PD	50	159573	63	0.0394804	YES	32	7	2	82.0513	17.9487	0
QA65	m17	72 h	BM	PD	50	70215	19369	27.5853	YES	10353	225	1	97.8729	2.12706	0
QA65	m18	72 h	BM	PD	50	101603	147	0.144681	YES	72	2	2	100	0	0
QA65	m19	72 h	BM	PD	50	86250	3147	3.6487	YES	44	2963	25	1.45119	97.7243	0.824538
QA65	m15	72 h	IB	PD	50	113746	49	0.0430784	YES	30	2	2	100	0	0
QA65	m17	72 h	IB	PD	50	102852	41305	40.1596	YES	22690	1540	3	93.6442	6.35576	0
QA65	m18	72 h	IB	PD	50	152980	704	0.460191	YES	367	30	4	92.4433	7.55668	0
QA65	m19	72 h	IB	PD	50	131633	383	0.29096	YES	59	257	2	18.6709	81.3291	0
QA47	m9	72 h	BM	PD	50	70118	0	0	NO	0	0	0	0	0	0
QA47	m10	72 h	BM	PD	50	107066	0	0	NO	0	0	0	0	0	0
QA47	m11	72 h	BM	PD	50	232207	34	0.0146421	NO	12	1	1	0	0	0
QA47	m12	72 h	BM	PD	50	76526	0	0	NO	0	0	0	0	0	0
QA47	m9	72 h	IB	PD	50	156563	3	0.00191616	NO	1	0	1	0	0	0
QA47	m10	72 h	IB	PD	50	154789	5	0.0032302	NO	4	0	1	0	0	0
QA47	m11	72 h	IB	PD	50	80234	0	0	NO	0	0	1	0	0	0
QA47	m12	72 h	IB	PD	50	149672	0	0	NO	0	0	0	0	0	0
QA65	m16	72 h	BM	PD	50	135696	7	0.00515859	NO	2	3	0	0	0	0
QA65	m16	72 h	IB	PD	50	141830	27	0.0190369	NO	17	3	2	0	0	0
QA73	m9	72 h	BM	PD	50	52283	4	0.00765067	NO	3	0	0	0	0	0
QA73	m11	72 h	BM	PD	50	52199	0	0	NO	0	0	4	0	0	0
QA73	m12	72 h	BM	PD	50	61253	0	0	NO	0	0	2	0	0	0
QA73	m9	72 h	IB	PD	50	62171	3	0.0048254	NO	1	1	1	0	0	0
QA73	m11	72 h	IB	PD	50	53713	0	0	NO	0	0	5	0	0	0
QA73	m12	72 h	IB	PD	50	52782	0	0	NO	0	0	1	0	0	0
QA47	m17	72 h	BM	PD	300	80685	32697	40.5243	YES	14034	4691	676	72.3365	24.1792	3.48436
QA47	m18	72 h	BM	PD	300	78150	10311	13.1939	YES	4153	678	0	85.9656	14.0344	0
QA47	m19	72 h	BM	PD	300	80482	22060	27.4099	YES	11397	363	1	96.9133	3.08673	0
QA47	m20	72 h	BM	PD	300	78809	10044	12.7447	YES	4400	463	1	90.4791	9.52087	0
QA47	m17	72 h	IB	PD	300	81979	34103	41.5997	YES	18312	3151	134	84.7896	14.59	0.620457
QA47	m18	72 h	IB	PD	300	81211	41934	51.6359	YES	24887	3311	10	88.258	11.742	0
QA47	m19	72 h	IB	PD	300	83807	52421	62.5497	YES	31695	3180	53	90.7438	9.10444	0.151741
QA47	m20	72 h	IB	PD	300	61033	17381	28.478	YES	8573	3242	41	72.3094	27.3448	0.345816
QA65	m1	72 h	BM	PD	300	121107	16344	13.4955	YES	9735	1392	3	87.4899	12.5101	0
QA65	m2	72 h	BM	PD	300	78553	3499	4.45432	YES	1587	1018	5	60.9213	39.0787	0
QA65	m3	72 h	BM	PD	300	54077	34725	64.214	YES	17151	4275	33	79.9245	19.9217	0.153782
QA65	m4	72 h	BM	PD	300	35860	5556	15.4936	YES	2446	1029	1	70.3885	29.6115	0
QA65	m5	72 h	BM	PD	300	35428	6504	18.3584	YES	3707	577	1	86.5313	13.4687	0
QA65	m6	72 h	BM	PD	300	48929	4122	8.42445	YES	499	658	33	41.9328	55.2941	2.77311
QA65	m7	72 h	BM	PD	300	36349	4772	13.1283	YES	1273	2345	35	34.8481	64.1938	0.958117
QA65	m1	72 h	IB	PD	300	42625	9277	21.7642	YES	6049	688	1	89.7877	10.2123	0
QA65	m2	72 h	IB	PD	300	40313	685	1.6992	YES	233	329	2	41.4591	58.5409	0
QA65	m3	72 h	IB	PD	300	39081	6931	17.735	YES	3385	1602	2	67.8765	32.1235	0
QA65	m4	72 h	IB	PD	300	39850	7869	19.7465	YES	4254	812	3	83.9716	16.0284	0
QA65	m5	72 h	IB	PD	300	60304	40610	67.3421	YES	24631	5224	10	82.5021	17.4979	0
QA65	m6	72 h	IB	PD	300	53997	12927	23.9402	YES	6131	1106	1	84.7174	15.2826	0
QA65	m7	72 h	IB	PD	300	45404	14945	32.9156	YES	6536	3664	55	63.7348	35.7289	0.536324
QA73	m2	72 h	BM	PD	300	65030	4253	6.54006	YES	2976	352	2	89.4231	10.5769	0
QA73	m3	72 h	BM	PD	300	68222	35	0.0513031	YES	22	8	2	100	0	0
QA73	m4	72 h	BM	PD	300	56641	761	1.34355	YES	464	131	4	77.9832	22.0168	0
QA73	m2	72 h	IB	PD	300	30464	3232	10.6092	YES	1893	576	0	76.6707	23.3293	0
QA73	m3	72 h	IB	PD	300	61136	33	0.053978	YES	4	24	1	0	100	0
QA73	m4	72 h	IB	PD	300	57899	360	0.621772	YES	177	93	0	65.5556	34.4444	0
QA73	m1	72 h	BM	PD	300	73401	0	0	NO	0	0	5	0	0	0
QA73	m1	72 h	IB	PD	300	104220	0	0	NO	0	0	2	0	0	0
QA19	m9	72 h	BM	PD	700	95894	51171	53.362	YES	26051	1581	10	94.2784	5.72163	0
QA19	m10	72 h	BM	PD	700	159331	4883	3.06469	YES	2172	160	4	93.1389	6.86106	0
QA19	m11	72 h	BM	PD	700	187641	15081	8.03716	YES	7322	505	3	93.548	6.45203	0
QA19	m12	72 h	BM	PD	700	96490	53008	54.9363	YES	22148	5378	929	77.8352	18.9	3.2648
QA19	m9	72 h	IB	PD	700	90779	39254	43.2413	YES	17965	3358	30	84.1334	15.7261	0.140495
QA19	m10	72 h	IB	PD	700	77415	4391	5.67203	YES	1633	300	1	84.4801	15.5199	0
QA19	m11	72 h	IB	PD	700	183176	1741	0.950452	YES	391	661	7	37.1673	62.8327	0
QA19	m12	72 h	IB	PD	700	73433	43484	59.2159	YES	18624	5875	785	73.6592	23.236	3.10473
QA24	m8	72 h	BM	PD	700	104704	27438	26.2053	YES	16840	2278	6	88.0845	11.9155	0
QA24	m9	72 h	BM	PD	700	100988	12419	12.2975	YES	6790	1605	9	80.8815	19.1185	0
QA24	m10	72 h	BM	PD	700	198248	2833	1.42902	YES	1229	560	5	68.6976	31.3024	0
QA24	m11	72 h	BM	PD	700	101168	13285	13.1316	YES	7594	1410	0	84.3403	15.6597	0
QA24	m12	72 h	BM	PD	700	101165	13572	13.4157	YES	6733	1797	20	78.7485	21.0175	0.233918
QA24	m13	72 h	BM	PD	700	104141	35216	33.8157	YES	25829	453	2	98.2764	1.72361	0
QA24	m14	72 h	BM	PD	700	100824	18779	18.6255	YES	10684	1279	5	89.3087	10.6913	0
QA24	m8	72 h	IB	PD	700	102280	36394	35.5827	YES	23357	4038	42	85.1296	14.7174	0.153078
QA24	m9	72 h	IB	PD	700	75925	18841	24.8153	YES	10028	4578	38	68.4786	31.262	0.259492
QA24	m10	72 h	IB	PD	700	182967	1866	1.01986	YES	1026	79	2	92.8507	7.14932	0
QA24	m11	72 h	IB	PD	700	101917	27217	26.7051	YES	17977	2262	3	88.8236	11.1764	0
QA24	m12	72 h	IB	PD	700	162462	11625	7.15552	YES	4386	3451	24	55.7944	43.9003	0.305305
QA24	m13	72 h	IB	PD	700	101856	13592	13.3443	YES	9667	349	5	96.5156	3.48442	0
QA24	m14	72 h	IB	PD	700	102370	26157	25.5514	YES	14136	2708	13	83.9231	16.0769	0
QA47	m21	72 h	IB	PD	700	153348	42	0.0273887	YES	20	7	2	100	0	0
QA47	m21	72 h	BM	PD	700	228627	48	0.0209949	NO	19	3	0	100	0	0
QA47	m22+23	72 h	BM	PD	700	75219	5	0.00664726	NO	3	2	0	0	0	0
QA47	m24	72 h	BM	PD	700	57488	1	0.00173949	NO	1	0	0	0	0	0
QA47	m22	72 h	IB	PD	700	128206	3	0.00233998	NO	2	1	0	0	0	0
QA47	m23	72 h	IB	PD	700	35568	11	0.0309267	NO	2	8	0	0	0	0
QA47	m24	72 h	IB	PD	700	79766	6	0.007522	NO	1	5	0	0	0	0
QA47	m5	72 h	BM	UNTR	50	78144	8037	10.2849	YES	3727	341	2	91.6175	8.3825	0
QA47	m6	72 h	BM	UNTR	50	81044	9587	11.8294	YES	4814	658	74	86.8013	11.8644	1.33429
QA47	m5	72 h	IB	UNTR	50	70146	49288	70.2649	YES	36088	1986	36	94.6943	5.21123	0.0944634
QA47	m6	72 h	IB	UNTR	50	81616	520	0.63713	YES	302	66	0	82.0652	17.9348	0
QA65	m20	72 h	BM	UNTR	50	115999	402	0.346555	YES	139	106	3	93.3203	6.67973	0
QA65	m22	72 h	BM	UNTR	50	119131	43	0.0360947	YES	0	38	4	0	100	0
QA65	m20	72 h	IB	UNTR	50	158590	379	0.238981	YES	169	49	0	77.5229	22.4771	0
QA65	m22	72 h	IB	UNTR	50	118649	3310	2.78974	YES	3	3069	4	0	100	0
QA47	m7	72 h	BM	UNTR	50	72990	4	0.0054802	NO	0	1	2	0	0	0
QA47	m8	72 h	BM	UNTR	50	76785	1	0.00130234	NO	1	0	0	0	0	0
QA47	m7	72 h	IB	UNTR	50	214709	21	0.00978068	NO	7	0	0	0	0	0
QA47	m8	72 h	IB	UNTR	50	150861	5	0.00331431	NO	1	0	1	0	0	0
QA65	m21	72 h	BM	UNTR	50	74286	0	0	NO	0	0	3	0	0	0
QA65	m23	72 h	BM	UNTR	50	26630	0	0	NO	0	0	0	0	0	0
QA65	m24	72 h	BM	UNTR	50	25440	0	0	NO	0	0	1	0	0	0
QA65	m21	72 h	IB	UNTR	50	133571	2	0.00149733	NO	1	1	4	0	0	0
QA65	m23	72 h	IB	UNTR	50	142066	5	0.00351949	NO	0	3	4	0	0	0
QA65	m24	72 h	IB	UNTR	50	92310	0	0	NO	0	0	0	0	0	0
QA73	m13	72 h	BM	UNTR	50	62185	0	0	NO	0	0	3	0	0	0
QA73	m14	72 h	BM	UNTR	50	35535	0	0	NO	0	0	0	0	0	0
QA73	m15	72 h	BM	UNTR	50	25872	0	0	NO	0	0	1	0	0	0
QA73	m16	72 h	BM	UNTR	50	59278	0	0	NO	0	0	2	0	0	0
QA73	m13	72 h	IB	UNTR	50	56051	0	0	NO	0	0	1	0	0	0
QA73	m14	72 h	IB	UNTR	50	64430	0	0	NO	0	0	1	0	0	0
QA73	m15	72 h	IB	UNTR	50	69302	0	0	NO	0	0	3	0	0	0
QA73	m16	72 h	IB	UNTR	50	65693	0	0	NO	0	0	1	0	0	0
QA47	m15	72 h	BM	UNTR	300	81354	6203	7.6247	YES	3169	659	4	82.7847	17.2153	0
QA47	m16	72 h	BM	UNTR	300	74411	17033	22.8904	YES	9780	1110	43	89.4539	10.1527	0.393305
QA47	m15	72 h	IB	UNTR	300	125454	4478	3.56944	YES	2413	616	8	79.6633	20.3367	0
QA47	m16	72 h	IB	UNTR	300	83863	50879	60.6692	YES	28625	7470	1175	76.8044	20.0429	3.15267
QA65	m8	72 h	BM	UNTR	300	38853	7648	19.6845	YES	4277	634	3	87.0902	12.9098	0
QA65	m9	72 h	BM	UNTR	300	42202	13506	32.0032	YES	6000	2024	17	74.7757	25.2243	0
QA65	m10	72 h	BM	UNTR	300	49995	19380	38.7639	YES	9522	2951	23	76.2004	23.6156	0.184059
QA65	m11	72 h	BM	UNTR	300	57056	34672	60.7684	YES	19286	3305	4	85.3703	14.6297	0
QA65	m12	72 h	BM	UNTR	300	97738	679	0.694714	YES	138	415	38	23.3503	70.22	6.42978
QA65	m13	72 h	BM	UNTR	300	48711	20752	42.6023	YES	10754	1052	2	91.0893	8.91072	0
QA65	m14	72 h	BM	UNTR	300	37147	9845	26.5028	YES	5012	768	2	86.7128	13.2872	0
QA65	m8	72 h	IB	UNTR	300	49624	29205	58.8526	YES	12638	7926	117	61.1092	38.325	0.565737
QA65	m9	72 h	IB	UNTR	300	43308	13242	30.5763	YES	6828	1876	9	78.4467	21.5533	0
QA65	m10	72 h	IB	UNTR	300	40471	1571	3.88179	YES	875	196	0	81.6993	18.3007	0
QA65	m11	72 h	IB	UNTR	300	58740	41191	70.1243	YES	20403	7711	66	72.4024	27.3634	0.234209
QA65	m12	72 h	IB	UNTR	300	125389	551	0.439432	YES	60	443	4	11.9284	88.0716	0
QA65	m13	72 h	IB	UNTR	300	47258	31500	66.6554	YES	9986	14563	121	40.4783	59.0312	0.490474
QA65	m14	72 h	IB	UNTR	300	69971	61366	87.702	YES	35917	6480	40	84.636	15.2697	0.0942574
QA47	m13	72 h	BM	UNTR	300	79025	0	0	NO	0	0	0	0	0	0
QA47	m14	72 h	BM	UNTR	300	76504	0	0	NO	0	0	0	0	0	0
QA47	m13	72 h	IB	UNTR	300	127890	0	0	NO	0	0	1	0	0	0
QA47	m14	72 h	IB	UNTR	300	79001	9	0.0113923	NO	0	9	1	0	0	0
QA73	m5	72 h	BM	UNTR	300	60763	3	0.00493722	NO	2	0	0	0	0	0
QA73	m5	72 h	IB	UNTR	300	103626	13	0.0125451	NO	0	12	4	0	0	0
QA19	m1	72 h	BM	UNTR	700	186218	13693	7.35321	YES	4860	434	9	91.802	8.19796
QA19	m4	72 h	BM	UNTR	700	186517	2550	1.36717	YES	545	903	9	37.6381	62.3619	0
QA19	m1	72 h	IB	UNTR	700	47681	10380	21.7697	YES	4763	477	6	90.8969	9.10305	0
QA19	m4	72 h	IB	UNTR	700	95675	38832	40.5874	YES	16262	4767	420	75.8171	22.2248	1.95813
QA24	m2	72 h	BM	UNTR	700	104562	19388	18.5421	YES	12054	1223	4	90.7886	9.21142	0
QA24	m3	72 h	BM	UNTR	700	100852	5749	5.70043	YES	3535	335	2	91.3437	8.65633	0
QA24	m4	72 h	BM	UNTR	700	100079	7319	7.31322	YES	4323	578	3	88.2065	11.7935	0
QA24	m5	72 h	BM	UNTR	700	198621	1647	0.829217	YES	102	660	3	13.3858	86.6142	0
QA24	m6	72 h	BM	UNTR	700	199125	1661	0.834149	YES	906	72	1	92.638	7.36196	0
QA24	m7	72 h	BM	UNTR	700	100865	11778	11.677	YES	5927	1897	103	74.7698	23.9309	1.29936
QA24	m2	72 h	IB	UNTR	700	100592	8712	8.66073	YES	5829	651	1	89.9537	10.0463	0
QA24	m3	72 h	IB	UNTR	700	98722	2344	2.37434	YES	1471	321	1	82.0871	17.9129	0
QA24	m4	72 h	IB	UNTR	700	99641	12014	12.0573	YES	6154	611	69	90.0498	8.94059	1.00966
QA24	m5	72 h	IB	UNTR	700	279772	1799	0.643024	YES	56	828	8	6.33484	93.6652	0
QA24	m6	72 h	IB	UNTR	700	167575	2241	1.33731	YES	1347	82	3	94.2617	5.73828	0
QA24	m7	72 h	IB	UNTR	700	102548	30781	30.0162	YES	17647	4952	500	76.3972	21.4382	2.1646
QA47	m1	72 h	BM	UNTR	700	55290	16987	30.7235	YES	10061	705	9	93.4516	6.54839	0
QA47	m3	72 h	BM	UNTR	700	80962	5253	6.48823	YES	2840	737	8	79.3961	20.6039	0
QA47	m4	72 h	BM	UNTR	700	77401	31958	41.2889	YES	15551	3770	27	80.3752	19.4852	0.139549
QA47	m1	72 h	IB	UNTR	700	84152	44861	53.3095	YES	36061	1493	598	94.5193	3.91329	1.56741
QA47	m2	72 h	IB	UNTR	700	146684	164	0.111805	YES	108	10	2	91.5254	8.47458	0
QA47	m3	72 h	IB	UNTR	700	83649	35008	41.8511	YES	26860	2103	83	92.474	7.24024	0.285754
QA47	m4	72 h	IB	UNTR	700	70414	56170	79.7711	YES	39416	4914	148	88.6191	11.0482	0.332749
QA19	m2	72 h	BM	UNTR	700	87182	10	0.0114703	NO	2	0	1	0	0	0
QA19	m3	72 h	BM	UNTR	700	92696	17	0.0183395	NO	3	5	5	0	0	0
QA19	m2	72 h	IB	UNTR	700	220573	29	0.0131476	NO	10	1	3	0	0	0
QA19	m3	72 h	IB	UNTR	700	91812	1	0.00108918	NO	0	0	0	0	0	0
QA24	m1	72 h	BM	UNTR	700	197865	1	0.000505395	NO	0	0	2	0	0	0
QA24	m1	72 h	IB	UNTR	700	117735	0	0	NO	0	0	1	0	0	0
QA47	m2	72 h	BM	UNTR	700	148016	15	0.010134	NO	10	0	1	0	0	0

## Sheet: GT_UNTR+PD_62h
Experiment	Mouse	Timepoint	Condition	Cell dose	Singlets count	CD45++ count	(CD45++ & GlyA+) % of Singlets	Engrafted?	GFP+ count	GFP+ Graft?	GFP+ (% of CD45++)	CD19++ count	CD33+ count	GlyA+ count	Lymphoid %	Myeloid %	Erythroid %
GT025	m1	62 h	PD	8000	18684	317	1.69664	YES	6	NO	1.89274	255	9	3	100	0	0
GT025	m2	62 h	PD	8000	79832	207	0.263052	YES	27	NO	12.8571	172	18	56	75.4386	0	24.5614
GT025	m3	62 h	PD	8000	109081	1206	1.15694	YES	1127	YES	89.3027	1041	44	37	92.7807	3.92157	3.29768
GT025	m4	62 h	PD	8000	81182	25	0.0763716	NO	23	NO	37.0968	19	4	9	0	0	0
GT017	m5	62 h	PD	25000	232012	12483	5.38334	YES	12175	YES	97.478	8930	793	7	91.8441	8.15592	0
GT017	m7	62 h	PD	25000	230805	5604	2.43106	YES	3662	YES	65.2647	4529	179	7	96.198	3.80204	0
GT017	m10	62 h	PD	25000	226204	5028	2.22366	YES	3121	YES	62.0477	4032	72	2	98.2456	1.75439	0
GT021	m6	62 h	PD	25000	154033	4708	3.05714	YES	1046	YES	22.2128	4281	132	3	97.0088	2.99116	0
GT021	m7	62 h	PD	25000	361486	52	0.015215	YES	14	NO	25.4545	44	2	10	100	0	0
GT021	m8	62 h	PD	25000	72022	3989	5.55247	YES	3843	YES	96.099	3025	680	2	81.6464	18.3536	0
GT021	m9	62 h	PD	25000	104564	464	0.44566	YES	373	YES	80.0429	352	56	4	86.2745	13.7255	0
GT021	m10	62 h	PD	25000	116849	94	0.0838689	YES	35	YES	35.7143	42	46	6	47.7273	52.2727	0
GT025	m15	62 h	PD	25000	79320	2905	3.66616	YES	1061	YES	36.4856	2451	119	18	95.3696	4.63035	0
GT025	m16	62 h	PD	25000	68149	2005	2.9685	YES	770	YES	38.0623	1593	163	8	90.7175	9.28246	0
GT025	m17	62 h	PD	25000	4084	165	4.23604	YES	68	YES	39.3064	122	4	1	100	0	0
GT017	m2	62 h	PD	55000	236145	11514	4.87794	YES	7994	YES	69.3984	8864	273	5	97.0121	2.98785	0
GT017	m12	62 h	PD	55000	92409	7795	8.43857	YES	6161	YES	79.0074	6184	312	3	95.197	4.80296	0
GT017	m3	62 h	PD	55000	234021	15424	6.59172	YES	12929	YES	83.813	10820	895	2	92.3602	7.63978	0
GT017	m4	62 h	PD	55000	235773	7331	3.11062	YES	4414	YES	60.1854	5618	601	3	90.3361	9.66393	0
GT021	m1	62 h	PD	55000	26531	981	3.70133	YES	803	YES	81.7719	629	176	1	78.1366	21.8634	0
GT021	m2	62 h	PD	55000	159434	3179	1.99456	YES	1854	YES	58.3019	2884	118	1	96.0693	3.93071	0
GT021	m3	62 h	PD	55000	90723	53	0.0639309	YES	24	NO	41.3793	48	1	5	100	0	0
GT021	m4	62 h	PD	55000	111377	4776	4.29263	YES	2320	YES	48.5254	4217	293	3	93.5033	6.49667	0
GT021	m5	62 h	PD	55000	26647	365	1.38102	YES	326	YES	88.587	330	6	1	100	0	0
GT025	m12	62 h	PD	55000	17190	414	2.44328	YES	75	YES	17.8571	366	8	0	100	0	0
GT025	m13	62 h	PD	55000	56395	7804	13.8381	YES	4760	YES	60.9944	7006	105	7	98.5234	1.47659	0
GT025	m14	62 h	PD	55000	32414	4138	12.7877	YES	2491	YES	60.0965	3621	96	3	97.4173	2.58273	0
GT017	m1	62 h	PD	55000	45594	0	0.00438654	NO	0	NO	0	0	0	2	0	0	0
GT025	m5	62 h	UNTR	8000	54725	136	0.264961	YES	31	YES	11699.8	106	12	11	100	0	0
GT025	m6	62 h	UNTR	8000	90010	61	0.0799911	YES	21	NO	26252.9	48	1	11	100	0	0
GT025	m7	62 h	UNTR	8000	65601	85	0.146339	YES	52	YES	35533.9	50	25	11	66.6667	33.3333	0
GT025	m8	62 h	UNTR	8000	61261	2070	3.39694	YES	857	YES	25228.6	1823	34	3	98.1691	1.83091	0
GT017	m16	62 h	UNTR	25000	236682	13634	5.76258	YES	9968	YES	73.0845	11410	264	5	97.7386	2.26144	0
GT017	m17	62 h	UNTR	25000	577000	570	0.10104	YES	498	YES	85.4202	414	46	13	90	10	0
GT017	m18	62 h	UNTR	25000	227267	1913	0.842621	YES	1634	YES	85.3264	560	98	2	85.1064	14.8936	0
GT017	m19	62 h	UNTR	25000	233644	253	0.109568	YES	236	YES	92.1875	189	12	3	100	0	0
GT021	m11	62 h	UNTR	25000	61581	344	0.568357	YES	138	YES	39.4286	308	7	3	100	0	0
GT021	m12	62 h	UNTR	25000	91898	569	0.622429	YES	361	YES	63.1119	461	54	4	89.5146	10.4854	0
GT021	m13	62 h	UNTR	25000	108859	7762	7.134	YES	6454	YES	83.1058	6673	390	2	94.4783	5.52173	0
GT021	m14	62 h	UNTR	25000	89205	292	0.329578	YES	245	YES	83.3333	223	50	2	81.685	18.315	0
GT021	m15	62 h	UNTR	25000	54566	1257	2.3073	YES	1025	YES	81.4138	1071	91	2	92.1687	7.83133	0
GT025	m18	62 h	UNTR	25000	35012	198	0.568377	YES	163	YES	81.9095	158	19	7	100	0	0
GT025	m19	62 h	UNTR	25000	59484	2113	3.56398	YES	1917	YES	90.4245	1804	71	8	96.2133	3.78667	0
GT025	m20	62 h	UNTR	25000	59318	1984	3.35817	YES	1179	YES	59.1867	1665	82	8	95.3062	4.69376	0
GT017	m20	62 h	UNTR	25000	230174	4	0.00173782	NO	4	NO	100	3	0	0		0	0
GT017	m11	62 h	UNTR	55000	229783	4122	1.79735	YES	2697	YES	65.3027	3602	59	8	98.3884	1.61158	0
GT017	m13	62 h	UNTR	55000	231840	6694	2.88777	YES	3469	YES	51.8148	5002	333	1	93.7582	6.2418	0
GT017	m14	62 h	UNTR	55000	234131	8136	3.4754	YES	4873	YES	59.8869	6401	498	1	92.7816	7.21844	0
GT017	m15	62 h	UNTR	55000	232552	9783	4.20981	YES	2700	YES	27.5792	5979	237	7	96.1873	3.81274	0
GT021	m16	62 h	UNTR	55000	120323	11997	9.97232	YES	9150	YES	76.2564	10294	627	4	94.2588	5.74123	0
GT021	m17	62 h	UNTR	55000	55240	1103	2.00398	YES	567	YES	51.2195	986	39	7	96.1951	3.80488	0
GT025	m9	62 h	UNTR	55000	19462	1280	6.59233	YES	483	YES	37.6461	1028	81	5	92.6961	7.30388	0
GT025	m10	62 h	UNTR	55000	29402	1750	5.96898	YES	949	YES	54.0741	1428	56	1	96.2264	3.77358	0
GT025	m11	62 h	UNTR	55000	80836	13310	16.4667	YES	5818	YES	43.7082	11451	442	6	96.2835	3.71647	0
GT021	m19	62 h	UNTR	55000	59979	1	0.013338	NO	1	NO	12.5	0	1	1	0	0	0
GT021	m20	62 h	UNTR	55000	27080	1	0.00738552	NO	1	NO	50	1	0	0	0	0	0

## Sheet: GT_DMSO+RUX_62h
Experiment	Mouse	Timepoint	Condition	Cell dose	Singlets count	CD45++ count	(CD45++ & GlyA+) % of Singlets	Engrafted?	GFP+ count	GFP+ graft?	GFP+ (% of CD45++)	CD19+ count	CD33+ count	GlyA+ count	Lymphoid %	Myeloid %	Erythroid %
GTR009	m1	62 h	RUX	5000	453000	1615	0.356954	YES	1603	YES	99.257	1452	105	2	93.2563	6.74374	0
GTR009	m2	62 h	DMSO	5000	317128	541	0.17217	YES	538	YES	99.4455	521	11	5	100	0	0
GTR009	m3	62 h	RUX	5000	240296	62	0.0262177	YES	56	YES	90.3226	56	5	1	100	0	0
GTR009	m4	62 h	DMSO	5000	250667	125	0.0522606	YES	117	YES	93.6	113	9	6	100	0	0
GTR009	m5	62 h	DMSO	50	210464	2	0.0023757	NO	0	NO	0	1	1	3	0	0	0
GTR009	m6	62 h	RUX	50	170489	2	0.00234619	NO	0	NO	0	1	1	2	0	0	0
GTR009	m7	62 h	DMSO	50	318425	5	0.00219832	NO	0	NO	0	0	4	2	0	0	0
GTR009	m8	62 h	RUX	50	213832	3	0.00140297	NO	0	NO	0	0	1	0	0	0	0
GTR009	m9	62 h	RUX	50	188502	5	0.00265249	NO	5	NO	100	4	1	0	0	0	0
GTR009	m10	62 h	DMSO	50	147439	2	0.00271299	NO	0	NO	0	0	2	2	0	0	0
GTR009	m11	62 h	DMSO	1250	222996	5289	2.37359	YES	5287	YES	99.9622	5204	17	4	100	0	0
GTR009	m12	62 h	DMSO	1250	201010	145	0.0731307	YES	138	YES	95.1724	131	8	2	100	0	0
GTR009	m13	62 h	RUX	1250	205613	1	0.00145905	NO	0	NO	0	0	1	2	0	0	0
GTR009	m14	62 h	RUX	1250	241358	0	0.00165729	NO	0	NO	0	0	0	4	0	0	0
GTR016	m1	62 h	DMSO	5000	54772	1018	1.86044	YES	4	NO	0.392927	882	50	1	94.6352	5.36481	0
GTR016	m2	62 h	DMSO	30000	52977	4317	8.14882	YES	101	YES	2.33959	4000	51	0	98.7411	1.25895	0
GTR016	m3	62 h	DMSO	30000	123394	3238	2.62493	YES	813	YES	25.1081	2935	45	1	98.4899	1.51007	0
GTR016	m4	62 h	DMSO	30000	75458	1790	2.37483	YES	14	NO	0.782123	1665	37	2	97.8261	2.17391	0
GTR016	m5	62 h	DMSO	30000	20557	1619	7.87566	YES	145	YES	8.95615	1521	8	0	100	0	0
GTR016	m6	62 h	RUX	5000	38462	273	0.714991	YES	30	YES	10.989	193	70	2	73.384	26.616	0
GTR016	m7	62 h	RUX	5000	101141	68	0.0692103	YES	3	NO	4.41176	55	5	2	100	0	0
GTR016	m8	62 h	RUX	5000	54438	166	0.306771	YES	32	YES	19.2771	142	6	1	100	0	0
GTR016	m9	62 h	RUX	5000	55237	309	0.559408	YES	6	NO	1.94175	280	9	0	100	0	0
GTR016	m10	62 h	RUX	5000	99048	4441	4.48469	YES	21	NO	0.472866	4135	58	1	98.6167	1.38326	0
GTR016	m11	62 h	DMSO	5000	146524	2894	1.97647	YES	2462	YES	85.0726	2753	35	2	98.7446	1.25538	0
GTR016	m12	62 h	DMSO	5000	121161	28	0.0272365	YES	5	NO	17.8571	27	0	5	100	0	0
GTR016	m13	62 h	DMSO	5000	68360	3648	5.33645	YES	271	YES	7.42873	3332	13	0	100	0	0
GTR016	m14	62 h	DMSO	5000	109823	13	0.0136583	NO	3	NO	23.0769	10	1	2	0	0	0
GTR016	m15	62 h	DMSO	5000	128630	218	0.171033	YES	1	NO	0.458716	198	7	2	100	0	0
GTR016	m16	62 h	RUX	5000	270329	470	0.176082	YES	59	YES	12.5532	410	32	6	92.7602	7.23982	0
GTR016	m17	62 h	RUX	30000	142050	21861	15.3911	YES	2387	YES	10.919	20844	102	2	99.513	0.486966	0
GTR016	m18	62 h	RUX	30000	149057	2035	1.36659	YES	1221	YES	60	1864	37	2	98.0537	1.94634	0
GTR016	m19	62 h	RUX	30000	135229	10153	7.51096	YES	1127	YES	11.1002	9489	127	4	98.6793	1.32072	0
GTR016	m20	62 h	RUX	30000	66678	7354	11.0291	YES	3989	YES	54.2426	6985	58	0	99.1765	0.823513	0
GTR017	m1	62 h	DMSO	1250	287844	1879	0.653132	YES	1869	YES	99.4678	1868	9	1	100	0	0
GTR017	m2	62 h	DMSO	5000	433000	484	0.114088	YES	425	YES	87.8099	461	19	10	100	0	0
GTR017	m3	62 h	DMSO	5000	319319	61	0.020669	YES	0	NO	0	2	54	5	0	100	0
GTR017	m4	62 h	DMSO	1250	357413	168	0.0481236	YES	163	YES	97.0238	162	5	4	100	0	0
GTR017	m5	62 h	RUX	5000	517000	87	0.0170213	YES	1	NO	1.14943	76	6	1	100	0	0
GTR017	m6	62 h	RUX	5000	424000	381	0.0910377	YES	344	YES	90.2887	370	10	5	100	0	0
GTR017	m7	62 h	RUX	5000	325103	1563	0.482001	YES	461	YES	29.4946	1491	30	4	98.0276	1.97239	0
GTR017	m8	62 h	RUX	1250	282908	40	0.0166132	YES	11	NO	27.5	12	24	7	0	100	0
GTR017	m9	62 h	RUX	1250	419000	11	0.00357995	NO	1	NO	9.09091	4	6	4	0	0	0
GTR018	m1	62 h	DMSO	30000	268013	3514	1.31113	YES	3160	YES	89.926	3424	71	0	97.9685	2.03147	0
GTR018	m2	62 h	DMSO	30000	85661	4230	4.93807	YES	3615	YES	85.461	4152	57	0	98.6458	1.35424	0
GTR018	m3	62 h	DMSO	30000	74565	87	0.118018	YES	79	YES	90.8046	85	1	1	100	0	0
GTR018	m4	62 h	DMSO	30000	82470	1345	1.6309	YES	1338	YES	99.4796	1272	32	0	97.546	2.45399	0
GTR018	m5	62 h	DMSO	5000	38261	1264	3.30624	YES	1258	YES	99.5253	1250	4	1	100	0	0
GTR018	m6	62 h	DMSO	5000	60355	16	0.0265098	NO	12	NO	75	11	5	0	0	0	0
GTR018	m7	62 h	DMSO	1250	204848	28	0.0151332	NO	20	NO	71.4286	26	1	3	0	0	0
GTR018	m8	62 h	DMSO	1250	335144	119	0.0361039	YES	73	YES	61.3445	116	1	2	100	0	0
GTR018	m9	62 h	DMSO	1250	202934	15	0.0113337	NO	7	NO	46.6667	11	0	8	0	0	0
GTR018	m10	62 h	DMSO	1250	127259	15	0.015716	NO	6	NO	40	13	1	5	0	0	0
GTR018	m11	62 h	DMSO	50	355237	13	0.00450404	NO	8	NO	61.5385	12	0	3	0	0	0
GTR018	m12	62 h	DMSO	50	208528	131	0.0628213	YES	126	YES	96.1832	125	3	0	100	0	0
GTR018	m13	62 h	DMSO	50	483000	19	0.00455487	NO	7	NO	36.8421	19	0	3	0	0	0
GTR018	m14	62 h	RUX	5000	409000	367	0.09022	YES	351	YES	95.6403	327	33	2	90.8333	9.16667	0
GTR018	m15	62 h	RUX	5000	225613	7277	3.22632	YES	7268	YES	99.8763	7143	59	2	99.1808	0.819217	0
GTR018	m16	62 h	RUX	30000	218199	16492	7.55824	YES	13768	YES	83.4829	15864	419	0	97.4268	2.57324	0
GTR018	m17	62 h	RUX	30000	238716	2699	1.13105	YES	1893	YES	70.1371	2598	61	1	97.7059	2.2941	0
GTR018	m18	62 h	RUX	30000	274448	18314	6.67412	YES	18070	YES	98.6677	18041	134	3	99.2627	0.737276	0
GTR018	m19	62 h	RUX	30000	130375	37060	28.4272	YES	36508	YES	98.5105	35995	653	2	98.2182	1.78182	0
GTR018	m20	62 h	RUX	1250	199592	432	0.216442	YES	414	YES	95.8333	393	36	0	91.6084	8.39161	0
GTR018	m21	62 h	RUX	1250	476000	91	0.0191176	YES	72	YES	79.1209	88	2	0	100	0	0
GTR018	m22	62 h	RUX	1250	359573	13	0.00417161	NO	3	NO	23.0769	12	1	2	0	0	0
GTR018	m23	62 h	RUX	1250	466000	71	0.0158798	YES	60	YES	84.507	61	8	3	100	0	0
GTR018	m24	62 h	RUX	50	460000	19	0.00434783	NO	7	NO	36.8421	17	0	1	0	0	0
GTR018	m25	62 h	RUX	50	375293	18	0.00532917	NO	6	NO	33.3333	14	1	2	0	0	0
GTR018	m26	62 h	RUX	50	468000	31	0.00769231	NO	10	NO	32.2581	27	0	5	0	0	0
GTR019	m1	62 h	DMSO	5000	328077	43	0.0176788	YES	2	NO	4.65116	40	3	15	100	0	0
GTR019	m2	62 h	DMSO	5000	336560	76	0.0234728	YES	1	NO	1.31579	66	10	3	100	0	0
GTR019	m3	62 h	DMSO	5000	342869	3617	1.05726	YES	7	NO	0.193531	3578	15	8	100	0	0
GTR019	m4	62 h	RUX	5000	407000	1150	0.283292	YES	12	NO	1.04348	1107	36	3	96.8504	3.14961	0
GTR019	m5	62 h	RUX	30000	406000	16766	4.12956	YES	26	NO	0.155076	16361	136	0	99.1756	0.824392	0
GTR019	m6	62 h	RUX	30000	459000	15701	3.4207	YES	48	YES	0.305713	15318	249	0	98.4005	1.59954	0
GTR019	m7	62 h	RUX	30000	390309	40607	10.4038	YES	120	YES	0.295516	39523	647	0	98.3893	1.61065	0
GTR019	m8	62 h	DMSO	30000	280038	15899	5.67744	YES	29	NO	0.182401	15533	284	0	98.2045	1.79554	0
GTR019	m10	62 h	DMSO	30000	372742	15882	4.26193	YES	48	YES	0.302229	15624	168	4	98.9362	1.06383	0
GTR019	m11	62 h	DMSO	30000	380738	11967	3.14337	YES	63	YES	0.526448	11553	353	1	97.0351	2.96489	0
GTR019	m12	62 h	RUX	5000	366829	910	0.248617	YES	1	NO	0.10989	875	11	2	100	0	0
GTR019	m13	62 h	RUX	5000	417000	6118	1.46739	YES	25	NO	0.40863	5967	103	1	98.3031	1.69687	0
GTR022	m1	62 h	RUX	50	494000	16	0.00465587	NO	2	NO	12.5	12	0	7	0	0	0
GTR022	m2	62 h	RUX	50	457000	16	0.00503282	NO	5	NO	31.25	11	1	7	0	0	0
GTR022	m3	62 h	RUX	50	455000	113	0.0615385	YES	8	NO	7.07965	95	6	167	36.2595	0	63.7405
GTR022	m4	62 h	RUX	5000	475000	9204	1.94042	YES	18	NO	0.195567	9060	80	13	99.1247	0.875274	0
GTR022	m5	62 h	RUX	5000	479000	1039	0.220459	YES	3	NO	0.288739	1028	8	17	100	0	0
GTR022	m6	62 h	DMSO	5000	457000	8487	1.86018	YES	428	YES	5.04301	8146	259	14	96.9185	3.0815	0
GTR022	m7	62 h	DMSO	5000	457000	3754	0.822757	YES	9	NO	0.239744	3619	65	6	98.2356	1.76439	0
GTR022	m8	62 h	DMSO	50	475000	122	0.0284211	YES	2	NO	1.63934	108	6	13	100	0	0
GTR022	m9	62 h	DMSO	50	394853	33	0.0108901	YES	3	NO	9.09091	23	0	10	100	0	0

## Sheet: GT_DMSO+RUX_62h_8wk_bleed
Experiment	Mouse	Timepoint	Condition	Cell dose	Singlets count	CD45++ count	(CD45++) % of Singlets	Engrafted?	GFP+ count	GFP+ graft?	GFP+ (% of CD45++)	CD19+ count	CD33+ count	Lymphoid %	Myeloid %
GTR09	m1	62 h	RUX	5000	3807	1	0.0262674	NO	0	NO	0	0	0
GTR09	m2	62 h	DMSO	5000	7460	23	0.308311	NO	7	NO	30.4348	14	2
GTR09	m3	62 h	RUX	5000	10698	18	0.168256	NO	10	NO	55.5556	14	2
GTR09	m4	62 h	DMSO	5000	3581	10	0.279252	NO	5	NO	50	7	0
GTR09	m5	62 h	DMSO	50	4971	2	0.0402334	NO	1	NO	50	0	1
GTR09	m6	62 h	RUX	50	2333	0	0	NO	0	NO	0	0	0
GTR09	m7	62 h	DMSO	50	5957	1	0.016787	NO	0	NO	0	0	1
GTR09	m8	62 h	RUX	50	9133	4	0.0437972	NO	1	NO	25	3	0
GTR09	m9	62 h	RUX	50	6962	5	0.0718184	NO	1	NO	20	2	1
GTR09	m10	62 h	DMSO	50	2171	1	0.0460617	NO	0	NO	0	0	1
GTR09	m11	62 h	DMSO	1250	1311	1	0.0762777	NO	0	NO	0	0	0
GTR09	m12	62 h	DMSO	1250	1878	4	0.212993	NO	0	NO	0	0	0
GTR09	m13	62 h	RUX	1250	2602	4	0.153728	NO	2	NO	50	1	0
GTR09	m14	62 h	RUX	1250	6991	57	0.815334	YES	17	NO	29.8246	37	0	100	0
GTR09	m15	62 h	RUX	30000	3325	0	0	NO	0	NO	0	0	0
GTR09	m16	62 h	DMSO	30000	20452	207	1.01213	YES	56	YES	27.0531	166	1	100	0
GTR016	m1	62 h	DMSO	30000	2886	184	6.37561	YES	22	NO	11.9565	175	4	100	0
GTR016	m2	62 h	DMSO	30000	7029	274	3.89814	YES	35	YES	12.7737	269	0	100	0
GTR016	m3	62 h	DMSO	30000	1819	153	8.41121	YES	30	YES	19.6078	149	2	100	0
GTR016	m4	62 h	DMSO	5000	1401	16	1.14204	NO	0	NO	0	13	2
GTR016	m5	62 h	DMSO	30000	1641	29	1.76722	NO	3	NO	10.3448	28	1
GTR016	m6	62 h	RUX	5000	3376	32	0.947867	YES	7	NO	21.875	31	1	100	0
GTR016	m7	62 h	RUX	5000	1656	33	1.99275	YES	12	NO	36.3636	33	0	100	0
GTR016	m8	62 h	RUX	5000	4418	21	0.475328	NO	5	NO	23.8095	15	5
GTR016	m9	62 h	RUX	5000	1481	42	2.83592	YES	2	NO	4.7619	38	3	100	0
GTR016	m10	62 h	RUX	5000	1482	21	1.417	NO	2	NO	9.52381	20	0
GTR016	m11	62 h	DMSO	5000	637	6	0.941915	NO	0	NO	0	6	0
GTR016	m13	62 h	DMSO	5000	1437	5	0.347947	NO	0	NO	0	4	1
GTR016	m14	62 h	DMSO	5000	1804	17	0.94235	NO	7	NO	41.1765	17	0
GTR016	m15	62 h	RUX	30000	548	92	16.7883	YES	18	NO	19.5652	90	0	100	0
GTR016	m17	62 h	RUX	5000	817	34	4.16157	YES	7	NO	20.5882	33	0	100	0
GTR016	m18	62 h	RUX	30000	772	57	7.38342	YES	16	NO	28.0702	56	0	100	0
GTR016	m19	62 h	RUX	30000	865	211	24.3931	YES	26	NO	12.3223	203	4	100	0
GTR019	m1	62 h	DMSO	5000	5942	11	0.185123	NO	5	NO	45.4545	3	0
GTR019	m3	62 h	DMSO	5000	2792	4	0.143266	NO	4	NO	100	0	0
GTR019	m4	62 h	RUX	5000	2985	10	0.335008	NO	3	NO	30	5	1
GTR019	m5	62 h	RUX	30000	4735	88	1.8585	YES	10	NO	11.3636	70	3	100	0
GTR019	m6	62 h	RUX	30000	1972	16	0.811359	NO	1	NO	6.25	13	2
GTR019	m7	62 h	RUX	30000	2491	77	3.09113	YES	6	NO	7.79221	65	1	100	0
GTR019	m10	62 h	DMSO	30000	2324	48	2.0654	YES	4	NO	8.33333	41	0	100	0
GTR019	m11	62 h	DMSO	30000	1844	16	0.867679	NO	0	NO	0	15	1
GTR019	m12	62 h	RUX	5000	2028	0	0	NO	0	NO	0	0	0
GTR019	m13	62 h	RUX	5000	1053	6	0.569801	NO	3	NO	50	1	1
GTR022	m1	62 h	RUX	50	2564	0	0	NO	0	NO	0	0	0
GTR022	m2	62 h	RUX	50	2753	4	0.145296	NO	0	NO	0	4	0
GTR022	m3	62 h	RUX	50	2790	0	0	NO	0	NO	0	0	0
GTR022	m4	62 h	RUX	5000	2144	80	3.73134	YES	3	NO	3.75	77	2	100	0
GTR022	m5	62 h	RUX	5000	1317	14	1.06302	NO	0	NO	0	13	1
GTR022	m7	62 h	DMSO	5000	2560	64	2.5	YES	0	NO	0	62	1	100	0
GTR022	m8	62 h	DMSO	50	2310	11	0.47619	NO	0	NO	0	11	0
GTR018	m1	62 h	DMSO	30000	2460	96	3.90244	YES	85	YES	88.5417	93	1	100	0
GTR018	m2	62 h	DMSO	30000	2714	115	4.23729	YES	89	YES	77.3913	109	4	100	0
GTR018	m3	62 h	DMSO	30000	1705	9	0.527859	NO	7	NO	77.7778	8	0
GTR018	m4	62 h	DMSO	30000	5061	68	1.34361	YES	49	YES	72.0588	65	2	100	0
GTR018	m5	62 h	DMSO	5000	3003	22	0.732601	NO	15	NO	68.1818	21	1
GTR018	m6	62 h	DMSO	5000	4595	12	0.261153	NO	10	NO	83.3333	12	0
GTR018	m7	62 h	DMSO	1250	1728	1	0.0578704	NO	1	NO	100	1	0
GTR018	m8	62 h	DMSO	1250	6835	1	0.0146306	NO	1	NO	100	0	1
GTR018	m9	62 h	DMSO	1250	4068	2	0.0491642	NO	2	NO	100	2	0
GTR018	m10	62 h	DMSO	1250	3108	2	0.0643501	NO	1	NO	50	2	0
GTR018	m11	62 h	DMSO	50	6512	0	0	NO	0	NO	0	0	0
GTR018	m12	62 h	DMSO	50	2772	0	0	NO	0	NO	0	0	0
GTR018	m13	62 h	DMSO	50	10157	1	0.00984543	NO	0	NO	0	0	1
GTR018	m14	62 h	RUX	5000	5171	29	0.56082	NO	20	NO	68.9655	29	0
GTR018	m15	62 h	RUX	5000	4938	62	1.25557	YES	46	YES	74.1935	61	0	100	0
GTR018	m16	62 h	RUX	30000	3008	258	8.57713	YES	184	YES	71.3178	247	7	100	0
GTR018	m17	62 h	RUX	30000	8095	104	1.28474	YES	83	YES	79.8077	101	1	100	0
GTR018	m18	62 h	RUX	30000	3499	86	2.45785	YES	73	YES	84.8837	83	2	100	0
GTR018	m19	62 h	RUX	30000	5924	308	5.19919	YES	213	YES	69.1558	294	9	100	0
GTR018	m20	62 h	RUX	1250	3281	21	0.640049	NO	20	NO	95.2381	19	2
GTR018	m21	62 h	RUX	1250	1773	2	0.112803	NO	2	NO	100	2	0
GTR018	m22	62 h	RUX	1250	6818	10	0.146671	NO	7	NO	70	9	1
GTR018	m23	62 h	RUX	1250	4144	14	0.337838	NO	10	NO	71.4286	13	0
GTR018	m24	62 h	RUX	50	3152	1	0.0317259	NO	1	NO	100	1	0
GTR018	m25	62 h	RUX	50	4694	0	0	NO	0	NO	0	0	0
GTR018	m26	62 h	RUX	50	3136	0	0	NO	0	NO	0	0	0
GTR017	m2	62 h	DMSO	5000	9916	70	0.70593	YES	42	YES	60	62	3	100	0
GTR017	m3	62 h	DMSO	5000	2592	4	0.154321	NO	1	NO	25	3	1
GTR017	m4	62 h	DMSO	1250	6511	0	0	NO	0	NO	0	0	0
GTR017	m5	62 h	RUX	5000	7374	29	0.393274	NO	19	NO	65.5172	29	0
GTR017	m6	62 h	RUX	5000	9612	8	0.0832293	NO	2	NO	25	7	0
GTR017	m7	62 h	RUX	5000	4897	70	1.42945	YES	25	NO	35.7143	68	1	100	0
GTR017	m8	62 h	RUX	1250	9668	5	0.051717	NO	3	NO	60	5	0
GTR017	m9	62 h	RUX	1250	7480	2	0.026738	NO	1	NO	50	1	1
