# Supplementary material for: Adaptation to ex vivo culture reduces human hematopoietic stem cell activity independently of the cell cycle
Source: Blood. 2024 May 31;144(7):729–41. doi: 10.1182/blood.2023021426 (PMC7616366; doi:10.1182/blood.2023021426)
Supplement: Supplemental Table 3 [file BLOOD_BLD-2023-021426-mmc2.xlsx]

## Sheet: DeSeq2_0h-late_vs_0h-early
Ensembl_ID	baseMean	log2FoldChange	lfcSE	stat	pvalue	padj	geneName
ENSG00000167862	67.7902	24.623	0.937612	26.2614	5.3e-152	8.02e-148	ICT1
ENSG00000100162	80.6084	21.6769	0.837518	25.8823	1.05e-147	7.97e-144	CENPM
ENSG00000162174	19.3936	25.043	1.21919	20.5407	9.32e-94	1.57e-90	ASRGL1
ENSG00000146476	36.5887	22.1316	1.13145	19.5605	3.36e-85	3.91e-82	ARMT1
ENSG00000198885	22.9894	21.7262	1.14166	19.0304	9.56e-81	1.03e-77	ITPRIPL1
ENSG00000004766	23.0355	23.9939	1.2838	18.6897	6.01e-78	6.05e-75	CCDC132
ENSG00000184357	9.38892	27.5251	1.49935	18.358	2.85e-75	2.53e-72	HIST1H1B
ENSG00000162063	20.4861	19.5034	1.0746	18.1494	1.3e-73	1.03e-70	CCNF
ENSG00000169679	38.766	20.7518	1.15627	17.9472	5.05e-72	3.82e-69	BUB1
ENSG00000184178	42.7133	20.9285	1.17305	17.8411	3.39e-71	2.33e-68	SCFD2
ENSG00000137054	21.4191	20.8917	1.24467	16.785	3.14e-63	1.64e-60	POLR1E
ENSG00000154920	11.8347	24.1607	1.49446	16.1669	8.63e-59	4.08e-56	EME1
ENSG00000104356	23.615	20.9976	1.30848	16.0474	5.96e-58	2.65e-55	POP1
ENSG00000035499	24.8433	19.1733	1.20944	15.8531	1.34e-56	5.62e-54	DEPDC1B
ENSG00000167130	20.4721	22.6355	1.45105	15.5994	7.35e-55	2.85e-52	DOLPP1
ENSG00000163629	9.24491	22.4759	1.45833	15.4121	1.36e-53	5e-51	PTPN13
ENSG00000148218	13.3586	19.8603	1.31285	15.1277	1.06e-51	3.83e-49	ALAD
ENSG00000112984	18.4389	17.9225	1.22923	14.5802	3.75e-48	1.23e-45	KIF20A
ENSG00000037749	20.4501	19.5617	1.36518	14.3289	1.44e-46	4.45e-44	MFAP3
ENSG00000138030	9.31947	23.7429	1.66415	14.2673	3.5e-46	1.06e-43	KHK
ENSG00000261326	12.5607	20.8077	1.48113	14.0485	7.86e-45	2.24e-42	LINC01355
ENSG00000175643	12.0401	20.2442	1.4639	13.8289	1.7e-43	4.77e-41	RMI2
ENSG00000113845	184.762	9.54597	0.726013	13.1485	1.74e-39	4.23e-37	TIMMDC1
ENSG00000183340	12.7254	21.6568	1.68318	12.8666	6.94e-38	1.66e-35	JRKL
ENSG00000182648	9.16689	25.2711	1.97506	12.7951	1.75e-37	4.04e-35	LINC01006
ENSG00000182118	10.3942	24.1887	1.89548	12.7613	2.7e-37	6.09e-35	FAM89A
ENSG00000228649	9.13959	17.6884	1.40516	12.5882	2.45e-36	5.38e-34	AC005682.5
ENSG00000175283	22.9424	17.7092	1.40745	12.5824	2.64e-36	5.7e-34	DOLK
ENSG00000174405	11.5313	20.5165	1.6386	12.5207	NA	NA	LIG4
ENSG00000126249	15.0858	16.6642	1.37143	12.151	5.67e-34	1.16e-31	PDCD2L
ENSG00000198648	5.10956	19.8611	1.64542	12.0706	1.51e-33	2.93e-31	STK39
ENSG00000233834	15.1373	22.9563	1.93659	11.854	2.05e-32	3.65e-30	AC005083.1
ENSG00000105948	11.7252	20.6007	1.74155	11.8289	2.77e-32	4.87e-30	TTC26
ENSG00000170270	40.518	10.5094	0.941088	11.1672	5.9e-29	9.59e-27	C14orf142
ENSG00000152953	4.68855	22.5518	2.10551	10.7109	9.05e-27	1.38e-24	STK32B
ENSG00000017483	48.5843	10.1518	0.962391	10.5485	5.16e-26	7.73e-24	SLC38A5
ENSG00000100336	16.3044	14.2769	1.35699	10.521	6.91e-26	1.02e-23	APOL4
ENSG00000058804	51.078	9.99887	0.954309	10.4776	1.09e-25	1.59e-23	NDC1
ENSG00000196363	34.1117	9.86589	0.948151	10.4054	2.34e-25	3.34e-23	WDR5
ENSG00000174151	7.72376	20.6774	2.0064	10.3057	6.64e-25	9.05e-23	CYB561D1
ENSG00000139546	46.4962	10.2992	1.01488	10.1482	3.38e-24	4.4e-22	TARBP2
ENSG00000186603	19.3783	13.7163	1.35616	10.1141	4.78e-24	6.18e-22	HPDL
ENSG00000120800	63.5234	8.4265	0.838972	10.0438	9.78e-24	1.22e-21	UTP20
ENSG00000133678	27.4064	11.818	1.18343	9.98624	1.75e-23	2.17e-21	TMEM254
ENSG00000084444	55.0638	9.72228	0.973725	9.98462	1.78e-23	2.19e-21	KIAA1467
ENSG00000137124	41.8887	7.52051	0.755721	9.95144	2.49e-23	3.03e-21	ALDH1B1
ENSG00000143498	15.0759	14.6004	1.48035	9.86286	6.03e-23	7.24e-21	TAF1A
ENSG00000186666	4.63522	19.8586	2.02016	9.83022	8.34e-23	9.94e-21	BCDIN3D
ENSG00000171155	67.4415	10.2487	1.0528	9.73475	2.14e-22	2.51e-20	C1GALT1C1
ENSG00000204161	102.91	9.4595	0.97293	9.72269	2.41e-22	2.81e-20	C10orf128
ENSG00000260081	4.49854	20.1221	2.07692	9.68845	3.38e-22	3.9e-20	RP11-66N11.8
ENSG00000272143	5.96815	23.8648	2.46763	9.67117	4e-22	4.58e-20	FGF14-AS2
ENSG00000153391	50.3314	8.49436	0.881814	9.63281	5.81e-22	6.61e-20	INO80C
ENSG00000187699	15.5762	13.251	1.39347	9.50938	1.92e-21	2.13e-19	C2orf88
ENSG00000152642	20.6301	14.8222	1.56	9.50143	2.07e-21	2.29e-19	GPD1L
ENSG00000133265	57.3227	8.98014	0.947639	9.47633	2.63e-21	2.89e-19	HSPBP1
ENSG00000145685	12.8651	15.1519	1.62539	9.32199	1.14e-20	1.22e-18	LHFPL2
ENSG00000117682	49.9011	8.50329	0.917648	9.2664	1.93e-20	2.04e-18	DHDDS
ENSG00000198876	47.9724	8.90563	0.97001	9.18097	4.27e-20	4.37e-18	DCAF12
ENSG00000152147	60.2741	8.27097	0.903044	9.15899	5.24e-20	5.28e-18	GEMIN6
ENSG00000116761	2.80684	21.3588	2.34556	9.10606	NA	NA	CTH
ENSG00000172315	71.8632	8.91197	0.979737	9.09629	9.35e-20	9.36e-18	TP53RK
ENSG00000108604	21.0901	12.0608	1.32726	9.08699	1.02e-19	1.01e-17	SMARCD2
ENSG00000117222	80.1372	6.27117	0.696877	8.99897	2.28e-19	2.24e-17	RBBP5
ENSG00000184785	12.3899	11.2317	1.25024	8.98363	2.62e-19	2.54e-17	SMIM10
ENSG00000136514	8.70137	21.6167	2.40908	8.97299	2.89e-19	2.76e-17	RTP4
ENSG00000130349	29.4657	9.46599	1.05845	8.94323	3.78e-19	3.57e-17	C6orf203
ENSG00000106524	30.6518	10.805	1.22042	8.85357	8.48e-19	7.91e-17	ANKMY2
ENSG00000179598	4.53466	15.5424	1.75668	8.84761	8.94e-19	8.3e-17	PLD6
ENSG00000215417	36.0459	9.36305	1.08404	8.63721	5.76e-18	5.19e-16	MIR17HG
ENSG00000233662	14.4427	2.03541	0.236914	8.59134	8.6e-18	7.69e-16	CALM2P4
ENSG00000159214	3.91189	16.5556	1.93099	8.57361	1e-17	8.87e-16	CCDC24
ENSG00000177370	114.269	6.91604	0.808891	8.55003	1.23e-17	1.08e-15	TIMM22
ENSG00000016391	4.026	18.6136	2.20115	8.45629	2.76e-17	2.39e-15	CHDH
ENSG00000164252	46.9015	7.21684	0.860027	8.39141	4.8e-17	4.13e-15	AGGF1
ENSG00000010165	59.1626	9.04532	1.08902	8.30596	9.9e-17	8.46e-15	METTL13
ENSG00000110079	8.20256	19.6007	2.37602	8.24939	1.59e-16	1.35e-14	MS4A4A
ENSG00000233184	22.0913	10.9554	1.32828	8.24776	1.61e-16	1.36e-14	RP11-421L21.3
ENSG00000163472	3.17626	19.5288	2.38437	8.19034	2.6e-16	2.15e-14	TMEM79
ENSG00000229097	104.908	2.0778	0.253691	8.19025	2.61e-16	2.15e-14	CALM2P2
ENSG00000143499	29.004	10.0203	1.22623	8.1717	3.04e-16	2.49e-14	SMYD2
ENSG00000115526	6.53661	15.4443	1.89363	8.15593	3.46e-16	2.79e-14	CHST10
ENSG00000205579	7.97428	3.39829	0.418071	8.12851	4.35e-16	3.48e-14	DYNLL1P1
ENSG00000174276	20.6229	11.5853	1.42538	8.12787	4.37e-16	3.48e-14	ZNHIT2
ENSG00000100372	53.9019	8.18892	1.01048	8.10398	5.32e-16	4.19e-14	SLC25A17
ENSG00000144120	45.4132	8.69037	1.07379	8.09315	5.81e-16	4.56e-14	TMEM177
ENSG00000126458	11.235	16.8408	2.09172	8.05115	8.2e-16	6.26e-14	RRAS
ENSG00000104442	58.0666	8.05161	1.00447	8.01575	1.09e-15	8.26e-14	ARMC1
ENSG00000267170	9.32644	2.18573	0.27269	8.01543	1.1e-15	8.26e-14	CALM2P1
ENSG00000179163	49.5386	9.10575	1.13707	8.0081	1.16e-15	8.68e-14	FUCA1
ENSG00000163535	21.3429	8.62628	1.08604	7.94287	1.98e-15	1.45e-13	SGOL2
ENSG00000114988	60.5751	8.85922	1.11947	7.91378	2.5e-15	1.82e-13	LMAN2L
ENSG00000134057	143.781	7.97232	1.00772	7.91121	2.55e-15	1.85e-13	CCNB1
ENSG00000132467	27.2974	9.22871	1.16873	7.89635	2.87e-15	2.08e-13	UTP3
ENSG00000171115	8.29679	17.5617	2.22808	7.88198	3.22e-15	2.32e-13	GIMAP8
ENSG00000088986	514.43	3.54129	0.449424	7.87963	3.28e-15	2.35e-13	DYNLL1
ENSG00000137700	26.1508	7.80995	0.993295	7.86267	3.76e-15	2.67e-13	SLC37A4
ENSG00000113552	40.1531	9.33243	1.19223	7.82769	4.97e-15	3.46e-13	GNPDA1
ENSG00000146904	9.40615	14.8692	1.90047	7.82398	5.12e-15	3.55e-13	EPHA1
ENSG00000151503	41.9745	7.8234	1.00042	7.82013	5.28e-15	3.64e-13	NCAPD3
ENSG00000089050	8.43063	15.0239	1.92129	7.8197	5.3e-15	3.64e-13	RBBP9
ENSG00000164967	32.1529	7.49234	0.961215	7.79466	6.46e-15	4.4e-13	RPP25L
ENSG00000280789	7.54496	7.69482	0.987906	7.78902	6.75e-15	4.58e-13	PAGR1
ENSG00000138092	15.9525	9.34277	1.20242	7.77001	7.85e-15	5.3e-13	CENPO
ENSG00000223724	7.90608	15.2684	1.9709	7.74691	9.42e-15	6.33e-13	RAD17P2
ENSG00000170619	54.7931	7.56259	0.977644	7.73553	1.03e-14	6.89e-13	COMMD5
ENSG00000182093	70.7257	6.90738	0.900625	7.66954	1.73e-14	1.14e-12	WRB
ENSG00000167925	16.5848	10.42	1.35886	7.6682	1.74e-14	1.15e-12	GHDC
ENSG00000155827	35.598	8.66843	1.13121	7.66298	1.82e-14	1.19e-12	RNF20
ENSG00000198727	9683.18	1.09772	0.143314	7.65951	1.87e-14	1.22e-12	MT-CYB
ENSG00000115594	13.3213	14.8723	1.94436	7.64897	2.03e-14	1.31e-12	IL1R1
ENSG00000160959	55.3457	8.6333	1.12905	7.64654	2.06e-14	1.33e-12	LRRC14
ENSG00000004700	40.8726	8.00977	1.05076	7.62287	2.48e-14	1.58e-12	RECQL
ENSG00000135617	26.7971	9.03961	1.18586	7.62282	2.48e-14	1.58e-12	PRADC1
ENSG00000116198	20.6872	9.36928	1.23057	7.61379	2.66e-14	1.68e-12	CEP104
ENSG00000182359	14.6972	11.2206	1.47508	7.60678	2.81e-14	1.77e-12	KBTBD3
ENSG00000117153	51.7896	7.82146	1.03216	7.57773	3.52e-14	2.21e-12	KLHL12
ENSG00000143933	1715.05	2.15144	0.284495	7.56233	3.96e-14	2.47e-12	CALM2
ENSG00000135245	24.6917	8.76587	1.15964	7.55913	4.06e-14	2.52e-12	HILPDA
ENSG00000164366	55.6956	7.46443	0.987534	7.55866	4.07e-14	2.52e-12	CCDC127
ENSG00000244045	23.4123	8.08459	1.07011	7.55489	4.19e-14	2.59e-12	TMEM199
ENSG00000103540	38.6099	8.27435	1.0959	7.55026	4.34e-14	2.66e-12	CCP110
ENSG00000133574	35.0946	12.4737	1.65277	7.54714	4.45e-14	2.7e-12	GIMAP4
ENSG00000077152	87.58	6.06931	0.804782	7.54156	4.64e-14	2.81e-12	UBE2T
ENSG00000102871	14.6436	10.1646	1.3491	7.53436	4.91e-14	2.96e-12	TRADD
ENSG00000134901	21.0151	9.44985	1.25942	7.50331	6.22e-14	3.73e-12	KDELC1
ENSG00000185875	28.4406	10.0107	1.33747	7.48481	7.16e-14	4.25e-12	THNSL1
ENSG00000196227	30.2916	7.88771	1.05425	7.48185	7.33e-14	4.33e-12	FAM217B
ENSG00000228834	31.6662	2.64832	0.354166	7.47762	7.57e-14	4.45e-12	RP11-249L21.4
ENSG00000041988	26.6853	10.1193	1.36148	7.43259	1.06e-13	6.19e-12	THAP3
ENSG00000164081	69.4297	6.45383	0.868857	7.42796	1.1e-13	6.39e-12	TEX264
ENSG00000107815	20.5048	10.9173	1.47125	7.42045	1.17e-13	6.71e-12	C10orf2
ENSG00000086475	35.4412	7.63063	1.03511	7.37179	1.68e-13	9.61e-12	SEPHS1
ENSG00000123892	31.6798	9.95956	1.35156	7.36896	1.72e-13	9.78e-12	RAB38
ENSG00000179933	209.748	4.46265	0.606291	7.36057	1.83e-13	1.03e-11	C14orf119
ENSG00000100285	13.6023	9.12125	1.24238	7.34173	2.11e-13	1.18e-11	NEFH
ENSG00000166477	98.8511	6.47528	0.885344	7.31387	2.6e-13	1.44e-11	LEO1
ENSG00000166263	27.3516	8.15086	1.11448	7.3136	2.6e-13	1.44e-11	STXBP4
ENSG00000173409	31.2799	8.21945	1.12424	7.31111	2.65e-13	1.45e-11	ARV1
ENSG00000137310	20.9863	8.34131	1.14712	7.27153	3.55e-13	1.94e-11	TCF19
ENSG00000243364	8.86867	14.3702	1.9763	7.27125	3.56e-13	1.94e-11	EFNA4
ENSG00000171806	50.2808	8.47648	1.17566	7.20996	5.6e-13	3e-11	METTL18
ENSG00000079385	7.90495	15.8996	2.20668	7.20521	5.8e-13	3.1e-11	CEACAM1
ENSG00000138413	142.412	5.79522	0.804721	7.20153	5.95e-13	3.17e-11	IDH1
ENSG00000152683	36.281	7.23856	1.00644	7.19222	6.37e-13	3.38e-11	SLC30A6
ENSG00000077348	114.307	5.16532	0.720987	7.16424	7.82e-13	4.12e-11	EXOSC5
ENSG00000231344	6.25055	3.71531	0.518858	7.16055	8.04e-13	4.22e-11	RP3-426I6.2
ENSG00000164087	23.7423	9.70801	1.35885	7.14429	9.05e-13	4.71e-11	POC1A
ENSG00000124641	36.2509	8.68852	1.2162	7.14402	9.06e-13	4.71e-11	MED20
ENSG00000258605	6.07359	3.06027	0.428397	7.14354	9.1e-13	4.71e-11	DYNLL1P2
ENSG00000120265	240.614	4.57983	0.643357	7.11864	1.09e-12	5.59e-11	PCMT1
ENSG00000087995	23.4626	6.42778	0.903068	7.11772	1.1e-12	5.61e-11	METTL2A
ENSG00000276449	8.04116	13.0421	1.83287	7.1157	1.11e-12	5.67e-11	AC004076.5
ENSG00000189057	15.9911	9.30353	1.30925	7.10599	1.19e-12	6.06e-11	FAM111B
ENSG00000164002	26.5482	9.8732	1.39106	7.0976	1.27e-12	6.4e-11	EXO5
ENSG00000135069	59.2635	9.16844	1.29267	7.09263	1.32e-12	6.61e-11	PSAT1
ENSG00000279369	3.15353	21.8687	3.08953	7.07833	1.46e-12	7.31e-11	RP11-51F16.1
ENSG00000091127	47.468	7.21844	1.02532	7.04021	1.92e-12	9.55e-11	PUS7
ENSG00000164051	39.7061	8.09651	1.15305	7.02183	2.19e-12	1.08e-10	CCDC51
ENSG00000158161	182.816	4.53037	0.648677	6.98401	2.87e-12	1.4e-10	EYA3
ENSG00000102078	24.1262	10.0651	1.44275	6.97631	3.03e-12	1.47e-10	SLC25A14
ENSG00000152749	18.601	9.01162	1.2956	6.95553	3.51e-12	1.69e-10	GPR180
ENSG00000259746	4.34966	3.01813	0.435917	6.92364	4.4e-12	2.1e-10	HSPE1P3
ENSG00000275111	20.3318	8.28588	1.19756	6.91895	4.55e-12	2.16e-10	ZNF2
ENSG00000170915	31.3869	9.42703	1.36369	6.91288	4.75e-12	2.23e-10	PAQR8
ENSG00000135776	9.22709	9.22174	1.34185	6.87239	6.31e-12	2.95e-10	ABCB10
ENSG00000145919	24.7897	10.2375	1.49856	6.83153	8.4e-12	3.89e-10	BOD1
ENSG00000038210	9.29283	8.6401	1.26494	6.83043	8.47e-12	3.9e-10	PI4K2B
ENSG00000177383	17.6335	10.2792	1.50626	6.8243	8.84e-12	4.06e-10	MAGEF1
ENSG00000138231	26.7583	8.38627	1.23513	6.78978	1.12e-11	5.15e-10	DBR1
ENSG00000242990	1.29709	1.5013	0.221348	6.78255	1.18e-11	5.39e-10	RPL13AP23
ENSG00000134014	70.3491	6.5721	0.969341	6.77997	1.2e-11	5.47e-10	ELP3
ENSG00000198618	330.361	1.27477	0.188518	6.76204	1.36e-11	6.18e-10	PPIAP22
ENSG00000082068	63.9756	5.73879	0.855041	6.71171	1.92e-11	8.66e-10	WDR70
ENSG00000132740	22.0074	9.06974	1.35218	6.70751	1.98e-11	8.81e-10	IGHMBP2
ENSG00000152580	16.2193	9.8185	1.46455	6.70409	2.03e-11	8.99e-10	IGSF10
ENSG00000133561	28.2324	8.34006	1.2446	6.70097	2.07e-11	9.15e-10	GIMAP6
ENSG00000078237	38.046	8.34822	1.25269	6.66422	2.66e-11	1.17e-09	TIGAR
ENSG00000151849	26.5429	8.12901	1.22585	6.63132	3.33e-11	1.45e-09	CENPJ
ENSG00000229809	12.6169	10.1671	1.53444	6.62592	3.45e-11	1.5e-09	ZNF688
ENSG00000172336	81.3253	5.86812	0.885869	6.62414	3.49e-11	1.51e-09	POP7
ENSG00000166908	20.3703	9.77029	1.475	6.62393	3.5e-11	1.51e-09	PIP4K2C
ENSG00000244119	2.60757	4.76148	0.721054	6.6035	4.02e-11	1.72e-09	PDCL3P4
ENSG00000068394	48.8414	7.1959	1.09151	6.59261	4.32e-11	1.84e-09	GPKOW
ENSG00000110274	12.8297	7.78359	1.18389	6.57459	4.88e-11	2.07e-09	CEP164
ENSG00000091732	73.9688	5.72354	0.871711	6.56586	5.17e-11	2.17e-09	ZC3HC1
ENSG00000068438	97.0904	5.40898	0.824836	6.55765	5.47e-11	2.29e-09	FTSJ1
ENSG00000008394	170.692	5.07595	0.775731	6.54344	6.01e-11	2.51e-09	MGST1
ENSG00000144647	8.88297	13.8654	2.1194	6.54213	6.07e-11	2.53e-09	POMGNT2
ENSG00000164932	12.2829	10.7754	1.65015	6.52998	6.58e-11	2.73e-09	CTHRC1
ENSG00000228253	801.078	0.99593	0.15278	6.51873	7.09e-11	2.93e-09	MT-ATP8
ENSG00000108468	26.6679	6.23538	0.956706	6.51755	7.15e-11	2.94e-09	CBX1
ENSG00000221944	10.0109	11.6754	1.79975	6.48726	8.74e-11	3.57e-09	TIGD1
ENSG00000273306	2.97397	23.1973	3.58859	6.46418	1.02e-10	4.14e-09	RP11-527J8.1
ENSG00000128322	27.834	6.73487	1.04216	6.4624	1.03e-10	4.18e-09	IGLL1
ENSG00000225697	15.5672	10.136	1.56866	6.46156	1.04e-10	4.19e-09	SLC26A6
ENSG00000237190	40.6692	5.87286	0.90898	6.46093	1.04e-10	4.2e-09	CDKN2AIPNL
ENSG00000104093	19.1593	8.34044	1.29286	6.45117	1.11e-10	4.45e-09	DMXL2
ENSG00000185634	4.76577	17.3812	2.6944	6.45085	1.11e-10	4.45e-09	SHC4
ENSG00000198712	4979.35	0.991166	0.153679	6.44957	1.12e-10	4.48e-09	MT-CO2
ENSG00000125843	15.5421	9.04709	1.40295	6.44862	1.13e-10	4.49e-09	AP5S1
ENSG00000198707	29.3774	6.70238	1.04164	6.43448	1.24e-10	4.9e-09	CEP290
ENSG00000164077	17.2583	10.0676	1.56803	6.42055	1.36e-10	5.36e-09	MON1A
ENSG00000139291	18.4425	6.8304	1.06643	6.40494	1.5e-10	5.88e-09	TMEM19
ENSG00000129235	191.289	3.66854	0.572974	6.40263	1.53e-10	5.95e-09	TXNDC17
ENSG00000154814	37.2067	7.39856	1.15763	6.39111	1.65e-10	6.39e-09	OXNAD1
ENSG00000163106	28.3737	8.26438	1.29365	6.38843	1.68e-10	6.48e-09	HPGDS
ENSG00000104643	22.4649	7.94285	1.24348	6.38759	1.69e-10	6.5e-09	MTMR9
ENSG00000137941	18.6835	9.43091	1.47738	6.38354	1.73e-10	6.66e-09	TTLL7
ENSG00000229091	39.4705	2.17989	0.341674	6.38001	1.77e-10	6.8e-09	HSPA8P8
ENSG00000149474	18.3756	7.9766	1.2512	6.37514	1.83e-10	7e-09	CSRP2BP
ENSG00000084073	125.101	4.5118	0.708708	6.36623	1.94e-10	7.38e-09	ZMPSTE24
ENSG00000106477	68.4321	6.29228	0.989583	6.35851	2.04e-10	7.74e-09	CEP41
ENSG00000183691	29.9166	5.8525	0.923118	6.33993	2.3e-10	8.65e-09	NOG
ENSG00000013561	34.1395	7.09029	1.11892	6.33673	2.35e-10	8.81e-09	RNF14
ENSG00000152465	11.6987	8.30901	1.31722	6.30799	2.83e-10	1.06e-08	NMT2
ENSG00000150779	129.643	3.42874	0.543941	6.30353	2.91e-10	1.08e-08	TIMM8B
ENSG00000115652	92.5554	4.71823	0.74884	6.30072	2.96e-10	1.1e-08	UXS1
ENSG00000224908	15.2983	2.97932	0.473791	6.28827	3.21e-10	1.19e-08	TIMM8BP2
ENSG00000224773	16.2782	2.20609	0.351289	6.27998	3.39e-10	1.25e-08	HSPA8P7
ENSG00000127903	10.137	8.35855	1.33146	6.27772	3.44e-10	1.27e-08	ZNF835
ENSG00000141642	25.0784	8.66331	1.38775	6.24271	4.3e-10	1.56e-08	ELAC1
ENSG00000197951	21.6575	9.45432	1.51512	6.23997	4.38e-10	1.58e-08	ZNF71
ENSG00000223513	11.3064	2.50311	0.401542	6.23374	4.55e-10	1.64e-08	ATP6V0E1P2
ENSG00000115993	60.3525	6.09431	0.979051	6.22471	4.82e-10	1.73e-08	TRAK2
ENSG00000167447	35.2044	8.32309	1.34093	6.20695	5.4e-10	1.93e-08	SMG8
ENSG00000160714	21.5578	8.57517	1.38174	6.20606	5.43e-10	1.93e-08	UBE2Q1
ENSG00000144182	16.431	9.49672	1.53056	6.20474	5.48e-10	1.94e-08	LIPT1
ENSG00000124217	23.2935	7.88435	1.27218	6.19753	5.74e-10	2.03e-08	MOCS3
ENSG00000145723	9.14781	9.81274	1.5868	6.18398	6.25e-10	2.2e-08	GIN1
ENSG00000248527	602.558	0.853421	0.13841	6.1659	7.01e-10	2.44e-08	MTATP6P1
ENSG00000226745	17.8213	1.56068	0.253142	6.16523	7.04e-10	2.45e-08	RP11-115D7.3
ENSG00000198899	3403.92	0.891445	0.144727	6.15947	7.3e-10	2.53e-08	MT-ATP6
ENSG00000248923	2.37571	1.32783	0.216242	6.14046	8.23e-10	2.82e-08	MTND5P11
ENSG00000168434	13.3245	10.0534	1.64264	6.12025	9.34e-10	3.18e-08	COG7
ENSG00000228203	5.41086	14.6402	2.4063	6.0841	1.17e-09	3.95e-08	RNF144A-AS1
ENSG00000230865	4.46923	4.21829	0.693758	6.08034	1.2e-09	4.04e-08	TSEN15P1
ENSG00000112299	8.52463	12.8042	2.10911	6.07088	1.27e-09	4.25e-08	VNN1
ENSG00000173402	8.38487	8.64286	1.42809	6.05206	1.43e-09	4.74e-08	DAG1
ENSG00000137992	22.2098	7.3735	1.21934	6.04712	1.47e-09	4.87e-08	DBT
ENSG00000279059	18.6957	8.40884	1.3999	6.00673	1.89e-09	6.21e-08	RP11-257O5.2
ENSG00000269343	26.1575	6.9988	1.16632	6.00076	1.96e-09	6.41e-08	ZNF587B
ENSG00000132313	81.8195	4.89393	0.817325	5.98774	2.13e-09	6.92e-08	MRPL35
ENSG00000088992	40.9715	6.00307	1.00623	5.96591	2.43e-09	7.84e-08	TESC
ENSG00000198886	7327.06	0.987629	0.165581	5.96461	2.45e-09	7.87e-08	MT-ND4
ENSG00000224837	19.4402	4.24494	0.711876	5.96303	2.48e-09	7.93e-08	GCSHP5
ENSG00000218261	5.73168	3.99066	0.669328	5.96219	2.49e-09	7.96e-08	RP11-96J19.1
ENSG00000109881	16.8149	6.76453	1.13514	5.9592	2.53e-09	8.05e-08	CCDC34
ENSG00000198722	10.8609	10.8506	1.8218	5.95596	2.59e-09	8.18e-08	UNC13B
ENSG00000101417	19.1068	8.2974	1.39777	5.93615	2.92e-09	9.17e-08	PXMP4
ENSG00000215482	2.53424	2.19816	0.370423	5.93417	2.95e-09	9.27e-08	CALM2P3
ENSG00000123427	20.4913	7.97486	1.34673	5.92167	3.19e-09	9.98e-08	METTL21B
ENSG00000213370	41.8206	1.60972	0.272155	5.91471	3.32e-09	1.04e-07	RANP6
ENSG00000164576	17.5394	8.34119	1.41117	5.91084	3.4e-09	1.06e-07	SAP30L
ENSG00000105825	7.06154	16.6542	2.82209	5.90137	3.6e-09	1.12e-07	TFPI2
ENSG00000166845	27.4411	6.90994	1.17135	5.89914	3.65e-09	1.13e-07	C18orf54
ENSG00000140853	18.464	6.73261	1.14215	5.89467	NA	NA	NLRC5
ENSG00000112357	10.5495	9.67988	1.64658	5.8788	NA	NA	PEX7
ENSG00000169193	12.4973	10.2283	1.74236	5.87036	4.35e-09	1.34e-07	CCDC126
ENSG00000243927	121.665	3.95361	0.673911	5.86666	4.45e-09	1.37e-07	MRPS6
ENSG00000131435	45.5931	9.24728	1.57768	5.8613	4.59e-09	1.41e-07	PDLIM4
ENSG00000254615	15.3547	9.66724	1.64998	5.859	4.66e-09	1.43e-07	RP11-395G23.3
ENSG00000119723	15.1971	6.85785	1.17088	5.857	4.71e-09	1.44e-07	COQ6
ENSG00000186376	15.1926	10.9054	1.86494	5.84761	4.99e-09	1.52e-07	ZNF75D
ENSG00000214018	5.02998	5.53566	0.947418	5.84289	5.13e-09	1.56e-07	RRM2P3
ENSG00000228801	7.06053	13.1276	2.25265	5.82762	5.62e-09	1.7e-07	RP11-110G21.1
ENSG00000117724	38.0066	5.89141	1.01587	5.79935	6.66e-09	2e-07	CENPF
ENSG00000087095	15.3507	6.67599	1.1514	5.79815	6.71e-09	2.01e-07	NLK
ENSG00000247400	13.281	10.1936	1.76341	5.78061	7.44e-09	2.22e-07	DNAJC3-AS1
ENSG00000171552	26.5852	5.57072	0.975299	5.7118	1.12e-08	3.27e-07	BCL2L1
ENSG00000163138	11.3007	8.56152	1.49968	5.7089	1.14e-08	3.32e-07	PACRGL
ENSG00000198786	3291.58	1.20306	0.210903	5.70435	1.17e-08	3.39e-07	MT-ND5
ENSG00000270598	11.0746	3.08431	0.542372	5.6867	1.3e-08	3.74e-07	RP11-396C23.3
ENSG00000141577	9.23994	7.18735	1.26557	5.67913	1.35e-08	3.89e-07	CEP131
ENSG00000141401	21.5827	7.10438	1.25103	5.67883	1.36e-08	3.89e-07	IMPA2
ENSG00000179869	32.2768	6.55266	1.15455	5.67551	1.38e-08	3.96e-07	ABCA13
ENSG00000229344	2.16442	1.56979	0.276911	5.66894	1.44e-08	4.11e-07	RP5-857K21.7
ENSG00000113621	33.8552	6.24362	1.10173	5.66712	1.45e-08	4.14e-07	TXNDC15
ENSG00000241478	21.9059	1.79779	0.3174	5.66412	1.48e-08	4.21e-07	HSPA8P9
ENSG00000281344	7.74538	4.44899	0.786008	5.66023	1.51e-08	4.3e-07	HELLPAR
ENSG00000178718	24.1264	6.88163	1.21597	5.65936	1.52e-08	4.31e-07	RPP25
ENSG00000258650	4.91054	2.33879	0.413408	5.65735	1.54e-08	4.35e-07	HSBP1P1
ENSG00000184076	371.81	2.28848	0.405263	5.6469	1.63e-08	4.61e-07	UQCR10
ENSG00000076650	12.7933	8.34678	1.48064	5.63729	1.73e-08	4.86e-07	GPATCH1
ENSG00000065534	12.4142	7.38858	1.31077	5.63683	1.73e-08	4.86e-07	MYLK
ENSG00000138442	148.224	4.15612	0.737427	5.63596	1.74e-08	4.87e-07	WDR12
ENSG00000102743	13.5077	8.10585	1.43917	5.63232	1.78e-08	4.97e-07	SLC25A15
ENSG00000123159	9.17043	8.4167	1.49452	5.63171	1.78e-08	4.98e-07	GIPC1
ENSG00000120658	3.65365	13.7716	2.45089	5.61903	1.92e-08	5.35e-07	ENOX1
ENSG00000198042	53.8261	4.66251	0.831775	5.60549	2.08e-08	5.75e-07	MAK16
ENSG00000243646	28.6891	6.05187	1.08418	5.582	2.38e-08	6.54e-07	IL10RB
ENSG00000152582	7.99487	9.39404	1.686	5.57181	2.52e-08	6.91e-07	SPEF2
ENSG00000003393	114.64	3.96407	0.712355	5.56473	2.63e-08	7.18e-07	ALS2
ENSG00000130772	15.4653	8.12124	1.47364	5.51101	3.57e-08	9.62e-07	MED18
ENSG00000178573	4.54081	6.46667	1.17485	5.50425	3.71e-08	9.93e-07	MAF
ENSG00000187790	20.4892	7.56482	1.3744	5.5041	3.71e-08	9.93e-07	FANCM
ENSG00000167700	18.2006	6.73946	1.22599	5.49716	3.86e-08	1.03e-06	MFSD3
ENSG00000144451	32.9918	5.71841	1.04183	5.4888	4.05e-08	1.07e-06	SPAG16
ENSG00000175595	18.1883	7.72929	1.40969	5.48298	4.18e-08	1.1e-06	ERCC4
ENSG00000186026	22.5859	6.81665	1.24378	5.48061	4.24e-08	1.11e-06	ZNF284
ENSG00000196787	5.9348	9.46016	1.72662	5.47901	4.28e-08	1.12e-06	HIST1H2AG
ENSG00000082213	48.1697	5.59065	1.02071	5.47721	4.32e-08	1.13e-06	C5orf22
ENSG00000236493	10.4225	2.5495	0.465986	5.47119	4.47e-08	1.17e-06	EIF2S2P3
ENSG00000166530	10.1698	1.97731	0.361492	5.46985	4.5e-08	1.17e-06	HSBP1P2
ENSG00000182389	3.58874	9.57008	1.75452	5.45452	4.91e-08	1.27e-06	CACNB4
ENSG00000223828	4.76447	1.84504	0.339605	5.4329	5.54e-08	1.43e-06	BANF1P4
ENSG00000132964	18.1998	8.54719	1.57525	5.42591	5.77e-08	1.48e-06	CDK8
ENSG00000206527	26.5824	6.44743	1.1889	5.423	5.86e-08	1.5e-06	HACD2
ENSG00000105865	15.9272	8.1454	1.50644	5.40704	6.41e-08	1.64e-06	DUS4L
ENSG00000183155	85.0782	4.61983	0.854588	5.40591	6.45e-08	1.64e-06	RABIF
ENSG00000129158	27.1939	6.35124	1.17585	5.40139	6.61e-08	1.68e-06	SERGEF
ENSG00000177683	47.189	4.05235	0.752706	5.38371	7.3e-08	1.85e-06	THAP5
ENSG00000107771	44.3213	5.92308	1.10115	5.37899	7.49e-08	1.89e-06	CCSER2
ENSG00000101844	22.2488	8.2599	1.53563	5.37884	7.5e-08	1.89e-06	ATG4A
ENSG00000165476	61.719	4.19036	0.78158	5.3614	8.26e-08	2.07e-06	REEP3
ENSG00000027847	23.3059	6.64289	1.23911	5.36102	8.28e-08	2.07e-06	B4GALT7
ENSG00000198468	8.16632	8.64456	1.61525	5.35184	8.71e-08	2.17e-06	FLVCR1-AS1
ENSG00000143153	51.611	3.83366	0.716782	5.34843	8.87e-08	2.21e-06	ATP1B1
ENSG00000115998	22.7553	8.73998	1.63459	5.34689	8.95e-08	2.22e-06	C2orf42
ENSG00000117697	80.8108	4.26345	0.797376	5.34685	8.95e-08	2.22e-06	NSL1
ENSG00000236603	186.691	1.65294	0.310463	5.32413	1.01e-07	2.49e-06	RANP1
ENSG00000187713	14.674	7.33705	1.37832	5.32319	1.02e-07	2.5e-06	TMEM203
ENSG00000118496	21.317	7.41102	1.39281	5.32092	1.03e-07	2.53e-06	FBXO30
ENSG00000135469	14.4391	8.60624	1.61812	5.31866	1.05e-07	2.56e-06	COQ10A
ENSG00000029153	25.4434	5.14383	0.967279	5.31784	1.05e-07	2.57e-06	ARNTL2
ENSG00000197037	14.5134	8.4006	1.58425	5.30257	1.14e-07	2.78e-06	ZSCAN25
ENSG00000140598	34.3366	5.31678	1.00287	5.30158	1.15e-07	2.8e-06	EFTUD1
ENSG00000186230	12.7158	6.94469	1.31188	5.29371	1.2e-07	2.9e-06	ZNF749
ENSG00000049656	21.6938	6.03978	1.14103	5.29326	1.2e-07	2.91e-06	CLPTM1L
ENSG00000135698	107.815	4.03902	0.763721	5.2886	1.23e-07	2.98e-06	MPHOSPH6
ENSG00000274536	35.8092	6.31912	1.19558	5.28539	1.25e-07	3.03e-06	RP6-159A1.4
ENSG00000140543	7.86909	9.76478	1.85055	5.27669	1.32e-07	3.16e-06	DET1
ENSG00000158042	99.6527	4.3212	0.82072	5.26513	1.4e-07	3.36e-06	MRPL17
ENSG00000078401	8.03988	16.2109	3.08141	5.26088	1.43e-07	3.43e-06	EDN1
ENSG00000223722	14.8175	1.95608	0.372091	5.25699	1.46e-07	3.5e-06	RP11-467L13.5
ENSG00000164405	392.993	1.72161	0.327713	5.25342	1.49e-07	3.56e-06	UQCRQ
ENSG00000163191	459.853	2.31442	0.441025	5.24782	1.54e-07	3.67e-06	S100A11
ENSG00000138375	39.3619	6.18288	1.17993	5.24002	1.61e-07	3.81e-06	SMARCAL1
ENSG00000188452	44.2881	3.94278	0.75357	5.23213	1.68e-07	3.96e-06	CERKL
ENSG00000151445	43.7922	7.30479	1.39685	5.22947	1.7e-07	4.01e-06	VIPAS39
ENSG00000164023	10.29	13.6164	2.60441	5.2282	1.71e-07	4.03e-06	SGMS2
ENSG00000175886	13.9747	1.98591	0.381093	5.2111	1.88e-07	4.4e-06	RPL7AP66
ENSG00000125846	15.4486	8.48828	1.62971	5.20845	1.9e-07	4.46e-06	ZNF133
ENSG00000106399	99.5866	4.21909	0.810894	5.20301	1.96e-07	4.58e-06	RPA3
ENSG00000196417	21.9553	5.65444	1.0874	5.19996	1.99e-07	4.64e-06	ZNF765
ENSG00000108641	11.8646	9.06145	1.74839	5.18273	2.19e-07	5.06e-06	B9D1
ENSG00000234335	2.19109	0.929456	0.179447	5.17955	2.22e-07	5.13e-06	RPS4XP11
ENSG00000104812	20.4985	6.27697	1.21301	5.17471	2.28e-07	5.25e-06	GYS1
ENSG00000159788	12.544	7.6933	1.48763	5.17153	2.32e-07	5.32e-06	RGS12
ENSG00000181019	63.2939	5.3818	1.04276	5.16111	2.45e-07	5.59e-06	NQO1
ENSG00000198056	56.7969	4.77816	0.925821	5.161	2.46e-07	5.59e-06	PRIM1
ENSG00000109911	32.186	6.44715	1.24995	5.15791	2.5e-07	5.67e-06	ELP4
ENSG00000211892	6.5342	1.66675	0.323858	5.14653	2.65e-07	6.01e-06	IGHG4
ENSG00000198938	5991.06	0.677824	0.13178	5.14362	2.69e-07	6.09e-06	MT-CO3
ENSG00000196968	17.9819	6.35724	1.23635	5.14195	2.72e-07	6.14e-06	FUT11
ENSG00000156469	57.2712	4.49669	0.874702	5.14082	2.74e-07	6.16e-06	MTERF3
ENSG00000170448	31.7602	5.81451	1.13171	5.13781	2.78e-07	6.25e-06	NFXL1
ENSG00000205138	37.2029	6.12139	1.19317	5.13037	2.89e-07	6.5e-06	SDHAF1
ENSG00000166411	59.1353	4.5193	0.882221	5.12264	3.01e-07	6.76e-06	IDH3A
ENSG00000085840	19.2368	5.76187	1.12597	5.11723	3.1e-07	6.94e-06	ORC1
ENSG00000179144	67.1503	5.35175	1.04693	5.11187	3.19e-07	7.13e-06	GIMAP7
ENSG00000084090	170.546	3.17143	0.621108	5.10608	3.29e-07	7.34e-06	STARD7
ENSG00000247708	4.28233	11.0453	2.16524	5.1012	3.38e-07	7.51e-06	STX18-AS1
ENSG00000148143	9.77968	7.68924	1.50873	5.09649	3.46e-07	7.67e-06	ZNF462
ENSG00000154059	47.3527	4.64434	0.91278	5.08813	3.62e-07	7.99e-06	IMPACT
ENSG00000104904	802.101	1.48028	0.291023	5.08647	3.65e-07	8.05e-06	OAZ1
ENSG00000220537	1.5719	3.4782	0.684869	5.07864	3.8e-07	8.38e-06	RP3-492P14.2
ENSG00000237632	12.7346	2.44104	0.481208	5.07275	3.92e-07	8.63e-06	S100A11P1
ENSG00000280079	8.95679	7.19757	1.41962	5.07006	3.98e-07	8.74e-06	CTC-260E6.4
ENSG00000243499	3.97232	2.21558	0.437191	5.06776	4.03e-07	8.82e-06	RPS6P21
ENSG00000119242	12.0483	8.03437	1.5871	5.06228	4.14e-07	9.07e-06	CCDC92
ENSG00000127920	681.766	1.98774	0.393218	5.05506	4.3e-07	9.38e-06	GNG11
ENSG00000101079	35.3678	5.76596	1.14133	5.05198	4.37e-07	9.5e-06	NDRG3
ENSG00000213398	3.58524	6.54342	1.29522	5.05196	4.37e-07	9.5e-06	LCAT
ENSG00000164068	14.8572	8.78743	1.74134	5.04637	4.5e-07	9.77e-06	RNF123
ENSG00000065183	92.1672	4.04515	0.80495	5.02535	5.03e-07	1.09e-05	WDR3
ENSG00000204428	14.2121	7.70886	1.53627	5.01792	5.22e-07	1.13e-05	LY6G5C
ENSG00000024422	137.4	3.94833	0.78807	5.01012	5.44e-07	1.17e-05	EHD2
ENSG00000165185	12.5124	6.76804	1.35243	5.00437	5.6e-07	1.2e-05	KIAA1958
ENSG00000136933	99.8858	4.44291	0.888718	4.99923	5.76e-07	1.23e-05	RABEPK
ENSG00000141543	360.5	2.89342	0.578883	4.99828	5.78e-07	1.24e-05	EIF4A3
ENSG00000158470	22.6486	6.2535	1.2536	4.98843	6.09e-07	1.3e-05	B4GALT5
ENSG00000125977	120.681	2.04122	0.409664	4.98266	6.27e-07	1.34e-05	EIF2S2
ENSG00000244921	98.5522	2.36663	0.475321	4.97902	6.39e-07	1.36e-05	CTB-36O1.7
ENSG00000211897	6.48526	1.89128	0.381004	4.96394	6.91e-07	1.47e-05	IGHG3
ENSG00000102100	18.1716	7.62471	1.53914	4.95388	7.27e-07	1.54e-05	SLC35A2
ENSG00000240371	91.5987	0.865367	0.174983	4.94544	7.6e-07	1.6e-05	RPS4XP13
ENSG00000148296	34.4029	4.56498	0.923268	4.94437	7.64e-07	1.61e-05	SURF6
ENSG00000157637	39.3536	4.94397	1.00011	4.94345	7.68e-07	1.61e-05	SLC38A10
ENSG00000211893	3.21008	2.00371	0.405862	4.93691	7.94e-07	1.66e-05	IGHG2
ENSG00000156795	39.7723	6.76423	1.37159	4.93168	8.15e-07	1.7e-05	WDYHV1
ENSG00000153208	17.0389	6.69239	1.35794	4.92833	8.29e-07	1.73e-05	MERTK
ENSG00000078618	215.233	3.01379	0.611606	4.92768	8.32e-07	1.73e-05	NRD1
ENSG00000132481	12.1024	8.15837	1.65578	4.92721	8.34e-07	1.73e-05	TRIM47
ENSG00000143553	136.091	3.5503	0.72076	4.92577	8.4e-07	1.74e-05	SNAPIN
ENSG00000250347	2.7657	2.66174	0.541733	4.91337	8.95e-07	1.85e-05	AC005740.4
ENSG00000226642	16.0406	2.03025	0.413463	4.91036	9.09e-07	1.87e-05	ACTG1P12
ENSG00000175970	13.8314	6.95628	1.41759	4.90713	9.24e-07	1.9e-05	UNC119B
ENSG00000226405	1.24183	3.69614	0.753747	4.90369	9.41e-07	1.93e-05	RP5-984P4.1
ENSG00000132768	75.9335	5.05441	1.03153	4.89992	9.59e-07	1.96e-05	DPH2
ENSG00000085998	27.1928	6.57588	1.34338	4.89503	9.83e-07	2.01e-05	POMGNT1
ENSG00000114529	9.16202	13.6149	2.78325	4.89175	9.99e-07	2.04e-05	C3orf52
ENSG00000171492	51.5269	4.25594	0.87138	4.88414	1.04e-06	2.11e-05	LRRC8D
ENSG00000187626	20.2774	7.24194	1.48508	4.87647	1.08e-06	2.19e-05	ZKSCAN4
ENSG00000268412	58.9847	1.80425	0.370149	4.87438	1.09e-06	2.21e-05	TRMT112P6
ENSG00000167487	7.87858	7.87635	1.61654	4.87235	1.1e-06	2.23e-05	KLHL26
ENSG00000132341	1021.33	1.58805	0.325946	4.87213	1.1e-06	2.23e-05	RAN
ENSG00000141219	27.8406	5.31801	1.09252	4.86767	1.13e-06	2.28e-05	C17orf80
ENSG00000263327	22.5206	1.72911	0.355807	4.85968	1.18e-06	2.36e-05	TAPT1-AS1
ENSG00000177192	18.2456	5.43718	1.11893	4.85926	1.18e-06	2.37e-05	PUS1
ENSG00000247627	56.7178	1.74702	0.359875	4.8545	1.21e-06	2.42e-05	MTND4P12
ENSG00000163946	51.6377	3.62384	0.747088	4.85062	1.23e-06	2.47e-05	FAM208A
ENSG00000125430	18.3079	4.22961	0.873752	4.84075	1.29e-06	2.57e-05	HS3ST3B1
ENSG00000158882	12.7434	6.82611	1.41016	4.84067	1.29e-06	2.57e-05	TOMM40L
ENSG00000172716	65.9281	4.21609	0.872021	4.83486	1.33e-06	2.65e-05	SLFN11
ENSG00000130713	88.8618	4.28195	0.886082	4.83246	1.35e-06	2.68e-05	EXOSC2
ENSG00000134326	7.39097	7.29505	1.51022	4.83047	1.36e-06	2.7e-05	CMPK2
ENSG00000185129	15.3299	2.72853	0.565971	4.82097	1.43e-06	2.82e-05	PURA
ENSG00000155850	31.0519	6.90745	1.43335	4.8191	1.44e-06	2.84e-05	SLC26A2
ENSG00000175063	81.2182	4.86218	1.0106	4.81119	1.5e-06	2.93e-05	UBE2C
ENSG00000198920	26.303	7.02209	1.45994	4.80986	1.51e-06	2.95e-05	KIAA0753
ENSG00000196757	19.5545	6.67193	1.38721	4.8096	1.51e-06	2.95e-05	ZNF700
ENSG00000232400	3.23888	5.67415	1.17996	4.80877	1.52e-06	2.96e-05	RAD17P1
ENSG00000224097	1.39238	4.57204	0.951185	4.80668	1.53e-06	2.98e-05	RP11-472B18.1
ENSG00000196544	9.60281	8.78385	1.82779	4.80572	1.54e-06	2.99e-05	C17orf59
ENSG00000103502	24.2862	6.65145	1.38435	4.80475	1.55e-06	3e-05	CDIPT
ENSG00000234115	4.43347	3.59934	0.750393	4.7966	1.61e-06	3.11e-05	RP11-288G3.4
ENSG00000074071	143.14	3.6196	0.75539	4.79169	1.65e-06	3.19e-05	MRPS34
ENSG00000114405	28.599	6.83889	1.42754	4.7907	1.66e-06	3.2e-05	C3orf14
ENSG00000185347	6.38922	7.56919	1.58002	4.79056	1.66e-06	3.2e-05	C14orf80
ENSG00000164284	22.3128	5.3611	1.12126	4.78131	1.74e-06	3.34e-05	GRPEL2
ENSG00000186001	60.5856	3.99675	0.836141	4.77999	1.75e-06	3.36e-05	LRCH3
ENSG00000141391	6.84336	7.25148	1.52019	4.77012	1.84e-06	3.52e-05	SLMO1
ENSG00000241293	4.83786	4.56459	0.957131	4.76903	1.85e-06	3.53e-05	PPATP1
ENSG00000155085	19.8549	7.22551	1.51535	4.76821	1.86e-06	3.54e-05	AK9
ENSG00000187535	7.59793	8.621	1.80879	4.76618	1.88e-06	3.57e-05	IFT140
ENSG00000159079	32.13	3.52332	0.740213	4.75987	1.94e-06	3.67e-05	C21orf59
ENSG00000171763	14.1219	8.43985	1.77628	4.75141	2.02e-06	3.81e-05	SPATA5L1
ENSG00000100815	52.51	4.75085	1.00054	4.74828	2.05e-06	3.86e-05	TRIP11
ENSG00000204954	16.526	5.32018	1.12077	4.74687	2.07e-06	3.89e-05	C12orf73
ENSG00000263017	4.69722	2.17811	0.459101	4.74429	2.09e-06	3.93e-05	RP11-356I18.1
ENSG00000088970	14.0555	8.93594	1.88371	4.74379	2.1e-06	3.93e-05	KIZ
ENSG00000218596	9.68988	5.84801	1.23338	4.74144	2.12e-06	3.97e-05	RP11-2J18.1
ENSG00000101181	17.3678	5.88732	1.24262	4.73782	2.16e-06	4.04e-05	MTG2
ENSG00000019485	13.6686	6.31791	1.33474	4.73344	2.21e-06	4.12e-05	PRDM11
ENSG00000224877	125.261	2.95976	0.62537	4.73282	2.21e-06	4.13e-05	C17orf89
ENSG00000134460	37.1134	9.45003	1.99815	4.72939	2.25e-06	4.19e-05	IL2RA
ENSG00000235993	2.37305	2.50262	0.529244	4.72867	2.26e-06	4.2e-05	AC007559.1
ENSG00000175691	18.3775	9.01412	1.90678	4.7274	2.27e-06	4.22e-05	ZNF77
ENSG00000214331	4.41254	6.32226	1.3381	4.7248	2.3e-06	4.27e-05	RP11-252A24.2
ENSG00000078808	65.5726	3.5544	0.753736	4.7157	2.41e-06	4.46e-05	SDF4
ENSG00000235173	9.74865	7.39431	1.56878	4.71343	2.44e-06	4.5e-05	HGH1
ENSG00000106028	518.198	2.07201	0.439911	4.71007	2.48e-06	4.57e-05	SSBP1
ENSG00000248323	36.6776	5.50915	1.17017	4.708	2.5e-06	4.61e-05	LUCAT1
ENSG00000090861	152.708	3.41114	0.725085	4.70446	2.55e-06	4.67e-05	AARS
ENSG00000244026	12.4184	6.3183	1.34456	4.69915	2.61e-06	4.79e-05	FAM86DP
ENSG00000124532	34.2155	4.78866	1.02392	4.67679	2.91e-06	5.3e-05	MRS2
ENSG00000164885	30.8426	5.74631	1.22993	4.67206	2.98e-06	5.4e-05	CDK5
ENSG00000177971	122.764	3.16831	0.678445	4.66997	3.01e-06	5.45e-05	IMP3
ENSG00000113732	378.756	2.17276	0.465371	4.66887	3.03e-06	5.47e-05	ATP6V0E1
ENSG00000258778	3.87336	2.2287	0.477459	4.66784	3.04e-06	5.49e-05	RP11-804M7.1
ENSG00000184100	9.83309	4.50503	0.967007	4.65873	3.18e-06	5.71e-05	BRD7P2
ENSG00000172247	29.5061	3.77613	0.81063	4.65827	3.19e-06	5.72e-05	C1QTNF4
ENSG00000120756	20.7323	5.30936	1.14042	4.65564	3.23e-06	5.79e-05	PLS1
ENSG00000198860	121.468	3.56225	0.765403	4.65409	3.25e-06	5.82e-05	TSEN15
ENSG00000103512	8.37579	4.19076	0.900761	4.65246	3.28e-06	5.86e-05	NOMO1
ENSG00000178397	14.6748	8.26693	1.7774	4.65114	3.3e-06	5.89e-05	FAM220A
ENSG00000138669	12.1831	8.19358	1.76247	4.64893	3.34e-06	5.94e-05	PRKG2
ENSG00000083544	9.06641	5.60179	1.20524	4.64786	3.35e-06	5.97e-05	TDRD3
ENSG00000266282	44.266	1.28915	0.277887	4.63909	3.5e-06	6.2e-05	UBL5P2
ENSG00000165501	56.5327	4.39815	0.948753	4.63572	3.56e-06	6.29e-05	LRR1
ENSG00000155660	92.8381	3.63302	0.784003	4.63394	3.59e-06	6.33e-05	PDIA4
ENSG00000143632	11.8846	2.27828	0.492189	4.62887	3.68e-06	6.47e-05	ACTA1
ENSG00000213078	2.22626	3.78229	0.817251	4.62807	3.69e-06	6.49e-05	RP5-933K21.2
ENSG00000155506	98.3154	2.76431	0.597554	4.62603	3.73e-06	6.55e-05	LARP1
ENSG00000104524	14.2536	6.98484	1.51012	4.62534	3.74e-06	6.56e-05	PYCRL
ENSG00000141127	68.9053	4.35906	0.942948	4.6228	3.79e-06	6.63e-05	PRPSAP2
ENSG00000004779	417.51	2.33854	0.506095	4.62076	3.82e-06	6.69e-05	NDUFAB1
ENSG00000258645	50.1434	1.59685	0.345757	4.61843	3.87e-06	6.76e-05	HSPE1P2
ENSG00000085871	148.201	3.28412	0.711469	4.61598	3.91e-06	6.82e-05	MGST2
ENSG00000128944	45.4529	5.1653	1.11967	4.61323	3.96e-06	6.91e-05	KNSTRN
ENSG00000167840	34.7697	5.79698	1.25726	4.61081	4.01e-06	6.97e-05	ZNF232
ENSG00000101361	381.963	2.59858	0.563591	4.61075	4.01e-06	6.97e-05	NOP56
ENSG00000078124	31.8283	5.1534	1.11855	4.60721	4.08e-06	7.08e-05	ACER3
ENSG00000101856	166.756	3.27157	0.710211	4.60648	4.1e-06	7.09e-05	PGRMC1
ENSG00000186889	6.98023	9.89994	2.1497	4.60527	4.12e-06	7.12e-05	TMEM17
ENSG00000241468	74.9734	1.78811	0.388323	4.60471	4.13e-06	7.13e-05	ATP5J2
ENSG00000196262	571.53	0.945668	0.20544	4.60313	4.16e-06	7.18e-05	PPIA
ENSG00000241929	1.31235	5.50554	1.19671	4.60055	4.21e-06	7.26e-05	RP11-278L15.3
ENSG00000117226	39.9035	5.36905	1.16937	4.59139	4.4e-06	7.56e-05	GBP3
ENSG00000068079	40.897	5.27973	1.15083	4.58774	4.48e-06	7.67e-05	IFI35
ENSG00000187210	46.0045	4.65518	1.015	4.58638	4.51e-06	7.72e-05	GCNT1
ENSG00000176473	10.6657	8.39889	1.83234	4.58369	4.57e-06	7.8e-05	WDR25
ENSG00000151116	10.8899	7.17926	1.5696	4.57395	4.79e-06	8.12e-05	UEVLD
ENSG00000147586	31.6379	3.45037	0.754602	4.57243	4.82e-06	8.16e-05	MRPS28
ENSG00000185803	29.5206	5.30945	1.16141	4.57155	4.84e-06	8.18e-05	SLC52A2
ENSG00000128692	50.5861	1.89064	0.413842	4.56852	4.91e-06	8.29e-05	EIF2S2P4
ENSG00000261208	9.67239	2.75762	0.603667	4.56812	4.92e-06	8.3e-05	RP11-452D12.1
ENSG00000163554	22.3342	7.75121	1.69697	4.56767	4.93e-06	8.31e-05	SPTA1
ENSG00000136040	23.4261	5.11238	1.11936	4.56725	4.94e-06	8.31e-05	PLXNC1
ENSG00000106261	142.171	3.14021	0.688799	4.55896	5.14e-06	8.59e-05	ZKSCAN1
ENSG00000122707	10.2733	6.49851	1.42556	4.55856	5.15e-06	8.6e-05	RECK
ENSG00000238038	2.8032	2.30262	0.505152	4.55828	5.16e-06	8.6e-05	ATP6V0E1P3
ENSG00000100478	16.0107	5.50085	1.20733	4.55619	5.21e-06	8.68e-05	AP4S1
ENSG00000170631	14.2102	8.28518	1.81888	4.5551	5.24e-06	8.71e-05	ZNF16
ENSG00000177854	7.19632	10.3735	2.27759	4.55461	5.25e-06	8.72e-05	TMEM187
ENSG00000238132	4.3182	4.3923	0.964481	4.55405	5.26e-06	8.73e-05	CASC4P1
ENSG00000144306	13.8362	6.2307	1.37057	4.54607	5.47e-06	9.03e-05	SCRN3
ENSG00000160446	58.6556	4.12985	0.90943	4.54115	5.59e-06	9.23e-05	ZDHHC12
ENSG00000270906	2.20287	2.23954	0.493373	4.53925	5.65e-06	9.3e-05	RP11-475J5.6
ENSG00000162078	6.55909	9.76814	2.15284	4.53734	5.7e-06	9.36e-05	ZG16B
ENSG00000238084	2.5763	2.08793	0.460438	4.53466	5.77e-06	9.47e-05	RP3-469D22.1
ENSG00000227965	4.6268	2.06595	0.455976	4.53083	5.88e-06	9.61e-05	AC098592.6
ENSG00000213303	3.97677	0.68791	0.151907	4.5285	5.94e-06	9.7e-05	CTC-398G3.2
ENSG00000186951	22.5754	6.85149	1.5132	4.52781	5.96e-06	9.72e-05	PPARA
ENSG00000235957	7.87495	1.58609	0.35075	4.522	6.13e-06	9.98e-05	COX7CP1
ENSG00000271134	2.56716	0.888995	0.196706	4.51941	6.2e-06	0.0001009	RP11-416L21.2
ENSG00000099810	54.2703	3.99119	0.883149	4.51927	6.21e-06	0.0001009	MTAP
ENSG00000227427	4.76106	2.31442	0.512182	4.51875	6.22e-06	0.000101041	RP1-49C23.1
ENSG00000116455	85.9074	3.53939	0.783313	4.51849	6.23e-06	0.000101056	WDR77
ENSG00000088451	43.7257	4.74738	1.05323	4.50743	6.56e-06	0.000106123	TGDS
ENSG00000182162	37.9656	4.63866	1.02918	4.50714	6.57e-06	0.000106154	P2RY8
ENSG00000133983	15.9683	2.38377	0.529265	4.50393	6.67e-06	0.000107544	COX16
ENSG00000134690	31.3862	4.86703	1.08175	4.4992	6.82e-06	0.000109848	CDCA8
ENSG00000227709	22.3742	2.61431	0.581213	4.49803	6.86e-06	0.000110335	RP11-118D22.3
ENSG00000232640	5.05155	6.98451	1.5552	4.49106	7.09e-06	0.000113646	RP1-266L20.2
ENSG00000234912	15.6441	6.08734	1.35559	4.49054	7.1e-06	0.000113805	SNHG20
ENSG00000181924	180.098	2.79231	0.622114	4.48842	7.18e-06	0.000114577	COA4
ENSG00000054983	9.12873	6.02202	1.34354	4.4822	7.39e-06	0.000117722	GALC
ENSG00000113838	25.236	5.21756	1.16436	4.48106	7.43e-06	0.000118168	TBCCD1
ENSG00000166529	7.8199	8.38408	1.87153	4.4798	7.47e-06	0.000118679	ZSCAN21
ENSG00000247516	31.72	3.75416	0.838432	4.4776	7.55e-06	0.000119781	MIR4458HG
ENSG00000137193	198.522	3.0012	0.670366	4.47696	7.57e-06	0.000120014	PIM1
ENSG00000137198	33.9677	4.86686	1.08808	4.47289	7.72e-06	0.000122065	GMPR
ENSG00000055147	47.5336	4.95173	1.10759	4.47071	7.8e-06	0.000123061	FAM114A2
ENSG00000135862	24.0436	5.32984	1.19246	4.46962	7.84e-06	0.000123563	LAMC1
ENSG00000248926	2.70831	2.90247	0.649419	4.46933	7.85e-06	0.000123598	RP11-777B9.1
ENSG00000198155	14.6591	6.04352	1.35271	4.46771	7.91e-06	0.000124277	ZNF876P
ENSG00000104341	481.79	2.02975	0.454388	4.467	7.93e-06	0.000124455	LAPTM4B
ENSG00000075336	106.299	3.46968	0.776743	4.46696	7.93e-06	0.000124455	TIMM21
ENSG00000008130	12.5812	5.25958	1.17917	4.46043	8.18e-06	0.00012818	NADK
ENSG00000176261	54.0173	3.49145	0.783598	4.45567	8.36e-06	0.00013065	ZBTB8OS
ENSG00000183808	19.7563	4.9543	1.11225	4.4543	8.42e-06	0.000131352	RBM12B
ENSG00000230989	437.253	1.90264	0.42738	4.45186	8.51e-06	0.000132577	HSBP1
ENSG00000120656	61.2841	4.07943	0.916498	4.45111	8.54e-06	0.00013277	TAF12
ENSG00000147996	28.8953	1.63469	0.367293	4.45063	8.56e-06	0.000132926	CBWD5
ENSG00000126351	2.26102	6.76849	1.52092	4.45026	NA	NA	THRA
ENSG00000198736	80.409	4.26141	0.959117	4.44305	8.87e-06	0.000137136	MSRB1
ENSG00000205643	13.99	6.89033	1.55266	4.43777	9.09e-06	0.00014026	CDPF1
ENSG00000014138	30.2609	4.54593	1.02485	4.4357	9.18e-06	0.000141468	POLA2
ENSG00000081692	12.1884	4.9142	1.10929	4.43002	9.42e-06	0.000144803	JMJD4
ENSG00000106638	34.4017	5.17186	1.16905	4.424	9.69e-06	0.000148447	TBL2
ENSG00000188404	579.323	2.72466	0.616188	4.42181	9.79e-06	0.00014981	SELL
ENSG00000240859	5.00576	9.87487	2.23605	4.41621	1e-05	0.000153587	AC093627.10
ENSG00000135451	13.8634	3.9365	0.891626	4.41497	1.01e-05	0.000154313	TROAP
ENSG00000205542	513.561	0.847593	0.192357	4.40635	1.05e-05	0.000160415	TMSB4X
ENSG00000275131	3.61213	5.02079	1.14078	4.4012	1.08e-05	0.000163773	CH17-472G23.4
ENSG00000236646	12.4788	1.3972	0.317526	4.40026	1.08e-05	0.000164325	LAMTOR5P1
ENSG00000271047	1.96334	1.88766	0.429081	4.3993	1.09e-05	0.000164884	RP11-760D2.12
ENSG00000111602	53.7829	4.60378	1.04669	4.39841	1.09e-05	0.000165199	TIMELESS
ENSG00000236762	2.12495	0.892024	0.202814	4.39824	1.09e-05	0.000165199	RP11-159H3.1
ENSG00000106355	194.747	2.33101	0.530882	4.39083	1.13e-05	0.000170079	LSM5
ENSG00000257582	3.20468	6.69318	1.52456	4.39024	1.13e-05	0.000170366	LINC01475
ENSG00000210144	16.8973	1.4705	0.334989	4.38969	1.14e-05	0.000170629	MT-TY
ENSG00000084676	27.2703	5.04578	1.15273	4.37723	1.2e-05	0.000180139	NCOA1
ENSG00000167613	110.035	3.79296	0.867031	4.37466	1.22e-05	0.000182098	LAIR1
ENSG00000226137	4.17438	8.49441	1.94327	4.3712	1.24e-05	0.000184486	BAIAP2-AS1
ENSG00000229115	2.65849	2.00162	0.457951	4.37081	1.24e-05	0.000184486	RP11-417B4.3
ENSG00000125910	46.0657	4.76486	1.09017	4.37074	1.24e-05	0.000184486	S1PR4
ENSG00000175029	49.7243	3.01764	0.691959	4.36101	1.29e-05	0.000191747	CTBP2
ENSG00000167112	97.8519	3.60331	0.82713	4.3564	1.32e-05	0.000195448	TRUB2
ENSG00000167264	25.0336	5.87713	1.34936	4.35548	1.33e-05	0.000196079	DUS2
ENSG00000254944	6.37302	1.59225	0.365941	4.3511	1.35e-05	0.000199838	ATP5F1P5
ENSG00000230077	0.960793	3.4922	0.802985	4.34902	1.37e-05	0.000201349	MTAPP2
ENSG00000143748	62.4038	3.63347	0.835752	4.34755	1.38e-05	0.000202317	NVL
ENSG00000261371	262.822	2.95841	0.681111	4.3435	1.4e-05	0.000205676	PECAM1
ENSG00000134323	6.28778	5.76105	1.32833	4.33705	1.44e-05	0.000211607	MYCN
ENSG00000176160	4.69437	9.11714	2.10275	4.33581	1.45e-05	0.000212507	HSF5
ENSG00000100105	22.8624	5.18039	1.19483	4.33569	1.45e-05	0.000212507	PATZ1
ENSG00000115364	90.5345	3.13009	0.722226	4.33395	1.46e-05	0.000213986	MRPL19
ENSG00000196981	13.7578	8.91862	2.06009	4.32924	1.5e-05	0.000218191	WDR5B
ENSG00000137168	118.277	3.60992	0.834221	4.3273	1.51e-05	0.000219741	PPIL1
ENSG00000160199	46.5143	5.17267	1.19545	4.32698	1.51e-05	0.000219805	PKNOX1
ENSG00000159884	9.39168	5.27984	1.22119	4.32353	1.54e-05	0.000222625	CCDC107
ENSG00000109586	46.3928	4.02447	0.93132	4.32125	1.55e-05	0.000224728	GALNT7
ENSG00000141098	31.9049	5.66359	1.31177	4.3175	1.58e-05	0.000227437	GFOD2
ENSG00000123472	24.7323	4.77002	1.10491	4.31711	1.58e-05	0.000227456	ATPAF1
ENSG00000255389	4.34443	10.6801	2.47625	4.313	1.61e-05	0.000231507	C6orf3
ENSG00000060688	258.424	2.5974	0.602576	4.31049	1.63e-05	0.000233928	SNRNP40
ENSG00000011132	15.0462	6.59343	1.53009	4.30918	1.64e-05	0.00023509	APBA3
ENSG00000109971	2323.05	1.49186	0.346515	4.30534	1.67e-05	0.000238761	HSPA8
ENSG00000204623	12.9954	6.76284	1.57098	4.30485	1.67e-05	0.00023906	ZNRD1-AS1
ENSG00000213903	2.94749	7.5451	1.75471	4.29991	1.71e-05	0.00024422	LTB4R
ENSG00000253797	18.0788	4.47151	1.04006	4.29927	1.71e-05	0.000244466	UTP14C
ENSG00000164048	10.6416	7.36971	1.71552	4.29591	1.74e-05	0.000247959	ZNF589
ENSG00000091947	32.2813	4.50145	1.04915	4.29055	1.78e-05	0.000253783	TMEM101
ENSG00000177542	16.5555	5.31607	1.23955	4.28869	1.8e-05	0.000255675	SLC25A22
ENSG00000012048	39.0663	4.15666	0.969411	4.28782	1.8e-05	0.000256447	BRCA1
ENSG00000155957	42.8038	2.47272	0.576752	4.28732	1.81e-05	0.000256781	TMBIM4
ENSG00000267541	1.88753	1.02945	0.240138	4.28693	1.81e-05	0.000256991	RP11-380M21.2
ENSG00000224936	6.30324	3.15033	0.734944	4.28649	1.82e-05	0.000257258	SUCLA2P1
ENSG00000105617	13.4877	5.79376	1.35306	4.28197	1.85e-05	0.000262287	LENG1
ENSG00000215796	2.46644	3.4275	0.800583	4.28125	1.86e-05	0.000262899	RP11-551G24.2
ENSG00000179997	7.57363	2.9299	0.684968	4.27743	1.89e-05	0.000266945	AC010894.4
ENSG00000204131	3.03802	6.08066	1.42197	4.27623	NA	NA	NHSL2
ENSG00000188725	80.0299	3.51284	0.821686	4.27516	1.91e-05	0.000268999	SMIM15
ENSG00000152942	40.4768	4.3655	1.02154	4.27346	1.92e-05	0.00027048	RAD17
ENSG00000126814	34.3579	3.79412	0.887959	4.27286	1.93e-05	0.000270964	TRMT5
ENSG00000267656	3.12376	3.11397	0.729312	4.26973	1.96e-05	0.000274286	RP11-807E13.3
ENSG00000101773	58.8959	3.71247	0.870189	4.26628	1.99e-05	0.000278298	RBBP8
ENSG00000172301	24.3735	4.89441	1.14948	4.25792	2.06e-05	0.000287318	COPRS
ENSG00000102524	18.9698	4.89017	1.14922	4.25523	2.09e-05	0.000290527	TNFSF13B
ENSG00000126878	10.6182	7.668	1.80362	4.25145	2.12e-05	0.000294934	AIF1L
ENSG00000198804	10123.7	0.835166	0.196501	4.25018	2.14e-05	0.000295785	MT-CO1
ENSG00000164116	386.214	2.5593	0.603513	4.24068	2.23e-05	0.000307473	GUCY1A3
ENSG00000198910	2.26682	1.69313	0.399435	4.23882	2.25e-05	0.000309743	L1CAM
ENSG00000130363	8.18065	5.94596	1.4042	4.23441	2.29e-05	0.00031559	RSPH3
ENSG00000174442	51.003	4.33269	1.02376	4.23215	2.31e-05	0.000318492	ZWILCH
ENSG00000226860	2.97652	1.14258	0.270368	4.22603	2.38e-05	0.000326974	AC109638.1
ENSG00000197362	11.4111	5.46444	1.29376	4.2237	2.4e-05	0.000329893	ZNF786
ENSG00000174032	13.4601	5.31674	1.25912	4.2226	2.41e-05	0.000331092	SLC25A30
ENSG00000214857	1.67173	1.47957	0.350494	4.22137	2.43e-05	0.000332597	SHFM1P1
ENSG00000129925	9.54418	6.56535	1.55644	4.21819	2.46e-05	0.000335802	TMEM8A
ENSG00000170088	45.4064	3.86318	0.916362	4.21578	2.49e-05	0.000338804	TMEM192
ENSG00000162604	87.4984	2.83965	0.673881	4.21388	2.51e-05	0.000340753	TM2D1
ENSG00000117899	185.981	2.72917	0.648333	4.20951	2.56e-05	0.000347091	MESDC2
ENSG00000233723	15.4939	5.96423	1.41732	4.2081	2.58e-05	0.00034896	LINC01122
ENSG00000215493	4.64591	5.45372	1.30172	4.18963	2.79e-05	0.00037726	XXbac-B562F10.11
ENSG00000238165	6.55022	1.92182	0.458745	4.18931	2.8e-05	0.000377304	AC007560.1
ENSG00000237493	27.0115	3.45388	0.824472	4.18919	2.8e-05	0.000377304	RP11-603J24.7
ENSG00000223668	1.71846	0.727581	0.174013	4.18118	2.9e-05	0.000389116	EEF1A1P24
ENSG00000250444	40.7783	1.75615	0.420106	4.18025	2.91e-05	0.000390155	CCT5P1
ENSG00000140374	343.622	2.39874	0.573851	4.18007	2.91e-05	0.000390155	ETFA
ENSG00000137522	11.3808	7.02813	1.68138	4.17997	2.92e-05	0.000390155	RNF121
ENSG00000204389	56.9324	3.12557	0.749224	4.17174	3.02e-05	0.000403089	HSPA1A
ENSG00000163159	159.671	2.84685	0.682668	4.17018	3.04e-05	0.00040551	VPS72
ENSG00000254531	9.50253	9.5455	2.29027	4.16786	3.07e-05	0.000408584	FLJ20021
ENSG00000236248	2.52531	0.87206	0.209283	4.16689	3.09e-05	0.000409959	AC104389.32
ENSG00000261395	8.01883	1.58429	0.380316	4.16573	3.1e-05	0.000411687	HSPE1P5
ENSG00000189046	51.3024	4.40722	1.05839	4.16407	3.13e-05	0.000414322	ALKBH2
ENSG00000187653	12.3131	1.04927	0.252007	4.16367	3.13e-05	0.000414701	TMSB4XP8
ENSG00000143183	204.87	2.62793	0.631691	4.16015	3.18e-05	0.000419882	TMCO1
ENSG00000143545	40.653	3.22748	0.778187	4.14743	3.36e-05	0.000442127	RAB13
ENSG00000100591	266.42	2.54394	0.614295	4.14122	3.45e-05	0.000453078	AHSA1
ENSG00000115541	189.402	1.57765	0.381035	4.14044	3.47e-05	0.000453838	HSPE1
ENSG00000175701	44.0374	2.96222	0.715652	4.13919	3.49e-05	0.000455927	LINC00116
ENSG00000213409	12.474	1.48653	0.359301	4.13728	3.51e-05	0.000459347	C1QBPP2
ENSG00000169255	19.0794	4.94808	1.19666	4.1349	3.55e-05	0.000463726	B3GALNT1
ENSG00000063854	30.8863	4.63757	1.12189	4.13369	3.57e-05	0.000465769	HAGH
ENSG00000100028	348.11	2.09232	0.506396	4.13179	3.6e-05	0.000469228	SNRPD3
ENSG00000238041	4.89931	1.78779	0.433227	4.12667	3.68e-05	0.000478557	RP11-59K5.1
ENSG00000105641	13.223	5.40021	1.30967	4.12335	3.73e-05	0.000485111	SLC5A5
ENSG00000120925	26.7509	4.72241	1.14616	4.12021	3.79e-05	0.000490919	RNF170
ENSG00000170043	92.4539	2.15914	0.524294	4.11818	3.82e-05	0.000493675	TRAPPC1
ENSG00000196873	1.96768	2.10977	0.512314	4.11813	3.82e-05	0.000493675	CBWD3
ENSG00000210140	6.3176	1.40443	0.341092	4.11744	3.83e-05	0.000494733	MT-TC
ENSG00000178927	100.774	3.38998	0.82353	4.11641	3.85e-05	0.000496529	C17orf62
ENSG00000068654	47.3682	3.66113	0.889928	4.11396	3.89e-05	0.00050139	POLR1A
ENSG00000170903	31.3524	4.56031	1.10922	4.11126	3.93e-05	0.000506424	MSANTD4
ENSG00000131437	22.0615	5.7113	1.39228	4.10211	4.09e-05	0.000525991	KIF3A
ENSG00000121406	18.895	5.88019	1.43389	4.10086	NA	NA	ZNF549
ENSG00000245556	16.7728	6.03526	1.47195	4.10019	4.13e-05	0.000529921	SCAMP1-AS1
ENSG00000214654	7.17323	7.75168	1.89231	4.09641	4.2e-05	0.000536818	RP11-27I1.4
ENSG00000147118	10.8087	7.52163	1.83671	4.09516	4.22e-05	0.000538372	ZNF182
ENSG00000135535	1083.78	1.38582	0.3389	4.08917	4.33e-05	0.000551536	CD164
ENSG00000198695	543.438	1.11976	0.274016	4.08648	4.38e-05	0.000557483	MT-ND6
ENSG00000134996	56.6948	4.03972	0.989856	4.08112	4.48e-05	0.000569534	OSTF1
ENSG00000198744	5.55947	1.23896	0.304021	4.07524	4.6e-05	0.000582161	RP5-857K21.11
ENSG00000243056	7.00394	5.13821	1.26154	4.07295	4.64e-05	0.000587425	EIF4EBP3
ENSG00000198677	122.55	2.97225	0.729865	4.07233	4.65e-05	0.000588121	TTC37
ENSG00000232838	5.98551	3.91479	0.961325	4.07229	4.66e-05	0.000588121	PET117
ENSG00000230146	5.05983	4.68102	1.14996	4.0706	4.69e-05	0.000591894	SEPHS1P4
ENSG00000141655	15.2313	5.57726	1.37148	4.06661	4.77e-05	0.000601621	TNFRSF11A
ENSG00000173141	330.327	1.86349	0.458674	4.06278	4.85e-05	0.000610073	MRPL57
ENSG00000076043	191.61	2.11256	0.520133	4.06158	4.87e-05	0.000612196	REXO2
ENSG00000105447	126.579	3.37516	0.831643	4.05842	4.94e-05	0.000619505	GRWD1
ENSG00000164695	9.70128	8.03826	1.98107	4.05753	4.96e-05	0.000621358	CHMP4C
ENSG00000100304	21.8445	3.6903	0.910924	4.05116	5.1e-05	0.000636923	TTLL12
ENSG00000103423	84.1011	3.40531	0.840729	4.05043	5.11e-05	0.00063839	DNAJA3
ENSG00000213463	63.3633	3.10973	0.769217	4.04273	5.28e-05	0.000658112	SYNJ2BP
ENSG00000239213	9.00885	5.66738	1.40378	4.03723	5.41e-05	0.00067148	NCK1-AS1
ENSG00000213337	20.4264	4.3957	1.08884	4.03704	5.41e-05	0.00067148	ANKRD39
ENSG00000233125	2.43787	2.14612	0.532101	4.0333	5.5e-05	0.000681731	ACTBP12
ENSG00000211896	3.29368	1.46998	0.364504	4.03282	5.51e-05	0.000682564	IGHG1
ENSG00000173113	291.231	1.59869	0.396672	4.03024	5.57e-05	0.000689512	TRMT112
ENSG00000255302	488.97	1.64389	0.40791	4.03004	5.58e-05	0.000689554	EID1
ENSG00000176386	10.1938	2.23262	0.554222	4.02838	5.62e-05	0.000693861	CDC26
ENSG00000108771	4.08825	8.88094	2.20758	4.02293	5.75e-05	0.000707669	DHX58
ENSG00000010610	23.722	6.15617	1.53032	4.02279	5.75e-05	0.000707669	CD4
ENSG00000107104	14.6455	4.98708	1.23998	4.02192	5.77e-05	0.000709707	KANK1
ENSG00000149573	97.1527	3.66752	0.912338	4.01991	5.82e-05	0.000714618	MPZL2
ENSG00000180172	4.75612	0.695161	0.173088	4.01622	5.91e-05	0.000724141	RPS12P23
ENSG00000267620	5.77934	3.18521	0.794231	4.01043	6.06e-05	0.000741469	RP11-795H16.2
ENSG00000135392	19.5366	5.3233	1.32742	4.01026	6.07e-05	0.000741469	DNAJC14
ENSG00000125863	135.46	2.96756	0.741091	4.00432	6.22e-05	0.000757896	MKKS
ENSG00000116922	23.5384	4.85857	1.21374	4.00298	6.25e-05	0.000761052	C1orf109
ENSG00000172009	26.1668	4.15686	1.03845	4.00295	6.26e-05	0.000761052	THOP1
ENSG00000155097	95.7248	3.22571	0.806159	4.00133	6.3e-05	0.000764447	ATP6V1C1
ENSG00000225661	2.9477	1.65488	0.414226	3.99512	6.47e-05	0.000783494	RPL14P5
ENSG00000171132	23.6937	3.9058	0.978753	3.99059	6.59e-05	0.000797332	PRKCE
ENSG00000249262	2.92282	2.84789	0.713714	3.99024	6.6e-05	0.000797868	RP11-710E1.1
ENSG00000197142	84.0187	3.55023	0.891616	3.9818	6.84e-05	0.000825451	ACSL5
ENSG00000178458	2.37585	0.674001	0.169302	3.98105	6.86e-05	0.000827389	H3F3AP6
ENSG00000137760	9.56439	6.43918	1.61883	3.97767	6.96e-05	0.000837914	ALKBH8
ENSG00000228300	29.378	2.96575	0.746028	3.97539	7.03e-05	0.000844616	C19orf24
ENSG00000020256	11.0406	5.46664	1.37599	3.97289	7.1e-05	0.000852185	ZFP64
ENSG00000273802	30.9592	5.48771	1.38188	3.97118	7.15e-05	0.000857627	HIST1H2BG
ENSG00000182923	49.0579	3.62063	0.912592	3.96742	7.27e-05	0.000869224	CEP63
ENSG00000199753	2.37102	2.76312	0.696782	3.96554	7.32e-05	0.000875404	SNORD104
ENSG00000166479	60.366	3.45819	0.872228	3.96478	7.35e-05	0.000877508	TMX3
ENSG00000162757	21.7442	6.64407	1.67922	3.95663	7.6e-05	0.000904383	C1orf74
ENSG00000139719	30.1152	3.53225	0.893187	3.95466	7.66e-05	0.000910799	VPS33A
ENSG00000267575	38.4732	3.61875	0.915445	3.95299	7.72e-05	0.000915387	CTC-459F4.3
ENSG00000174669	21.1504	4.74663	1.20115	3.95173	7.76e-05	0.00091879	SLC29A2
ENSG00000178429	4.40582	0.496766	0.125756	3.95022	7.81e-05	0.000923882	RPS3AP5
ENSG00000177054	44.026	3.90835	0.990914	3.94418	8.01e-05	0.000943772	ZDHHC13
ENSG00000236398	4.45587	1.69808	0.430685	3.94273	8.06e-05	0.000947278	TAS2R39
ENSG00000228929	313.883	0.540075	0.137088	3.93962	8.16e-05	0.000958895	RPS13P2
ENSG00000104290	10.3132	4.87458	1.23738	3.93942	8.17e-05	0.000958957	FZD3
ENSG00000249301	1.00128	3.14019	0.798039	3.93488	8.32e-05	0.000976505	RP11-524L6.3
ENSG00000229598	21.6223	1.7266	0.439377	3.92965	8.51e-05	0.000996457	PRDX3P1
ENSG00000214561	3.86396	1.62723	0.414449	3.92624	8.63e-05	0.00100911	RBBP4P4
ENSG00000170153	1.99716	8.06911	2.05754	3.92172	8.79e-05	0.00102745	RNF150
ENSG00000144401	76.7076	3.53148	0.90116	3.91881	8.9e-05	0.00103763	METTL21A
ENSG00000067533	92.3478	2.63283	0.671849	3.91878	8.9e-05	0.00103763	RRP15
ENSG00000182472	1.98919	5.37119	1.37077	3.91838	8.91e-05	0.00103853	CAPN12
ENSG00000105726	26.4761	4.21736	1.07642	3.91797	8.93e-05	0.00103874	ATP13A1
ENSG00000214336	3.45242	1.51242	0.3862	3.91617	9e-05	0.00104516	FOXI3
ENSG00000051596	13.3601	2.9628	0.756567	3.91611	9e-05	0.00104516	THOC3
ENSG00000268027	13.1849	5.80367	1.48207	3.91592	9.01e-05	0.00104518	AC006129.2
ENSG00000114770	14.1477	5.13773	1.31261	3.91414	9.07e-05	0.00105213	ABCC5
ENSG00000156345	6.38828	9.22879	2.35805	3.91374	9.09e-05	0.00105304	CDK20
ENSG00000242114	6.56513	3.85369	0.985341	3.91103	9.19e-05	0.00106415	MTFP1
ENSG00000089685	103.988	3.39058	0.86714	3.91008	9.23e-05	0.00106752	BIRC5
ENSG00000165672	716.241	2.07115	0.529743	3.90973	9.24e-05	0.00106824	PRDX3
ENSG00000189298	18.3034	6.02731	1.54234	3.9079	9.31e-05	0.00107472	ZKSCAN3
ENSG00000136929	139.699	3.34277	0.856583	3.90244	9.52e-05	0.00109757	HEMGN
ENSG00000185053	1.72709	24.3381	6.24057	3.89998	9.62e-05	0.00110798	SGCZ
ENSG00000145715	37.9928	3.2481	0.833628	3.89634	9.77e-05	0.00112301	RASA1
ENSG00000164849	4.34204	5.31772	1.36588	3.89325	9.89e-05	0.00113482	GPR146
ENSG00000149554	54.6491	3.62705	0.933071	3.88721	0.000101402	0.00116167	CHEK1
ENSG00000166710	6840.64	0.590291	0.15241	3.87304	0.000107486	0.00122672	B2M
ENSG00000010292	37.4016	4.31486	1.11431	3.87222	0.00010785	0.00122995	NCAPD2
ENSG00000211767	7.31744	3.67186	0.949497	3.86717	0.000110107	0.00125285	TRBJ2-3
ENSG00000142507	576.615	1.71177	0.442686	3.86677	0.000110285	0.00125393	PSMB6
ENSG00000181789	88.4204	3.32526	0.860108	3.86609	0.000110592	0.00125553	COPG1
ENSG00000228236	50.9498	0.897986	0.232308	3.8655	0.000110862	0.00125766	TXNP5
ENSG00000229182	2.36603	2.32216	0.601319	3.86177	0.000112568	0.00127509	MRPS16P1
ENSG00000100395	40.7121	4.21879	1.09267	3.86099	0.00011293	0.00127824	L3MBTL2
ENSG00000117054	166.711	2.46121	0.638661	3.85371	0.000116343	0.00131589	ACADM
ENSG00000140395	215.385	2.52052	0.654165	3.85303	0.000116663	0.00131852	WDR61
ENSG00000279555	14.033	5.0252	1.30453	3.85211	0.000117102	0.00132151	RP11-426D19.1
ENSG00000259216	3.37279	4.56566	1.1854	3.85156	0.000117367	0.00132351	RP11-227D13.2
ENSG00000169914	19.9474	4.67116	1.21346	3.84945	0.000118382	0.00133297	OTUD3
ENSG00000180530	367.113	1.88484	0.48979	3.84825	0.000118964	0.00133852	NRIP1
ENSG00000236618	4.2586	4.6491	1.20826	3.84776	0.000119202	0.00134021	PITPNA-AS1
ENSG00000083290	7.35757	5.44115	1.4151	3.84506	0.000120524	0.00135305	ULK2
ENSG00000155858	10.3413	6.98548	1.81775	3.84292	NA	NA	LSM11
ENSG00000090266	177.941	1.72449	0.448796	3.84247	0.0001218	0.00136535	NDUFB2
ENSG00000108479	77.6006	3.88678	1.01206	3.84048	0.000122793	0.00137546	GALK1
ENSG00000224751	1.23163	4.18563	1.09058	3.838	0.000124043	0.00138843	SHMT1P1
ENSG00000101407	40.826	3.79931	0.992049	3.82976	0.000128269	0.00143362	TTI1
ENSG00000214796	14.094	5.16457	1.34923	3.82779	0.000129298	0.00144406	RP11-480I12.5
ENSG00000064601	89.4541	3.52228	0.920232	3.8276	0.000129396	0.00144408	CTSA
ENSG00000164251	90.769	3.72713	0.975145	3.82213	0.000132304	0.00147198	F2RL1
ENSG00000226098	20.5036	2.22294	0.581619	3.82198	0.000132383	0.00147198	SEC11B
ENSG00000066044	81.672	2.90488	0.760635	3.81902	0.000133985	0.00148761	ELAVL1
ENSG00000227309	12.9345	0.696434	0.182406	3.81804	0.000134514	0.00149129	AC140076.1
ENSG00000229593	3.82801	2.67105	0.699709	3.81737	0.00013488	0.00149425	SUCLA2P3
ENSG00000149761	32.3511	3.69242	0.967341	3.81709	0.000135036	0.00149489	NUDT22
ENSG00000080608	200.926	2.41609	0.633317	3.81498	0.000136195	0.00150552	KIAA0020
ENSG00000250329	1.90038	4.84345	1.26974	3.81451	0.000136453	0.00150726	KDELC1P1
ENSG00000184840	107.176	2.91063	0.763711	3.81117	0.000138309	0.00152665	TMED9
ENSG00000233968	16.3032	6.83792	1.79483	3.80979	0.000139083	0.00153407	RP11-354E11.2
ENSG00000184227	2.12427	4.51649	1.18572	3.80907	0.000139493	0.00153747	ACOT1
ENSG00000142453	2.70553	5.51052	1.44917	3.80254	0.00014322	0.00157511	CARM1
ENSG00000105397	41.1948	3.90544	1.02728	3.80174	0.000143683	0.00157905	TYK2
ENSG00000237943	63.5029	3.30713	0.871328	3.7955	0.000147345	0.0016146	PRKCQ-AS1
ENSG00000204261	26.5577	4.14054	1.09339	3.78688	0.000152552	0.00166724	PSMB8-AS1
ENSG00000154016	1.07877	4.37624	1.15565	3.78682	0.000152589	0.00166724	GRAP
ENSG00000197894	140.208	2.60446	0.688759	3.78138	0.000155963	0.00170286	ADH5
ENSG00000269891	1.24037	1.94109	0.514384	3.77361	0.000160899	0.00175171	ARHGAP19-SLIT1
ENSG00000163867	22.9281	3.89559	1.03415	3.76695	0.000165257	0.00179398	ZMYM6
ENSG00000234645	8.30894	1.24889	0.332257	3.75881	0.000170726	0.00184937	YWHAEP5
ENSG00000234782	110.724	0.69622	0.185507	3.75306	0.000174689	0.00189094	TPT1P9
ENSG00000136870	17.733	5.5418	1.47711	3.7518	0.00017557	0.00189912	ZNF189
ENSG00000148120	15.3749	4.50051	1.20014	3.74999	0.000176843	0.00190744	C9orf3
ENSG00000102024	56.3584	3.8614	1.03115	3.74476	0.000180567	0.00194621	PLS3
ENSG00000230953	13.9229	0.843481	0.225258	3.74451	0.000180745	0.00194674	RP4-631H13.6
ENSG00000219806	10.0255	1.35272	0.361563	3.74132	0.000183059	0.00196886	ATP5F1P6
ENSG00000217733	8.51164	1.58092	0.422639	3.74058	0.000183598	0.00197325	CCT7P1
ENSG00000125817	7.7699	3.8301	1.0279	3.72615	0.000194423	0.00208368	CENPB
ENSG00000089063	262.706	2.0302	0.545051	3.7248	0.000195469	0.0020934	TMEM230
ENSG00000084207	1990.16	1.02607	0.27551	3.72426	0.000195889	0.00209641	GSTP1
ENSG00000171435	0.669101	2.25925	0.606855	3.72288	0.000196962	NA	KSR2
ENSG00000256210	13.0456	2.27698	0.611832	3.72157	0.000197984	0.00211584	AC005255.3
ENSG00000104447	48.5729	3.33362	0.89588	3.72106	0.000198391	0.00211869	TRPS1
ENSG00000227124	11.9021	5.10563	1.3724	3.72021	0.000199057	0.00212281	ZNF717
ENSG00000116191	13.603	5.67616	1.52587	3.71995	0.000199266	0.00212354	RALGPS2
ENSG00000161980	123.68	3.1096	0.836317	3.7182	0.000200645	0.00213656	POLR3K
ENSG00000081087	13.6827	4.91765	1.32264	3.71805	0.00020077	0.00213656	OSTM1
ENSG00000130305	29.4318	3.3533	0.902118	3.71714	0.000201488	0.00214165	NSUN5
ENSG00000033011	21.1147	4.14062	1.11398	3.71696	0.000201632	0.00214165	ALG1
ENSG00000163171	105.631	2.98385	0.802776	3.71691	0.000201674	0.00214165	CDC42EP3
ENSG00000281706	6.19163	7.99489	2.15182	3.7154	0.000202879	0.00215294	LINC01012
ENSG00000131495	144.977	2.0991	0.56511	3.71451	0.000203599	0.00215906	NDUFA2
ENSG00000110711	116.801	2.9554	0.796668	3.7097	0.000207502	0.00219124	AIP
ENSG00000184432	234.882	2.47294	0.666853	3.70837	0.000208599	0.00220128	COPB2
ENSG00000058453	6.82404	3.83439	1.0344	3.70687	0.000209834	0.00221276	CROCC
ENSG00000100568	50.2977	2.89191	0.780582	3.70481	0.000211548	0.00222773	VTI1B
ENSG00000054277	5.66776	6.44448	1.74051	3.70264	0.00021337	0.0022438	OPN3
ENSG00000256148	1.51869	1.09366	0.295466	3.70147	0.000214355	0.00225103	RP11-809N8.5
ENSG00000171862	135.551	1.98742	0.537382	3.69834	0.000217016	0.00227738	PTEN
ENSG00000005020	72.4936	3.00891	0.815093	3.69149	0.000222941	0.00233309	SKAP2
ENSG00000143314	76.8413	3.25918	0.886464	3.6766	0.00023636	0.00246669	MRPL24
ENSG00000229596	1.48922	1.14783	0.312773	3.66983	0.000242708	0.00252771	MYL8P
ENSG00000166262	6.01743	7.25313	1.97672	3.66927	0.000243245	0.00253049	FAM227B
ENSG00000213434	5.66744	2.72473	0.743465	3.66491	0.000247429	0.00256979	VTI1BP2
ENSG00000250802	5.32779	5.68699	1.55374	3.6602	0.000252022	0.00261212	ZBED3-AS1
ENSG00000126456	39.3272	3.67673	1.0047	3.65953	0.000252683	0.00261717	IRF3
ENSG00000232333	0.805718	1.88732	0.516171	3.65638	0.000255807	0.00264538	RPS27AP2
ENSG00000138085	270.781	2.20104	0.602021	3.65609	0.000256094	0.00264538	ATRAID
ENSG00000108826	187.744	2.34451	0.641663	3.6538	0.000258388	0.00266394	MRPL27
ENSG00000169224	79.3101	3.18316	0.871201	3.65376	0.000258431	0.00266394	GCSAML
ENSG00000167618	0.710619	2.98552	0.817394	3.65249	0.000259708	NA	LAIR2
ENSG00000163170	65.1465	2.58124	0.706998	3.65099	0.000261229	0.00268911	BOLA3
ENSG00000136143	112.186	2.73368	0.749339	3.64812	0.000264165	0.00271564	SUCLA2
ENSG00000101608	684.836	1.03873	0.285222	3.64184	0.000270693	0.00277896	MYL12A
ENSG00000173757	45.6366	3.05514	0.839349	3.63989	0.000272756	0.0027976	STAT5B
ENSG00000197299	44.0712	3.76495	1.03439	3.63977	0.000272878	0.0027976	BLM
ENSG00000230584	26.6716	1.54944	0.425738	3.63942	0.000273253	0.00279765	CCT5P2
ENSG00000198763	1921.07	0.621783	0.170903	3.63822	0.000274525	0.00280877	MT-ND2
ENSG00000165689	10.3306	5.05179	1.38967	3.63524	0.000277719	0.00283761	SDCCAG3
ENSG00000143869	0.663267	3.91073	1.07907	3.62417	NA	NA	GDF7
ENSG00000180917	32.1498	4.24334	1.17089	3.62402	0.000290059	0.00295571	CMTR2
ENSG00000118640	515.384	1.63235	0.450712	3.62172	0.000292648	0.00298009	VAMP8
ENSG00000258320	1.58792	3.23338	0.893481	3.61886	0.000295907	0.00301124	RP11-274M17.1
ENSG00000110700	951.987	0.510078	0.140986	3.61794	0.000296954	0.00301986	RPS13
ENSG00000156017	20.7415	3.3995	0.939687	3.6177	0.000297234	0.00302068	C9orf41
ENSG00000058729	85.5348	3.27496	0.905344	3.61737	0.000297612	0.00302249	RIOK2
ENSG00000079482	4.18959	6.19934	1.71504	3.61469	0.000300711	0.00305191	OPHN1
ENSG00000137038	83.6496	2.32426	0.643165	3.61379	0.000301758	0.00306048	TMEM261
ENSG00000101347	16.6316	5.37819	1.48894	3.6121	0.000303725	0.00307631	SAMHD1
ENSG00000130402	73.6754	2.73077	0.756298	3.6107	0.000305367	0.0030888	ACTN4
ENSG00000168802	77.4984	2.96997	0.823154	3.60804	0.000308524	0.00311448	CHTF8
ENSG00000185608	120.69	2.73223	0.758589	3.60172	0.000316117	0.00318476	MRPL40
ENSG00000081923	5.48235	4.04852	1.12413	3.60147	NA	NA	ATP8B1
ENSG00000133597	9.03036	6.08679	1.69142	3.59862	0.000319909	0.00322081	ADCK2
ENSG00000243974	5.214	2.61584	0.727331	3.5965	0.000322528	0.00324503	VTI1BP1
ENSG00000101220	51.753	2.71742	0.755645	3.59617	NA	NA	C20orf27
ENSG00000123094	3.88791	8.10621	2.25505	3.59469	NA	NA	RASSF8
ENSG00000226040	2.34787	2.26976	0.631639	3.59345	0.000326333	0.00327894	AC005740.3
ENSG00000148840	56.3322	3.28299	0.913732	3.59295	0.00032696	0.00328306	PPRC1
ENSG00000237819	8.32948	5.41674	1.5084	3.59105	0.000329346	0.0032939	AC002454.1
ENSG00000169403	21.3036	4.74544	1.32171	3.59038	0.000330192	0.003298	PTAFR
ENSG00000111653	110.577	3.13165	0.872649	3.58867	0.000332372	0.00331758	ING4
ENSG00000124193	562.871	1.19365	0.333125	3.58318	0.00033944	0.00338457	SRSF6
ENSG00000128805	14.1198	3.7378	1.04317	3.58311	0.000339531	0.00338457	ARHGAP22
ENSG00000232060	2.88305	4.96867	1.38708	3.5821	0.000340843	0.00339541	SLC4A1APP1
ENSG00000054219	19.4162	3.94889	1.10256	3.58155	0.000341564	0.00340034	LY75
ENSG00000143106	341.867	1.76557	0.493065	3.58081	0.000342525	0.00340768	PSMA5
ENSG00000204713	106.206	2.61085	0.729557	3.57868	0.000345339	0.00343115	TRIM27
ENSG00000259045	1.21575	1.74214	0.487288	3.57518	0.000349991	0.00347054	RP11-320M16.1
ENSG00000215283	0.501878	3.65774	1.02367	3.57317	NA	NA	HMGB3P24
ENSG00000168487	12.9503	4.99317	1.39751	3.57289	0.000353057	0.00349865	BMP1
ENSG00000188227	14.9871	5.34815	1.49754	3.5713	0.000355214	0.00351771	ZNF793
ENSG00000175857	101.853	3.05216	0.855779	3.56653	0.000361742	0.00358001	GAPT
ENSG00000106588	38.3818	1.41279	0.396568	3.56253	0.000367296	0.00363023	PSMA2
ENSG00000254406	4.30235	1.46175	0.410607	3.55998	0.00037088	0.00365609	RP11-215D10.1
ENSG00000267454	7.86894	8.10186	2.27943	3.55433	0.000378945	0.00372588	ZNF582-AS1
ENSG00000170248	152.199	2.20049	0.6192	3.55377	0.000379754	0.00373141	PDCD6IP
ENSG00000147669	127.576	2.14414	0.603891	3.55054	0.000384445	0.00377015	POLR2K
ENSG00000213452	6.05767	1.86159	0.524356	3.55024	0.000384885	0.00377202	AKR1B1P2
ENSG00000215146	3.35431	5.24882	1.47891	3.54912	0.000386525	0.00378292	RP11-313J2.1
ENSG00000168000	5.53629	3.95291	1.11387	3.5488	0.000386998	0.00378292	BSCL2
ENSG00000163013	7.17561	4.74761	1.34108	3.54014	0.000399907	0.003889	FBXO41
ENSG00000165282	22.0292	4.427	1.25079	3.53936	0.000401103	0.00389388	PIGO
ENSG00000105429	10.7297	4.72148	1.33401	3.53931	0.000401181	0.00389388	MEGF8
ENSG00000184384	7.13047	5.73804	1.62143	3.53887	0.000401848	0.00389785	MAML2
ENSG00000103415	143.923	2.70873	0.766174	3.5354	0.000407165	0.00394184	HMOX2
ENSG00000118690	5.39319	6.65679	1.88448	3.53243	0.000411753	0.00398116	ARMC2
ENSG00000150347	192.887	2.73785	0.775134	3.5321	0.00041228	0.0039837	ARID5B
ENSG00000256737	2.67927	1.59075	0.450541	3.53075	0.00041438	0.00400144	RBBP4P5
ENSG00000171840	23.8633	4.72404	1.33894	3.52819	0.000418414	0.00403782	NINJ2
ENSG00000137221	21.1204	3.9772	1.12773	3.52674	0.00042071	0.00405739	TJAP1
ENSG00000160229	11.061	4.10689	1.16463	3.52633	0.000421358	0.00405846	ZNF66
ENSG00000167272	98.6008	2.73967	0.777033	3.52581	0.000422194	0.00406392	POP5
ENSG00000112367	20.096	4.89049	1.38806	3.52325	0.000426286	0.0041007	FIG4
ENSG00000233859	30.7832	2.40061	0.68142	3.52295	0.000426772	0.00410276	ADH5P4
ENSG00000235013	6.65035	1.79336	0.50914	3.52234	0.000427762	0.00410967	COX20P2
ENSG00000205105	19.1112	1.79988	0.51135	3.51986	0.000431774	0.00413853	COX17P1
ENSG00000058668	94.651	2.7589	0.783822	3.51981	0.000431861	0.00413853	ATP2B4
ENSG00000201217	3.1037	3.41617	0.970733	3.51917	0.000432903	0.00414435	Y_RNA
ENSG00000270714	14.983	1.73867	0.494067	3.5191	0.000433017	0.00414435	MINOS1P2
ENSG00000169764	152.076	2.51645	0.715181	3.51862	0.000433795	0.00414917	UGP2
ENSG00000140905	3.34739	2.29233	0.65153	3.51838	0.000434188	0.00415031	GCSH
ENSG00000157833	1.91248	4.23169	1.20339	3.51647	0.000437326	0.00417503	GAREML
ENSG00000122359	113.714	2.86297	0.815101	3.51241	0.000444058	0.00423129	ANXA11
ENSG00000106266	29.139	3.97001	1.13121	3.50953	0.000448893	0.00427197	SNX8
ENSG00000048052	16.6219	4.10621	1.17144	3.50526	0.000456162	0.00433495	HDAC9
ENSG00000119397	127.192	2.39528	0.683396	3.50497	0.000456658	0.00433495	CNTRL
ENSG00000272047	85.5188	2.53299	0.723091	3.50301	0.000460036	0.00436154	GTF2H5
ENSG00000158545	22.5964	3.72531	1.06363	3.50246	0.000460982	0.00436504	ZC3H18
ENSG00000068489	8.43796	4.43366	1.26624	3.50144	0.000462755	0.00437508	PRR11
ENSG00000180389	123.371	0.801395	0.228913	3.50088	0.000463729	0.00438008	ATP5EP2
ENSG00000119333	55.4064	3.56669	1.01914	3.49969	0.000465798	0.00439491	WDR34
ENSG00000226466	10.4148	2.13324	0.609559	3.49964	0.000465881	0.00439491	RPA2P2
ENSG00000162894	18.9678	5.74037	1.64075	3.49863	0.000467652	0.00440888	FCMR
ENSG00000157426	20.0736	3.8856	1.11081	3.49799	0.000468771	0.00441667	AASDH
ENSG00000168785	17.3251	5.31412	1.52009	3.49592	0.000472436	0.00444843	TSPAN5
ENSG00000256356	30.71	1.11085	0.317773	3.49574	0.000472748	0.0044486	HSPA8P5
ENSG00000257569	1.69756	1.52511	0.436361	3.49506	0.00047395	0.00445713	GSTP1P1
ENSG00000131373	68.8161	3.46732	0.992275	3.49432	0.000475279	0.00446685	HACL1
ENSG00000014641	427.976	2.01088	0.57639	3.48875	0.000485292	0.00455321	MDH1
ENSG00000088682	51.9233	3.40155	0.975579	3.4867	0.000489012	0.00457885	COQ9
ENSG00000170629	3.51596	4.5233	1.29745	3.48629	0.000489763	0.00458208	DPY19L2P2
ENSG00000004468	5.27048	6.35337	1.82244	3.48618	0.000489963	0.00458208	CD38
ENSG00000162378	24.2615	4.28077	1.22828	3.48516	0.000491839	0.00459394	ZYG11B
ENSG00000204859	30.8566	4.74524	1.36186	3.48437	0.000493296	0.00460186	ZBTB48
ENSG00000137411	10.7664	4.47775	1.28545	3.48342	0.000495055	0.00460975	VARS2
ENSG00000133460	7.98712	6.20639	1.78181	3.48319	0.000495476	0.00461082	SLC2A11
ENSG00000152213	8.25421	5.76231	1.65456	3.48268	0.000496421	0.00461581	ARL11
ENSG00000109084	78.2426	3.08876	0.88692	3.48257	0.000496622	0.00461581	TMEM97
ENSG00000136810	866.541	0.798139	0.229223	3.48194	0.000497803	0.00462394	TXN
ENSG00000217555	2.65438	2.22249	0.638338	3.48168	0.000498276	0.0046255	CKLF
ENSG00000001460	9.64071	5.39098	1.5495	3.47917	0.000502968	0.00466618	STPG1
ENSG00000170581	78.4916	2.41355	0.693853	3.47848	0.000504275	0.00467544	STAT2
ENSG00000037474	77.2329	2.92526	0.841	3.4783	0.000504596	0.00467555	NSUN2
ENSG00000214045	0.541233	3.40301	0.978471	3.47789	0.00050538	NA	RP6-186E3.1
ENSG00000143811	33.9895	2.1957	0.631433	3.47733	0.000506442	0.00468899	PYCR2
ENSG00000261150	29.2572	3.6238	1.04227	3.47684	0.000507358	0.00469252	EPPK1
ENSG00000147592	20.3658	3.90768	1.12398	3.47666	0.000507697	0.00469278	LACTB2
ENSG00000148481	27.3465	4.18691	1.20439	3.47639	0.000508216	0.00469471	FAM188A
ENSG00000110697	6.95053	5.52128	1.58974	3.47308	0.000514529	0.00474723	PITPNM1
ENSG00000213513	0.880282	3.13779	0.903512	3.47288	0.000514909	0.00474784	RP13-39P12.2
ENSG00000151657	65.3059	3.07133	0.884884	3.47088	0.00051876	0.00478044	KIN
ENSG00000205583	3.39486	1.75627	0.50616	3.4698	0.000520848	0.00479383	STAG3L1
ENSG00000188321	54.9	4.09383	1.18057	3.46767	0.000524982	0.00482307	ZNF559
ENSG00000166432	6.49807	5.06709	1.46256	3.46452	0.00053117	0.00487105	ZMAT1
ENSG00000136518	152.811	2.77995	0.802534	3.46397	0.000532268	0.00487815	ACTL6A
ENSG00000091409	61.146	3.48784	1.00767	3.4613	0.000537583	0.00492388	ITGA6
ENSG00000146426	25.4608	4.16178	1.20298	3.45956	0.000541057	0.0049527	TIAM2
ENSG00000197992	60.2992	4.11207	1.18893	3.45864	0.000542915	0.00496671	CLEC9A
ENSG00000169750	3.1589	5.25892	1.52059	3.45847	0.000543257	0.00496682	RAC3
ENSG00000121057	20.9097	4.04381	1.17127	3.45249	0.000555436	0.00507205	AKAP1
ENSG00000105341	92.0652	3.1981	0.926463	3.45195	0.000556556	0.0050792	ATP5SL
ENSG00000171522	30.7385	4.59876	1.33243	3.45142	0.000557649	0.00508611	PTGER4
ENSG00000188419	22.5167	3.91322	1.13386	3.45124	0.000558012	0.00508635	CHM
ENSG00000266920	3.16767	1.85037	0.536291	3.4503	0.000559965	0.00510108	ACTBP9
ENSG00000270966	9.18793	1.64514	0.476976	3.44911	0.000562443	0.00512056	RP11-62H7.3
ENSG00000187994	14.9592	5.25579	1.52503	3.44634	0.00056823	0.00517014	RINL
ENSG00000196405	68.0866	2.58244	0.750527	3.44083	0.000579933	0.00526079	EVL
ENSG00000025434	13.8838	5.41851	1.57496	3.44042	0.000580808	0.00526557	NR1H3
ENSG00000167523	17.2833	4.23253	1.23375	3.43061	0.000602225	0.00544099	SPATA33
ENSG00000170632	15.6239	3.49717	1.02018	3.42798	0.000608083	0.00548326	ARMC10
ENSG00000227968	7.47873	1.94477	0.567521	3.42679	0.000610766	0.0055009	BUB3P1
ENSG00000182484	6.59284	3.02597	0.88339	3.42541	0.000613872	0.00552229	WASH6P
ENSG00000135249	31.6726	4.02551	1.17566	3.42403	0.000616987	0.00554372	RINT1
ENSG00000064933	52.1065	2.80819	0.820223	3.42368	0.000617783	0.00554757	PMS1
ENSG00000266575	3.77805	1.66339	0.48591	3.42326	0.000618759	0.00555281	BOLA2P1
ENSG00000135315	15.7643	4.21015	1.22992	3.42311	0.0006191	0.00555281	CEP162
ENSG00000198888	1663.21	0.690675	0.201895	3.42095	0.00062402	0.00558699	MT-ND1
ENSG00000239523	4.00854	5.73332	1.67629	3.42024	0.00062565	0.00559827	MYLK-AS1
ENSG00000164219	48.242	2.53523	0.741501	3.41906	0.000628381	0.00561938	PGGT1B
ENSG00000001084	16.9302	4.79312	1.40552	3.41021	0.000649126	0.00578438	GCLC
ENSG00000168014	27.9896	3.78556	1.11071	3.40822	0.000653875	0.00581881	C2CD3
ENSG00000198482	14.7	4.17846	1.22604	3.40811	0.000654145	0.00581881	ZNF808
ENSG00000174842	54.5759	2.84411	0.834797	3.40695	0.000656941	0.00584025	GLMN
ENSG00000139629	27.2979	4.21514	1.23733	3.40665	0.000657643	0.00584306	GALNT6
ENSG00000138801	162.997	2.62098	0.76953	3.40595	0.000659354	0.00585482	PAPSS1
ENSG00000148153	57.2012	2.9611	0.869882	3.40402	0.000664011	0.005892	INIP
ENSG00000005700	42.0198	3.30195	0.970124	3.40363	0.000664957	0.00589418	IBTK
ENSG00000213630	5.64644	2.08413	0.612521	3.40254	0.000667628	0.00591439	BOLA3P3
ENSG00000156853	18.7637	4.37958	1.28739	3.40191	0.000669177	0.00592118	ZNF689
ENSG00000133112	1016.66	0.579536	0.1704	3.40102	0.000671342	0.00593687	TPT1
ENSG00000145687	367.57	1.69109	0.49738	3.4	0.000673868	0.00595572	SSBP2
ENSG00000135624	634.247	1.79394	0.52815	3.39665	0.000682168	0.00602203	CCT7
ENSG00000100354	192.415	1.53639	0.452432	3.39585	0.000684153	0.00603604	TNRC6B
ENSG00000270296	1.68077	2.54974	0.751726	3.39185	0.000694214	0.00611766	STX8P1
ENSG00000116171	151.557	2.19775	0.64836	3.3897	0.000699694	0.00615866	SCP2
ENSG00000186106	20.1954	3.68208	1.08651	3.3889	0.000701728	0.0061695	ANKRD46
ENSG00000182983	62.1205	3.31043	0.977436	3.38685	0.000706994	0.00621219	ZNF662
ENSG00000153140	43.2425	2.99172	0.883502	3.3862	0.000708671	0.00621969	CETN3
ENSG00000198331	22.0096	4.755	1.40511	3.38407	0.000714191	0.00625362	HYLS1
ENSG00000162374	33.1537	5.695	1.68305	3.38374	0.000715061	0.00625761	ELAVL4
ENSG00000188185	4.55404	6.82805	2.01906	3.3818	0.000720131	0.0062947	LINC00265
ENSG00000144134	8.78086	3.47426	1.02754	3.38113	0.000721888	0.00630403	RABL2A
ENSG00000120314	50.2836	2.92039	0.864151	3.37949	0.0007262	0.00633676	WDR55
ENSG00000146143	16.8891	3.52149	1.0426	3.37761	0.000731189	0.00637661	PRIM2
ENSG00000178802	91.7452	3.2248	0.955023	3.37667	0.000733692	0.00639475	MPI
ENSG00000136149	6.38986	0.348968	0.103406	3.37473	0.000738875	0.00642881	RPL13AP25
ENSG00000138698	168.111	2.23089	0.661229	3.37385	0.00074124	0.00644568	RAP1GDS1
ENSG00000256073	21.0818	5.71717	1.69506	3.37284	0.000743968	0.00646197	URB1-AS1
ENSG00000214753	6.82295	4.80725	1.42543	3.37249	0.000744908	0.0064627	HNRNPUL2
ENSG00000127022	530.896	1.39195	0.412884	3.37129	0.000748166	0.00647982	CANX
ENSG00000131507	93.8154	2.09797	0.622383	3.37087	0.000749318	0.00648608	NDFIP1
ENSG00000131899	2.00883	5.83465	1.73238	3.368	0.000757157	0.00655019	LLGL1
ENSG00000246273	7.6633	6.79397	2.01946	3.36426	0.000767498	0.00663585	SBF2-AS1
ENSG00000182544	82.465	3.47192	1.03326	3.36016	0.000778973	0.0067197	MFSD5
ENSG00000085760	65.7673	3.22115	0.959058	3.35866	0.000783212	0.00674088	MTIF2
ENSG00000136875	73.4279	3.17668	0.946277	3.35703	0.000787839	0.00676795	PRPF4
ENSG00000176124	21.5996	3.05645	0.910498	3.3569	0.000788228	0.00676795	DLEU1
ENSG00000166938	32.7776	3.13625	0.934307	3.35677	0.000788594	0.00676795	DIS3L
ENSG00000182568	47.5546	3.32464	0.991397	3.35349	0.000798007	0.00683829	SATB1
ENSG00000277161	35.7292	4.01925	1.19859	3.35331	0.0007985	0.00683829	PIGW
ENSG00000082898	120.482	2.09046	0.623408	3.35328	0.000798599	0.00683829	XPO1
ENSG00000183291	350.582	1.6217	0.483646	3.35307	0.000799213	0.00683967	2015-09-01
ENSG00000277149	7.72955	5.24383	1.5656	3.34941	0.000809835	0.00691853	TYW1B
ENSG00000132744	3.17714	9.06729	2.70794	3.34841	NA	NA	ACY3
ENSG00000104361	32.8606	4.59267	1.37167	3.34822	0.000813315	0.00694071	NIPAL2
ENSG00000254957	0.402642	2.31786	0.692286	3.34812	0.000813603	NA	RP11-179A10.2
ENSG00000133624	11.7584	6.0845	1.81749	3.34775	0.000814692	0.00694855	ZNF767P
ENSG00000128059	58.6731	3.01469	0.900845	3.34651	0.000818357	0.00697202	PPAT
ENSG00000173221	151.366	2.41738	0.722374	3.34644	0.000818556	0.00697202	GLRX
ENSG00000111196	70.4524	2.62261	0.783848	3.34582	0.0008204	0.00698148	MAGOHB
ENSG00000088298	55.1486	3.60892	1.07907	3.34446	0.000824419	0.00701174	EDEM2
ENSG00000170468	10.7261	3.31065	0.990221	3.34335	0.000827731	0.00702789	C14orf169
ENSG00000137936	10.8283	5.59321	1.67369	3.34185	0.000832221	0.00705418	BCAR3
ENSG00000174197	111.655	2.47385	0.740593	3.34037	0.00083668	0.00708017	MGA
ENSG00000100448	6.5566	5.6453	1.69136	3.33773	NA	NA	CTSG
ENSG00000126062	44.3434	3.8958	1.16934	3.33162	0.000863407	0.00726569	TMEM115
ENSG00000128891	49.9796	2.69772	0.81011	3.33007	0.00086825	0.00730238	C15orf57
ENSG00000079257	104.656	2.97121	0.893111	3.32681	0.000878452	0.00737997	LXN
ENSG00000119917	5.30035	6.72966	2.02306	3.32647	0.000879522	0.00738486	IFIT3
ENSG00000204682	3.32072	6.39408	1.92299	3.32507	0.000883971	0.00741543	CASC10
ENSG00000131724	7.50264	7.02272	2.1124	3.32452	NA	NA	IL13RA1
ENSG00000164172	62.3752	3.06918	0.923777	3.32243	0.000892365	0.00747195	MOCS2
ENSG00000114767	62.4025	3.26313	0.982318	3.32186	0.000894189	0.00748308	RRP9
ENSG00000215349	38.911	2.40927	0.725694	3.31995	0.000900321	0.0075243	MRPL3P1
ENSG00000232385	1.3958	0.759338	0.228736	3.31971	0.000901105	0.0075243	RPS3AP25
ENSG00000151208	4.74479	6.19406	1.86686	3.3179	0.000906966	0.00756906	DLG5
ENSG00000186063	2.8202	3.76387	1.13453	3.31757	0.000908047	0.0075739	AIDA
ENSG00000153132	27.46	4.13281	1.24615	3.31645	0.000911679	0.0076	CLGN
ENSG00000160208	76.8055	2.55153	0.769829	3.31442	0.000918342	0.00764712	RRP1B
ENSG00000198246	21.2449	5.0936	1.53768	3.31251	0.000924631	0.00769525	SLC29A3
ENSG00000102309	45.1703	2.10743	0.636454	3.3112	0.000928955	0.00771425	PIN4
ENSG00000256968	28.1054	1.08379	0.327805	3.30621	0.000945686	0.00784028	SNRPEP2
ENSG00000106560	74.7692	3.29667	0.997189	3.30596	0.000946522	0.00784291	GIMAP2
ENSG00000092094	141.832	2.33953	0.708529	3.30195	0.000960137	0.00794701	OSGEP
ENSG00000101849	21.5135	3.9857	1.20802	3.29938	0.000969003	0.00800288	TBL1X
ENSG00000140474	75.8233	3.31394	1.00549	3.29584	0.000981293	0.00809553	ULK3
ENSG00000101945	15.9842	4.77361	1.44857	3.29539	0.00098286	0.00810092	SUV39H1
ENSG00000213144	4.15572	2.4887	0.755217	3.29534	0.000983017	0.00810092	RP11-64B16.2
ENSG00000197409	7.49516	4.80837	1.45936	3.29486	0.000984723	0.00811056	HIST1H3D
ENSG00000168702	3.77007	1.28815	0.390986	3.29462	0.000985548	0.00811293	LRP1B
ENSG00000179958	220.048	2.40602	0.73101	3.29137	0.000997022	0.008194	DCTPP1
ENSG00000136144	51.816	3.26798	0.993068	3.29079	0.000999067	0.0082019	RCBTB1
ENSG00000001461	52.5053	3.2533	0.989713	3.28711	0.00101221	0.0082928	NIPAL3
ENSG00000166086	49.7794	3.4425	1.0473	3.28704	0.00101248	0.0082928	JAM3
ENSG00000075539	104.049	2.12669	0.647015	3.28692	0.00101288	0.0082928	FRYL
ENSG00000170006	15.7541	4.07199	1.23917	3.28607	0.00101596	0.00829976	TMEM154
ENSG00000123405	212.608	2.42743	0.738734	3.28593	0.00101648	0.00829976	NFE2
ENSG00000086848	5.51013	4.60411	1.40153	3.28506	0.00101962	0.00831867	ALG9
ENSG00000141524	63.9415	2.99123	0.910918	3.28375	0.00102436	0.00835063	TMC6
ENSG00000167578	8.01124	4.16299	1.26864	3.28146	0.0010327	0.00840468	RAB4B
ENSG00000242327	120.823	0.454385	0.138521	3.28025	0.00103715	0.00843211	CTD-2184D3.1
ENSG00000170260	15.8922	5.57304	1.69984	3.27857	0.00104333	0.00847329	ZNF212
ENSG00000107223	346.228	1.33616	0.407682	3.27745	0.0010475	0.00849346	EDF1
ENSG00000204370	80.1597	1.49718	0.457335	3.2737	0.00106149	0.00859763	SDHD
ENSG00000134910	232.247	2.0128	0.615638	3.26946	0.00107753	0.00871828	STT3A
ENSG00000145293	79.7713	2.84583	0.870867	3.26781	0.00108382	0.00875512	ENOPH1
ENSG00000204922	24.9057	2.64446	0.809862	3.26533	0.00109338	0.00882292	UQCC3
ENSG00000220924	5.37813	1.22719	0.375939	3.26434	0.00109718	0.0088488	OSTCP4
ENSG00000181751	29.3628	3.80344	1.16526	3.26403	0.00109841	0.00885403	C5orf30
ENSG00000275066	47.3564	3.03085	0.928765	3.26331	0.00110118	0.00886617	SYNRG
ENSG00000186010	34.9415	1.14818	0.351872	3.26308	0.00110209	0.00886617	NDUFA13
ENSG00000163399	133.425	1.73517	0.531784	3.26292	0.00110269	0.00886617	ATP1A1
ENSG00000111361	190.139	2.31838	0.710619	3.26248	0.00110441	0.008874	EIF2B1
ENSG00000107796	12.5891	5.43128	1.66561	3.26083	0.00111085	0.00891626	ACTA2
ENSG00000105854	100.631	2.64411	0.811208	3.25947	0.0011162	0.00894501	PON2
ENSG00000249986	20.3164	1.19569	0.366953	3.25843	0.00112031	0.00896841	YWHAQP6
ENSG00000259494	32.9517	2.61089	0.80142	3.25782	0.00112271	0.00897809	MRPL46
ENSG00000276168	1.30313	3.11644	0.956726	3.25741	0.00112436	0.00898654	RN7SL1
ENSG00000127184	539.499	0.642907	0.197495	3.25531	0.00113268	0.0090435	COX7C
ENSG00000170906	106.626	1.36837	0.42062	3.25321	0.00114107	0.0091057	NDUFA3
ENSG00000156697	37.1414	3.2913	1.01205	3.25211	0.0011455	0.00913622	UTP14A
ENSG00000157184	10.8906	4.07631	1.25436	3.24972	0.00115518	0.00920373	CPT2
ENSG00000147862	86.1368	2.77955	0.856026	3.24704	0.00116614	0.00927146	NFIB
ENSG00000160818	97.4355	2.44438	0.752952	3.2464	0.00116873	0.00928719	GPATCH4
ENSG00000013573	12.3912	3.21841	0.992715	3.24203	0.00118681	0.00940615	DDX11
ENSG00000144320	31.9384	3.07717	0.949308	3.24148	0.0011891	0.00941934	KIAA1715
ENSG00000198586	235.33	1.46489	0.451999	3.24091	0.00119147	0.00943321	TLK1
ENSG00000100629	7.25282	4.95277	1.52895	3.23932	0.00119814	0.00948106	CEP128
ENSG00000205339	84.6203	2.5194	0.778202	3.23746	0.00120598	0.00951816	IPO7
ENSG00000140694	102.635	2.70529	0.835782	3.23683	0.00120863	0.00953414	PARN
ENSG00000135899	22.7641	2.38576	0.737209	3.2362	0.00121131	0.00955029	SP110
ENSG00000113583	43.4908	2.50658	0.775806	3.23094	0.00123386	0.00970778	C5orf15
ENSG00000182625	2.3756	2.00611	0.621533	3.22768	0.00124796	0.00980134	RP11-123C21.1
ENSG00000232727	2.41129	1.37528	0.426149	3.22724	0.0012499	0.00980723	YWHAEP1
ENSG00000253346	3.33463	1.24945	0.387272	3.2263	0.00125402	0.00982556	CTD-3107M8.1
ENSG00000099974	1.80991	2.08697	0.646987	3.22567	0.00125677	0.00984202	DDTL
ENSG00000172006	1.92196	5.10553	1.58301	3.2252	0.00125885	0.00985319	ZNF554
ENSG00000157303	69.855	3.08279	0.956317	3.22361	0.00126587	0.00989788	SUSD3
ENSG00000100916	22.064	4.7186	1.46389	3.22334	0.00126706	0.00990202	BRMS1L
ENSG00000127399	26.1954	4.60145	1.42905	3.21993	0.00128223	0.0100103	LRRC61
ENSG00000131236	389.29	1.44254	0.448166	3.21876	0.00128747	0.0100408	CAP1
ENSG00000091536	1.86848	3.13051	0.973815	3.21468	0.00130588	0.0101634	MYO15A
ENSG00000163154	48.0966	3.60563	1.12187	3.21394	0.00130926	0.0101845	TNFAIP8L2
ENSG00000174917	106.289	1.94965	0.606673	3.21368	0.00131044	0.0101884	C19orf70
ENSG00000205981	65.4128	2.08858	0.650271	3.21187	0.00131874	0.0102424	DNAJC19
ENSG00000243777	14.3394	0.253067	0.0788089	3.21114	0.00132209	0.0102631	RP11-864G5.1
ENSG00000133935	223.918	2.09385	0.652352	3.20969	0.0013288	0.0103063	C14orf1
ENSG00000104886	115.007	2.23405	0.696044	3.20964	0.00132901	0.0103063	PLEKHJ1
ENSG00000182179	55.7649	3.44495	1.07338	3.20943	0.00132997	0.0103085	UBA7
ENSG00000107960	71.5102	3.21175	1.00183	3.20589	0.00134646	0.0104096	OBFC1
ENSG00000132646	301.135	2.67944	0.836032	3.20495	0.00135086	0.0104383	PCNA
ENSG00000005108	1.13274	2.70493	0.844091	3.20454	NA	NA	THSD7A
ENSG00000151687	12.2605	4.99885	1.56083	3.20268	0.00136155	0.0105101	ANKAR
ENSG00000156171	78.4832	2.76705	0.864039	3.20246	0.0013626	0.0105129	DRAM2
ENSG00000124802	64.5622	2.03769	0.636752	3.20014	0.00137362	0.0105912	EEF1E1
ENSG00000066583	63.3824	3.18138	0.994975	3.19744	0.00138651	0.0106701	ISOC1
ENSG00000270232	0.541944	2.70638	0.846748	3.19621	0.00139247	NA	RP11-475J5.7
ENSG00000120805	86.7316	2.69814	0.844322	3.19563	0.00139527	0.0107212	ARL1
ENSG00000140265	21.5161	4.27963	1.33997	3.19383	0.00140398	0.0107797	ZSCAN29
ENSG00000157404	121.645	2.52702	0.791357	3.19328	0.00140668	0.0107797	KIT
ENSG00000248699	2.4774	1.79705	0.562769	3.19322	0.00140695	0.0107797	CTD-2313D3.1
ENSG00000243147	94.1588	1.64197	0.514211	3.19318	0.00140716	0.0107797	MRPL33
ENSG00000214029	24.9203	3.88277	1.2169	3.19072	0.0014192	0.0108577	ZNF891
ENSG00000163626	10.9978	4.13674	1.29658	3.19051	0.00142021	0.0108577	COX18
ENSG00000162711	10.6626	5.32712	1.67058	3.18878	0.00142874	0.0109008	NLRP3
ENSG00000136531	7.87148	5.98999	1.87877	3.18825	0.00143136	0.0109098	SCN2A
ENSG00000180767	39.4986	3.89097	1.2209	3.18696	0.00143778	0.010948	CHST13
ENSG00000270975	6.89703	2.24677	0.705052	3.18668	0.00143917	0.0109519	MAGOH3P
ENSG00000224237	4.90034	1.48646	0.466594	3.18577	0.00144371	0.0109708	MINOS1P3
ENSG00000120694	201.006	2.22202	0.698207	3.18246	0.00146029	0.0110635	HSPH1
ENSG00000151500	197.75	2.2282	0.700385	3.18139	0.00146569	0.0110937	THYN1
ENSG00000185920	1.87481	3.425	1.07659	3.18134	0.00146593	0.0110937	PTCH1
ENSG00000058056	19.1362	4.67667	1.47015	3.18109	0.00146723	0.0110937	USP13
ENSG00000140157	98.5076	2.62378	0.824957	3.18051	0.00147018	0.0111095	NIPA2
ENSG00000158467	6.018	4.25198	1.33746	3.17915	NA	NA	AHCYL2
ENSG00000169442	807.867	1.13954	0.358746	3.17645	0.00149091	0.0112503	CD52
ENSG00000111731	28.7496	3.56591	1.1228	3.17592	0.00149361	0.0112594	C2CD5
ENSG00000187840	404.033	1.94451	0.612481	3.17481	0.00149935	0.0112933	EIF4EBP1
ENSG00000173905	80.4669	1.55442	0.489735	3.174	0.00150353	0.0113141	GOLIM4
ENSG00000184508	31.3273	2.76314	0.870572	3.17394	0.00150385	0.0113141	HDDC3
ENSG00000213920	2.29431	4.00061	1.26073	3.17326	0.00150739	0.011335	MDP1
ENSG00000113070	20.8957	7.02918	2.21578	3.17233	0.00151223	0.0113658	HBEGF
ENSG00000150753	666.784	1.52999	0.4824	3.17163	0.00151588	0.0113876	CCT5
ENSG00000256393	3.29816	0.521724	0.164518	3.17122	0.00151798	0.0113976	RPL41P5
ENSG00000121691	374.815	1.83069	0.577613	3.1694	0.00152754	0.0114637	CAT
ENSG00000172432	14.8633	4.72284	1.49113	3.16729	0.00153867	0.0115415	GTPBP2
ENSG00000186446	12.7076	6.65706	2.10291	3.16564	0.00154741	0.0115906	ZNF501
ENSG00000111707	44.1223	2.65327	0.838211	3.16539	0.00154874	0.0115906	SUDS3
ENSG00000257175	0.968953	2.41894	0.764242	3.16516	0.00154999	0.0115906	RP11-536C10.12
ENSG00000152193	26.8971	3.01428	0.952369	3.16504	0.00155064	0.0115906	RNF219
ENSG00000122435	48.0471	3.10089	0.97975	3.16498	0.00155093	0.0115906	TRMT13
ENSG00000204237	76.217	2.85512	0.902119	3.1649	0.00155134	0.0115906	OXLD1
ENSG00000175938	20.7388	3.65234	1.15438	3.1639	0.00155671	0.0116143	ORAI3
ENSG00000010539	23.3798	4.28909	1.35564	3.16388	0.00155681	0.0116143	ZNF200
ENSG00000186300	17.5682	5.72541	1.80992	3.16335	NA	NA	ZNF555
ENSG00000258244	0.673777	2.75626	0.871388	3.16307	0.00156117	NA	OSTF1P1
ENSG00000215256	17.1532	4.91771	1.55486	3.16281	0.00156257	0.0116515	DHRS4-AS1
ENSG00000149308	77.5211	2.93983	0.929796	3.1618	0.00156798	0.0116759	NPAT
ENSG00000211766	7.26638	3.2447	1.0263	3.16154	0.00156937	0.0116791	TRBJ2-2P
ENSG00000170234	22.9327	3.33927	1.05664	3.16026	0.00157629	0.0117248	PWWP2A
ENSG00000102178	40.3778	3.3911	1.0734	3.15921	0.00158199	0.0117615	UBL4A
ENSG00000100749	159.608	2.62055	0.82963	3.1587	0.00158475	0.0117762	VRK1
ENSG00000154743	44.0822	3.35033	1.06092	3.15795	0.00158883	0.0118007	TSEN2
ENSG00000126602	45.8583	2.66136	0.843056	3.1568	0.00159513	0.0118417	TRAP1
ENSG00000214541	36.3884	0.542941	0.172016	3.15634	0.00159764	0.0118545	RPS4XP3
ENSG00000175216	103.367	2.48741	0.788272	3.15552	0.00160211	0.0118819	CKAP5
ENSG00000075275	2.26477	1.99684	0.63292	3.15497	0.00160517	0.0118874	CELSR1
ENSG00000165983	55.0811	3.06203	0.970805	3.15412	0.00160985	0.0119043	PTER
ENSG00000115234	211.479	2.38541	0.757459	3.14922	0.00163704	0.0120876	SNX17
ENSG00000163328	5.48158	4.94828	1.57309	3.14558	0.00165758	0.0122213	GPR155
ENSG00000102967	25.2866	3.7919	1.20566	3.1451	0.00166031	0.0122355	DHODH
ENSG00000143303	5.09279	4.64083	1.47567	3.14489	NA	NA	RRNAD1
ENSG00000236060	4.10701	1.01453	0.322629	3.14459	0.00166321	0.0122508	HSPB1P1
ENSG00000154511	9.73739	5.00427	1.59189	3.14361	0.0016688	0.0122741	FAM69A
ENSG00000122025	141.128	2.29133	0.729011	3.14307	0.00167186	0.0122847	FLT3
ENSG00000259188	18.2413	3.35457	1.06777	3.14166	0.00167995	0.0123203	CTD-2647E9.3
ENSG00000169180	58.4819	2.54251	0.809289	3.14165	0.00167997	0.0123203	XPO6
ENSG00000167695	23.983	4.02937	1.2837	3.13887	0.00169601	0.0124199	FAM57A
ENSG00000174547	170.224	2.14786	0.684525	3.13773	0.0017026	0.0124501	MRPL11
ENSG00000232677	42.361	2.90324	0.925764	3.13605	0.00171237	0.0125155	LINC00665
ENSG00000266876	6.91448	3.75465	1.19764	3.13504	0.00171829	0.0125525	RP11-1148O4.1
ENSG00000108528	136.039	2.55481	0.81506	3.1345	0.00172148	0.0125638	SLC25A11
ENSG00000111348	2162.14	1.05051	0.335481	3.13137	0.00173994	0.0126802	ARHGDIB
ENSG00000165389	28.7483	3.27783	1.04688	3.13106	0.00174175	0.0126814	SPTSSA
ENSG00000144959	5.15772	4.77781	1.52601	3.13091	0.00174263	0.0126814	NCEH1
ENSG00000162521	256.148	1.55894	0.498219	3.12904	0.0017538	0.0127395	RBBP4
ENSG00000196152	6.03928	5.56636	1.77906	3.12883	0.00175507	0.0127413	ZNF79
ENSG00000279281	6.33556	4.33289	1.3849	3.12866	0.00175604	0.0127423	RP11-226M10.3
ENSG00000225630	158.37	0.569949	0.182194	3.12826	0.00175846	0.0127476	MTND2P28
ENSG00000226970	15.212	1.10935	0.354739	3.12723	0.00176462	0.0127861	RP11-82H13.2
ENSG00000134440	303.146	1.74414	0.557758	3.12704	0.00176573	0.012788	NARS
ENSG00000172954	38.0145	2.74305	0.877666	3.12539	0.00177572	0.0128542	LCLAT1
ENSG00000230750	8.36581	2.12147	0.678997	3.12441	0.0017816	0.0128833	SDAD1P2
ENSG00000272686	13.7586	5.56303	1.78058	3.12428	0.0017824	0.0128833	RP11-390E23.6
ENSG00000233708	1.21256	3.38004	1.0819	3.12416	0.00178315	0.0128833	RP11-342M1.7
ENSG00000145494	220.98	1.56108	0.499824	3.12326	0.00178859	0.0129164	NDUFS6
ENSG00000173418	195.077	1.9349	0.619563	3.123	0.00179017	0.0129217	NAA20
ENSG00000198081	17.4948	4.73532	1.51688	3.12176	0.00179774	0.0129625	ZBTB14
ENSG00000235916	21.0174	1.6469	0.527636	3.12128	0.00180069	0.0129729	RP13-444K19.1
ENSG00000143374	50.6222	3.8169	1.22382	3.11884	0.00181564	0.0130619	TARS2
ENSG00000228053	0.49678	2.10135	0.674109	3.11723	0.00182559	NA	RP11-151F5.2
ENSG00000224953	6.19748	1.20767	0.387782	3.1143	0.00184384	0.0132333	SRIP3
ENSG00000121289	27.15	3.71118	1.19227	3.11271	0.00185381	0.0132915	CEP89
ENSG00000117640	59.9479	2.92268	0.938989	3.11258	0.00185459	0.0132915	MTFR1L
ENSG00000066827	5.54073	4.74751	1.52547	3.11216	0.00185723	0.0133041	ZFAT
ENSG00000037897	59.8472	2.87334	0.923334	3.11192	0.00185874	0.0133086	METTL1
ENSG00000198538	9.28656	3.52682	1.13417	3.1096	0.00187339	0.0134009	ZNF28
ENSG00000251032	3.25013	2.39491	0.770446	3.10847	0.00188059	0.0134371	CUL1P1
ENSG00000100092	4.01728	4.44861	1.43215	3.10625	0.00189477	0.0135218	SH3BP1
ENSG00000178202	16.4649	3.8068	1.22562	3.10603	0.00189614	0.0135252	KDELC2
ENSG00000176909	4.73453	7.00615	2.25614	3.10537	0.00190038	0.0135491	MAMSTR
ENSG00000149357	204.235	1.75337	0.565129	3.10261	0.00191823	0.013657	LAMTOR1
ENSG00000162981	1.13129	3.94477	1.27209	3.10101	0.00192864	0.0137247	FAM84A
ENSG00000099949	28.8963	3.57936	1.15435	3.10076	0.00193023	0.0137248	LZTR1
ENSG00000105705	32.9278	3.29349	1.06262	3.09942	0.001939	0.0137789	SUGP1
ENSG00000136279	125.664	2.44778	0.789807	3.09922	0.00194034	0.0137804	DBNL
ENSG00000119718	97.8742	2.77305	0.894789	3.09911	0.00194104	0.0137804	EIF2B2
ENSG00000224728	1.00725	2.84543	0.918294	3.09861	0.00194434	0.013791	AC090945.1
ENSG00000164898	14.2462	2.2184	0.716057	3.09808	0.0019478	0.013809	C7orf55
ENSG00000096092	42.3542	3.04455	0.983294	3.09628	0.00195968	0.0138802	TMEM14A
ENSG00000105173	6.27321	5.31158	1.71645	3.09452	0.0019713	0.0139364	CCNE1
ENSG00000147475	26.9953	3.21692	1.03977	3.09388	0.00197561	0.0139538	ERLIN2
ENSG00000056050	90.9991	2.46949	0.798489	3.0927	0.00198342	0.0140024	C4orf27
ENSG00000110768	108.547	2.32514	0.751905	3.09233	0.00198592	0.0140136	GTF2H1
ENSG00000268222	1.31434	0.74994	0.242605	3.09119	0.00199354	0.0140608	EEF1A1P7
ENSG00000030066	104.549	2.30232	0.745196	3.08955	0.00200457	0.0141123	NUP160
ENSG00000171291	28.9555	3.60811	1.16798	3.0892	0.00200699	0.0141227	ZNF439
ENSG00000175768	70.9159	1.28525	0.416115	3.08869	0.00201041	0.014137	TOMM5
ENSG00000130299	20.402	4.06222	1.31522	3.08862	0.0020109	0.014137	GTPBP3
ENSG00000196693	54.0309	2.87756	0.932175	3.08693	0.00202235	0.014211	ZNF33B
ENSG00000171045	4.31391	4.78827	1.55148	3.08626	0.0020269	0.0142363	TSNARE1
ENSG00000147654	34.2784	3.46395	1.12265	3.08552	0.00203198	0.0142587	EBAG9
ENSG00000162129	16.3662	3.629	1.17633	3.08502	0.00203541	0.0142657	CLPB
ENSG00000211772	161.209	2.4291	0.787781	3.08348	0.00204597	0.0143303	TRBC2
ENSG00000155093	1.19276	7.93487	2.57373	3.08302	NA	NA	PTPRN2
ENSG00000268516	4.26271	4.63512	1.50488	3.08006	0.00206962	0.0144759	CTD-3138B18.5
ENSG00000149548	5.68911	6.13019	1.9909	3.07911	0.00207619	0.0145084	CCDC15
ENSG00000129197	136.428	1.88234	0.61168	3.07732	0.00208868	0.0145755	RPAIN
ENSG00000273437	6.06124	4.79375	1.55884	3.0752	0.0021036	0.0146728	RP11-434H6.7
ENSG00000117448	371.17	1.82244	0.59305	3.073	0.00211919	0.014768	AKR1A1
ENSG00000162722	12.9001	4.16254	1.35532	3.07127	0.00213153	0.0148471	TRIM58
ENSG00000236182	2.31254	2.56755	0.836091	3.0709	0.00213416	0.0148565	RP11-297K7.1
ENSG00000248092	14.8417	3.57884	1.16549	3.07067	0.00213577	0.0148565	NNT-AS1
ENSG00000152404	25.476	2.45547	0.799726	3.07039	0.00213781	0.0148634	CWF19L2
ENSG00000118705	484.631	1.57144	0.512266	3.06763	0.00215767	0.0149877	RPN2
ENSG00000225178	43.0062	0.556902	0.181583	3.06693	0.00216267	0.0150012	RPSAP58
ENSG00000248327	2.27639	2.09255	0.682303	3.06689	0.00216299	0.0150012	NOL8P1
ENSG00000114686	184.654	2.29277	0.747608	3.06681	0.00216358	0.0150012	MRPL3
ENSG00000144381	517.65	1.24405	0.405737	3.06614	0.0021684	0.0150278	HSPD1
ENSG00000236278	1.96212	5.71907	1.86736	3.06265	0.00219388	0.0151682	PEBP1P3
ENSG00000139508	19.2686	4.7947	1.56556	3.06261	0.00219419	0.0151682	SLC46A3
ENSG00000156587	323.539	1.85242	0.604865	3.06254	0.00219469	0.0151682	UBE2L6
ENSG00000157916	177.655	1.92678	0.629521	3.06071	0.0022081	0.015247	RER1
ENSG00000237082	2.29342	6.01531	1.96683	3.05838	0.00222541	0.0153525	COX5BP6
ENSG00000120333	134.996	2.16275	0.707425	3.05722	0.00223399	0.0154046	MRPS14
ENSG00000047578	16.6677	4.12298	1.34879	3.05681	0.0022371	0.015419	KIAA0556
ENSG00000204116	11.358	5.84032	1.9112	3.05583	0.00224436	0.0154621	CHIC1
ENSG00000217643	4.28975	1.04053	0.340642	3.05461	0.00225351	0.0155081	PTGES3P2
ENSG00000259381	2.09872	2.44738	0.801229	3.05454	0.00225409	0.0155081	RP11-192M23.1
ENSG00000100359	29.1919	3.17845	1.04234	3.04933	0.00229352	0.0157415	SGSM3
ENSG00000213430	34.4726	1.15971	0.380327	3.04923	0.00229429	0.0157415	HSPD1P1
ENSG00000118655	21.0444	4.07829	1.33787	3.04834	0.00230107	0.0157809	DCLRE1B
ENSG00000082212	83.6258	2.17684	0.71455	3.04645	0.00231563	0.0158663	ME2
ENSG00000148180	176.038	2.3165	0.760467	3.04615	0.00231795	0.0158747	GSN
ENSG00000232734	0.93911	1.57518	0.517551	3.04352	0.00233828	0.0159998	ATP5G1P7
ENSG00000144867	182.368	2.03583	0.669091	3.04268	0.00234482	0.0160372	SRPRB
ENSG00000140612	191.315	1.79543	0.590422	3.04092	0.00235857	0.0161167	SEC11A
ENSG00000175931	16.8184	2.74356	0.902313	3.04059	0.00236114	0.0161197	UBE2O
ENSG00000107371	107.288	2.11666	0.696563	3.03872	0.00237588	0.0162119	EXOSC3
ENSG00000231549	13.6541	0.927348	0.305189	3.0386	0.00237678	0.0162119	USMG5P1
ENSG00000149084	77.8511	2.04273	0.672704	3.0366	0.00239261	0.016291	HSD17B12
ENSG00000143575	198.529	1.96453	0.647288	3.03502	0.00240522	0.0163689	HAX1
ENSG00000147576	37.2059	4.75314	1.56648	3.03428	0.00241109	0.0163941	ADHFE1
ENSG00000095319	75.463	2.46074	0.811114	3.03377	0.00241515	0.0164072	NUP188
ENSG00000171055	32.5975	3.19024	1.05158	3.03377	0.00241518	0.0164072	FEZ2
ENSG00000263753	49.1044	2.83773	0.935913	3.03204	0.00242908	0.0164942	LINC00667
ENSG00000130755	784.042	0.903118	0.298384	3.0267	0.00247243	0.0167659	GMFG
ENSG00000237008	12.7508	1.5625	0.516548	3.02488	0.00248731	0.0168408	AL591704.5
ENSG00000138814	185.787	1.37033	0.453031	3.02481	0.00248792	0.0168408	PPP3CA
ENSG00000219146	23.8137	0.596316	0.197208	3.0238	0.00249623	0.0168744	RPS4XP8
ENSG00000166326	113.511	2.53972	0.84023	3.02264	0.00250578	0.0169238	TRIM44
ENSG00000261226	1.56097	1.93565	0.641358	3.01805	0.00254405	0.0171517	RP11-830F9.7
ENSG00000140416	23.3996	3.43816	1.13932	3.01773	0.00254679	0.0171625	TPM1
ENSG00000122783	52.5842	2.67484	0.886749	3.01645	0.0025575	0.017227	C7orf49
ENSG00000112137	170.091	1.68333	0.5582	3.01563	0.00256442	0.0172626	PHACTR1
ENSG00000205871	32.0345	0.544239	0.180477	3.01556	0.00256507	0.0172626	RPS3AP47
ENSG00000155961	6.6854	6.48448	2.15126	3.01426	0.00257603	0.0173286	RAB39B
ENSG00000261424	10.0802	1.09737	0.364256	3.01263	0.00258993	0.0173989	ATP5F1P7
ENSG00000182504	9.69438	4.11797	1.36718	3.01201	0.00259524	0.0174235	CEP97
ENSG00000188554	46.2045	3.55558	1.18067	3.01148	0.00259976	0.0174417	NBR1
ENSG00000125703	42.0036	3.40976	1.1324	3.01109	0.00260309	0.0174485	ATG4C
ENSG00000181038	85.7731	2.40725	0.800155	3.00848	0.00262559	0.017572	METTL23
ENSG00000182180	160.305	1.94544	0.646967	3.00702	0.00263826	0.0176342	MRPS16
ENSG00000124126	22.8008	2.91046	0.967915	3.00694	0.00263896	0.0176342	PREX1
ENSG00000225439	12.2681	5.07065	1.68654	3.00654	0.0026424	0.017643	BOLA3-AS1
ENSG00000169756	201.792	1.42252	0.473221	3.00603	0.00264684	0.0176635	LIMS1
ENSG00000210164	0.568943	2.74581	0.913692	3.00518	0.00265426	NA	MT-TG
ENSG00000239465	0.855103	2.30075	0.765641	3.005	0.00265578	0.0177153	RP11-330L19.2
ENSG00000106789	20.523	4.44592	1.48115	3.00168	0.00268498	0.0178944	CORO2A
ENSG00000247828	17.078	3.19707	1.06533	3.00102	0.00269073	0.0179248	TMEM161B-AS1
ENSG00000001629	27.5743	3.35239	1.1179	2.99883	0.00271017	0.0180383	ANKIB1
ENSG00000011478	6.98605	5.04795	1.6838	2.99795	0.00271803	0.0180828	QPCTL
ENSG00000145088	154.561	2.18083	0.727553	2.99749	0.00272212	0.018094	EAF2
ENSG00000031691	15.7708	3.75842	1.25385	2.99749	0.00272212	0.018094	CENPQ
ENSG00000187866	47.1307	3.85142	1.28523	2.99667	0.00272946	0.0181291	FAM122A
ENSG00000268282	6.95594	1.8245	0.608877	2.9965	0.002731	0.0181291	CTD-2620I22.2
ENSG00000062582	11.9503	1.80768	0.603683	2.99441	0.00274975	0.0182456	MRPS24
ENSG00000130764	26.7084	2.96064	0.990549	2.98889	0.00279992	0.0185378	LRRC47
ENSG00000251000	2.60577	2.20219	0.737141	2.98748	0.00281291	0.0186076	AC008592.3
ENSG00000258262	1.97038	1.61613	0.541033	2.98711	0.00281624	0.0186214	RP11-693J15.3
ENSG00000119711	39.7635	2.95128	0.988243	2.9864	0.00282287	0.0186571	ALDH6A1
ENSG00000140830	19.2493	3.92297	1.31451	2.98437	0.00284165	0.018773	TXNL4B
ENSG00000152127	15.8109	4.4606	1.49549	2.9827	0.00285714	0.0188462	MGAT5
ENSG00000198633	3.99582	1.25895	0.422093	2.98264	0.00285772	0.0188462	ZNF534
ENSG00000197050	25.0731	3.66265	1.22826	2.98199	0.00286382	0.0188782	ZNF420
ENSG00000063176	8.02747	3.80208	1.2755	2.98085	0.00287447	0.0189402	SPHK2
ENSG00000238072	12.6888	1.6023	0.537745	2.97966	0.00288569	0.0189975	RP11-305M3.2
ENSG00000150433	39.7498	3.18697	1.06998	2.97852	0.00289645	0.0190601	TMEM218
ENSG00000225155	4.13782	1.45629	0.489174	2.97704	0.00291045	0.0191388	TOMM22P5
ENSG00000100325	110.049	2.19076	0.735898	2.97699	0.00291094	0.0191388	ASCC2
ENSG00000165271	44.0748	3.27019	1.09864	2.97658	0.00291485	0.0191562	NOL6
ENSG00000162413	22.3419	3.21359	1.07972	2.97631	0.00291742	0.0191647	KLHL21
ENSG00000260668	8.839	1.93051	0.648723	2.97587	0.00292162	0.019184	RP11-744D14.1
ENSG00000122592	13.4511	3.48927	1.17278	2.9752	0.00292794	0.0192171	HOXA7
ENSG00000168310	59.1807	3.13375	1.05372	2.97397	0.00293971	0.0192777	IRF2
ENSG00000115539	36.0795	2.36423	0.795147	2.97332	0.00294598	0.0193021	PDCL3
ENSG00000105136	16.8189	4.25809	1.43224	2.97303	0.00294878	0.019312	ZNF419
ENSG00000213089	4.42739	2.12454	0.714644	2.97286	0.00295038	0.0193142	PDCL3P5
ENSG00000103005	78.0175	2.86547	0.963966	2.97258	0.00295306	0.0193233	USB1
ENSG00000155438	158.784	1.76747	0.594867	2.9712	0.00296639	0.0194021	NIFK
ENSG00000168393	127.908	2.51335	0.846076	2.97059	0.00297227	0.0194322	DTYMK
ENSG00000260870	8.11554	1.3632	0.459021	2.96981	0.00297987	0.0194735	RP11-358M11.4
ENSG00000272335	3.77434	4.77043	1.60656	2.96935	0.00298428	0.0194938	RP11-53O19.3
ENSG00000119139	48.1927	3.831	1.29045	2.96873	0.00299035	0.0195251	TJP2
ENSG00000108523	64.145	2.28521	0.769962	2.96795	0.00299795	0.0195663	RNF167
ENSG00000165733	88.8747	2.13828	0.720532	2.96764	0.00300097	0.0195693	BMS1
ENSG00000139266	4.85611	5.73373	1.93344	2.96555	0.00302142	0.0196743	2009-03-01
ENSG00000130768	14.5326	4.24749	1.43372	2.96256	0.00305091	0.0198315	SMPDL3B
ENSG00000115459	26.5751	3.96548	1.33896	2.96161	0.00306031	0.0198703	ELMOD3
ENSG00000198917	40.4516	2.84933	0.96279	2.95945	0.0030819	0.0199964	C9orf114
ENSG00000102901	56.2094	2.84415	0.961146	2.95913	0.00308514	0.0200058	CENPT
ENSG00000229083	37.3089	1.03852	0.350981	2.9589	0.00308734	0.0200115	PSMA6P2
ENSG00000178660	2.80843	3.46609	1.17201	2.95739	0.00310259	0.0200931	ARMC10P1
ENSG00000214357	2.50436	4.2001	1.42114	2.95544	0.00312222	0.0201988	NEURL1B
ENSG00000077514	50.3523	3.03381	1.02654	2.95537	0.00312293	0.0201988	POLD3
ENSG00000183586	24.3173	1.32461	0.448236	2.95517	0.00312494	0.0202032	HMGN3P1
ENSG00000188191	16.5035	3.15926	1.06979	2.95316	0.00314541	0.0203269	PRKAR1B
ENSG00000222011	7.31913	5.15728	1.74694	2.95218	0.00315541	0.0203822	FAM185A
ENSG00000167291	5.43588	4.17366	1.4139	2.95189	0.00315835	0.0203822	TBC1D16
ENSG00000163541	228.935	1.89834	0.643111	2.9518	0.00315923	0.0203822	SUCLG1
ENSG00000236015	2.96648	1.9136	0.648284	2.95179	0.00315936	0.0203822	AC011290.5
ENSG00000111885	47.1689	2.66112	0.9026	2.94828	0.0031955	0.020589	MAN1A1
ENSG00000127989	44.1462	3.65361	1.24022	2.94593	0.00321981	0.0207279	MTERF1
ENSG00000182400	61.0071	2.75889	0.936741	2.9452	0.00322741	0.0207681	TRAPPC6B
ENSG00000151131	74.6486	2.56755	0.871928	2.94468	0.00323288	0.0207922	C12orf45
ENSG00000059691	49.0344	3.23692	1.09928	2.94458	0.00323392	0.0207922	GATB
ENSG00000144744	148.289	2.03689	0.691812	2.94428	0.00323706	0.0208036	UBA3
ENSG00000213026	4.24654	0.528908	0.179717	2.94301	0.0032504	0.0208804	CFL1P4
ENSG00000118418	178.767	1.48638	0.505373	2.94115	0.00326996	0.0209717	HMGN3
ENSG00000279089	12.9151	4.83552	1.6441	2.94113	0.00327016	0.0209717	RP11-481C4.2
ENSG00000100342	21.9894	4.1811	1.42201	2.94028	0.00327918	0.0210118	APOL1
ENSG00000168028	217.071	0.587872	0.199981	2.93964	0.00328591	0.021046	RPSA
ENSG00000179195	32.4566	2.75461	0.937302	2.93887	0.00329412	0.0210887	ZNF664
ENSG00000136450	255.329	1.59648	0.543252	2.93875	0.00329537	0.0210887	SRSF1
ENSG00000085382	16.6813	4.33071	1.47449	2.93708	0.00331314	0.0211934	HACE1
ENSG00000129562	491.652	1.15174	0.392201	2.9366	0.00331835	0.0212088	DAD1
ENSG00000163933	50.2912	2.95709	1.00766	2.93463	0.00333947	0.0213168	RFT1
ENSG00000257611	2.56474	3.62778	1.23631	2.93436	0.00334232	0.021317	RP11-185N2.1
ENSG00000259768	5.09799	5.37905	1.83398	2.93299	0.00335713	0.0213844	RP5-991G20.1
ENSG00000183690	21.936	4.32166	1.47392	2.93209	0.00336684	0.0214372	EFHC2
ENSG00000126001	26.3825	3.09945	1.05723	2.93166	0.00337158	0.0214493	CEP250
ENSG00000133706	241.704	1.78284	0.60831	2.93081	0.00338084	0.0214902	LARS
ENSG00000226688	7.36011	2.93848	1.0031	2.9294	0.00339615	0.0215603	ENTPD1-AS1
ENSG00000078061	69.9388	2.59409	0.886757	2.92537	0.00344044	0.0218048	ARAF
ENSG00000172799	4.35453	2.41077	0.824177	2.92506	0.00344384	0.0218173	ZBTB8OSP2
ENSG00000138756	20.5847	3.0898	1.05651	2.92454	0.00344967	0.0218359	BMP2K
ENSG00000105552	57.5636	2.34627	0.802588	2.92338	0.00346259	0.0219023	BCAT2
ENSG00000053372	100.993	2.24427	0.76771	2.92333	0.00346306	0.0219023	MRTO4
ENSG00000262519	34.1454	0.699356	0.239326	2.92219	0.00347581	0.0219679	TXNP4
ENSG00000085224	297.482	1.43292	0.490485	2.92143	0.00348427	0.0220065	ATRX
ENSG00000204564	18.2677	3.59007	1.22892	2.92133	0.00348536	0.0220065	C6orf136
ENSG00000169129	6.48285	5.43848	1.86204	2.92072	0.00349228	0.022041	AFAP1L2
ENSG00000183751	76.5748	2.96536	1.01594	2.91883	0.00351352	0.0221658	TBL3
ENSG00000235449	22.2524	0.614344	0.210488	2.91867	0.00351527	0.0221676	RP11-480I12.2
ENSG00000228118	16.6287	0.578157	0.198122	2.91819	0.0035207	0.0221741	MYL6P5
ENSG00000130529	9.95339	4.82544	1.65374	2.91789	0.00352408	0.0221862	TRPM4
ENSG00000242017	4.49314	2.95397	1.01255	2.91737	0.00352995	0.0222139	ALG1L15P
ENSG00000237406	18.1142	1.55816	0.534161	2.91703	0.00353383	0.022229	NDUFA9P1
ENSG00000243964	87.8754	0.37895	0.129944	2.91626	0.0035426	0.022275	RPL23AP65
ENSG00000232155	1.81462	1.74101	0.597112	2.91571	0.00354876	0.0223044	AF277315.19
ENSG00000141349	102.404	2.42959	0.833629	2.91447	0.00356291	0.022384	G6PC3
ENSG00000151690	14.7565	3.8262	1.3136	2.91276	0.00358251	0.0224923	MFSD6
ENSG00000177469	134.573	1.97322	0.67748	2.9126	0.00358437	0.0224923	PTRF
ENSG00000249193	9.75695	1.08034	0.371663	2.90677	0.00365178	0.0228758	HSPD1P5
ENSG00000178188	8.42536	3.36881	1.15907	2.90647	0.00365537	0.0228888	SH2B1
ENSG00000177853	38.3652	2.71996	0.936017	2.90589	0.0036621	0.0229215	ZNF518A
ENSG00000139921	158.009	1.76641	0.608137	2.90463	0.00367683	0.0229947	TMX1
ENSG00000213983	71.4402	2.44254	0.841513	2.90256	0.0037013	0.0231285	AP1G2
ENSG00000251411	7.71481	1.79768	0.61996	2.89967	0.0037356	0.023314	RP11-397E7.4
ENSG00000251141	1.218	6.55799	2.2619	2.89933	NA	NA	RP11-53O19.1
ENSG00000133316	94.7712	2.1445	0.739691	2.89918	0.00374141	0.0233406	WDR74
ENSG00000157741	19.808	3.42337	1.1813	2.89796	0.00375595	0.023412	UBN2
ENSG00000205413	45.2438	3.33314	1.15044	2.89728	0.00376409	0.023453	SAMD9
ENSG00000089220	612.975	1.23567	0.426596	2.89659	0.00377246	0.0234762	PEBP1
ENSG00000170791	276.022	1.45823	0.50346	2.89642	0.00377442	0.0234787	CHCHD7
ENSG00000169683	3.86984	6.00639	2.07419	2.89578	0.00378223	0.0235176	LRRC45
ENSG00000234176	29.1931	0.962622	0.332563	2.89455	0.00379698	0.0235899	HSPA8P1
ENSG00000136270	82.447	2.65303	0.916782	2.89386	0.00380544	0.0236328	TBRG4
ENSG00000169627	1.06	1.62065	0.560617	2.89084	0.00384217	0.023812	BOLA2B
ENSG00000165322	12.8765	5.12769	1.77485	2.88909	0.0038636	0.0239154	ARHGAP12
ENSG00000230191	16.5653	0.626213	0.216787	2.88861	0.0038695	0.0239421	RP4-725G10.3
ENSG00000124172	353.167	0.685902	0.237606	2.88672	0.00389278	0.0240665	ATP5E
ENSG00000186088	17.7392	4.42327	1.53263	2.88608	0.00390078	0.0240864	GSAP
ENSG00000256817	1.23863	2.47101	0.857053	2.88315	0.00393722	0.0243015	TPT1P12
ENSG00000168395	25.0349	2.81753	0.97734	2.88286	0.00394085	0.024314	ING5
ENSG00000163346	66.0196	2.8468	0.987553	2.88268	0.00394306	0.0243177	PBXIP1
ENSG00000167395	16.4158	3.82584	1.32728	2.88247	0.00394574	0.0243243	ZNF646
ENSG00000251174	0.637589	3.29447	1.14348	2.88109	0.00396302	NA	TSEN2P1
ENSG00000170502	46.9987	3.03819	1.05491	2.88004	0.00397622	0.0244823	NUDT9
ENSG00000111231	110.897	2.12582	0.738438	2.87881	0.00399174	0.0245578	GPN3
ENSG00000261474	10.0569	2.90413	1.00895	2.87836	0.00399753	0.0245834	RP11-452L6.1
ENSG00000130312	125.407	2.0997	0.729624	2.87779	0.00400478	0.024618	MRPL34
ENSG00000268379	5.42224	2.20735	0.76739	2.87644	0.00402183	0.0247128	CTC-360J11.4
ENSG00000138686	17.9101	3.83407	1.33321	2.87581	0.00402989	0.0247522	BBS7
ENSG00000123179	79.0655	1.82741	0.635902	2.87373	0.00405656	0.0248857	EBPL
ENSG00000178105	90.5653	2.43783	0.849162	2.87086	0.00409351	0.0250921	DDX10
ENSG00000101898	7.8998	1.69293	0.58979	2.8704	0.00409957	0.0251045	MCTS2P
ENSG00000185164	2.80093	2.56594	0.893955	2.87032	0.00410053	0.0251045	NOMO2
ENSG00000215424	19.6112	3.71101	1.29298	2.87012	0.00410313	0.0251103	MCM3AP-AS1
ENSG00000135218	3.78746	6.95739	2.42621	2.8676	0.00413602	0.0252809	CD36
ENSG00000130958	28.7321	4.43666	1.54781	2.86641	0.00415158	0.0253479	SLC35D2
ENSG00000110876	65.2858	2.95053	1.02936	2.86637	0.00415208	0.0253479	SELPLG
ENSG00000219992	0.916938	2.49767	0.87145	2.86611	0.00415553	0.0253489	RP11-420L9.2
ENSG00000124813	28.4877	3.27929	1.1444	2.86551	0.00416338	0.0253763	RUNX2
ENSG00000164308	48.5371	3.05967	1.06815	2.86445	0.00417737	0.0254513	ERAP2
ENSG00000158156	20.24	3.51704	1.22882	2.86212	0.00420813	0.0256164	XKR8
ENSG00000164975	36.2211	2.90171	1.01401	2.86162	0.00421479	0.025638	SNAPC3
ENSG00000120833	641.504	1.31778	0.460533	2.86143	0.00421732	0.0256431	SOCS2
ENSG00000232883	0.827025	0.999156	0.349262	2.86077	0.0042262	0.0256751	RP11-302I18.1
ENSG00000184979	2.94474	6.17103	2.15776	2.85992	0.00423744	0.0257137	USP18
ENSG00000181035	2.7054	5.44193	1.90316	2.85941	NA	NA	SLC25A42
ENSG00000220804	6.89978	3.09029	1.08144	2.85756	0.00426911	0.0258656	AC093642.5
ENSG00000108433	33.7644	2.44275	0.854851	2.85752	0.0042697	0.0258656	GOSR2
ENSG00000010818	86.3475	3.51863	1.2314	2.85742	0.00427102	0.0258656	HIVEP2
ENSG00000213650	9.04434	1.0431	0.365068	2.85728	0.00427286	0.0258664	RP11-760D2.7
ENSG00000116459	435.731	1.21677	0.426098	2.85562	0.00429529	0.0259813	ATP5F1
ENSG00000060140	13.0734	4.952	1.73456	2.8549	0.00430508	0.0260244	STYK1
ENSG00000072954	2.92949	5.17034	1.81108	2.85484	0.00430585	0.0260244	TMEM38A
ENSG00000164338	36.8122	3.09032	1.08257	2.85461	0.00430891	0.0260325	UTP15
ENSG00000133193	50.5297	2.51371	0.880768	2.854	0.00431728	0.0260726	FAM104A
ENSG00000210176	1.11478	1.94548	0.681997	2.85262	0.00433602	0.0261753	MT-TH
ENSG00000169188	50.4663	2.93172	1.02881	2.84963	0.00437703	0.0263924	APEX2
ENSG00000239911	7.20025	3.91225	1.3729	2.84962	0.0043772	0.0263924	PRKAG2-AS1
ENSG00000166847	114.338	2.23784	0.785655	2.84838	0.00439425	0.0264846	DCTN5
ENSG00000224094	14.9711	0.225651	0.0792385	2.84774	0.00440308	0.0265272	RPS24P8
ENSG00000069509	52.1795	2.6991	0.948284	2.8463	0.0044231	0.0266267	FUNDC1
ENSG00000127540	137.596	0.912631	0.320767	2.84516	0.00443898	0.0267116	UQCR11
ENSG00000231095	2.78374	2.26739	0.797287	2.84387	0.00445686	0.0267891	GYG1P3
ENSG00000138629	156.792	2.25997	0.794687	2.84385	0.00445718	0.0267891	UBL7
ENSG00000064547	11.3453	4.15503	1.46123	2.84352	0.00446186	0.0268023	LPAR2
ENSG00000157869	18.2201	3.43129	1.20687	2.84314	0.00446711	0.0268168	RAB28
ENSG00000270248	4.29643	2.2636	0.796316	2.84259	0.00447485	0.0268527	CTC-471J1.10
ENSG00000219481	18.2481	3.1366	1.10358	2.8422	0.00448035	0.026875	NBPF1
ENSG00000084733	186.093	1.73322	0.610273	2.84008	0.00451029	0.0270224	RAB10
ENSG00000141447	47.79	2.74621	0.967186	2.83939	0.00452005	0.0270702	OSBPL1A
ENSG00000224763	14.1525	1.58148	0.557021	2.83919	0.00452289	0.0270765	FDPSP8
ENSG00000259079	7.889	2.8796	1.0146	2.83815	0.00453752	0.0271493	RP1-261D10.1
ENSG00000108561	558.233	1.45298	0.51196	2.83807	0.00453865	0.0271493	C1QBP
ENSG00000134954	17.3291	4.21435	1.48541	2.83716	0.00455163	0.0272152	ETS1
ENSG00000204685	5.28098	6.24195	2.20016	2.83705	0.00455327	0.0272152	STARD7-AS1
ENSG00000162076	22.1047	2.87756	1.0149	2.83531	0.00457818	0.0273317	FLYWCH2
ENSG00000270612	0.850252	2.36554	0.834431	2.83492	0.00458378	0.0273544	RP11-34P1.4
ENSG00000234036	112.269	0.653571	0.230575	2.83452	0.00458942	0.0273664	TXNP6
ENSG00000185432	23.9695	3.49119	1.23258	2.83242	0.00461968	0.0275251	METTL7A
ENSG00000134697	164.488	1.95412	0.690119	2.83157	0.00463206	0.0275772	GNL2
ENSG00000128040	421.78	1.52569	0.538908	2.83108	0.00463906	0.027608	SPINK2
ENSG00000117151	29.408	3.11038	1.09947	2.82899	0.00466958	0.0277459	CTBS
ENSG00000204397	57.782	2.16777	0.766327	2.82878	0.00467264	0.0277532	CARD16
ENSG00000183943	18.6196	3.6056	1.27468	2.82864	0.00467466	0.0277543	PRKX
ENSG00000158158	3.01269	3.91907	1.3856	2.82843	0.00467775	0.0277618	CNNM4
ENSG00000225496	37.4903	1.02381	0.362022	2.82803	0.00468355	0.0277852	AC104651.2
ENSG00000234107	9.72034	0.298287	0.105488	2.82768	0.0046886	0.0278043	TPT1P1
ENSG00000131732	44.2231	2.37598	0.840354	2.82735	0.00469346	0.0278222	ZCCHC9
ENSG00000088038	9.86634	2.92828	1.0361	2.82624	0.00470981	0.0279027	CNOT3
ENSG00000256464	19.8418	0.910491	0.322164	2.82618	0.00471073	0.0279027	YWHABP2
ENSG00000270307	0.994831	1.75423	0.620853	2.82551	0.00472052	0.0279498	MTATP6P2
ENSG00000268001	21.5988	3.19337	1.13034	2.82515	0.00472588	0.0279706	CARD8-AS1
ENSG00000141837	0.530851	3.31422	1.1737	2.82373	0.0047468	NA	CACNA1A
ENSG00000138336	6.14977	4.91195	1.74028	2.82251	0.00476491	0.0281795	TET1
ENSG00000145331	8.6807	4.53441	1.60778	2.8203	0.00479783	0.0283269	TRMT10A
ENSG00000228194	0.555549	2.4195	0.857926	2.82018	0.00479974	NA	CTA-415G2.2
ENSG00000091483	112.851	2.20139	0.780601	2.82013	0.00480049	0.0283269	FH
ENSG00000215734	2.49755	1.4527	0.515238	2.81947	0.00481028	0.0283591	MRPL20P1
ENSG00000160055	14.5039	4.81918	1.71059	2.81726	0.00484346	0.0284991	TMEM234
ENSG00000134202	124.039	2.46627	0.87651	2.81373	0.00489698	0.0287469	GSTM3
ENSG00000168818	38.4872	3.34283	1.18892	2.81165	0.00492884	0.0289116	STX18
ENSG00000207827	1.56594	1.69815	0.60403	2.81137	0.00493316	0.0289144	MIR30A
ENSG00000205302	283.993	1.74458	0.620775	2.81032	0.00494922	0.0289974	SNX2
ENSG00000244157	8.03999	1.87937	0.668802	2.81006	0.00495328	0.0290099	EIF4E2P2
ENSG00000198420	3.50123	3.51275	1.2522	2.80526	0.00502761	0.0294224	TCAF1
ENSG00000183309	22.6212	4.70667	1.67791	2.80507	0.0050305	0.0294279	ZNF623
ENSG00000176533	20.5917	3.27496	1.1678	2.80437	0.00504144	0.0294596	GNG7
ENSG00000143740	61.5865	3.15864	1.12633	2.80435	0.00504176	0.0294596	SNAP47
ENSG00000214009	7.2248	1.82631	0.651486	2.8033	0.0050583	0.0295107	PCNAP3
ENSG00000229820	8.73528	1.11623	0.39834	2.80219	0.00507566	0.0296005	RP1-308E4.1
ENSG00000198258	283.336	0.85316	0.304613	2.8008	0.00509757	0.0297168	UBL5
ENSG00000204209	143.456	2.21792	0.792061	2.80018	0.00510735	0.0297509	DAXX
ENSG00000247903	9.06903	3.29471	1.17747	2.79813	0.00513995	0.0299293	RP11-421F16.3
ENSG00000226840	1.26048	1.5749	0.562876	2.79795	0.00514288	0.0299348	PAICSP3
ENSG00000198034	1431.14	0.564915	0.202219	2.79358	0.00521275	0.0302949	RPS4X
ENSG00000259390	0.897059	1.68743	0.604177	2.79293	0.00522325	0.0303326	RP11-27M9.1
ENSG00000102879	322.174	1.736	0.621948	2.79122	0.0052509	0.0304464	CORO1A
ENSG00000160588	103.098	2.33347	0.836274	2.79032	0.00526568	0.0305086	MPZL3
ENSG00000107758	26.4865	3.19952	1.14736	2.7886	0.00529365	0.0306415	PPP3CB
ENSG00000139163	297.578	1.26631	0.454481	2.78628	0.00533169	0.0308203	ETNK1
ENSG00000165698	5.82908	4.88441	1.75385	2.78496	0.0053534	0.0308985	C9orf9
ENSG00000233325	3.58802	4.20113	1.50872	2.78456	0.00536009	0.0309135	MIPEPP3
ENSG00000114654	4.11864	3.80379	1.36664	2.78333	0.00538047	0.0309602	EFCC1
ENSG00000153363	6.92128	4.18954	1.50556	2.78272	0.00539058	0.0310066	LINC00467
ENSG00000266899	7.83048	1.57568	0.566428	2.78178	0.00540614	0.0310843	AKR1B1P7
ENSG00000235444	7.54464	0.880276	0.316756	2.77903	0.00545209	0.0313009	PSMB3P2
ENSG00000126267	434.431	0.92067	0.331316	2.77883	0.00545552	0.0313051	COX6B1
ENSG00000123329	85.7793	2.27804	0.819809	2.77874	0.00545697	0.0313051	ARHGAP9
ENSG00000154473	274.921	1.71599	0.617635	2.77832	0.00546407	0.0313221	BUB3
ENSG00000174353	2.36953	1.26166	0.454287	2.77723	0.00548251	0.0313802	STAG3L3
ENSG00000086289	43.5956	3.02034	1.0879	2.77631	0.00549799	0.0314569	EPDR1
ENSG00000203760	66.3876	2.62914	0.947288	2.77544	0.00551266	0.0315289	CENPW
ENSG00000142347	20.9121	3.17201	1.14348	2.77399	0.00553729	0.031622	MYO1F
ENSG00000214434	1.76009	1.63507	0.589538	2.77348	0.00554608	0.0316531	NIFKP1
ENSG00000139211	1.69448	6.73778	2.42957	2.77324	0.00555015	0.0316571	AMIGO2
ENSG00000138660	13.311	3.91863	1.41332	2.77264	0.00556037	0.031682	AP1AR
ENSG00000270532	57.7733	1.14621	0.413511	2.77189	0.00557318	0.031743	PEBP1P2
ENSG00000166925	15.9634	2.48497	0.896854	2.77076	0.00559256	0.0318414	TSC22D4
ENSG00000103942	5.11593	4.44328	1.60447	2.76932	NA	NA	HOMER2
ENSG00000254719	8.58327	1.59763	0.577039	2.76867	0.00562858	0.0320103	RP11-351I24.3
ENSG00000186017	15.6941	3.73849	1.3506	2.76803	0.00563968	0.0320496	ZNF566
ENSG00000113300	55.269	2.66597	0.963336	2.76744	0.0056499	0.0320953	CNOT6
ENSG00000178057	252.284	1.49713	0.54158	2.76437	0.00570324	0.0323619	NDUFAF3
ENSG00000114054	65.8205	2.72415	0.986184	2.76232	0.00573929	0.0325176	PCCB
ENSG00000100592	36.036	2.78646	1.00967	2.75977	0.00578421	0.0327353	DAAM1
ENSG00000117632	1471.51	1.12887	0.409129	2.75921	0.00579419	0.0327795	STMN1
ENSG00000060762	64.9593	2.37558	0.861342	2.75799	0.00581573	0.0328891	MPC1
ENSG00000257576	27.612	1.04143	0.377739	2.75701	0.00583324	0.0329634	RP11-153M3.1
ENSG00000204946	9.19557	4.09106	1.48397	2.75684	0.00583624	0.0329681	ZNF783
ENSG00000124787	95.2759	2.27893	0.827039	2.75553	0.0058597	0.0330759	RPP40
ENSG00000275832	12.1698	3.6588	1.32804	2.75505	0.00586835	0.0331124	ARHGAP23
ENSG00000159479	88.3991	2.39219	0.868723	2.75368	0.00589286	0.0332135	MED8
ENSG00000255210	20.6747	1.33083	0.483365	2.75326	0.00590053	0.0332223	RP11-344L21.1
ENSG00000115042	24.9233	2.59474	0.942435	2.75323	0.00590101	0.0332223	FAHD2A
ENSG00000232004	19.2888	1.2218	0.443836	2.75282	0.00590839	0.0332515	CAP1P2
ENSG00000205544	25.2185	1.98968	0.723008	2.75195	0.00592412	0.0333152	TMEM256
ENSG00000167333	22.5506	4.62791	1.68194	2.75154	0.00593155	0.0333394	TRIM68
ENSG00000134255	41.2806	2.52348	0.917182	2.75134	0.00593517	0.0333401	CEPT1
ENSG00000172936	116.367	2.68739	0.977039	2.75054	0.00594963	0.0334089	MYD88
ENSG00000129933	44.9328	2.63327	0.957868	2.74909	0.00597607	0.0335449	MAU2
ENSG00000090470	17.9864	3.74851	1.3638	2.74857	0.00598557	0.0335858	PDCD7
ENSG00000092020	90.7062	2.20237	0.80279	2.7434	0.00608062	0.034056	PPP2R3C
ENSG00000011143	20.7458	3.69332	1.34697	2.74196	0.00610746	0.0341683	MKS1
ENSG00000074047	10.742	4.04423	1.47523	2.74142	0.00611734	0.034211	GLI2
ENSG00000185485	9.66311	1.7462	0.637154	2.74062	0.00613225	0.034269	SDHAP1
ENSG00000140264	896.411	0.487854	0.178143	2.73854	0.00617119	0.0344611	SERF2
ENSG00000014164	19.6429	3.66184	1.33736	2.73811	0.00617942	0.0344944	ZC3H3
ENSG00000249485	31.4189	1.3975	0.510514	2.73744	0.00619194	0.034541	RBBP4P1
ENSG00000166183	0.779949	3.81811	1.39573	2.73557	0.00622726	NA	ASPG
ENSG00000112306	695.951	0.416183	0.152224	2.73401	0.00625688	0.0348335	RPS12
ENSG00000140391	539.218	1.30557	0.477808	2.73242	0.00628706	0.0349597	TSPAN3
ENSG00000122033	81.1887	2.14572	0.785298	2.73236	0.00628822	0.0349597	MTIF3
ENSG00000126453	28.0854	2.72576	0.998103	2.73094	0.00631538	0.035072	BCL2L12
ENSG00000228065	15.012	3.11163	1.13982	2.72994	0.00633467	0.0351289	LINC01515
ENSG00000139055	2.49145	5.25551	1.92515	2.72992	0.00633491	0.0351289	ERP27
ENSG00000143653	144.087	1.9951	0.731092	2.72893	0.00635402	0.0352219	SCCPDH
ENSG00000204642	30.4545	1.26512	0.463727	2.72817	0.00636876	0.0352778	HLA-F
ENSG00000215915	0.546542	3.59863	1.31942	2.72744	NA	NA	ATAD3C
ENSG00000277072	35.0613	1.64216	0.602098	2.7274	0.00638362	0.0353471	STAG3L2
ENSG00000242485	202.181	1.46956	0.538928	2.72682	0.00639482	0.0353832	MRPL20
ENSG00000214121	86.3073	0.686538	0.25184	2.72609	0.00640903	0.0354489	PRDX1P1
ENSG00000119986	14.1019	5.65545	2.07546	2.72491	0.00643181	0.0355521	AVPI1
ENSG00000231831	25.3494	1.89296	0.694692	2.72489	0.00643239	0.0355521	MTHFD1P1
ENSG00000227973	12.9732	1.56417	0.574161	2.72428	0.00644419	0.0356043	PIN4P1
ENSG00000166444	1.16733	3.43747	1.26199	2.72385	0.00645264	0.035638	ST5
ENSG00000173258	1.66372	6.32643	2.32441	2.72174	NA	NA	ZNF483
ENSG00000234213	7.84661	2.01339	0.740036	2.72066	0.00651508	0.0359225	FHP1
ENSG00000269481	2.88419	4.76697	1.75217	2.72062	0.00651604	0.0359225	CTD-2521M24.6
ENSG00000155034	4.69113	4.39927	1.61749	2.71981	0.00653195	0.035984	FBXL18
ENSG00000248530	1.16551	2.56394	0.943055	2.71876	0.00655268	0.0360537	BCL2L12P1
ENSG00000051341	17.179	2.71809	0.999903	2.71835	0.00656074	0.0360765	POLQ
ENSG00000247315	36.4579	2.33447	0.859313	2.71667	0.00659431	0.0361694	ZCCHC3
ENSG00000244043	4.12543	1.12442	0.413945	2.71635	0.00660062	0.0361909	RPS27P27
ENSG00000168710	71.6988	2.53943	0.934953	2.71611	0.0066055	0.0362045	AHCYL1
ENSG00000224117	5.26166	1.92007	0.70713	2.7153	0.00662162	0.0362603	PTPN2P2
ENSG00000262902	3.52088	1.10733	0.407821	2.71524	0.00662286	0.0362603	RP11-750B16.1
ENSG00000124098	6.59214	4.98246	1.83534	2.71473	NA	NA	FAM210B
ENSG00000228502	3.94149	0.369583	0.136221	2.71311	0.00666543	0.0364523	EEF1A1P11
ENSG00000233432	1.8268	3.19313	1.17697	2.71301	0.00666757	0.0364523	RP11-344P13.3
ENSG00000165507	71.0909	4.41511	1.62823	2.7116	0.00669598	0.0365679	C10orf10
ENSG00000165138	8.73194	3.36703	1.24197	2.71103	0.00670741	0.0366118	ANKS6
ENSG00000146802	21.8416	2.9942	1.1045	2.7109	0.00671001	0.0366118	TMEM168
ENSG00000101210	11.9525	2.30541	0.850439	2.71084	0.00671128	0.0366118	EEF1A2
ENSG00000276290	1.24597	1.32008	0.487015	2.71056	0.00671693	0.0366294	RBBP4P3
ENSG00000112796	11.7635	5.21162	1.92282	2.71041	0.00672007	0.0366334	ENPP5
ENSG00000091831	1.08269	4.56467	1.68429	2.71015	NA	NA	ESR1
ENSG00000011258	23.4266	2.79459	1.03127	2.70987	0.006731	0.0366797	MBTD1
ENSG00000166734	64.102	2.0388	0.753062	2.70734	0.00678244	0.0369068	CASC4
ENSG00000117280	50.5888	2.92517	1.08119	2.70551	0.00682005	0.0370714	RAB29
ENSG00000269439	4.69863	4.40127	1.62692	2.70527	0.00682479	0.0370784	CTD-3131K8.2
ENSG00000151689	50.7809	3.28764	1.2153	2.70521	0.00682623	0.0370784	INPP1
ENSG00000174749	55.885	2.16091	0.798843	2.70505	0.00682941	0.0370813	C4orf32
ENSG00000233544	11.6233	0.995716	0.36811	2.70494	0.00683167	0.0370813	EIF3KP2
ENSG00000221817	10.7773	4.22439	1.56214	2.70424	0.0068461	0.0371141	PPP3CB-AS1
ENSG00000253522	3.23139	6.48063	2.39693	2.70372	0.00685675	0.0371375	CTC-231O11.1
ENSG00000114480	101.625	2.34416	0.867085	2.7035	0.00686144	0.0371495	GBE1
ENSG00000213187	7.91263	1.39191	0.51544	2.70043	0.00692509	0.0373871	COPS5P1
ENSG00000136193	61.3703	2.55816	0.947835	2.69895	0.0069559	0.0375266	SCRN1
ENSG00000123700	7.08925	5.32895	1.97458	2.69878	0.0069594	0.0375321	KCNJ2
ENSG00000131844	91.0103	2.36767	0.877613	2.69786	0.00697878	0.0376098	MCCC2
ENSG00000241549	1.8772	3.22705	1.19674	2.69654	0.00700645	0.0377455	GUSBP2
ENSG00000103202	280.022	1.74192	0.646025	2.69637	0.00701004	0.0377514	NME4
ENSG00000138658	20.1525	3.3304	1.23615	2.69418	0.00705613	0.037959	ZGRF1
ENSG00000124209	47.7081	2.69085	0.998843	2.69397	0.00706076	0.0379704	RAB22A
ENSG00000227590	20.4022	1.10804	0.411342	2.69373	0.00706571	0.0379836	ATP5G1P5
ENSG00000162961	146.178	1.55237	0.576487	2.6928	0.00708544	0.0380625	DPY30
ENSG00000182952	74.973	2.10499	0.782338	2.69064	0.00713152	0.0382557	HMGN4
ENSG00000158966	3.33983	4.89513	1.81958	2.69026	0.00713966	0.0382858	CACHD1
ENSG00000141378	128.67	1.76354	0.656074	2.68802	0.00718768	0.0385296	PTRH2
ENSG00000122824	9.03405	4.16727	1.55092	2.68696	0.00721046	0.0386244	NUDT10
ENSG00000168884	27.6691	2.9748	1.10824	2.68426	0.00726913	0.0388973	TNIP2
ENSG00000115414	3.89066	4.71863	1.75832	2.68361	0.0072833	0.0389593	FN1
ENSG00000204611	9.86569	3.65882	1.36363	2.68314	0.00729334	0.0389993	ZNF616
ENSG00000095906	96.8474	2.24947	0.838757	2.68192	0.0073202	0.0391278	NUBP2
ENSG00000205060	50.9577	2.7835	1.03841	2.68055	0.00735016	0.0392475	SLC35B4
ENSG00000104823	255.418	1.53437	0.572509	2.68008	0.00736039	0.0392745	ECH1
ENSG00000196368	28.1146	3.08589	1.1516	2.67966	0.00736962	0.0393072	NUDT11
ENSG00000130489	20.7707	2.5783	0.962206	2.67957	0.00737172	0.0393072	SCO2
ENSG00000067221	3.49842	5.85278	2.1864	2.67691	0.00743052	0.0395788	STOML1
ENSG00000178449	170.362	1.40006	0.523116	2.67639	0.00744201	0.0396214	COX14
ENSG00000068885	9.69551	3.35854	1.25495	2.67623	0.00744552	0.0396214	IFT80
ENSG00000173083	5.72949	6.26853	2.34243	2.67608	0.00744899	0.0396214	HPSE
ENSG00000158109	11.7837	3.92568	1.46706	2.67588	0.00745343	0.0396311	TPRG1L
ENSG00000135775	66.1537	2.50139	0.935295	2.67444	0.00748547	0.0397874	COG2
ENSG00000117748	272.839	1.82087	0.681472	2.67197	0.00754069	0.0400554	RPA2
ENSG00000112983	140.916	1.8548	0.694176	2.67195	0.00754118	0.0400554	BRD8
ENSG00000105997	10.7213	2.48237	0.929189	2.67154	0.00755036	0.0400833	HOXA3
ENSG00000230787	4.5827	3.55046	1.32926	2.67101	0.00756235	0.040102	PSAT1P3
ENSG00000177932	3.04134	4.75269	1.78132	2.66807	0.00762877	0.0404071	ZNF354C
ENSG00000117450	958.326	0.750879	0.281718	2.66536	0.00769058	0.040706	PRDX1
ENSG00000093144	108.35	1.90872	0.716478	2.66403	0.00772115	0.0408392	ECHDC1
ENSG00000261188	6.23368	6.83659	2.56648	2.6638	0.00772638	0.0408526	CTA-445C9.14
ENSG00000123009	156.508	0.900254	0.33801	2.66339	0.00773575	0.0408559	NME2P1
ENSG00000168765	18.8977	2.84901	1.06972	2.66333	0.00773725	0.0408559	GSTM4
ENSG00000177156	869.312	0.993733	0.373121	2.6633	0.00773782	0.0408559	TALDO1
ENSG00000214144	1.31995	1.15429	0.433532	2.66252	0.00775589	0.0409227	RP11-488L18.1
ENSG00000150756	24.6558	3.19342	1.20054	2.65998	0.00781442	0.0411625	FAM173B
ENSG00000075223	10.7712	4.27102	1.60567	2.65996	0.00781494	0.0411625	SEMA3C
ENSG00000115661	12.8556	4.90344	1.84391	2.65926	0.00783114	0.0412335	STK16
ENSG00000103671	60.3237	2.78227	1.04632	2.6591	0.007835	0.0412372	TRIP4
ENSG00000020129	21.658	3.10076	1.16629	2.65865	0.00784546	0.0412658	NCDN
ENSG00000198130	105.256	2.11826	0.796951	2.65795	0.00786177	0.0413228	HIBCH
ENSG00000269713	1.72874	3.67549	1.3834	2.65684	0.00788758	0.0414375	NBPF9
ENSG00000237701	27.3387	0.785802	0.295772	2.65678	0.00788907	0.0414375	ATP5JP1
ENSG00000233270	65.1852	0.958112	0.360677	2.65643	0.00789727	0.0414661	SNRPEP4
ENSG00000221838	20.0967	4.0829	1.53732	2.65585	0.00791089	0.0415185	AP4M1
ENSG00000105245	3.06464	2.38548	0.898266	2.65565	0.00791548	0.0415185	NUMBL
ENSG00000085644	5.62153	4.32337	1.62824	2.65525	0.00792504	0.0415543	ZNF213
ENSG00000144455	26.9406	3.47694	1.3099	2.65435	0.00794602	0.041621	SUMF1
ENSG00000120725	85.4632	2.24976	0.847808	2.65362	0.00796327	0.0416969	SIL1
ENSG00000225973	39.1193	2.52578	0.952554	2.65159	0.00801134	0.041905	PIGBOS1
ENSG00000105197	155.544	1.83211	0.691032	2.65127	0.00801893	0.0419303	TIMM50
ENSG00000110931	44.5431	2.54973	0.962274	2.64969	0.00805658	0.0421024	CAMKK2
ENSG00000160050	59.0326	2.52901	0.954467	2.64965	0.00805741	0.0421024	CCDC28B
ENSG00000141279	78.8016	1.44676	0.546251	2.64852	0.0080845	0.0422147	NPEPPS
ENSG00000213530	3.0435	1.79386	0.677358	2.64832	0.00808933	0.0422172	MTHFD2P5
ENSG00000111554	23.0076	3.28431	1.24098	2.64656	0.00813161	0.0423291	MDM1
ENSG00000234383	1.11405	2.56548	0.969551	2.64605	0.0081438	0.042369	CTBP2P8
ENSG00000118246	194.565	1.96721	0.743505	2.64586	0.00814839	0.0423727	FASTKD2
ENSG00000225357	29.6141	1.89881	0.717781	2.64539	0.00815963	0.0424166	RPF2P1
ENSG00000115129	51.9016	2.80116	1.05972	2.64329	0.00821049	0.0426516	TP53I3
ENSG00000102359	14.1362	3.26879	1.23747	2.64152	0.0082536	0.0428281	SRPX2
ENSG00000085662	196.655	1.79925	0.681164	2.64143	0.00825578	0.0428281	AKR1B1
ENSG00000136824	90.3703	2.36194	0.894672	2.64001	0.00829038	0.0429781	SMC2
ENSG00000122873	97.5674	1.93542	0.73321	2.63965	0.00829925	0.0429966	CISD1
ENSG00000226543	37.8635	0.505993	0.191723	2.6392	0.00831029	0.043009	MYL6P1
ENSG00000143228	16.763	2.81984	1.06876	2.63843	0.00832897	0.0430895	NUF2
ENSG00000143322	80.4451	2.36418	0.896114	2.63825	0.00833341	0.0430978	ABL2
ENSG00000089094	45.2445	2.67591	1.01473	2.63706	0.00836287	0.043218	KDM2B
ENSG00000167562	17.0425	3.2885	1.24708	2.63695	0.00836543	0.043218	ZNF701
ENSG00000237379	0.84435	1.79564	0.68099	2.6368	0.00836917	0.043218	CBX1P3
ENSG00000214342	3.3021	1.01345	0.384358	2.63674	0.00837066	0.043218	ATP5F1P2
ENSG00000169139	208.747	1.59558	0.605136	2.63673	0.00837095	0.043218	UBE2V2
ENSG00000235106	19.676	4.03167	1.53008	2.63495	0.00841509	0.0434162	LINC00094
ENSG00000180953	6.58076	3.17701	1.20618	2.63395	0.00843974	0.0435286	ST20
ENSG00000243317	186.007	1.32831	0.504487	2.63299	0.00846358	0.0436069	C7orf73
ENSG00000213672	11.6563	2.9246	1.11107	2.63224	0.0084825	0.0436746	NCKIPSD
ENSG00000149476	38.8584	2.80617	1.06635	2.63158	0.0084989	0.0437442	TKFC
ENSG00000070269	15.4013	3.56177	1.35359	2.63136	0.0085045	0.0437581	TMEM260
ENSG00000260747	60.6107	1.04888	0.399278	2.62694	0.00861554	0.0442241	RP11-421N8.1
ENSG00000232864	1.44429	1.83421	0.698266	2.62681	0.00861886	0.0442261	CTD-2090I13.2
ENSG00000173486	141.056	1.50411	0.572638	2.62663	0.00862358	0.0442353	FKBP2
ENSG00000099219	40.9798	3.10283	1.18153	2.62611	0.00863677	0.0442776	ERMP1
ENSG00000226777	231.57	1.76381	0.671655	2.62607	0.00863767	0.0442776	KIAA0125
ENSG00000172428	135.556	1.27747	0.486498	2.62584	0.00864346	0.0442922	MYEOV2
ENSG00000150681	27.2486	3.27827	1.24852	2.62573	0.00864643	0.0442924	RGS18
ENSG00000123064	29.1316	2.67213	1.01843	2.62378	0.00869589	0.0445006	DDX54
ENSG00000163319	89.4964	1.47579	0.563106	2.6208	0.00877234	0.0448615	MRPS18C
ENSG00000228187	8.09274	2.38106	0.908882	2.61976	0.00879907	0.0449677	RP11-363H12.1
ENSG00000063438	17.3224	3.25697	1.24347	2.61926	0.00881218	0.0450195	AHRR
ENSG00000107872	47.6289	2.54335	0.971954	2.61674	0.0088773	0.0452798	FBXL15
ENSG00000196810	5.58493	4.77429	1.82462	2.61659	0.00888124	0.0452806	CTBP1-AS2
ENSG00000236552	204.154	0.331718	0.12681	2.61586	0.00890038	0.0453323	RPL13AP5
ENSG00000253738	110.897	1.97523	0.755199	2.61551	0.00890955	0.0453637	OTUD6B-AS1
ENSG00000101752	55.6443	2.38964	0.913905	2.61475	0.00892915	0.0454329	MIB1
ENSG00000271270	27.2308	2.98959	1.14383	2.61366	0.00895781	0.0455328	TMCC1-AS1
ENSG00000118600	45.6797	2.51587	0.962675	2.61342	0.0089641	0.0455494	TMEM5
ENSG00000128604	44.7343	2.86039	1.09536	2.61137	0.00901809	0.045793	IRF5
ENSG00000134243	31.2748	2.95972	1.13372	2.61062	0.00903775	0.0458774	SORT1
ENSG00000198865	21.6011	3.30395	1.26633	2.60907	0.00907894	0.0460686	CCDC152
ENSG00000143119	1398.26	0.93037	0.356604	2.60897	0.00908151	0.0460686	CD53
ENSG00000073969	47.0618	2.56878	0.984981	2.60795	0.00910859	0.0461731	NSF
ENSG00000166164	19.8978	2.35368	0.902537	2.60785	0.00911127	0.0461731	BRD7
ENSG00000100578	43.851	1.24342	0.477576	2.60361	0.00922489	0.0466551	KIAA0586
ENSG00000007062	171.481	2.04233	0.785223	2.60096	0.00929636	0.0469381	PROM1
ENSG00000175334	228.244	1.12279	0.431719	2.60074	0.00930237	0.0469527	BANF1
ENSG00000171858	556.796	0.501379	0.192842	2.59994	0.00932392	0.0470301	RPS21
ENSG00000183386	129.399	2.00088	0.770413	2.59716	0.00939991	0.0473187	FHL3
ENSG00000105171	118.848	2.10177	0.809678	2.59581	0.00943679	0.0474639	POP4
ENSG00000162946	6.95037	3.40935	1.31381	2.595	0.00945898	0.0475528	DISC1
ENSG00000102390	122.499	1.9762	0.762336	2.5923	0.00953379	0.047897	PBDC1
ENSG00000159588	0.979339	5.83398	2.25079	2.59196	NA	NA	CCDC17
ENSG00000109854	64.0445	2.50525	0.966876	2.59108	0.00956748	0.0480503	HTATIP2
ENSG00000224004	14.7013	0.814175	0.314277	2.59063	0.00958016	0.048098	ATP5C1P1
ENSG00000172046	22.6973	3.3242	1.28436	2.58822	0.00964737	0.0483872	USP19
ENSG00000225531	13.5044	1.81012	0.699458	2.58789	0.00965666	0.0484064	RP11-196I18.3
ENSG00000146530	22.4237	3.21415	1.24306	2.58567	0.00971893	0.0486621	VWDE
ENSG00000125538	96.8404	2.67855	1.03593	2.58564	0.00971982	0.0486621	IL1B
ENSG00000136485	204.733	1.69801	0.656734	2.58554	0.00972255	0.0486621	DCAF7
ENSG00000177700	267.077	0.908843	0.351555	2.58521	0.00973196	0.0486682	POLR2L
ENSG00000225254	1.33156	2.44228	0.944718	2.5852	0.00973235	0.0486682	ARMC8P1
ENSG00000184232	10.3903	3.72928	1.44281	2.58474	0.00974519	0.0487002	OAF
ENSG00000140280	46.2169	2.45757	0.950963	2.5843	0.00975771	0.0487145	LYSMD2
ENSG00000152782	2.36573	5.36287	2.07558	2.58379	0.00977215	0.0487579	PANK1
ENSG00000123612	2.21945	4.82196	1.86695	2.58279	NA	NA	ACVR1C
ENSG00000119041	80.5056	1.94199	0.752031	2.58233	0.0098137	0.0489132	GTF3C3
ENSG00000257246	3.40991	4.79557	1.8573	2.58202	0.00982252	0.048939	PHBP19
ENSG00000064201	43.3077	2.66813	1.03369	2.58117	0.00984668	0.0489969	TSPAN32
ENSG00000266402	3.82847	1.10427	0.427881	2.58079	0.00985755	0.0490348	SNHG25
ENSG00000213341	31.2556	2.94351	1.14064	2.58057	NA	NA	CHUK
ENSG00000160213	243.613	1.30463	0.505603	2.58034	0.00987041	0.0490773	CSTB
ENSG00000111875	108.741	1.99548	0.773386	2.58019	0.00987457	0.0490773	ASF1A
ENSG00000228474	339.826	0.712936	0.276316	2.58015	0.00987581	0.0490773	OST4
ENSG00000158234	38.6716	2.43351	0.943293	2.5798	0.00988565	0.04911	FAIM
ENSG00000078902	55.1143	2.49322	0.966886	2.57861	0.00991996	0.0492643	TOLLIP
ENSG00000231381	4.9974	2.19758	0.852291	2.57844	0.00992473	0.0492718	RNF2P1
ENSG00000182318	15.0707	4.28488	1.66295	2.57667	0.00997573	0.0494924	ZSCAN22
ENSG00000257279	1.0617	5.08415	1.97324	2.57655	0.00997906	0.0494927	RP11-231I16.1
ENSG00000236257	4.04934	1.62683	0.6315	2.57613	0.0099913	0.0495372	EI24P2
ENSG00000260298	6.43006	1.80333	0.700175	2.57554	0.0100083	0.0496052	ACTG1P16
ENSG00000228451	8.62293	1.72198	0.668712	2.57507	0.010022	0.0496568	SDAD1P1
ENSG00000100241	14.9655	3.02729	1.17566	2.57498	NA	NA	SBF1
ENSG00000158023	2.50806	4.92041	1.91324	2.57176	NA	NA	WDR66
ENSG00000231120	0.531567	1.37752	0.535797	2.57096	0.0101416	NA	BTF3P10
ENSG00000135525	25.2902	2.7248	1.06049	2.56938	0.0101879	0.0503635	MAP7
ENSG00000128228	127.087	2.13083	0.829363	2.56923	0.0101924	0.0503692	SDF2L1
ENSG00000089335	80.3279	2.08129	0.810777	2.56703	0.0102573	0.0506735	ZNF302
ENSG00000160949	9.89763	3.09262	1.20494	2.56661	0.0102698	0.0507183	TONSL
ENSG00000136371	15.8543	1.89439	0.738218	2.56617	0.0102828	0.0507661	MTHFS
ENSG00000198000	119.948	1.92457	0.750065	2.56587	0.0102919	0.0507824	NOL8
ENSG00000269228	2.69975	0.495913	0.193398	2.56421	0.0103412	0.0509877	CTD-3214H19.12
ENSG00000261679	3.38085	0.964275	0.376363	2.56209	0.0104046	0.0512501	ATP5HP1
ENSG00000165792	90.066	2.01671	0.787211	2.56184	0.0104121	0.0512703	METTL17
ENSG00000103522	6.24785	5.56273	2.17225	2.56082	0.0104427	0.051371	IL21R
ENSG00000145982	31.4004	2.84011	1.10912	2.56068	0.0104466	0.0513735	FARS2
ENSG00000217027	37.7126	0.444555	0.173635	2.56028	0.0104589	0.0514172	TPT1P4
ENSG00000065675	56.6206	2.38491	0.931587	2.56005	0.0104658	0.0514344	PRKCQ
ENSG00000106268	89.7483	2.06946	0.808735	2.55889	0.0105007	0.0515557	NUDT1
ENSG00000271266	5.88751	1.23941	0.484647	2.55734	0.0105477	0.0517527	RP11-728B21.3
ENSG00000234630	4.23044	3.98382	1.55807	2.55689	0.0105612	0.0518021	LL22NC03-2H8.4
ENSG00000177803	23.1478	0.92551	0.36199	2.55673	0.0105661	0.0518095	RP11-606P2.1
ENSG00000134809	102.04	1.76831	0.691702	2.55646	0.0105744	0.0518334	TIMM10
ENSG00000172663	53.5867	2.14122	0.837685	2.55612	0.0105847	0.051867	TMEM134
ENSG00000259969	0.945583	2.71911	1.06404	2.55546	0.0106049	0.0519404	RP11-999E24.3
ENSG00000224566	7.05173	1.30988	0.512634	2.5552	0.0106126	0.0519404	FAM96AP2
ENSG00000167674	13.1507	3.37433	1.3206	2.55514	0.0106145	0.0519404	HDGFRP2
ENSG00000245970	5.17846	3.7061	1.45049	2.55506	0.0106168	0.0519404	KB-1208A12.3
ENSG00000143353	42.7218	2.37891	0.931233	2.55458	0.0106317	0.0519965	LYPLAL1
ENSG00000136628	173.666	1.752	0.686076	2.55365	0.01066	0.0521179	EPRS
ENSG00000198721	137.144	1.91265	0.749354	2.5524	0.0106985	0.0522722	ECI2
ENSG00000198001	35.4495	2.68689	1.05282	2.55208	0.0107083	0.0523034	IRAK4
ENSG00000121210	24.2877	3.02182	1.18472	2.55067	0.0107515	0.0524635	KIAA0922
ENSG00000182628	79.0585	1.92318	0.754249	2.54979	0.0107788	0.0525592	SKA2
ENSG00000177058	33.105	2.8764	1.12818	2.54958	0.0107851	0.0525592	SLC38A9
ENSG00000106605	145.58	1.73913	0.682152	2.54948	0.0107883	0.0525592	BLVRA
ENSG00000183171	29.5535	1.69447	0.664634	2.54948	0.0107885	0.0525592	RP11-49C9.2
ENSG00000251122	1.33174	1.51538	0.594706	2.54811	0.0108308	0.0527144	NIFKP2
ENSG00000243297	0.841413	1.22631	0.481382	2.54747	0.0108508	0.0527944	RPL31P61
ENSG00000120053	92.0818	2.14955	0.843951	2.547	0.0108652	0.0528478	GOT1
ENSG00000167880	1.71022	3.55433	1.39559	2.54682	0.0108708	0.0528581	EVPL
ENSG00000132196	19.0057	2.71316	1.06629	2.54448	0.010944	0.0531966	HSD17B7
ENSG00000106415	16.0108	3.34956	1.31679	2.54373	0.0109674	0.0532936	GLCCI1
ENSG00000165071	10.5669	4.71785	1.85536	2.54283	0.010996	0.0534044	TMEM71
ENSG00000124383	100.194	2.01276	0.791556	2.54278	0.0109973	0.0534044	MPHOSPH10
ENSG00000166997	9.61474	4.52658	1.78039	2.54246	0.0110074	0.0534252	CNPY4
ENSG00000157224	4.92711	6.31644	2.48442	2.54242	0.0110087	0.0534252	CLDN12
ENSG00000162600	21.7774	3.02296	1.18912	2.54218	0.0110164	0.0534457	OMA1
ENSG00000249936	36.6069	1.69613	0.667275	2.54187	0.011026	0.0534751	RAC1P2
ENSG00000105750	29.4221	2.50285	0.984886	2.54126	0.0110455	0.0535352	ZNF85
ENSG00000259340	14.8668	1.12424	0.442445	2.54097	0.0110546	0.0535467	CTD-2027G2.1
ENSG00000279598	4.16141	5.9645	2.34734	2.54096	0.0110549	0.0535467	RP11-65L3.3
ENSG00000269153	3.28886	1.89875	0.747344	2.54067	0.0110642	0.0535742	LYPLA2P2
ENSG00000254685	17.8346	3.17619	1.25021	2.54052	0.0110688	0.053579	FPGT
ENSG00000174943	8.01405	3.89638	1.53389	2.54019	0.0110792	0.0535956	KCTD13
ENSG00000152944	145.494	1.95051	0.768108	2.53937	0.0111053	0.0536873	MED21
ENSG00000146192	1.67003	3.19469	1.25908	2.53732	0.0111703	0.0539501	FGD2
ENSG00000146909	11.4378	3.57017	1.40734	2.53681	0.0111867	0.0539522	NOM1
ENSG00000136444	72.9009	2.75033	1.08417	2.5368	0.0111872	0.0539522	RSAD1
ENSG00000158089	38.6821	2.90423	1.14496	2.53653	0.0111956	0.0539522	GALNT14
ENSG00000248161	3.58682	6.38614	2.51767	2.53653	0.0111957	0.0539522	RP11-499E18.1
ENSG00000156968	10.0421	2.01021	0.792628	2.53613	0.0112086	0.0539933	MPV17L
ENSG00000179630	5.49933	4.71163	1.85787	2.53604	0.0112114	0.0539933	LACC1
ENSG00000103042	13.312	3.41382	1.34737	2.53369	0.0112868	0.0543045	SLC38A7
ENSG00000185115	13.6429	4.23419	1.67254	2.53159	0.0113548	0.0545447	NDNL2
ENSG00000135164	129.879	1.87201	0.73965	2.53095	0.0113755	0.0546272	DMTF1
ENSG00000238076	2.62896	1.70907	0.675502	2.53007	0.011404	0.0547466	MRPL48P1
ENSG00000197841	18.9833	3.45758	1.36714	2.52905	0.0114371	0.0548881	ZNF181
ENSG00000088876	9.65244	3.59657	1.42284	2.52774	0.0114801	0.0550565	ZNF343
ENSG00000167302	1.97868	4.09574	1.62038	2.52764	0.0114831	0.0550565	ENTHD2
ENSG00000249042	3.2611	4.03103	1.59566	2.52624	0.0115291	0.0551298	CTD-2015H6.3
ENSG00000188171	9.72274	2.96197	1.17248	2.52624	0.0115292	0.0551298	ZNF626
ENSG00000153179	30.5098	1.70595	0.67531	2.52618	0.0115311	0.0551298	RASSF3
ENSG00000121897	26.7973	3.3163	1.31278	2.52617	0.0115313	0.0551298	LIAS
ENSG00000122641	0.424685	3.4231	1.35571	2.52494	0.0115717	NA	INHBA
ENSG00000197457	15.9743	3.04038	1.20461	2.52395	0.0116045	0.0554273	STMN3
ENSG00000213025	7.02741	1.60779	0.637515	2.52196	0.0116701	0.0556912	COX20P1
ENSG00000239883	2.68412	3.42529	1.35821	2.52191	0.0116719	0.0556912	PARGP1
ENSG00000130304	11.2055	3.79682	1.50558	2.52183	0.0116745	0.0556912	SLC27A1
ENSG00000256103	0.629597	1.39488	0.553538	2.51994	0.0117375	NA	RP1-96H9.5
ENSG00000173218	32.1615	3.03808	1.20628	2.51855	0.0117838	0.0561953	VANGL1
ENSG00000117586	63.4318	3.30453	1.31221	2.51829	0.0117925	0.0562142	TNFSF4
ENSG00000138160	30.6821	2.86366	1.13737	2.51779	0.0118095	0.0562289	KIF11
ENSG00000083817	15.5285	4.8877	1.94193	2.51693	0.0118383	0.0563483	ZNF416
ENSG00000144118	150.944	1.88449	0.749107	2.51565	0.0118813	0.0565352	RALB
ENSG00000173894	19.9747	2.81196	1.11812	2.51491	0.0119062	0.0566284	CBX2
ENSG00000121988	25.0102	3.00313	1.19501	2.51306	0.0119691	0.0568991	ZRANB3
ENSG00000054116	95.2783	2.06033	0.819916	2.51285	0.0119759	0.056905	TRAPPC3
ENSG00000100387	513.057	0.91004	0.362162	2.5128	0.0119778	0.056905	RBX1
ENSG00000117305	40.8876	2.91302	1.15937	2.51259	0.011985	0.0569213	HMGCL
ENSG00000151422	72.8454	2.60051	1.03527	2.51193	0.0120074	0.0570099	FER
ENSG00000198738	0.411434	2.59632	1.03388	2.51125	0.0120306	NA	SMIM11P1
ENSG00000099804	9.54216	2.73816	1.09101	2.50975	0.0120817	0.0572725	CDC34
ENSG00000101255	40.4521	3.13405	1.24882	2.50961	0.0120864	0.0572769	TRIB3
ENSG00000213180	0.425458	3.72913	1.48639	2.50885	0.0121123	NA	RPL36AP48
ENSG00000271707	63.3914	1.17209	0.467204	2.50873	0.0121167	0.0574024	ATP1B3P1
ENSG00000079974	10.9547	2.3491	0.936581	2.50817	0.0121358	0.0574752	RABL2B
ENSG00000129347	50.8311	2.14862	0.856895	2.50744	0.0121608	0.0575754	KRI1
ENSG00000068784	57.7642	2.42624	0.96823	2.50585	0.0122157	0.0578174	SRBD1
ENSG00000227462	5.18556	0.912538	0.36424	2.50532	0.012234	0.0578858	RP11-108B14.4
ENSG00000178038	0.95991	3.58352	1.43062	2.50487	0.0122497	0.0579418	ALS2CL
ENSG00000135723	35.1912	2.36686	0.945039	2.50451	0.012262	0.0579821	FHOD1
ENSG00000086200	153.368	1.7362	0.693821	2.50237	0.0123365	0.0582612	IPO11
ENSG00000121895	7.67858	4.60786	1.84254	2.50081	NA	NA	TMEM156
ENSG00000203262	0.735706	1.54551	0.618032	2.50069	0.012395	NA	RP5-961K14.2
ENSG00000274020	11.2431	3.03161	1.21287	2.49954	0.0124356	0.0586246	LINC01138
ENSG00000132603	117.761	2.0363	0.814727	2.49937	0.0124414	0.0586286	NIP7
ENSG00000145907	489.684	1.15644	0.462713	2.49926	0.0124453	0.0586287	G3BP1
ENSG00000224510	0.5607	1.72971	0.692183	2.49892	0.0124573	NA	POLR2KP2
ENSG00000069849	454.849	1.14925	0.45993	2.49876	0.012463	0.0586754	ATP1B3
ENSG00000213619	210.989	1.60681	0.643172	2.49826	0.0124805	0.0587395	NDUFS3
ENSG00000167566	2.14528	4.17457	1.67122	2.49792	NA	NA	NCKAP5L
ENSG00000168661	12.6095	4.36702	1.74869	2.49731	0.0125141	0.058861	ZNF30
ENSG00000198162	57.8273	2.44907	0.980805	2.497	0.0125249	0.0588935	MAN1A2
ENSG00000099899	44.3168	2.55	1.02154	2.49622	0.0125523	0.0589858	TRMT2A
ENSG00000115053	1305.46	0.819724	0.328403	2.49609	0.0125571	0.0589899	NCL
ENSG00000171643	13.7706	3.18682	1.27715	2.49526	0.0125864	0.0590908	S100Z
ENSG00000228247	0.880944	1.71126	0.685936	2.49479	0.0126032	0.0591515	UBBP2
ENSG00000233347	5.25827	1.79516	0.720039	2.49315	0.0126617	0.059389	ERP29P1
ENSG00000234751	0.607474	1.52439	0.611576	2.49257	NA	NA	AP002381.2
ENSG00000172922	195.251	1.42324	0.571247	2.49146	0.0127218	0.0596341	RNASEH2C
ENSG00000111276	11.158	3.36233	1.34969	2.49119	0.0127317	0.0596456	CDKN1B
ENSG00000164597	29.2374	2.71719	1.09073	2.49117	0.0127322	0.0596456	COG5
ENSG00000232578	2.16292	2.09153	0.839778	2.49057	0.0127537	0.0597169	CTC-303L1.1
ENSG00000138600	79.56	2.19188	0.88018	2.49026	0.012765	0.0597437	SPPL2A
ENSG00000214455	9.90035	1.87977	0.754961	2.48989	0.0127784	0.0597878	RCN1P2
ENSG00000110958	474.777	0.893789	0.359011	2.48959	0.0127891	0.0598198	PTGES3
ENSG00000128039	52.7304	2.31223	0.928969	2.48903	0.0128092	0.059878	SRD5A3
ENSG00000221990	4.44778	4.88315	1.96187	2.48902	0.0128095	0.059878	EXOC3-AS1
ENSG00000176834	41.2343	2.65149	1.06537	2.4888	0.0128177	0.0598977	VSIG10
ENSG00000116678	5.58346	4.29701	1.72671	2.48856	0.0128263	0.0599193	LEPR
ENSG00000228081	0.364245	3.3093	1.32991	2.48836	0.0128335	NA	RP11-385M4.2
ENSG00000125912	39.2264	2.25372	0.905754	2.48822	0.0128383	0.0599397	NCLN
ENSG00000244073	61.2513	0.451574	0.181505	2.48794	0.0128485	0.0599675	RPS4XP6
ENSG00000100567	629.436	0.969348	0.389709	2.48736	0.0128695	0.0600471	PSMA3
ENSG00000196951	10.9985	2.49759	1.00423	2.48708	0.0128797	0.0600575	SCOC-AS1
ENSG00000211768	1.42955	3.38098	1.35989	2.48622	0.0129107	0.0601651	TRBJ2-4
ENSG00000196922	39.5953	2.42354	0.97528	2.48497	0.0129563	0.0603404	ZNF252P
ENSG00000233467	11.2364	1.49389	0.601267	2.48458	0.0129705	0.0603788	U40455.1
ENSG00000153485	17.5082	2.97774	1.19852	2.48452	0.0129725	0.0603788	TMEM251
ENSG00000273996	0.488748	1.54147	0.621014	2.48219	0.0130578	NA	AC104946.1
ENSG00000077942	6.18705	4.06045	1.63641	2.48132	0.0130897	0.0608623	FBLN1
ENSG00000240809	23.1067	1.16099	0.467905	2.48124	0.0130925	0.0608623	RP11-550F7.1
ENSG00000104332	1.06708	3.23052	1.30273	2.4798	0.0131455	0.0610335	SFRP1
ENSG00000111203	40.133	2.70021	1.08916	2.47917	0.0131689	0.0611236	ITFG2
ENSG00000179115	221.329	1.72429	0.695582	2.47892	0.0131781	0.0611476	FARSA
ENSG00000121454	5.32056	4.57169	1.84443	2.47865	0.013188	0.0611745	LHX4
ENSG00000198346	4.95331	2.28499	0.921997	2.47831	0.0132008	0.0612151	ZNF813
ENSG00000196636	52.0151	2.12564	0.858232	2.47676	0.013258	0.0614238	SDHAF3
ENSG00000226711	0.998277	4.31182	1.74127	2.47625	0.013277	0.0614929	FAM66C
ENSG00000159228	74.2469	2.17584	0.878797	2.47592	0.0132892	0.0615306	CBR1
ENSG00000184319	6.4457	2.56207	1.03532	2.47466	0.0133365	0.061674	RPL23AP82
ENSG00000276043	31.8093	2.09423	0.846374	2.47436	0.0133476	0.0616877	UHRF1
ENSG00000119638	49.0686	2.36119	0.954347	2.47414	0.0133558	0.0617067	NEK9
ENSG00000232654	1.90578	1.91207	0.773091	2.47327	0.0133882	0.0618185	FAM136BP
ENSG00000165527	170.533	0.996542	0.403186	2.47167	0.0134484	0.0620114	ARF6
ENSG00000168679	4.01158	3.67101	1.48527	2.47162	0.0134504	0.0620114	SLC16A4
ENSG00000125484	26.8161	3.1982	1.29409	2.47139	0.013459	0.0620322	GTF3C4
ENSG00000072110	62.716	1.95924	0.793484	2.46917	0.0135429	0.0623615	ACTN1
ENSG00000211751	6.26939	2.02071	0.818655	2.46833	0.0135744	0.0624745	TRBV25-1
ENSG00000108651	141.1	1.73637	0.703772	2.46723	0.0136162	0.0626419	UTP6
ENSG00000186105	17.3369	3.1306	1.26912	2.46675	0.0136344	0.0626909	LRRC70
ENSG00000185404	57.7626	1.82525	0.740063	2.46634	0.01365	0.0627403	SP140L
ENSG00000213661	1.55011	0.549955	0.223089	2.46518	0.0136945	0.0628913	RP11-510I6.2
ENSG00000160439	17.7588	2.72616	1.10591	2.46507	0.0136985	0.0628913	RDH13
ENSG00000146677	295.561	0.302791	0.122834	2.46505	0.0136995	0.0628913	AC004453.8
ENSG00000139915	1.16099	9.79155	3.97336	2.4643	NA	NA	MDGA2
ENSG00000204991	0.727813	3.55609	1.44334	2.46379	0.0137477	NA	SPIRE2
ENSG00000149054	7.14329	4.74876	1.9275	2.46369	0.0137514	0.0630531	ZNF215
ENSG00000119514	1.17792	4.37475	1.77584	2.46348	NA	NA	GALNT12
ENSG00000213478	27.9703	0.400315	0.162519	2.46318	0.0137711	0.0631239	CFL1P2
ENSG00000145431	27.8466	2.38699	0.970166	2.4604	0.0138783	0.0635578	PDGFC
ENSG00000100564	55.7669	2.29381	0.932539	2.45974	0.0139036	0.0636544	PIGH
ENSG00000235165	2.95452	2.75402	1.11969	2.45963	0.0139081	0.0636555	CDK5PS
ENSG00000124587	5.26553	4.50807	1.83295	2.45946	0.0139146	0.0636662	PEX6
ENSG00000185015	15.8736	3.63563	1.47914	2.45794	0.0139738	0.0638788	CA13
ENSG00000162804	1.67564	4.16445	1.69443	2.45772	0.013982	0.0638974	SNED1
ENSG00000052723	71.7493	1.98897	0.809767	2.45623	0.0140405	0.0641258	SIKE1
ENSG00000100726	25.9339	2.77385	1.12938	2.45609	0.0140457	0.0641299	TELO2
ENSG00000101363	34.1882	2.83102	1.15287	2.45563	0.0140636	0.0641733	MANBAL
ENSG00000185736	0.780967	4.68816	1.90927	2.45548	NA	NA	ADARB2
ENSG00000163785	14.8557	2.75222	1.12142	2.45423	0.0141187	0.0643855	RYK
ENSG00000170298	0.498609	1.71592	0.69921	2.45409	0.0141243	NA	LGALS9B
ENSG00000065600	43.0839	2.83505	1.15612	2.45222	0.0141976	0.0646871	TMEM206
ENSG00000227722	0.410997	2.2218	0.90624	2.45167	0.0142197	NA	RP5-1059H15.1
ENSG00000159251	14.6124	1.42157	0.580137	2.45041	0.0142695	0.064959	ACTC1
ENSG00000104998	60.5201	2.37488	0.969184	2.45039	0.0142702	0.064959	IL27RA
ENSG00000090263	82.0531	1.94109	0.792574	2.4491	0.0143212	0.0651693	MRPS33
ENSG00000175567	259.842	1.83375	0.74901	2.44823	0.0143561	0.0652715	UCP2
ENSG00000267508	3.06609	3.80811	1.55646	2.44665	0.0144191	0.065499	ZNF285
ENSG00000132406	28.3029	2.42536	0.99145	2.44628	0.0144338	0.065546	TMEM128
ENSG00000105229	20.5608	2.73223	1.11726	2.44546	0.0144666	0.0656556	PIAS4
ENSG00000214322	1.0804	2.30374	0.942406	2.44453	0.0145041	0.065786	CBX1P2
ENSG00000100319	27.3634	2.35258	0.963148	2.44259	0.0145823	0.0661209	ZMAT5
ENSG00000266786	0.884829	1.39425	0.571698	2.43879	0.0147366	0.066709	LGALS9DP
ENSG00000184682	4.51421	2.21546	0.908445	2.43874	0.0147385	0.066709	PRR33
ENSG00000251348	0.758662	5.70285	2.33937	2.43777	NA	NA	HSPD1P11
ENSG00000153406	104.031	2.07676	0.85194	2.43769	0.0147816	0.0668243	NMRAL1
ENSG00000197498	120.58	1.68472	0.69118	2.43745	0.0147911	0.0668475	RPF2
ENSG00000172209	9.57372	4.38899	1.80177	2.43594	0.0148531	0.0670473	GPR22
ENSG00000176024	10.1478	3.96619	1.62845	2.43556	0.0148688	0.067092	ZNF613
ENSG00000138495	44.4583	1.33424	0.54799	2.43478	0.0149007	0.0671419	COX17
ENSG00000168002	339.697	1.3314	0.547002	2.434	0.014933	0.0672474	POLR2G
ENSG00000177770	1.26732	2.02321	0.831574	2.43298	0.0149751	0.0673967	CDKN2AIPNLP1
ENSG00000162738	0.825598	4.00983	1.64813	2.43296	NA	NA	VANGL2
ENSG00000103091	58.1031	2.00912	0.825866	2.43275	0.0149847	0.0674201	WDR59
ENSG00000050405	23.9076	3.12699	1.2856	2.43232	0.0150026	0.0674805	LIMA1
ENSG00000149571	0.838808	3.64062	1.49755	2.43105	0.0150549	0.0676957	KIRREL3
ENSG00000001036	44.6853	2.45252	1.00904	2.43055	0.0150758	0.0677681	FUCA2
ENSG00000238227	4.68093	3.63723	1.49713	2.42947	0.0151208	0.067891	C9orf69
ENSG00000187049	65.5331	2.16659	0.891938	2.42908	0.0151373	0.0679447	TMEM216
ENSG00000136492	14.9725	3.01679	1.24226	2.42848	0.0151624	0.0680073	BRIP1
ENSG00000227682	33.7899	0.773803	0.318644	2.42842	0.0151647	0.0680073	ATP5A1P2
ENSG00000179913	5.98968	5.28345	2.17617	2.42787	0.0151879	0.0680912	B3GNT3
ENSG00000170445	133.785	1.87994	0.774636	2.42687	0.0152299	0.068239	HARS
ENSG00000133704	32.5359	2.59428	1.06936	2.426	0.0152664	0.0683619	IPO8
ENSG00000155561	48.6572	2.44898	1.01048	2.42358	0.0153682	0.0687773	NUP205
ENSG00000132274	249.774	1.55004	0.640097	2.42158	0.0154532	0.0690555	TRIM22
ENSG00000139131	62.2844	2.30377	0.951752	2.42055	0.0154969	0.0692095	YARS2
ENSG00000124767	290.393	1.4811	0.61193	2.42038	0.0155043	0.0692222	GLO1
ENSG00000126353	3.98606	6.14535	2.53935	2.42005	0.0155185	0.0692653	CCR7
ENSG00000157014	11.8413	3.46722	1.43343	2.41884	NA	NA	TATDN2
ENSG00000176714	2.48133	6.6539	2.75159	2.4182	0.0155974	0.0695565	CCDC121
ENSG00000256043	14.9693	4.14338	1.71458	2.41656	0.0156681	0.0698297	CTSO
ENSG00000230480	6.73977	0.274029	0.113419	2.41607	0.015689	0.0698817	AC093142.2
ENSG00000136003	240.732	1.31815	0.545713	2.41546	0.0157153	0.0699785	ISCU
ENSG00000196390	1.06593	2.26374	0.937298	2.41517	0.0157277	0.0700008	CTD-2503O16.3
ENSG00000144792	16.4011	3.25905	1.34949	2.41503	0.0157341	0.0700008	ZNF660
ENSG00000168303	131.387	1.5242	0.631142	2.41499	0.0157359	0.0700008	MPLKIP
ENSG00000178878	1.85781	3.49916	1.44898	2.41492	0.0157388	0.0700008	APOLD1
ENSG00000160753	32.2544	2.92318	1.21161	2.41263	0.0158379	0.0704	RUSC1
ENSG00000185495	3.38118	3.09082	1.28136	2.41213	0.0158594	0.0704235	RP11-504P24.3
ENSG00000227615	130.09	0.356253	0.14771	2.41185	0.0158719	0.070427	RP11-864N7.2
ENSG00000248415	0.965432	1.24535	0.516403	2.41159	NA	NA	GAPDHP61
ENSG00000137100	92.6569	2.02934	0.841543	2.41146	0.015889	0.0704821	DCTN3
ENSG00000260939	2.24913	1.30453	0.541269	2.41013	0.0159469	0.070656	RP11-467J12.3
ENSG00000116586	146.163	1.64504	0.682605	2.40994	0.0159552	0.0706714	LAMTOR2
ENSG00000213569	84.4884	1.16185	0.482152	2.40973	0.0159644	0.0706714	RP13-383K5.4
ENSG00000070882	27.6347	2.46254	1.02213	2.40922	0.0159868	0.0707292	OSBPL3
ENSG00000176438	50.0537	2.12071	0.880362	2.4089	0.0160006	0.0707696	SYNE3
ENSG00000073849	67.4179	1.99169	0.827253	2.4076	0.0160577	0.0709808	ST6GAL1
ENSG00000239264	0.613988	3.91744	1.6272	2.40748	0.0160632	NA	TXNDC5
ENSG00000229119	12.0637	0.21477	0.0892113	2.40743	0.0160651	0.0709923	CTB-63M22.1
ENSG00000197653	3.81188	5.1107	2.12474	2.40533	0.016158	0.0713405	DNAH10
ENSG00000138376	43.3322	2.26217	0.941312	2.40321	0.0162518	0.0716734	BARD1
ENSG00000121486	26.9027	2.95566	1.22989	2.4032	0.0162524	0.0716734	TRMT1L
ENSG00000240409	2.5201	0.885266	0.3685	2.40235	0.01629	0.0718178	MTATP8P1
ENSG00000166405	15.7795	3.77611	1.57194	2.40219	0.0162971	0.0718178	RIC3
ENSG00000106537	39.7184	2.34774	0.977354	2.40214	0.0162994	0.0718178	TSPAN13
ENSG00000110060	47.0685	2.87122	1.19561	2.40147	0.0163294	0.0719085	PUS3
[truncated: 31,775 more rows]
