# Supplementary material for: Adaptation to ex vivo culture reduces human hematopoietic stem cell activity independently of the cell cycle
Source: Blood. 2024 May 31;144(7):729–41. doi: 10.1182/blood.2023021426 (PMC7616366; doi:10.1182/blood.2023021426)
Supplement: Supplemental Table 4 [file BLOOD_BLD-2023-021426-mmc3.xlsx]

## Sheet: 6_vs_0_unfiltered_Deseq2
	row	baseMean	log2FoldChange	lfcSE	stat	pvalue	padj	geneName
ENSG00000065328	ENSG00000065328	46.8994	-24.8012	0.624012	-39.7447	0	0	MCM10
ENSG00000094804	ENSG00000094804	45.2485	-21.7432	0.607176	-35.8105	7.59059e-281	6.3537e-277	CDC6
ENSG00000100526	ENSG00000100526	67.9085	-20.4036	0.590851	-34.5326	2.59882e-261	1.45023e-257	CDKN3
ENSG00000121621	ENSG00000121621	15.3988	-25.7159	0.769604	-33.4144	8.472e-245	3.54574e-241	KIF18A
ENSG00000037749	ENSG00000037749	20.2535	24.098	0.840524	28.6702	8.97867e-181	3.00624e-177	MFAP3
ENSG00000165832	ENSG00000165832	15.1947	23.352	0.824135	28.3351	1.27687e-176	3.56267e-173	TRUB1
ENSG00000099256	ENSG00000099256	20.93	21.4955	0.784107	27.4139	1.8716e-165	4.47606e-162	PRTFDC1
ENSG00000181007	ENSG00000181007	22.1032	23.2951	0.864083	26.9593	4.43893e-160	9.28902e-157	ZFP82
ENSG00000181938	ENSG00000181938	20.6223	20.6122	0.811997	25.3845	3.73768e-142	6.95249e-139	GINS3
ENSG00000137054	ENSG00000137054	20.7779	18.9585	0.767631	24.6974	1.14069e-134	1.90962e-131	POLR1E
ENSG00000229671	ENSG00000229671	6.82362	19.7864	0.840008	23.555	1.11534e-122	1.69745e-119	LINC01150
ENSG00000179639	ENSG00000179639	80.695	-18.817	0.821475	-22.9064	4.01247e-116	5.59773e-113	FCER1A
ENSG00000169908	ENSG00000169908	2179.38	7.67379	0.34174	22.455	1.14259e-111	1.47139e-108	TM4SF1
ENSG00000179941	ENSG00000179941	13.8619	22.8558	1.085	21.0653	1.65515e-98	1.9792e-95	BBS10
ENSG00000198734	ENSG00000198734	16.5696	26.1026	1.26424	20.6468	1.04218e-94	1.16314e-91	F5
ENSG00000186615	ENSG00000186615	7.657	20.2204	1.00779	20.0642	1.51785e-89	1.58815e-86	KTN1-AS1
ENSG00000237632	ENSG00000237632	12.7346	5.07042	0.264808	19.1475	1.01463e-81	9.99171e-79	S100A11P1
ENSG00000186193	ENSG00000186193	3.81147	-20.1286	1.0631	-18.9338	6.00278e-80	5.58292e-77	SAPCD2
ENSG00000112877	ENSG00000112877	7.21875	22.1774	1.2084	18.3528	3.13721e-75	2.76421e-72	CEP72
ENSG00000171970	ENSG00000171970	9.2086	21.8737	1.2312	17.7662	1.29198e-70	1.08145e-67	ZNF57
ENSG00000163191	ENSG00000163191	459.853	4.90532	0.282324	17.3748	1.28077e-67	1.02102e-64	S100A11
ENSG00000164935	ENSG00000164935	20.6993	26.2971	1.51677	17.3376	2.44622e-67	1.86147e-64	DCSTAMP
ENSG00000256056	ENSG00000256056	11.2024	24.8406	1.43842	17.2694	7.99777e-67	5.82133e-64	RP11-709A23.2
ENSG00000134222	ENSG00000134222	7.7517	-20.747	1.21443	-17.0837	1.96348e-65	1.36961e-62	PSRC1
ENSG00000125538	ENSG00000125538	95.2973	-10.1378	0.599278	-16.9167	3.39009e-64	2.27014e-61	IL1B
ENSG00000077063	ENSG00000077063	7.65313	21.1561	1.26396	16.7379	6.93624e-63	4.46614e-60	CTTNBP2
ENSG00000140465	ENSG00000140465	324.903	9.87497	0.593746	16.6316	4.11229e-62	2.54977e-59	CYP1A1
ENSG00000132965	ENSG00000132965	9.41318	24.2593	1.45938	16.6231	4.74478e-62	2.83687e-59	ALOX5AP
ENSG00000165490	ENSG00000165490	13.3919	12.7197	0.770259	16.5136	2.92924e-61	1.69098e-58	DDIAS
ENSG00000131153	ENSG00000131153	139.667	-8.04431	0.496066	-16.2162	3.87268e-59	2.16108e-56	GINS2
ENSG00000139324	ENSG00000139324	28.5387	9.31602	0.597133	15.6013	7.13808e-55	3.8548e-52	TMTC3
ENSG00000177096	ENSG00000177096	8.49426	21.358	1.3745	15.5387	1.89749e-54	9.92682e-52	FAM109B
ENSG00000175063	ENSG00000175063	81.2182	-10.3186	0.666549	-15.4807	4.68491e-54	2.37667e-51	UBE2C
ENSG00000124279	ENSG00000124279	32.7659	11.2175	0.725618	15.4592	6.53599e-54	3.2182e-51	FASTKD3
ENSG00000134531	ENSG00000134531	211.949	8.08247	0.53532	15.0984	1.65909e-51	7.93566e-49	EMP1
ENSG00000150687	ENSG00000150687	84.9515	9.44289	0.631303	14.9578	1.3859e-50	6.44484e-48	PRSS23
ENSG00000131016	ENSG00000131016	266.316	10.5106	0.718616	14.6262	1.91203e-48	8.65116e-46	AKAP12
ENSG00000254858	ENSG00000254858	34.9431	11.2532	0.77576	14.506	1.11045e-47	4.89209e-45	MPV17L2
ENSG00000216740	ENSG00000216740	13.9805	4.97474	0.34364	14.4766	1.70317e-47	7.31098e-45	ANXA2P3
ENSG00000111247	ENSG00000111247	34.6512	-9.39741	0.658615	-14.2685	3.44104e-46	1.44016e-43	RAD51AP1
ENSG00000112077	ENSG00000112077	9.3076	17.3382	1.23064	14.0888	4.45363e-45	1.8185e-42	RHAG
ENSG00000140511	ENSG00000140511	38.2041	11.368	0.808142	14.0668	6.07743e-45	2.42243e-42	HAPLN3
ENSG00000213406	ENSG00000213406	11.7954	4.88086	0.348771	13.9945	1.68517e-44	6.56082e-42	ANXA2P1
ENSG00000137801	ENSG00000137801	197.427	8.72318	0.631076	13.8227	1.85923e-43	6.91676e-41	THBS1
ENSG00000171428	ENSG00000171428	24.1169	11.7689	0.851388	13.8232	1.8468e-43	6.91676e-41	NAT1
ENSG00000171552	ENSG00000171552	26.0147	8.17683	0.59275	13.7947	2.74125e-43	9.97635e-41	BCL2L1
ENSG00000160298	ENSG00000160298	19.0257	-8.21761	0.599558	-13.7061	9.331e-43	3.32362e-40	C21orf58
ENSG00000231991	ENSG00000231991	143.728	5.13166	0.376716	13.6221	2.95924e-42	1.0321e-39	ANXA2P2
ENSG00000174243	ENSG00000174243	56.1323	7.52912	0.561744	13.4031	5.79788e-41	1.98086e-38	DDX23
ENSG00000161267	ENSG00000161267	41.6785	-7.15252	0.5393	-13.2626	3.81424e-40	1.27708e-37	BDH1
ENSG00000130021	ENSG00000130021	29.9961	10.4087	0.788112	13.2071	7.98013e-40	2.61952e-37	HDHD1
ENSG00000152684	ENSG00000152684	48.5038	9.53416	0.722819	13.1902	9.98662e-40	3.21512e-37	PELO
ENSG00000170345	ENSG00000170345	752.91	-6.62976	0.504182	-13.1495	1.71222e-39	5.40836e-37	FOS
ENSG00000102145	ENSG00000102145	11.371	16.0759	1.22978	13.0722	4.74948e-39	1.47243e-36	GATA1
ENSG00000103966	ENSG00000103966	40.3008	9.54291	0.735053	12.9826	1.53523e-38	4.67296e-36	EHD4
ENSG00000146476	ENSG00000146476	35.3148	8.82208	0.68593	12.8615	7.41244e-38	2.21592e-35	ARMT1
ENSG00000138061	ENSG00000138061	193.599	6.55169	0.516492	12.685	7.16323e-37	2.10385e-34	CYP1B1
ENSG00000077152	ENSG00000077152	87.58	-7.0799	0.559115	-12.6627	9.51919e-37	2.7476e-34	UBE2T
ENSG00000092853	ENSG00000092853	44.7023	-7.31166	0.58135	-12.577	2.82407e-36	8.01319e-34	CLSPN
ENSG00000179933	ENSG00000179933	205.478	4.7138	0.376576	12.5175	5.98709e-36	1.6705e-33	C14orf119
ENSG00000073536	ENSG00000073536	27.7491	9.52136	0.766345	12.4244	1.92753e-35	5.28998e-33	NLE1
ENSG00000138135	ENSG00000138135	96.0695	12.1908	0.992226	12.2863	1.0734e-34	2.89836e-32	CH25H
ENSG00000134193	ENSG00000134193	12.6359	12.5108	1.02566	12.1978	3.19285e-34	8.48437e-32	REG4
ENSG00000184857	ENSG00000184857	27.7331	8.76478	0.725276	12.0848	1.27143e-33	3.32578e-31	TMEM186
ENSG00000196812	ENSG00000196812	23.1897	9.7318	0.806644	12.0645	1.62554e-33	4.18665e-31	ZSCAN16
ENSG00000182718	ENSG00000182718	242.555	4.50852	0.375016	12.0222	2.71539e-33	6.88762e-31	ANXA2
ENSG00000119927	ENSG00000119927	22.3003	9.60067	0.803973	11.9415	7.18891e-33	1.79626e-30	GPAM
ENSG00000170734	ENSG00000170734	26.1423	9.68962	0.811967	11.9335	7.9155e-33	1.94873e-30	POLH
ENSG00000164885	ENSG00000164885	30.2746	-8.64049	0.725226	-11.9142	9.98112e-33	2.42165e-30	CDK5
ENSG00000118894	ENSG00000118894	19.5751	8.64798	0.737567	11.725	9.48881e-32	2.26932e-29	EEF2KMT
ENSG00000125484	ENSG00000125484	25.4991	9.22923	0.788028	11.7118	1.10901e-31	2.61493e-29	GTF3C4
ENSG00000162377	ENSG00000162377	41.0238	9.08765	0.777103	11.6943	1.36365e-31	3.17068e-29	COA7
ENSG00000139318	ENSG00000139318	386.166	5.1692	0.442185	11.6901	1.43166e-31	3.2832e-29	DUSP6
ENSG00000130522	ENSG00000130522	52.3338	-2.8767	0.246767	-11.6575	2.10004e-31	4.75092e-29	JUND
ENSG00000151725	ENSG00000151725	95.5276	-6.06916	0.524729	-11.5663	6.10727e-31	1.36322e-28	CENPU
ENSG00000172965	ENSG00000172965	117.903	3.61146	0.312424	11.5595	6.61055e-31	1.45615e-28	MIR4435-2HG
ENSG00000051180	ENSG00000051180	51.203	-6.93895	0.601367	-11.5386	8.42567e-31	1.83187e-28	RAD51
ENSG00000187699	ENSG00000187699	15.5762	9.89449	0.858122	11.5304	9.2701e-31	1.98962e-28	C2orf88
ENSG00000156970	ENSG00000156970	26.5866	-7.84777	0.682245	-11.5029	1.27603e-30	2.70406e-28	BUB1B
ENSG00000279602	ENSG00000279602	98.1058	-7.25399	0.632878	-11.4619	2.04964e-30	4.28912e-28	CTD-3014M21.1
ENSG00000111412	ENSG00000111412	21.2397	8.23008	0.721508	11.4068	3.86844e-30	7.99526e-28	C12orf49
ENSG00000110876	ENSG00000110876	64.7164	-7.27241	0.638476	-11.3903	4.67556e-30	9.54555e-28	SELPLG
ENSG00000110031	ENSG00000110031	97.9511	6.75512	0.593449	11.3828	5.09319e-30	1.02729e-27	LPXN
ENSG00000163026	ENSG00000163026	27.4906	9.50519	0.835297	11.3794	5.29547e-30	1.05538e-27	C2orf44
ENSG00000125319	ENSG00000125319	18.4014	-8.94709	0.787861	-11.3562	6.91013e-30	1.36097e-27	C17orf53
ENSG00000137941	ENSG00000137941	14.8685	10.0979	0.890596	11.3384	8.47233e-30	1.64925e-27	TTLL7
ENSG00000210082	ENSG00000210082	20681.7	0.976389	0.0866012	11.2745	1.7528e-29	3.37284e-27	MT-RNR2
ENSG00000085063	ENSG00000085063	1076.05	3.42695	0.304492	11.2547	2.19678e-29	4.17912e-27	CD59
ENSG00000240024	ENSG00000240024	16.295	11.7679	1.04708	11.2388	2.62922e-29	4.9456e-27	LINC00888
ENSG00000128322	ENSG00000128322	27.834	-7.77989	0.692502	-11.2345	2.76125e-29	5.13624e-27	IGLL1
ENSG00000139514	ENSG00000139514	61.5948	5.52961	0.493203	11.2116	3.57552e-29	6.57778e-27	SLC7A1
ENSG00000185480	ENSG00000185480	25.1639	7.77083	0.700334	11.0959	1.31347e-28	2.39008e-26	PARPBP
ENSG00000142669	ENSG00000142669	2562.99	1.70962	0.154581	11.0597	1.96808e-28	3.54275e-26	SH3BGRL3
ENSG00000156127	ENSG00000156127	71.5793	5.88178	0.531998	11.056	2.05003e-28	3.65102e-26	BATF
ENSG00000132357	ENSG00000132357	21.7105	10.147	0.918717	11.0447	2.32419e-28	4.09571e-26	CARD6
ENSG00000198673	ENSG00000198673	170.773	4.3372	0.394767	10.9867	4.42635e-28	7.71891e-26	FAM19A2
ENSG00000185298	ENSG00000185298	29.6586	8.01188	0.731508	10.9526	6.45956e-28	1.11484e-25	CCDC137
ENSG00000137806	ENSG00000137806	58.5835	6.73785	0.615725	10.9429	7.1828e-28	1.22701e-25	NDUFAF1
ENSG00000188215	ENSG00000188215	40.9049	6.42807	0.588795	10.9173	9.52584e-28	1.61083e-25	DCUN1D3
ENSG00000123213	ENSG00000123213	45.3928	6.08866	0.563391	10.8072	3.18348e-27	5.32947e-25	NLN
ENSG00000135077	ENSG00000135077	42.1497	9.70261	0.900884	10.7701	4.76454e-27	7.89734e-25	HAVCR2
ENSG00000224773	ENSG00000224773	16.2782	2.23705	0.208352	10.7369	6.82998e-27	1.12099e-24	HSPA8P7
ENSG00000010165	ENSG00000010165	58.0196	7.187	0.672408	10.6884	1.15296e-26	1.87395e-24	METTL13
ENSG00000135457	ENSG00000135457	31.3628	7.927	0.742895	10.6704	1.40007e-26	2.2537e-24	TFCP2
ENSG00000184557	ENSG00000184557	67.87	6.82335	0.641092	10.6433	1.87333e-26	2.9868e-24	SOCS3
ENSG00000013561	ENSG00000013561	31.4686	7.15053	0.674536	10.6007	2.95861e-26	4.67265e-24	RNF14
ENSG00000160789	ENSG00000160789	563.232	5.20969	0.493369	10.5594	4.59507e-26	7.18935e-24	LMNA
ENSG00000164237	ENSG00000164237	20.361	-7.53014	0.714819	-10.5343	6.0012e-26	9.30241e-24	CMBL
ENSG00000151576	ENSG00000151576	34.5346	7.22881	0.686863	10.5244	6.67051e-26	1.0245e-23	QTRTD1
ENSG00000112578	ENSG00000112578	38.1728	7.1781	0.683529	10.5015	8.49961e-26	1.29356e-23	BYSL
ENSG00000197956	ENSG00000197956	478.214	2.62093	0.249764	10.4936	9.24221e-26	1.39391e-23	S100A6
ENSG00000256356	ENSG00000256356	30.71	2.06796	0.197221	10.4855	1.00731e-25	1.50566e-23	HSPA8P5
ENSG00000117399	ENSG00000117399	65.4255	7.1359	0.682369	10.4575	1.35323e-25	2.00481e-23	CDC20
ENSG00000241478	ENSG00000241478	21.9059	2.03649	0.19511	10.4377	1.66807e-25	2.44958e-23	HSPA8P9
ENSG00000062716	ENSG00000062716	694.383	2.80063	0.269228	10.4024	2.41666e-25	3.51803e-23	VMP1
ENSG00000150681	ENSG00000150681	27.2486	7.91385	0.765141	10.343	4.50244e-25	6.49787e-23	RGS18
ENSG00000115602	ENSG00000115602	103.282	8.83337	0.854265	10.3403	4.62976e-25	6.62452e-23	IL1RL1
ENSG00000162813	ENSG00000162813	16.7381	8.55645	0.829771	10.3118	6.23108e-25	8.84021e-23	BPNT1
ENSG00000233662	ENSG00000233662	14.4427	1.50845	0.146868	10.2708	9.54357e-25	1.3426e-22	CALM2P4
ENSG00000105281	ENSG00000105281	108.239	5.00838	0.489106	10.2399	1.31411e-24	1.8333e-22	SLC1A5
ENSG00000134294	ENSG00000134294	911.258	2.46283	0.241022	10.2183	1.64247e-24	2.27245e-22	SLC38A2
ENSG00000040275	ENSG00000040275	46.8674	6.60189	0.646686	10.2088	1.81087e-24	2.4849e-22	SPDL1
ENSG00000100577	ENSG00000100577	28.8789	-7.04677	0.690385	-10.207	1.84468e-24	2.51071e-22	GSTZ1
ENSG00000204536	ENSG00000204536	14.5041	-8.47525	0.834562	-10.1553	3.13763e-24	4.23606e-22	CCHCR1
ENSG00000119408	ENSG00000119408	73.5045	5.82297	0.57528	10.122	4.41445e-24	5.91218e-22	NEK6
ENSG00000229091	ENSG00000229091	39.4705	2.17638	0.216073	10.0724	7.31731e-24	9.72215e-22	HSPA8P8
ENSG00000188229	ENSG00000188229	463.539	3.37434	0.335071	10.0705	7.45822e-24	9.83135e-22	TUBB4B
ENSG00000234176	ENSG00000234176	29.1931	2.0694	0.20562	10.0642	7.95429e-24	1.04033e-21	HSPA8P1
ENSG00000138231	ENSG00000138231	24.4712	7.47446	0.746612	10.0112	1.36135e-23	1.76669e-21	DBR1
ENSG00000177606	ENSG00000177606	103.405	-6.17069	0.616464	-10.0098	1.38011e-23	1.77727e-21	JUN
ENSG00000170633	ENSG00000170633	156.217	4.06577	0.40776	9.97099	2.04189e-23	2.60941e-21	RNF34
ENSG00000065559	ENSG00000065559	51.8899	5.99342	0.603554	9.93022	3.07586e-23	3.90099e-21	MAP2K4
ENSG00000213352	ENSG00000213352	11.7068	0.706187	0.0711595	9.924	3.27379e-23	4.12079e-21	GAPDHP44
ENSG00000164951	ENSG00000164951	17.2892	8.50725	0.85879	9.90609	3.91684e-23	4.89342e-21	PDP1
ENSG00000128944	ENSG00000128944	44.9346	6.76946	0.68476	9.88588	4.79335e-23	5.94411e-21	KNSTRN
ENSG00000198805	ENSG00000198805	366.892	3.69676	0.374949	9.85935	6.24523e-23	7.6876e-21	PNP
ENSG00000122966	ENSG00000122966	16.4994	-6.87959	0.698664	-9.84679	7.07708e-23	8.64798e-21	CIT
ENSG00000258012	ENSG00000258012	7.66052	3.19885	0.325603	9.82438	8.84132e-23	1.07255e-20	RP11-603K19.1
ENSG00000127989	ENSG00000127989	44.1462	7.51256	0.767443	9.78908	1.25436e-22	1.51074e-20	MTERF1
ENSG00000143498	ENSG00000143498	15.0759	8.92759	0.913252	9.7756	1.43306e-22	1.71364e-20	TAF1A
ENSG00000110104	ENSG00000110104	40.7492	5.95077	0.609662	9.76077	1.65891e-22	1.96963e-20	CCDC86
ENSG00000169914	ENSG00000169914	19.9474	7.25015	0.744493	9.73838	2.0683e-22	2.43841e-20	OTUD3
ENSG00000198894	ENSG00000198894	20.0052	8.05594	0.829409	9.71287	2.65748e-22	3.11111e-20	CIPC
ENSG00000222041	ENSG00000222041	95.6077	2.82617	0.291575	9.69275	3.23701e-22	3.76325e-20	LINC00152
ENSG00000117877	ENSG00000117877	15.781	6.15824	0.635815	9.68558	3.47226e-22	4.00891e-20	CD3EAP
ENSG00000161791	ENSG00000161791	48.8843	5.08116	0.524686	9.68418	3.52011e-22	4.03631e-20	FMNL3
ENSG00000124532	ENSG00000124532	33.1408	6.04463	0.624777	9.67485	3.85648e-22	4.39192e-20	MRS2
ENSG00000136826	ENSG00000136826	7.06665	-8.10494	0.838933	-9.661	4.41513e-22	4.99417e-20	KLF4
ENSG00000168806	ENSG00000168806	23.1644	8.51544	0.882626	9.64785	5.01971e-22	5.63992e-20	LCMT2
ENSG00000183696	ENSG00000183696	143.048	5.74261	0.596749	9.62316	6.38392e-22	7.12488e-20	UPP1
ENSG00000026103	ENSG00000026103	24.6929	10.1761	1.06138	9.58759	9.0163e-22	9.99615e-20	FAS
ENSG00000250444	ENSG00000250444	40.7783	2.5136	0.263105	9.5536	1.2526e-21	1.37959e-19	CCT5P1
ENSG00000130413	ENSG00000130413	18.8445	-8.54407	0.895157	-9.54478	1.36399e-21	1.49246e-19	STK33
ENSG00000251230	ENSG00000251230	15.5258	10.4293	1.09335	9.53882	1.44467e-21	1.57047e-19	RP11-701P16.5
ENSG00000006757	ENSG00000006757	24.5109	7.4613	0.783117	9.52769	1.6082e-21	1.73696e-19	PNPLA4
ENSG00000186230	ENSG00000186230	12.1131	7.60226	0.798306	9.52299	1.68266e-21	1.80573e-19	ZNF749
ENSG00000176393	ENSG00000176393	31.2664	-7.28461	0.765893	-9.51126	1.88364e-21	2.00854e-19	RNPEP
ENSG00000111348	ENSG00000111348	2162.14	-2.0197	0.212728	-9.49427	2.21752e-21	2.34958e-19	ARHGDIB
ENSG00000188130	ENSG00000188130	27.2182	-6.36456	0.672228	-9.46785	2.85661e-21	3.00771e-19	MAPK12
ENSG00000148985	ENSG00000148985	57.0625	-5.87671	0.621384	-9.45745	3.15549e-21	3.30163e-19	PGAP2
ENSG00000166068	ENSG00000166068	19.4439	8.98268	0.956616	9.39006	5.99684e-21	6.2356e-19	SPRED1
ENSG00000186792	ENSG00000186792	15.6805	-9.52134	1.01811	-9.35202	8.59903e-21	8.88619e-19	HYAL3
ENSG00000102100	ENSG00000102100	17.0343	8.7595	0.937084	9.34762	8.9646e-21	9.20714e-19	SLC35A2
ENSG00000164111	ENSG00000164111	728.766	2.72282	0.291418	9.34337	9.33115e-21	9.52517e-19	ANXA5
ENSG00000213772	ENSG00000213772	6.50675	0.696067	0.0747592	9.31079	1.26891e-20	1.28744e-18	EIF1P7
ENSG00000121289	ENSG00000121289	27.15	6.86988	0.73875	9.29934	1.41323e-20	1.42523e-18	CEP89
ENSG00000173559	ENSG00000173559	146.015	4.00996	0.433109	9.25855	2.07227e-20	2.07735e-18	NABP1
ENSG00000166825	ENSG00000166825	101.629	4.65705	0.505445	9.21377	3.14865e-20	3.1376e-18	ANPEP
ENSG00000279166	ENSG00000279166	21.1667	10.3244	1.12154	9.20556	3.399e-20	3.36702e-18	RP11-107E5.3
ENSG00000087842	ENSG00000087842	13.5831	-7.99003	0.870598	-9.17763	4.40681e-20	4.33967e-18	PIR
ENSG00000082074	ENSG00000082074	18.9293	-7.28453	0.801798	-9.08524	1.03474e-19	1.01302e-17	FYB
ENSG00000170903	ENSG00000170903	34.8118	6.25261	0.688649	9.07953	1.09045e-19	1.06135e-17	MSANTD4
ENSG00000109971	ENSG00000109971	2323.05	2.00876	0.221459	9.07056	1.18405e-19	1.14579e-17	HSPA8
ENSG00000096060	ENSG00000096060	324.195	3.20184	0.353108	9.06758	1.21691e-19	1.17082e-17	FKBP5
ENSG00000113638	ENSG00000113638	24.746	6.61132	0.730568	9.04957	1.43537e-19	1.37311e-17	TTC33
ENSG00000163751	ENSG00000163751	22.711	-8.19789	0.909647	-9.01216	2.02036e-19	1.92175e-17	CPA3
ENSG00000172954	ENSG00000172954	38.0145	4.80248	0.534902	8.97825	2.7511e-19	2.60204e-17	LCLAT1
ENSG00000065057	ENSG00000065057	59.6613	-5.23184	0.582966	-8.97452	2.84594e-19	2.67662e-17	NTHL1
ENSG00000273694	ENSG00000273694	1.62725	-4.48631	0.500695	-8.96016	3.2422e-19	3.03227e-17	U2
ENSG00000173530	ENSG00000173530	51.3177	6.38772	0.717177	8.90676	5.25448e-19	4.88695e-17	TNFRSF10D
ENSG00000229097	ENSG00000229097	104.908	1.50354	0.168961	8.89876	5.64748e-19	5.22345e-17	CALM2P2
ENSG00000114491	ENSG00000114491	144.088	4.29541	0.483125	8.8909	6.06183e-19	5.57589e-17	UMPS
ENSG00000135074	ENSG00000135074	30.8744	8.01462	0.902323	8.88221	6.55446e-19	5.99608e-17	ADAM19
ENSG00000102804	ENSG00000102804	1786.98	3.13128	0.352685	8.87841	6.78214e-19	6.17064e-17	TSC22D1
ENSG00000135953	ENSG00000135953	11.3462	9.49169	1.0703	8.86826	7.42976e-19	6.72333e-17	MFSD9
ENSG00000250749	ENSG00000250749	3.46792	2.85103	0.321562	8.8662	7.56857e-19	6.81212e-17	RP11-451H23.1
ENSG00000100418	ENSG00000100418	50.5562	4.69752	0.530486	8.85512	8.35941e-19	7.48368e-17	DESI1
ENSG00000105948	ENSG00000105948	11.2314	9.45383	1.06903	8.84335	9.28873e-19	8.27141e-17	TTC26
ENSG00000101608	ENSG00000101608	684.836	1.60331	0.181513	8.83308	1.01834e-18	9.02009e-17	MYL12A
ENSG00000167775	ENSG00000167775	32.9122	-5.55201	0.628627	-8.83197	1.0285e-18	9.06212e-17	CD320
ENSG00000153132	ENSG00000153132	27.46	-7.07921	0.802499	-8.82146	1.12974e-18	9.90208e-17	CLGN
ENSG00000174405	ENSG00000174405	11.0316	8.90739	1.01047	8.81506	1.1962e-18	1.043e-16	LIG4
ENSG00000147324	ENSG00000147324	20.8899	6.96247	0.790391	8.80889	1.26388e-18	1.0963e-16	MFHAS1
ENSG00000120129	ENSG00000120129	283.702	-5.23131	0.595712	-8.78161	1.61145e-18	1.39058e-16	DUSP1
ENSG00000125485	ENSG00000125485	21.8088	6.94728	0.791885	8.7731	1.73817e-18	1.49224e-16	DDX31
ENSG00000079805	ENSG00000079805	40.1677	4.27819	0.488024	8.76636	1.84536e-18	1.57618e-16	DNM2
ENSG00000183484	ENSG00000183484	33.5527	6.76485	0.771903	8.76386	1.88668e-18	1.6033e-16	GPR132
ENSG00000009790	ENSG00000009790	27.2858	-6.2655	0.71622	-8.74802	2.17131e-18	1.83585e-16	TRAF3IP3
ENSG00000217801	ENSG00000217801	42.9951	6.31004	0.722994	8.72766	2.60005e-18	2.18731e-16	RP11-465B22.3
ENSG00000262519	ENSG00000262519	34.1454	1.30659	0.149798	8.72238	2.72418e-18	2.28028e-16	TXNP4
ENSG00000080200	ENSG00000080200	11.0425	8.97011	1.02872	8.71967	2.79006e-18	2.3238e-16	CRYBG3
ENSG00000222724	ENSG00000222724	4.2846	-5.06676	0.582691	-8.69545	3.45455e-18	2.863e-16	RNU2-63P
ENSG00000040531	ENSG00000040531	35.0347	6.25899	0.719923	8.69397	3.49983e-18	2.88624e-16	CTNS
ENSG00000197261	ENSG00000197261	12.4116	10.7661	1.23919	8.68805	3.68728e-18	3.02592e-16	C6orf141
ENSG00000135046	ENSG00000135046	386.501	4.21494	0.485656	8.67886	3.99759e-18	3.26457e-16	ANXA1
ENSG00000223668	ENSG00000223668	1.71846	-1.26407	0.145699	-8.67592	4.10232e-18	3.33384e-16	EEF1A1P24
ENSG00000138669	ENSG00000138669	11.7828	-9.64972	1.11371	-8.66445	4.53695e-18	3.66923e-16	PRKG2
ENSG00000228305	ENSG00000228305	18.9141	2.06056	0.238192	8.65085	5.11173e-18	4.1142e-16	AC016734.2
ENSG00000101938	ENSG00000101938	23.8466	-6.95357	0.804921	-8.63882	5.67956e-18	4.52769e-16	CHRDL1
ENSG00000165633	ENSG00000165633	9.28869	12.1883	1.41086	8.63892	5.67476e-18	4.52769e-16	VSTM4
ENSG00000185803	ENSG00000185803	29.5206	6.23547	0.7224	8.6316	6.04989e-18	4.80006e-16	SLC52A2
ENSG00000204161	ENSG00000204161	95.3055	5.10692	0.592805	8.61484	7.00386e-18	5.53074e-16	C10orf128
ENSG00000234036	ENSG00000234036	112.269	1.25335	0.145515	8.61317	7.1066e-18	5.58552e-16	TXNP6
ENSG00000104626	ENSG00000104626	56.8047	4.95457	0.576208	8.59858	8.07083e-18	6.31373e-16	ERI1
ENSG00000230584	ENSG00000230584	26.6716	2.27139	0.264838	8.57652	9.77834e-18	7.61392e-16	CCT5P2
ENSG00000115594	ENSG00000115594	13.3213	10.3125	1.20542	8.55511	1.17758e-17	9.12681e-16	IL1R1
ENSG00000166530	ENSG00000166530	10.1698	1.82379	0.213297	8.55047	1.22591e-17	9.4576e-16	HSBP1P2
ENSG00000267170	ENSG00000267170	9.32644	1.40474	0.164354	8.54703	1.263e-17	9.69905e-16	CALM2P1
ENSG00000275538	ENSG00000275538	21.771	-6.3158	0.739448	-8.54123	1.32798e-17	1.01515e-15	RNVU1-19
ENSG00000006327	ENSG00000006327	69.8352	5.57582	0.652882	8.54032	1.33854e-17	1.01857e-15	TNFRSF12A
ENSG00000147130	ENSG00000147130	50.3386	-4.40481	0.517445	-8.51261	1.70067e-17	1.28828e-15	ZMYM3
ENSG00000110619	ENSG00000110619	69.5266	4.95174	0.582222	8.5049	1.81758e-17	1.37063e-15	CARS
ENSG00000197747	ENSG00000197747	299.337	3.79107	0.446713	8.48658	2.12801e-17	1.59753e-15	S100A10
ENSG00000169213	ENSG00000169213	15.7387	9.55427	1.12707	8.47705	2.30967e-17	1.72617e-15	RAB3B
ENSG00000101152	ENSG00000101152	16.9286	7.5089	0.885854	8.47645	2.32177e-17	1.7275e-15	DNAJC5
ENSG00000183665	ENSG00000183665	11.4581	9.74198	1.1572	8.41859	3.81052e-17	2.82265e-15	TRMT12
ENSG00000173614	ENSG00000173614	16.3142	7.24632	0.86215	8.40494	4.28092e-17	3.15713e-15	NMNAT1
ENSG00000136404	ENSG00000136404	11.2744	10.3193	1.22792	8.40392	4.31829e-17	3.17073e-15	TM6SF1
ENSG00000263002	ENSG00000263002	24.4166	5.87951	0.701045	8.38678	4.99654e-17	3.65271e-15	ZNF234
ENSG00000223724	ENSG00000223724	7.80269	10.0984	1.20603	8.37324	5.60556e-17	4.08012e-15	RAD17P2
ENSG00000136982	ENSG00000136982	28.0457	-5.51935	0.659233	-8.37238	5.64662e-17	4.09221e-15	DSCC1
ENSG00000109321	ENSG00000109321	330.253	-4.98982	0.596626	-8.3634	6.09359e-17	4.3971e-15	AREG
ENSG00000215319	ENSG00000215319	55.2902	1.76269	0.211086	8.35056	6.79428e-17	4.88167e-15	EIF5P1
ENSG00000002919	ENSG00000002919	23.7099	7.81136	0.936604	8.34009	7.42351e-17	5.31098e-15	SNX11
ENSG00000143970	ENSG00000143970	39.0524	4.70003	0.563629	8.33886	7.50116e-17	5.3437e-15	ASXL2
ENSG00000187626	ENSG00000187626	19.0486	7.55089	0.909043	8.30642	9.86331e-17	6.99668e-15	ZKSCAN4
ENSG00000223609	ENSG00000223609	33.4307	6.17751	0.744687	8.29544	1.0818e-16	7.64154e-15	HBD
ENSG00000163171	ENSG00000163171	105.631	4.21784	0.508648	8.29226	1.11113e-16	7.8157e-15	CDC42EP3
ENSG00000136810	ENSG00000136810	866.541	1.20797	0.145721	8.2896	1.13627e-16	7.9591e-15	TXN
ENSG00000241127	ENSG00000241127	36.5941	5.32965	0.644624	8.26784	1.36406e-16	9.51487e-15	YAE1D1
ENSG00000204252	ENSG00000204252	93.217	-5.16426	0.626341	-8.24513	1.64984e-16	1.14606e-14	HLA-DOA
ENSG00000172380	ENSG00000172380	6.98547	12.7211	1.54496	8.23399	1.81081e-16	1.25268e-14	GNG12
ENSG00000148154	ENSG00000148154	12.3459	6.86131	0.834157	8.22545	1.94466e-16	1.33973e-14	UGCG
ENSG00000086015	ENSG00000086015	12.027	7.46443	0.910284	8.20011	2.40165e-16	1.64779e-14	MAST2
ENSG00000215007	ENSG00000215007	62.0163	1.97689	0.241383	8.18987	2.61517e-16	1.78696e-14	DNAJA1P3
ENSG00000143119	ENSG00000143119	1398.26	1.84607	0.225429	8.18914	2.6309e-16	1.7904e-14	CD53
ENSG00000167553	ENSG00000167553	49.4735	2.11357	0.258277	8.18333	2.76112e-16	1.87141e-14	TUBA1C
ENSG00000151014	ENSG00000151014	13.898	5.112	0.624842	8.18128	2.80843e-16	1.8958e-14	CCRN4L
ENSG00000138796	ENSG00000138796	81.9647	-4.0132	0.490996	-8.17357	2.99389e-16	2.01288e-14	HADH
ENSG00000150753	ENSG00000150753	666.784	2.49475	0.305533	8.16526	3.2075e-16	2.14787e-14	CCT5
ENSG00000197050	ENSG00000197050	25.0731	6.23809	0.764165	8.16328	3.26057e-16	2.17471e-14	ZNF420
ENSG00000143753	ENSG00000143753	229.847	2.86185	0.352571	8.11709	4.77509e-16	3.16385e-14	DEGS1
ENSG00000198885	ENSG00000198885	22.2021	5.70739	0.703147	8.11693	4.78139e-16	3.16385e-14	ITPRIPL1
ENSG00000280832	ENSG00000280832	16.6107	8.36173	1.03028	8.11601	4.81741e-16	3.17513e-14	ST3GAL4-AS1
ENSG00000176014	ENSG00000176014	160.06	3.68054	0.454182	8.10366	5.33295e-16	3.50114e-14	TUBB6
ENSG00000111859	ENSG00000111859	13.6256	8.29535	1.0259	8.08592	6.16948e-16	4.0345e-14	NEDD9
ENSG00000116954	ENSG00000116954	12.428	6.35409	0.786636	8.07755	6.60795e-16	4.30442e-14	RRAGC
ENSG00000131724	ENSG00000131724	7.09043	10.5218	1.30419	8.06766	7.16577e-16	4.64969e-14	IL13RA1
ENSG00000132313	ENSG00000132313	80.4255	4.0508	0.504412	8.03073	9.68912e-16	6.26277e-14	MRPL35
ENSG00000063438	ENSG00000063438	17.3224	6.15838	0.767025	8.02892	9.83351e-16	6.30739e-14	AHRR
ENSG00000126249	ENSG00000126249	15.0858	6.77695	0.844058	8.029	9.82692e-16	6.30739e-14	PDCD2L
ENSG00000170027	ENSG00000170027	178.593	2.2762	0.283759	8.02159	1.04381e-15	6.66965e-14	YWHAG
ENSG00000073111	ENSG00000073111	140.131	-3.85085	0.480272	-8.01805	1.0744e-15	6.83898e-14	MCM2
ENSG00000103642	ENSG00000103642	15.8088	8.18258	1.02077	8.01612	1.0914e-15	6.92087e-14	LACTB
ENSG00000114737	ENSG00000114737	109.975	4.7239	0.590557	7.99906	1.2537e-15	7.92008e-14	CISH
ENSG00000232829	ENSG00000232829	11.9027	1.74219	0.218499	7.97343	1.5433e-15	9.67654e-14	GSTO3P
ENSG00000259378	ENSG00000259378	6.68021	2.49894	0.313394	7.97379	1.53878e-15	9.67654e-14	DCAF13P3
ENSG00000186594	ENSG00000186594	47.8678	7.18456	0.902653	7.95938	1.729e-15	1.08004e-13	MIR22HG
ENSG00000144354	ENSG00000144354	216.558	-3.38956	0.425919	-7.95822	1.74525e-15	1.08614e-13	CDCA7
ENSG00000263606	ENSG00000263606	16.7407	3.4283	0.431104	7.95238	1.82964e-15	1.13444e-13	RP11-737O24.3
ENSG00000204315	ENSG00000204315	9.46551	10.8018	1.35892	7.94878	1.88362e-15	1.16361e-13	FKBPL
ENSG00000056736	ENSG00000056736	16.8406	8.39972	1.05762	7.9421	1.98781e-15	1.22345e-13	IL17RB
ENSG00000140830	ENSG00000140830	18.9344	6.43223	0.810118	7.93987	2.02396e-15	1.23661e-13	TXNL4B
ENSG00000165272	ENSG00000165272	29.5195	7.3545	0.926235	7.94021	2.01841e-15	1.23661e-13	AQP3
ENSG00000260490	ENSG00000260490	57.3501	1.36358	0.171752	7.93921	2.03478e-15	1.2387e-13	MYL12BP1
ENSG00000012779	ENSG00000012779	24.4469	6.77938	0.853993	7.93845	2.04728e-15	1.24179e-13	ALOX5
ENSG00000143933	ENSG00000143933	1715.05	1.49216	0.188042	7.93523	2.10101e-15	1.26978e-13	CALM2
ENSG00000164081	ENSG00000164081	69.4297	-4.50164	0.567523	-7.93209	2.15488e-15	1.29765e-13	TEX264
ENSG00000263934	ENSG00000263934	3.01101	-3.82646	0.482578	-7.92921	2.20548e-15	1.32337e-13	SNORD3A
ENSG00000165118	ENSG00000165118	14.0158	6.65645	0.840408	7.92049	2.3657e-15	1.41444e-13	C9orf64
ENSG00000176170	ENSG00000176170	134.171	5.53706	0.699609	7.91451	2.48237e-15	1.47891e-13	SPHK1
ENSG00000167920	ENSG00000167920	13.995	7.25108	0.917705	7.90132	2.7596e-15	1.63824e-13	TMEM99
ENSG00000166908	ENSG00000166908	19.2816	7.11963	0.901484	7.89768	2.84149e-15	1.6809e-13	PIP4K2C
ENSG00000175283	ENSG00000175283	22.9424	6.84414	0.869157	7.87446	3.42222e-15	2.0173e-13	DOLK
ENSG00000262919	ENSG00000262919	15.2928	7.08815	0.900201	7.87397	3.43574e-15	2.01816e-13	FAM58A
ENSG00000168036	ENSG00000168036	316.208	1.33295	0.169345	7.8712	3.51251e-15	2.05605e-13	CTNNB1
ENSG00000100139	ENSG00000100139	13.2572	6.74347	0.857143	7.86738	3.62139e-15	2.11239e-13	MICALL1
ENSG00000173214	ENSG00000173214	12.6511	7.75296	0.985985	7.86316	3.74571e-15	2.17732e-13	KIAA1919
ENSG00000112167	ENSG00000112167	20.2833	7.27887	0.926929	7.85268	4.07253e-15	2.35911e-13	SAYSD1
ENSG00000269028	ENSG00000269028	12.6249	1.07019	0.136313	7.85098	4.128e-15	2.383e-13	MTRNR2L12
ENSG00000197568	ENSG00000197568	8.34272	-9.65892	1.23063	-7.84873	4.2028e-15	2.41784e-13	HHLA3
ENSG00000125740	ENSG00000125740	45.0173	-5.94147	0.757643	-7.84204	4.4328e-15	2.54142e-13	FOSB
ENSG00000123358	ENSG00000123358	39.6671	-6.33585	0.808524	-7.83631	4.63965e-15	2.65094e-13	NR4A1
ENSG00000198924	ENSG00000198924	14.3217	6.65117	0.849979	7.8251	5.07267e-15	2.88849e-13	DCLRE1A
ENSG00000235808	ENSG00000235808	22.0079	0.912668	0.1168	7.81394	5.54274e-15	3.14546e-13	MYL6P2
ENSG00000040933	ENSG00000040933	13.8314	6.43863	0.824994	7.80446	5.9757e-15	3.3797e-13	INPP4A
ENSG00000102007	ENSG00000102007	278.171	2.60207	0.333745	7.79658	6.36081e-15	3.5854e-13	PLP2
ENSG00000168078	ENSG00000168078	5.14908	-9.21692	1.18384	-7.7856	6.93812e-15	3.89769e-13	PBK
ENSG00000105697	ENSG00000105697	24.1769	10.0846	1.29657	7.77787	7.37536e-15	4.12946e-13	HAMP
ENSG00000136997	ENSG00000136997	195.765	3.87835	0.499298	7.7676	7.99898e-15	4.4637e-13	MYC
ENSG00000104889	ENSG00000104889	96.778	-4.38428	0.565193	-7.75714	8.68673e-15	4.83138e-13	RNASEH2A
ENSG00000162676	ENSG00000162676	15.0983	-5.05131	0.651276	-7.75603	8.76322e-15	4.85779e-13	GFI1
ENSG00000182809	ENSG00000182809	154.041	4.84895	0.626128	7.74435	9.60756e-15	5.30825e-13	CRIP2
ENSG00000014138	ENSG00000014138	30.2609	4.92957	0.636871	7.7403	9.91839e-15	5.44406e-13	POLA2
ENSG00000141040	ENSG00000141040	9.01454	9.24287	1.1941	7.74046	9.90544e-15	5.44406e-13	ZNF287
ENSG00000175352	ENSG00000175352	62.4548	4.91384	0.635432	7.73307	1.04982e-14	5.7435e-13	NRIP3
ENSG00000228236	ENSG00000228236	50.9498	1.13167	0.146982	7.69939	1.36718e-14	7.45538e-13	TXNP5
ENSG00000231503	ENSG00000231503	2.91569	-1.2065	0.156882	-7.69051	1.46549e-14	7.96552e-13	PTMAP4
ENSG00000266970	ENSG00000266970	16.6892	8.91065	1.1592	7.68687	1.50783e-14	8.16911e-13	RP11-806H10.4
ENSG00000184992	ENSG00000184992	19.8789	-4.71256	0.613654	-7.67951	1.59696e-14	8.62408e-13	BRI3BP
ENSG00000167562	ENSG00000167562	16.5645	5.90848	0.769513	7.67821	1.61331e-14	8.68437e-13	ZNF701
ENSG00000153044	ENSG00000153044	25.6507	-4.82917	0.629287	-7.67403	1.66681e-14	8.94361e-13	CENPH
ENSG00000125741	ENSG00000125741	24.6243	5.33528	0.696792	7.65691	1.90456e-14	1.01867e-12	OPA3
ENSG00000231665	ENSG00000231665	5.10249	3.96017	0.518316	7.64046	2.16452e-14	1.15402e-12	OGFOD1P1
ENSG00000167720	ENSG00000167720	15.7515	5.57615	0.729936	7.63923	2.18521e-14	1.16135e-12	SRR
ENSG00000153767	ENSG00000153767	25.0129	5.53422	0.72472	7.63636	2.23455e-14	1.18382e-12	GTF2E1
ENSG00000269904	ENSG00000269904	5.29443	5.87147	0.768932	7.63587	2.24294e-14	1.18451e-12	MAP2K4P1
ENSG00000166224	ENSG00000166224	107.91	4.13191	0.541443	7.63129	2.32423e-14	1.22358e-12	SGPL1
ENSG00000101082	ENSG00000101082	11.3632	-7.33967	0.962613	-7.62474	2.44532e-14	1.2833e-12	SLA2
ENSG00000003096	ENSG00000003096	9.31143	-9.78963	1.2841	-7.62372	2.46465e-14	1.2894e-12	KLHL13
ENSG00000123908	ENSG00000123908	173.688	2.67332	0.350683	7.62317	2.47517e-14	1.29087e-12	AGO2
ENSG00000234883	ENSG00000234883	131.365	2.91393	0.382758	7.61298	2.67851e-14	1.39257e-12	MIR155HG
ENSG00000198954	ENSG00000198954	43.7459	5.91312	0.776937	7.61081	2.72377e-14	1.41172e-12	KIF1BP
ENSG00000179271	ENSG00000179271	251.399	2.34304	0.308027	7.60661	2.81378e-14	1.45388e-12	GADD45GIP1
ENSG00000172247	ENSG00000172247	29.5061	-4.09051	0.538529	-7.59571	3.06109e-14	1.57679e-12	C1QTNF4
ENSG00000161888	ENSG00000161888	33.5848	-4.32914	0.570326	-7.59064	3.18339e-14	1.63476e-12	SPC24
ENSG00000249241	ENSG00000249241	7.48762	-10.6524	1.40521	-7.58066	3.43797e-14	1.76009e-12	AC195454.1
ENSG00000227765	ENSG00000227765	14.8807	1.26202	0.166525	7.57857	3.49377e-14	1.78321e-12	MYL12BP2
ENSG00000135362	ENSG00000135362	20.1752	7.29842	0.964353	7.56821	3.78413e-14	1.92554e-12	PRR5L
ENSG00000065183	ENSG00000065183	92.1672	3.72908	0.495206	7.53036	5.06e-14	2.56695e-12	WDR3
ENSG00000110841	ENSG00000110841	161.054	3.2909	0.437253	7.5263	5.21978e-14	2.64001e-12	PPFIBP1
ENSG00000196182	ENSG00000196182	48.2607	4.53723	0.603782	7.51467	5.70538e-14	2.87692e-12	STK40
ENSG00000226543	ENSG00000226543	37.8635	0.904955	0.120466	7.51214	5.81672e-14	2.9155e-12	MYL6P1
ENSG00000242562	ENSG00000242562	16.3055	2.58706	0.344367	7.51252	5.80002e-14	2.9155e-12	DCAF13P1
ENSG00000233834	ENSG00000233834	14.0498	8.87734	1.18206	7.51004	5.91075e-14	2.95379e-12	AC005083.1
ENSG00000150768	ENSG00000150768	41.3229	4.55268	0.606953	7.50088	6.3392e-14	3.15847e-12	DLAT
ENSG00000279078	ENSG00000279078	8.81286	8.87669	1.18429	7.49539	6.60995e-14	3.28359e-12	SND1-IT1
ENSG00000242715	ENSG00000242715	10.219	-5.94014	0.793721	-7.48391	7.21408e-14	3.5731e-12	CCDC169
ENSG00000089685	ENSG00000089685	103.988	-4.29069	0.574045	-7.47449	7.7504e-14	3.82742e-12	BIRC5
ENSG00000135404	ENSG00000135404	805.825	1.50855	0.202056	7.46599	8.26785e-14	4.07094e-12	CD63
ENSG00000215482	ENSG00000215482	2.53424	1.59071	0.213303	7.45752	8.81675e-14	4.32848e-12	CALM2P3
ENSG00000185986	ENSG00000185986	5.13636	4.18895	0.561766	7.45676	8.86782e-14	4.34082e-12	SDHAP3
ENSG00000181218	ENSG00000181218	13.4594	-6.34726	0.852056	-7.44934	9.3807e-14	4.57849e-12	HIST3H2A
ENSG00000204209	ENSG00000204209	143.411	3.69863	0.497279	7.43774	1.02424e-13	4.98455e-12	DAXX
ENSG00000013573	ENSG00000013573	12.3912	-4.88188	0.65681	-7.43271	1.06395e-13	5.16277e-12	DDX11
ENSG00000196437	ENSG00000196437	12.9806	7.45443	1.00312	7.43127	1.07561e-13	5.20428e-12	ZNF569
ENSG00000172840	ENSG00000172840	9.2593	6.67991	0.900501	7.41799	1.18908e-13	5.73669e-12	PDP2
ENSG00000199851	ENSG00000199851	0.916988	-3.7428	0.505875	-7.39865	1.37572e-13	6.61807e-12	U3
ENSG00000178896	ENSG00000178896	100.34	3.47253	0.469962	7.38896	1.47983e-13	7.09853e-12	EXOSC4
ENSG00000179832	ENSG00000179832	15.8786	5.52658	0.748004	7.38843	1.48572e-13	7.1064e-12	MROH1
ENSG00000213264	ENSG00000213264	4.26409	3.39984	0.460519	7.38262	1.552e-13	7.4023e-12	NIP7P2
ENSG00000166821	ENSG00000166821	11.3239	8.32361	1.12844	7.37623	1.62831e-13	7.74419e-12	PEX11A
ENSG00000118680	ENSG00000118680	831.851	1.3844	0.187802	7.3716	1.68596e-13	7.99567e-12	MYL12B
ENSG00000133422	ENSG00000133422	11.7961	6.71215	0.910973	7.36811	1.73069e-13	8.1846e-12	MORC2
ENSG00000187535	ENSG00000187535	7.59793	-8.86558	1.20465	-7.35947	1.8464e-13	8.7072e-12	IFT140
ENSG00000141378	ENSG00000141378	128.67	3.04289	0.413637	7.35642	1.88913e-13	8.8837e-12	PTRH2
ENSG00000104951	ENSG00000104951	36.3412	5.66658	0.770481	7.3546	1.915e-13	8.98012e-12	IL4I1
ENSG00000100664	ENSG00000100664	885.439	1.49514	0.203394	7.35095	1.96801e-13	9.20293e-12	EIF5
ENSG00000186891	ENSG00000186891	12.8406	6.86844	0.935613	7.34111	2.11826e-13	9.87792e-12	TNFRSF18
ENSG00000102531	ENSG00000102531	324.227	2.85997	0.389765	7.33769	2.17313e-13	1.01057e-11	FNDC3A
ENSG00000155858	ENSG00000155858	8.00547	8.0735	1.10497	7.30653	2.74128e-13	1.27124e-11	LSM11
ENSG00000255823	ENSG00000255823	21.0671	0.926145	0.126808	7.30349	2.80394e-13	1.29671e-11	MTRNR2L8
ENSG00000067836	ENSG00000067836	23.1115	-5.61493	0.768866	-7.30287	2.81702e-13	1.29916e-11	ROGDI
ENSG00000256045	ENSG00000256045	1.82722	1.02758	0.140749	7.30083	2.86006e-13	1.31539e-11	MTRNR2L10
ENSG00000267809	ENSG00000267809	252.557	1.57009	0.215157	7.29739	2.93399e-13	1.3457e-11	NDUFV2P1
ENSG00000214144	ENSG00000214144	1.31995	1.85313	0.254139	7.2918	3.0585e-13	1.39897e-11	RP11-488L18.1
ENSG00000186300	ENSG00000186300	16.3527	8.08713	1.10968	7.28779	3.15074e-13	1.43724e-11	ZNF555
ENSG00000156689	ENSG00000156689	16.4379	10.2623	1.40849	7.28605	3.19175e-13	1.45199e-11	GLYATL2
ENSG00000188827	ENSG00000188827	9.53534	7.67965	1.05407	7.28568	3.20058e-13	1.45206e-11	SLX4
ENSG00000256331	ENSG00000256331	3.05838	2.6348	0.362084	7.27677	3.41907e-13	1.54699e-11	NIFKP3
ENSG00000100985	ENSG00000100985	14.8835	8.51143	1.17019	7.27354	3.50175e-13	1.58013e-11	MMP9
ENSG00000174059	ENSG00000174059	310.643	-2.91394	0.401139	-7.26416	3.75364e-13	1.68924e-11	CD34
ENSG00000109814	ENSG00000109814	48.7249	4.07124	0.560675	7.26132	3.83318e-13	1.72041e-11	UGDH
ENSG00000196204	ENSG00000196204	35.5041	3.22135	0.443684	7.26047	3.85761e-13	1.72674e-11	RNF216P1
ENSG00000168765	ENSG00000168765	18.8977	-5.0217	0.693882	-7.2371	4.58372e-13	2.04629e-11	GSTM4
ENSG00000170468	ENSG00000170468	10.0976	4.40643	0.609606	7.22833	4.88982e-13	2.17714e-11	C14orf169
ENSG00000226986	ENSG00000226986	11.4279	1.64164	0.227216	7.22505	5.00911e-13	2.22434e-11	RP11-543B16.2
ENSG00000100926	ENSG00000100926	10.9486	4.58505	0.635408	7.21591	5.35734e-13	2.37268e-11	TM9SF1
ENSG00000108953	ENSG00000108953	611.428	1.12107	0.15558	7.20574	5.77308e-13	2.55006e-11	YWHAE
ENSG00000054219	ENSG00000054219	18.7662	4.86307	0.675206	7.20235	5.91823e-13	2.60729e-11	LY75
ENSG00000051009	ENSG00000051009	14.2844	7.67377	1.06671	7.19384	6.29935e-13	2.76791e-11	FAM160A2
ENSG00000102755	ENSG00000102755	157.466	4.54403	0.632272	7.18683	6.63122e-13	2.90611e-11	FLT1
ENSG00000228328	ENSG00000228328	84.1194	1.06771	0.148751	7.17782	7.08312e-13	3.09604e-11	RP11-516A11.1
ENSG00000063587	ENSG00000063587	12.0594	7.20177	1.0034	7.17735	7.10769e-13	3.09869e-11	ZNF275
ENSG00000176422	ENSG00000176422	41.7663	4.17082	0.581673	7.17038	7.47878e-13	3.25201e-11	SPRYD4
ENSG00000168906	ENSG00000168906	366.021	2.31949	0.323773	7.16392	7.84007e-13	3.40027e-11	MAT2A
ENSG00000134802	ENSG00000134802	119.731	2.98058	0.416573	7.155	8.3673e-13	3.61956e-11	SLC43A3
ENSG00000005884	ENSG00000005884	9.85837	6.97852	0.975462	7.15407	8.42413e-13	3.63475e-11	ITGA3
ENSG00000088766	ENSG00000088766	27.6348	4.49642	0.62914	7.14692	8.87435e-13	3.81917e-11	CRLS1
ENSG00000213290	ENSG00000213290	80.7937	1.05807	0.148119	7.14339	9.10553e-13	3.90861e-11	PGK1P2
ENSG00000145685	ENSG00000145685	12.8651	7.17996	1.00597	7.13732	9.51703e-13	4.0748e-11	LHFPL2
ENSG00000162840	ENSG00000162840	3.22156	-3.64555	0.511096	-7.13281	9.834e-13	4.19216e-11	MT2P1
ENSG00000243364	ENSG00000243364	8.86867	8.74748	1.22639	7.13271	9.84123e-13	4.19216e-11	EFNA4
ENSG00000088325	ENSG00000088325	59.9943	-4.09229	0.574126	-7.12786	1.01941e-12	4.33147e-11	TPX2
ENSG00000060140	ENSG00000060140	12.652	7.61118	1.06825	7.12491	1.04148e-12	4.41404e-11	STYK1
ENSG00000073008	ENSG00000073008	17.8779	5.18141	0.727986	7.11746	1.09932e-12	4.64741e-11	PVR
ENSG00000026025	ENSG00000026025	555.52	1.68669	0.237022	7.11616	1.10972e-12	4.67953e-11	VIM
ENSG00000115946	ENSG00000115946	57.4938	3.54187	0.498198	7.10936	1.1658e-12	4.90367e-11	PNO1
ENSG00000089050	ENSG00000089050	8.43063	8.46329	1.19278	7.09542	1.28956e-12	5.41067e-11	RBBP9
ENSG00000228065	ENSG00000228065	15.012	-5.23439	0.738714	-7.08581	1.38233e-12	5.7854e-11	LINC01515
ENSG00000236090	ENSG00000236090	3.82544	0.899863	0.127006	7.0852	1.38845e-12	5.79653e-11	LDHAP3
ENSG00000126903	ENSG00000126903	11.1229	8.81493	1.24492	7.08069	1.43435e-12	5.97326e-11	SLC10A3
ENSG00000108176	ENSG00000108176	17.6087	7.17149	1.01394	7.0729	1.5173e-12	6.30301e-11	DNAJC12
ENSG00000186998	ENSG00000186998	6.39381	-5.17955	0.732722	-7.06892	1.56144e-12	6.47031e-11	EMID1
ENSG00000213468	ENSG00000213468	26.7091	-4.50734	0.638911	-7.05472	1.72942e-12	7.14872e-11	FIRRE
ENSG00000235609	ENSG00000235609	12.4843	7.72381	1.09504	7.05347	1.74504e-12	7.19552e-11	AF127936.9
ENSG00000116852	ENSG00000116852	32.6224	5.25333	0.745174	7.0498	1.79178e-12	7.37005e-11	KIF21B
ENSG00000151849	ENSG00000151849	25.2328	5.26268	0.746742	7.04753	1.82128e-12	7.47304e-11	CENPJ
ENSG00000198431	ENSG00000198431	206.781	2.96859	0.421777	7.0383	1.94605e-12	7.96548e-11	TXNRD1
ENSG00000204516	ENSG00000204516	14.2251	5.74824	0.818293	7.02467	2.14577e-12	8.76153e-11	MICB
ENSG00000135678	ENSG00000135678	5.44022	7.86976	1.12066	7.02244	2.18033e-12	8.881e-11	CPM
ENSG00000206053	ENSG00000206053	55.319	4.12832	0.588176	7.01884	2.23714e-12	9.09028e-11	HN1L
ENSG00000113318	ENSG00000113318	23.9242	5.26455	0.750357	7.01606	2.28217e-12	9.24647e-11	MSH3
ENSG00000147457	ENSG00000147457	43.3698	4.6058	0.656491	7.01578	2.28663e-12	9.24647e-11	CHMP7
ENSG00000169230	ENSG00000169230	143.849	1.87873	0.267981	7.01069	2.37141e-12	9.56621e-11	PRELID1
ENSG00000160446	ENSG00000160446	56.439	3.85987	0.551146	7.00336	2.4989e-12	1.00563e-10	ZDHHC12
ENSG00000143457	ENSG00000143457	49.9333	4.2598	0.608637	6.99892	2.57941e-12	1.03554e-10	GOLPH3L
ENSG00000071539	ENSG00000071539	42.6807	4.75642	0.680345	6.9912	2.72553e-12	1.09158e-10	TRIP13
ENSG00000167114	ENSG00000167114	8.62095	6.87024	0.983792	6.98343	2.88055e-12	1.14885e-10	SLC27A4
ENSG00000228118	ENSG00000228118	16.6287	0.864299	0.123766	6.98335	2.88225e-12	1.14885e-10	MYL6P5
ENSG00000217555	ENSG00000217555	2.65438	2.70521	0.387573	6.97988	2.95438e-12	1.1748e-10	CKLF
ENSG00000278318	ENSG00000278318	14.3202	9.33446	1.33871	6.97273	3.10856e-12	1.23319e-10	ZNF229
ENSG00000182318	ENSG00000182318	15.0707	7.16722	1.02916	6.96413	3.30441e-12	1.30778e-10	ZSCAN22
ENSG00000175866	ENSG00000175866	13.7669	5.99115	0.86378	6.93597	4.03443e-12	1.58919e-10	BAIAP2
ENSG00000214857	ENSG00000214857	1.67173	1.34138	0.193393	6.93603	4.03261e-12	1.58919e-10	SHFM1P1
ENSG00000130706	ENSG00000130706	164.717	2.62415	0.378852	6.92658	4.31144e-12	1.69431e-10	ADRM1
ENSG00000146109	ENSG00000146109	120.558	3.18104	0.459886	6.91702	4.61251e-12	1.80838e-10	ABT1
ENSG00000119943	ENSG00000119943	7.38867	-7.67019	1.10908	-6.91583	4.65141e-12	1.81937e-10	PYROXD2
ENSG00000080986	ENSG00000080986	40.4905	-4.71342	0.681723	-6.91399	4.71219e-12	1.83885e-10	NDC80
ENSG00000141424	ENSG00000141424	29.1415	5.021	0.727061	6.90588	4.9892e-12	1.94242e-10	SLC39A6
ENSG00000168003	ENSG00000168003	310.355	2.72454	0.39457	6.90508	5.01748e-12	1.9489e-10	SLC3A2
ENSG00000219951	ENSG00000219951	7.87901	0.622079	0.0903121	6.88811	5.65381e-12	2.19098e-10	RP11-378G13.2
ENSG00000220522	ENSG00000220522	2.51301	2.47106	0.358763	6.88771	5.6696e-12	2.19203e-10	RP1-177A13.1
ENSG00000135763	ENSG00000135763	19.7042	4.90766	0.713173	6.88144	5.92508e-12	2.28552e-10	URB2
ENSG00000171695	ENSG00000171695	13.8789	-5.54642	0.806333	-6.87858	6.04533e-12	2.32655e-10	LKAAEAR1
ENSG00000162396	ENSG00000162396	11.9945	8.68639	1.26755	6.85289	7.23739e-12	2.77893e-10	PARS2
ENSG00000114346	ENSG00000114346	14.1699	5.32667	0.777804	6.84835	7.47056e-12	2.86189e-10	ECT2
ENSG00000142227	ENSG00000142227	497.56	1.23826	0.181311	6.82952	8.51998e-12	3.25646e-10	EMP3
ENSG00000001084	ENSG00000001084	15.3066	5.86118	0.859273	6.8211	9.0348e-12	3.44537e-10	GCLC
ENSG00000259838	ENSG00000259838	10.5056	1.87596	0.27509	6.81943	9.1402e-12	3.47764e-10	TCEB1P2
ENSG00000276216	ENSG00000276216	6.99123	-5.74295	0.842888	-6.81342	9.53033e-12	3.61785e-10	CH17-373J23.1
ENSG00000142961	ENSG00000142961	13.4755	10.1124	1.48594	6.80537	1.00793e-11	3.81759e-10	MOB3C
ENSG00000198814	ENSG00000198814	8.60121	4.11986	0.605465	6.80446	1.01429e-11	3.83302e-10	GK
ENSG00000204439	ENSG00000204439	16.9143	6.65583	0.97842	6.80263	1.02724e-11	3.87319e-10	C6orf47
ENSG00000112303	ENSG00000112303	5.28636	-8.78424	1.29165	-6.8008	1.04042e-11	3.91409e-10	VNN2
ENSG00000123353	ENSG00000123353	97.6873	2.84962	0.419318	6.79583	1.0769e-11	4.04225e-10	ORMDL2
ENSG00000196227	ENSG00000196227	30.2916	-4.66885	0.687685	-6.78922	1.12739e-11	4.2223e-10	FAM217B
ENSG00000123219	ENSG00000123219	59.7294	-3.54443	0.522133	-6.78838	1.13403e-11	4.23767e-10	CENPK
ENSG00000139197	ENSG00000139197	7.53506	7.88037	1.16156	6.78427	1.16676e-11	4.35029e-10	PEX5
ENSG00000168924	ENSG00000168924	76.8026	2.74688	0.404998	6.78245	1.18152e-11	4.39552e-10	LETM1
ENSG00000151012	ENSG00000151012	77.2106	5.02754	0.741425	6.78091	1.19422e-11	4.43292e-10	SLC7A11
ENSG00000225536	ENSG00000225536	40.4754	2.25611	0.332935	6.77642	1.23188e-11	4.5626e-10	STIP1P3
ENSG00000184785	ENSG00000184785	12.3899	-5.70944	0.842857	-6.77391	1.25347e-11	4.63229e-10	SMIM10
ENSG00000148925	ENSG00000148925	78.748	3.98797	0.590018	6.75905	1.38897e-11	5.12176e-10	BTBD10
ENSG00000141179	ENSG00000141179	13.8947	5.61492	0.831816	6.7502	1.47643e-11	5.43228e-10	PCTP
ENSG00000137601	ENSG00000137601	58.9255	3.79041	0.561743	6.74758	1.50329e-11	5.50691e-10	NEK1
ENSG00000182351	ENSG00000182351	2.95274	3.40396	0.50447	6.7476	1.50312e-11	5.50691e-10	CRIP1P4
ENSG00000228794	ENSG00000228794	8.46518	5.97145	0.88751	6.72831	1.71641e-11	6.27389e-10	LINC01128
ENSG00000130755	ENSG00000130755	784.042	-1.27288	0.189238	-6.72637	1.73954e-11	6.34458e-10	GMFG
ENSG00000139687	ENSG00000139687	102.202	2.51068	0.373546	6.72121	1.80228e-11	6.55911e-10	RB1
ENSG00000070669	ENSG00000070669	161.177	4.29953	0.639945	6.71859	1.83485e-11	6.66318e-10	ASNS
ENSG00000126777	ENSG00000126777	236.221	1.48031	0.220487	6.71383	1.89581e-11	6.86965e-10	KTN1
ENSG00000110851	ENSG00000110851	20.1307	5.82071	0.867461	6.71005	1.94557e-11	7.03473e-10	PRDM4
ENSG00000080503	ENSG00000080503	122.944	-2.61638	0.390201	-6.70521	2.01112e-11	7.24047e-10	SMARCA2
ENSG00000218582	ENSG00000218582	76.2569	0.75208	0.112163	6.70523	2.01094e-11	7.24047e-10	GAPDHP63
ENSG00000127533	ENSG00000127533	13.1054	6.42574	0.958487	6.70404	2.02729e-11	7.28302e-10	F2RL3
ENSG00000161298	ENSG00000161298	10.212	3.93858	0.588453	6.69312	2.18464e-11	7.83151e-10	ZNF382
ENSG00000185917	ENSG00000185917	22.3443	4.87531	0.730842	6.67082	2.54373e-11	9.09928e-10	SETD4
ENSG00000080815	ENSG00000080815	134.288	3.14373	0.471426	6.66855	2.58336e-11	9.22132e-10	PSEN1
ENSG00000137812	ENSG00000137812	22.2337	4.96394	0.744461	6.66783	2.59606e-11	9.24693e-10	CASC5
ENSG00000274828	ENSG00000274828	7.32957	9.24561	1.38677	6.66699	2.61096e-11	9.28027e-10	RP11-567M16.6
ENSG00000140650	ENSG00000140650	14.8471	4.07826	0.612121	6.6625	2.69204e-11	9.54817e-10	PMM2
ENSG00000183091	ENSG00000183091	10.8335	5.40586	0.811585	6.66087	2.72207e-11	9.6343e-10	NEB
ENSG00000232267	ENSG00000232267	16.1334	2.03121	0.305613	6.64635	3.00444e-11	1.06113e-09	ACTR3P2
ENSG00000249489	ENSG00000249489	86.1046	0.703696	0.105883	6.64598	3.01207e-11	1.06158e-09	GAPDHP70
ENSG00000125434	ENSG00000125434	6.15772	-8.93568	1.34778	-6.62993	3.35843e-11	1.18117e-09	SLC25A35
ENSG00000107968	ENSG00000107968	93.2261	-4.04952	0.611094	-6.62668	3.43323e-11	1.20494e-09	MAP3K8
ENSG00000224282	ENSG00000224282	2.08284	-2.12578	0.320918	-6.62406	3.49472e-11	1.22396e-09	CTD-2290C23.1
ENSG00000255248	ENSG00000255248	19.0781	9.074	1.36997	6.62349	3.50814e-11	1.22609e-09	RP11-166D19.1
ENSG00000198468	ENSG00000198468	8.22653	-6.94139	1.05073	-6.60627	3.9412e-11	1.37458e-09	FLVCR1-AS1
ENSG00000186603	ENSG00000186603	18.5497	-5.50183	0.832897	-6.60565	3.95768e-11	1.37745e-09	HPDL
ENSG00000176473	ENSG00000176473	10.0849	7.41103	1.12296	6.59953	4.1247e-11	1.43261e-09	WDR25
ENSG00000172081	ENSG00000172081	60.544	3.59679	0.545071	6.59876	4.14619e-11	1.43709e-09	MOB3A
ENSG00000157483	ENSG00000157483	97.0245	4.13332	0.627526	6.5867	4.49719e-11	1.55553e-09	MYO1E
ENSG00000177302	ENSG00000177302	21.3828	4.82284	0.732767	6.58168	4.65154e-11	1.6056e-09	TOP3A
ENSG00000134815	ENSG00000134815	10.3355	5.09908	0.774952	6.57986	4.70888e-11	1.62204e-09	DHX34
ENSG00000139679	ENSG00000139679	141.653	3.3716	0.51278	6.57513	4.86102e-11	1.67101e-09	LPAR6
ENSG00000167670	ENSG00000167670	27.7737	-4.05989	0.618307	-6.56614	5.16373e-11	1.77143e-09	CHAF1A
ENSG00000086061	ENSG00000086061	871.482	1.67681	0.255678	6.55829	5.44294e-11	1.8634e-09	DNAJA1
ENSG00000154719	ENSG00000154719	118.724	3.00659	0.458829	6.55275	5.64876e-11	1.92991e-09	MRPL39
ENSG00000165502	ENSG00000165502	562.752	0.930637	0.142038	6.55202	5.67629e-11	1.93537e-09	RPL36AL
ENSG00000235587	ENSG00000235587	343.999	0.719741	0.110204	6.53097	6.53444e-11	2.22344e-09	GAPDHP65
ENSG00000132801	ENSG00000132801	11.3594	9.33974	1.43139	6.52493	6.80346e-11	2.31028e-09	ZSWIM3
ENSG00000108826	ENSG00000108826	187.744	2.6557	0.40714	6.52281	6.90021e-11	2.33839e-09	MRPL27
ENSG00000256081	ENSG00000256081	2.50616	1.99766	0.307218	6.50242	7.90406e-11	2.67317e-09	AE000658.25
ENSG00000012211	ENSG00000012211	11.3986	6.88838	1.06014	6.49761	8.16052e-11	2.7488e-09	PRICKLE3
ENSG00000111331	ENSG00000111331	26.3092	-4.95395	0.762424	-6.49764	8.15919e-11	2.7488e-09	OAS3
ENSG00000150991	ENSG00000150991	736.144	-1.06033	0.163268	-6.49445	8.33361e-11	2.80146e-09	UBC
ENSG00000130052	ENSG00000130052	15.5249	5.79451	0.892839	6.48998	8.58481e-11	2.88013e-09	STARD8
ENSG00000138073	ENSG00000138073	71.4173	3.61619	0.557423	6.48734	8.73671e-11	2.92522e-09	PREB
ENSG00000150093	ENSG00000150093	125.243	2.31791	0.358086	6.47305	9.60437e-11	3.20932e-09	ITGB1
ENSG00000167799	ENSG00000167799	25.1342	-4.95004	0.765321	-6.46793	9.9355e-11	3.31335e-09	NUDT8
ENSG00000164168	ENSG00000164168	55.6103	3.74584	0.580624	6.45141	1.10813e-10	3.68811e-09	TMEM184C
ENSG00000092841	ENSG00000092841	1393.52	0.773912	0.120045	6.44687	1.14186e-10	3.79283e-09	MYL6
ENSG00000171488	ENSG00000171488	90.0873	3.99335	0.619816	6.4428	1.17287e-10	3.88814e-09	LRRC8C
ENSG00000151611	ENSG00000151611	9.75485	6.81499	1.06029	6.42745	1.29763e-10	4.29321e-09	MMAA
ENSG00000169612	ENSG00000169612	11.3741	2.58784	0.402762	6.42523	1.31669e-10	4.34766e-09	FAM103A1
ENSG00000157404	ENSG00000157404	121.645	-3.23225	0.503168	-6.42379	1.32919e-10	4.38032e-09	KIT
ENSG00000189403	ENSG00000189403	259.601	-1.11581	0.173904	-6.41624	1.39679e-10	4.59404e-09	HMGB1
ENSG00000248323	ENSG00000248323	36.6776	4.81125	0.750039	6.41467	1.4113e-10	4.63268e-09	LUCAT1
ENSG00000134001	ENSG00000134001	378.722	2.07563	0.323923	6.40781	1.47628e-10	4.83648e-09	EIF2S1
ENSG00000114529	ENSG00000114529	9.16202	11.0199	1.72001	6.40689	1.48518e-10	4.85612e-09	C3orf52
ENSG00000149218	ENSG00000149218	14.6293	6.06079	0.946201	6.40539	1.49983e-10	4.89449e-09	ENDOD1
ENSG00000038427	ENSG00000038427	82.256	6.22555	0.972963	6.39854	1.56865e-10	5.10911e-09	VCAN
ENSG00000174233	ENSG00000174233	9.24058	6.16022	0.963176	6.39573	1.59778e-10	5.19386e-09	ADCY6
ENSG00000021574	ENSG00000021574	25.1803	4.21005	0.659027	6.38828	1.67766e-10	5.44297e-09	SPAST
ENSG00000106701	ENSG00000106701	6.62853	6.42847	1.00647	6.38717	1.68983e-10	5.47183e-09	FSD1L
ENSG00000233300	ENSG00000233300	2.13586	1.01934	0.159609	6.38647	1.69758e-10	5.48633e-09	EIF4A1P1
ENSG00000155438	ENSG00000155438	158.784	2.40129	0.376188	6.3832	1.73425e-10	5.59266e-09	NIFK
ENSG00000197016	ENSG00000197016	8.66503	2.96044	0.463805	6.38294	1.73716e-10	5.59266e-09	ZNF470
ENSG00000225746	ENSG00000225746	9.44368	5.81139	0.910887	6.37993	1.77173e-10	5.69301e-09	SNHG23
ENSG00000167862	ENSG00000167862	59.0447	3.58916	0.562626	6.3793	1.77905e-10	5.70556e-09	ICT1
ENSG00000138678	ENSG00000138678	131.606	3.23046	0.506604	6.37669	1.80951e-10	5.79216e-09	AGPAT9
ENSG00000172785	ENSG00000172785	48.7233	1.73652	0.272548	6.37143	1.87279e-10	5.98328e-09	CBWD1
ENSG00000143771	ENSG00000143771	133.889	2.42388	0.380501	6.37024	1.88734e-10	6.01828e-09	CNIH4
ENSG00000148110	ENSG00000148110	36.5841	3.42569	0.537962	6.36791	1.91617e-10	6.09861e-09	HIATL1
ENSG00000135486	ENSG00000135486	322.357	-0.815463	0.128084	-6.36664	1.93213e-10	6.13774e-09	HNRNPA1
ENSG00000119013	ENSG00000119013	189.72	2.21456	0.347863	6.3662	1.93763e-10	6.14353e-09	NDUFB3
ENSG00000250669	ENSG00000250669	4.09166	2.55546	0.401543	6.3641	1.96438e-10	6.21658e-09	RP11-83M16.3
ENSG00000273338	ENSG00000273338	22.701	-2.64408	0.415918	-6.35721	2.05455e-10	6.48967e-09	RP11-386I14.4
ENSG00000170631	ENSG00000170631	12.4715	7.0072	1.1033	6.35113	2.13737e-10	6.73856e-09	ZNF16
ENSG00000138623	ENSG00000138623	6.91136	7.37514	1.16225	6.34555	2.21626e-10	6.97415e-09	SEMA7A
ENSG00000197037	ENSG00000197037	12.2464	6.07361	0.957281	6.34465	2.22934e-10	7.00214e-09	ZSCAN25
ENSG00000213341	ENSG00000213341	31.2556	4.50446	0.710042	6.34393	2.23974e-10	7.02164e-09	CHUK
ENSG00000161558	ENSG00000161558	7.19935	-7.38662	1.16498	-6.34058	2.28907e-10	7.1495e-09	TMEM143
ENSG00000228232	ENSG00000228232	206.411	0.696814	0.109895	6.34075	2.28647e-10	7.1495e-09	GAPDHP1
ENSG00000231313	ENSG00000231313	45.1937	0.851201	0.13426	6.33994	2.29858e-10	7.16584e-09	CLIC1P1
ENSG00000102221	ENSG00000102221	11.15	6.31186	0.997916	6.32504	2.53161e-10	7.87763e-09	JADE3
ENSG00000127511	ENSG00000127511	29.4221	3.88124	0.61433	6.31785	2.65235e-10	8.23802e-09	SIN3B
ENSG00000130193	ENSG00000130193	20.1623	-4.12769	0.653371	-6.31754	2.65766e-10	8.23923e-09	THEM6
ENSG00000228623	ENSG00000228623	9.51065	-6.12081	0.969191	-6.31538	2.69493e-10	8.33934e-09	ZNF883
ENSG00000178146	ENSG00000178146	8.63354	4.4238	0.70054	6.31485	2.7042e-10	8.35259e-09	RP1-232L22__B.1
ENSG00000265545	ENSG00000265545	19.7133	1.68348	0.266648	6.31348	2.72826e-10	8.41139e-09	RP11-183C12.1
ENSG00000128191	ENSG00000128191	16.6349	3.86856	0.61282	6.31272	2.74166e-10	8.43717e-09	DGCR8
ENSG00000117597	ENSG00000117597	57.7826	3.76895	0.597163	6.31144	2.76457e-10	8.49204e-09	DIEXF
ENSG00000105854	ENSG00000105854	100.631	-3.26044	0.516647	-6.31076	2.77666e-10	8.51358e-09	PON2
ENSG00000111640	ENSG00000111640	2346.21	0.718105	0.113839	6.3081	2.82482e-10	8.6454e-09	GAPDH
ENSG00000172432	ENSG00000172432	14.8633	5.88052	0.932724	6.30467	2.88814e-10	8.82306e-09	GTPBP2
ENSG00000186889	ENSG00000186889	7.27553	-8.77338	1.39339	-6.29645	3.04542e-10	9.28659e-09	TMEM17
ENSG00000171421	ENSG00000171421	101.972	2.30595	0.366326	6.29479	3.07809e-10	9.36916e-09	MRPL36
ENSG00000105641	ENSG00000105641	12.0297	5.05112	0.803061	6.28983	3.17811e-10	9.65602e-09	SLC5A5
ENSG00000107104	ENSG00000107104	14.6455	-5.13771	0.818575	-6.27641	3.46478e-10	1.05079e-08	KANK1
ENSG00000113407	ENSG00000113407	354.179	2.18264	0.347802	6.27552	3.48458e-10	1.05489e-08	TARS
ENSG00000173218	ENSG00000173218	30.8061	4.67029	0.744308	6.27467	3.50367e-10	1.05833e-08	VANGL1
ENSG00000197457	ENSG00000197457	15.9743	-4.85613	0.773952	-6.27446	3.50861e-10	1.05833e-08	STMN3
ENSG00000106546	ENSG00000106546	158.723	2.7938	0.445431	6.27212	3.56158e-10	1.07238e-08	AHR
ENSG00000125148	ENSG00000125148	41.0389	-3.75596	0.59944	-6.26578	3.70955e-10	1.11493e-08	MT2A
ENSG00000112984	ENSG00000112984	18.4389	-4.90481	0.783	-6.26412	3.74935e-10	1.12487e-08	KIF20A
ENSG00000185163	ENSG00000185163	7.20252	-5.45036	0.870358	-6.2622	3.79593e-10	1.13681e-08	DDX51
ENSG00000235272	ENSG00000235272	12.1112	2.42551	0.387505	6.25929	3.86739e-10	1.15614e-08	FAM103A2P
ENSG00000154803	ENSG00000154803	18.1385	2.70239	0.431763	6.25897	3.87532e-10	1.15645e-08	FLCN
ENSG00000145604	ENSG00000145604	43.7415	-3.64117	0.582013	-6.25616	3.94582e-10	1.17539e-08	SKP2
ENSG00000131042	ENSG00000131042	7.62032	-7.09165	1.13366	-6.25555	3.96127e-10	1.1779e-08	LILRB2
ENSG00000235363	ENSG00000235363	49.2149	1.02611	0.16408	6.25368	4.00891e-10	1.18995e-08	SNRPGP10
ENSG00000179611	ENSG00000179611	12.4336	-4.02346	0.644411	-6.24363	4.27544e-10	1.26682e-08	DGKZP1
ENSG00000270296	ENSG00000270296	1.68077	-3.15609	0.505526	-6.24317	4.28779e-10	1.26823e-08	STX8P1
ENSG00000258011	ENSG00000258011	3.48167	1.58989	0.254689	6.24246	4.30741e-10	1.27179e-08	HMGA1P3
ENSG00000139974	ENSG00000139974	16.8579	5.71832	0.916359	6.24026	4.36844e-10	1.28695e-08	SLC38A6
ENSG00000166986	ENSG00000166986	314.481	2.17932	0.349247	6.24006	4.37413e-10	1.28695e-08	MARS
ENSG00000180257	ENSG00000180257	19.1098	5.31514	0.851984	6.23855	4.41658e-10	1.29716e-08	ZNF816
ENSG00000115170	ENSG00000115170	18.3216	6.91015	1.10801	6.23653	4.47382e-10	1.31167e-08	ACVR1
ENSG00000213988	ENSG00000213988	7.06031	-3.75766	0.602866	-6.233	4.57574e-10	1.3392e-08	ZNF90
ENSG00000141098	ENSG00000141098	31.9049	5.12326	0.822137	6.23164	4.61579e-10	1.34857e-08	GFOD2
ENSG00000167193	ENSG00000167193	76.8564	3.61545	0.580225	6.23112	4.63113e-10	1.35069e-08	CRK
ENSG00000135842	ENSG00000135842	28.0745	4.44081	0.712969	6.22862	4.70556e-10	1.37001e-08	FAM129A
ENSG00000162511	ENSG00000162511	1637.71	1.22554	0.196914	6.22374	4.85429e-10	1.41086e-08	LAPTM5
ENSG00000104356	ENSG00000104356	22.9773	5.09255	0.818762	6.21982	4.97735e-10	1.44412e-08	POP1
ENSG00000164484	ENSG00000164484	64.7632	4.12482	0.663351	6.21815	5.03046e-10	1.45701e-08	TMEM200A
ENSG00000248100	ENSG00000248100	10.8586	10.0096	1.61151	6.21135	5.2532e-10	1.51889e-08	RP11-709A23.1
ENSG00000174744	ENSG00000174744	71.1228	3.62942	0.584852	6.2057	5.44524e-10	1.5717e-08	BRMS1
ENSG00000161091	ENSG00000161091	6.89425	5.27984	0.850858	6.20531	5.45894e-10	1.57295e-08	MFSD12
ENSG00000181019	ENSG00000181019	63.2939	4.02161	0.648378	6.20257	5.55493e-10	1.59785e-08	NQO1
ENSG00000185291	ENSG00000185291	167.432	3.36242	0.542236	6.20104	5.60924e-10	1.61071e-08	IL3RA
ENSG00000232202	ENSG00000232202	2.6609	2.76366	0.445983	6.19678	5.76299e-10	1.65202e-08	AC098824.6
ENSG00000198826	ENSG00000198826	13.8972	-4.82535	0.780163	-6.18505	6.20842e-10	1.77667e-08	ARHGAP11A
ENSG00000109805	ENSG00000109805	28.2383	-4.33227	0.700568	-6.18394	6.25227e-10	1.78617e-08	NCAPG
ENSG00000152778	ENSG00000152778	37.0088	4.85897	0.785837	6.18318	6.28237e-10	1.79171e-08	IFIT5
ENSG00000171766	ENSG00000171766	26.6027	-4.99658	0.80816	-6.18266	6.30307e-10	1.79455e-08	GATM
ENSG00000139737	ENSG00000139737	9.34617	6.87254	1.11262	6.17691	6.53669e-10	1.85476e-08	SLAIN1
ENSG00000261549	ENSG00000261549	32.6124	1.46822	0.237693	6.17696	6.53482e-10	1.85476e-08	RP11-320A16.1
ENSG00000248854	ENSG00000248854	15.067	1.97995	0.32068	6.17422	6.64924e-10	1.8835e-08	HNRNPH1P3
ENSG00000188404	ENSG00000188404	579.323	-2.42429	0.393199	-6.16557	7.02316e-10	1.98606e-08	SELL
ENSG00000205129	ENSG00000205129	4.03399	-9.23614	1.49836	-6.16416	7.08572e-10	2.00037e-08	C4orf47
ENSG00000114520	ENSG00000114520	98.5769	2.97312	0.482709	6.15923	7.30988e-10	2.06018e-08	SNX4
ENSG00000139618	ENSG00000139618	37.547	-3.89572	0.632762	-6.15669	7.4281e-10	2.08998e-08	BRCA2
ENSG00000256618	ENSG00000256618	70.4483	2.11149	0.343407	6.14865	7.81441e-10	2.19498e-08	MTRNR2L1
ENSG00000011422	ENSG00000011422	174.497	3.94584	0.641893	6.1472	7.88642e-10	2.2115e-08	PLAUR
ENSG00000110321	ENSG00000110321	760.534	1.29876	0.211535	6.13971	8.26718e-10	2.31053e-08	EIF4G2
ENSG00000171291	ENSG00000171291	28.9555	-4.60696	0.750355	-6.13971	8.26719e-10	2.31053e-08	ZNF439
ENSG00000130766	ENSG00000130766	13.5868	6.31762	1.02982	6.13467	8.53336e-10	2.38095e-08	SESN2
ENSG00000100916	ENSG00000100916	22.064	5.61069	0.915143	6.13094	8.73614e-10	2.43131e-08	BRMS1L
ENSG00000150347	ENSG00000150347	192.887	3.01531	0.49185	6.13055	8.75743e-10	2.43131e-08	ARID5B
ENSG00000169118	ENSG00000169118	20.1003	3.61841	0.590208	6.13074	8.74716e-10	2.43131e-08	CSNK1G1
ENSG00000089195	ENSG00000089195	67.4722	3.43278	0.560488	6.12462	9.09003e-10	2.51947e-08	TRMT6
ENSG00000118412	ENSG00000118412	54.9748	3.65803	0.597329	6.12398	9.12651e-10	2.5254e-08	CASP8AP2
ENSG00000080189	ENSG00000080189	42.3076	3.67296	0.600032	6.12128	9.28292e-10	2.56445e-08	SLC35C2
ENSG00000134321	ENSG00000134321	11.727	7.12803	1.16538	6.11651	9.56485e-10	2.63798e-08	RSAD2
ENSG00000225423	ENSG00000225423	4.53161	3.90366	0.638278	6.11592	9.5999e-10	2.64329e-08	TNPO1P1
ENSG00000250982	ENSG00000250982	33.0078	0.684317	0.111966	6.11182	9.85012e-10	2.70773e-08	RP11-159J3.1
ENSG00000145555	ENSG00000145555	10.7928	5.32756	0.871885	6.11039	9.93859e-10	2.72757e-08	MYO10
ENSG00000171453	ENSG00000171453	161.233	2.85563	0.467779	6.10465	1.03026e-09	2.82285e-08	POLR1C
ENSG00000112096	ENSG00000112096	491.091	1.94316	0.318396	6.10296	1.04123e-09	2.8436e-08	SOD2
ENSG00000114126	ENSG00000114126	239.39	-2.06011	0.337553	-6.10306	1.04058e-09	2.8436e-08	TFDP2
ENSG00000128965	ENSG00000128965	9.13113	9.86565	1.61724	6.10031	1.0586e-09	2.88633e-08	CHAC1
ENSG00000051341	ENSG00000051341	17.179	-3.9845	0.653325	-6.0988	1.06871e-09	2.90914e-08	POLQ
ENSG00000134242	ENSG00000134242	16.9972	-4.84091	0.793925	-6.09744	1.07781e-09	2.92916e-08	PTPN22
ENSG00000145779	ENSG00000145779	161.755	2.89651	0.475196	6.09541	1.09157e-09	2.96175e-08	TNFAIP8
ENSG00000133895	ENSG00000133895	11.6198	4.76785	0.783401	6.08609	1.15702e-09	3.13425e-08	MEN1
ENSG00000163659	ENSG00000163659	195.739	2.9748	0.489323	6.07942	1.20619e-09	3.26217e-08	TIPARP
ENSG00000035403	ENSG00000035403	103.161	3.53608	0.582587	6.06962	1.28213e-09	3.46196e-08	VCL
ENSG00000131187	ENSG00000131187	9.79265	-5.74733	0.948185	-6.0614	1.34939e-09	3.63769e-08	F12
ENSG00000255977	ENSG00000255977	6.65034	1.79418	0.296025	6.06089	1.35367e-09	3.64337e-08	RP11-444J21.2
ENSG00000122705	ENSG00000122705	225.936	2.13444	0.35237	6.05738	1.38358e-09	3.71789e-08	CLTA
ENSG00000205309	ENSG00000205309	7.71611	-6.11557	1.01003	-6.05486	1.40538e-09	3.77042e-08	NT5M
ENSG00000213698	ENSG00000213698	6.5833	1.88008	0.310634	6.05237	1.42727e-09	3.82304e-08	RP1-172N19.4
ENSG00000277462	ENSG00000277462	24.786	5.25363	0.868157	6.05148	1.43522e-09	3.83818e-08	ZNF670
ENSG00000186073	ENSG00000186073	10.8203	-5.87386	0.9707	-6.05116	1.43809e-09	3.83971e-08	C15orf41
ENSG00000253173	ENSG00000253173	31.1979	1.05702	0.174738	6.04916	1.45605e-09	3.88149e-08	RP11-152C15.1
ENSG00000248180	ENSG00000248180	25.9238	0.691806	0.114381	6.04827	1.46412e-09	3.8968e-08	GAPDHP60
ENSG00000167107	ENSG00000167107	15.5101	-5.64222	0.933512	-6.04408	1.50261e-09	3.99289e-08	ACSF2
ENSG00000102144	ENSG00000102144	1503.52	0.953887	0.157909	6.04074	1.53408e-09	4.07006e-08	PGK1
ENSG00000250746	ENSG00000250746	8.93527	-1.5886	0.263065	-6.03881	1.55255e-09	4.11254e-08	RP11-39C10.1
ENSG00000084652	ENSG00000084652	180.991	2.06616	0.342347	6.03528	1.58688e-09	4.19684e-08	TXLNA
ENSG00000144647	ENSG00000144647	8.88297	7.97313	1.32148	6.03349	1.60452e-09	4.23678e-08	POMGNT2
ENSG00000132963	ENSG00000132963	670.775	1.08804	0.180435	6.03011	1.63847e-09	4.31846e-08	POMP
ENSG00000164284	ENSG00000164284	22.3128	4.19325	0.69541	6.0299	1.64061e-09	4.31846e-08	GRPEL2
ENSG00000074047	ENSG00000074047	10.742	5.50992	0.913908	6.02897	1.65013e-09	4.3367e-08	GLI2
ENSG00000076356	ENSG00000076356	10.1333	6.5425	1.08586	6.0252	1.68904e-09	4.43201e-08	PLXNA2
ENSG00000108733	ENSG00000108733	12.65	8.47736	1.40704	6.02494	1.69171e-09	4.43207e-08	PEX12
ENSG00000079999	ENSG00000079999	67.4443	3.21536	0.534255	6.01839	1.76162e-09	4.60081e-08	KEAP1
ENSG00000198113	ENSG00000198113	5.31613	4.76734	0.792106	6.01856	1.75972e-09	4.60081e-08	TOR4A
ENSG00000136929	ENSG00000136929	139.699	-3.29714	0.547873	-6.01807	1.76508e-09	4.60268e-08	HEMGN
ENSG00000096070	ENSG00000096070	12.5591	5.67251	0.944094	6.00842	1.87342e-09	4.87761e-08	BRPF3
ENSG00000196468	ENSG00000196468	16.3258	7.10343	1.18247	6.00728	1.8866e-09	4.90429e-08	FGF16
ENSG00000197763	ENSG00000197763	10.725	-5.44475	0.906802	-6.00434	1.92113e-09	4.98629e-08	TXNRD3
ENSG00000116127	ENSG00000116127	19.7802	-5.02518	0.837158	-6.00267	1.941e-09	5.03008e-08	ALMS1
ENSG00000166133	ENSG00000166133	31.3855	5.01195	0.835228	6.0007	1.96464e-09	5.08348e-08	RPUSD2
ENSG00000213719	ENSG00000213719	1509.77	0.891033	0.148509	5.99985	1.97506e-09	5.10254e-08	CLIC1
ENSG00000076382	ENSG00000076382	21.8011	4.61134	0.768869	5.99756	2.00305e-09	5.16687e-08	SPAG5
ENSG00000170525	ENSG00000170525	44.3393	4.00129	0.66746	5.9948	2.03736e-09	5.24729e-08	PFKFB3
ENSG00000110723	ENSG00000110723	7.84811	6.69573	1.11899	5.9837	2.18123e-09	5.60921e-08	EXPH5
ENSG00000257616	ENSG00000257616	3.30164	3.60707	0.602876	5.98311	2.18922e-09	5.62112e-08	RP11-641A6.5
ENSG00000010818	ENSG00000010818	86.3475	4.65824	0.778749	5.9817	2.20817e-09	5.66111e-08	HIVEP2
ENSG00000220745	ENSG00000220745	1.2014	2.08	0.348296	5.97192	2.34478e-09	6.00212e-08	RP1-101K10.4
ENSG00000010278	ENSG00000010278	25.9778	5.30131	0.88797	5.97015	2.37037e-09	6.05839e-08	CD9
ENSG00000156374	ENSG00000156374	9.67179	4.87904	0.817855	5.96565	2.43662e-09	6.21822e-08	PCGF6
ENSG00000120279	ENSG00000120279	231.512	2.3928	0.401126	5.9652	2.44336e-09	6.22592e-08	MYCT1
ENSG00000121406	ENSG00000121406	18.895	5.39001	0.90414	5.96147	2.49972e-09	6.35986e-08	ZNF549
ENSG00000171204	ENSG00000171204	116.851	2.6326	0.441998	5.95614	2.58271e-09	6.56102e-08	TMEM126B
ENSG00000280798	ENSG00000280798	13.386	6.1543	1.03423	5.9506	2.67168e-09	6.77676e-08	LINC00294
ENSG00000214434	ENSG00000214434	1.76009	2.12688	0.357911	5.94247	2.80751e-09	7.11052e-08	NIFKP1
ENSG00000263465	ENSG00000263465	48.313	-2.6436	0.445047	-5.94006	2.84918e-09	7.20514e-08	SRSF8
ENSG00000267658	ENSG00000267658	6.8383	6.8778	1.15922	5.93312	2.97238e-09	7.50537e-08	RP11-358B23.1
ENSG00000204472	ENSG00000204472	769.501	-0.953895	0.160815	-5.93163	2.99936e-09	7.56208e-08	AIF1
ENSG00000279010	ENSG00000279010	13.0446	3.85343	0.649762	5.93052	3.01968e-09	7.60188e-08	RP5-1039K5.19
ENSG00000234118	ENSG00000234118	12.8023	-0.295006	0.0497919	-5.92478	3.12713e-09	7.86054e-08	RPL13AP6
ENSG00000100162	ENSG00000100162	79.4553	-3.1015	0.523592	-5.9235	3.15168e-09	7.91039e-08	CENPM
ENSG00000075420	ENSG00000075420	47.7171	3.50328	0.59237	5.91401	3.33869e-09	8.36722e-08	FNDC3B
ENSG00000013392	ENSG00000013392	6.98624	8.53612	1.445	5.90735	3.47645e-09	8.69945e-08	RWDD2A
ENSG00000185760	ENSG00000185760	11.3089	-4.91641	0.832602	-5.90488	3.52898e-09	8.81772e-08	KCNQ5
ENSG00000167625	ENSG00000167625	12.8502	5.81682	0.985208	5.90415	3.54459e-09	8.84351e-08	ZNF526
ENSG00000156968	ENSG00000156968	10.0421	-3.07591	0.521116	-5.90255	3.5792e-09	8.91657e-08	MPV17L
ENSG00000198736	ENSG00000198736	77.2773	3.50415	0.593984	5.8994	3.64836e-09	9.07537e-08	MSRB1
ENSG00000111845	ENSG00000111845	113.54	2.95673	0.501264	5.89853	3.66744e-09	9.10929e-08	PAK1IP1
ENSG00000258820	ENSG00000258820	3.98169	-11.5603	1.96023	-5.8974	3.69272e-09	9.14493e-08	RP11-293M10.2
ENSG00000277610	ENSG00000277610	5.40018	-4.85934	0.823978	-5.89742	3.69233e-09	9.14493e-08	RNVU1-4
ENSG00000170315	ENSG00000170315	863.109	-0.752489	0.127717	-5.89186	3.81874e-09	9.44306e-08	UBB
ENSG00000119280	ENSG00000119280	22.0656	4.91908	0.83551	5.88751	3.92055e-09	9.68052e-08	C1orf198
ENSG00000100196	ENSG00000100196	9.40234	7.90972	1.34379	5.88612	3.95376e-09	9.74815e-08	KDELR3
ENSG00000008130	ENSG00000008130	12.5812	4.32127	0.734322	5.88471	3.98763e-09	9.81719e-08	NADK
ENSG00000162066	ENSG00000162066	8.22293	-5.91268	1.00502	-5.88316	4.02501e-09	9.89467e-08	AMDHD2
ENSG00000173193	ENSG00000173193	244.336	2.18155	0.370831	5.88289	4.03175e-09	9.8967e-08	PARP14
ENSG00000140043	ENSG00000140043	5.91647	-4.30426	0.732225	-5.87833	4.14435e-09	1.01582e-07	PTGR2
ENSG00000221968	ENSG00000221968	15.2298	5.13967	0.877604	5.85648	4.72773e-09	1.15712e-07	FADS3
ENSG00000048162	ENSG00000048162	198.081	2.54308	0.434738	5.84968	4.92514e-09	1.20298e-07	NOP16
ENSG00000137760	ENSG00000137760	8.39845	5.7445	0.982045	5.84954	4.92948e-09	1.20298e-07	ALKBH8
ENSG00000132749	ENSG00000132749	23.4221	-3.87575	0.663887	-5.83797	5.28396e-09	1.28761e-07	MTL5
ENSG00000198648	ENSG00000198648	4.97196	5.9768	1.02521	5.82982	5.54876e-09	1.35017e-07	STK39
ENSG00000233020	ENSG00000233020	1.61062	2.5129	0.431958	5.81746	5.9748e-09	1.45173e-07	RP11-42O15.2
ENSG00000112149	ENSG00000112149	56.2557	-4.67295	0.803446	-5.81613	6.02268e-09	1.45357e-07	CD83
ENSG00000140950	ENSG00000140950	11.5717	6.16356	1.05972	5.81624	6.01848e-09	1.45357e-07	TLDC1
ENSG00000196943	ENSG00000196943	8.4612	5.83866	1.00389	5.81604	6.0258e-09	1.45357e-07	NOP9
ENSG00000196951	ENSG00000196951	10.9985	-3.75679	0.645832	-5.81697	5.99234e-09	1.45357e-07	SCOC-AS1
ENSG00000237036	ENSG00000237036	9.98228	6.48333	1.11464	5.8165	6.00919e-09	1.45357e-07	ZEB1-AS1
ENSG00000247572	ENSG00000247572	32.7434	4.48507	0.771298	5.81496	6.06471e-09	1.46085e-07	CKMT2-AS1
ENSG00000132205	ENSG00000132205	15.7626	5.09763	0.876996	5.81261	6.15067e-09	1.47943e-07	EMILIN2
ENSG00000174851	ENSG00000174851	99.0858	3.10682	0.534908	5.80814	6.31707e-09	1.51727e-07	YIF1A
ENSG00000185838	ENSG00000185838	13.2924	5.69633	0.98109	5.80612	6.39369e-09	1.53348e-07	GNB1L
ENSG00000124422	ENSG00000124422	223.807	-1.56712	0.269979	-5.80459	6.4524e-09	1.54534e-07	USP22
ENSG00000089041	ENSG00000089041	11.6735	-6.54915	1.1284	-5.80393	6.47801e-09	1.54926e-07	P2RX7
ENSG00000069482	ENSG00000069482	7.58628	5.83072	1.00491	5.80223	6.54377e-09	1.56276e-07	GAL
ENSG00000137309	ENSG00000137309	260.814	1.41447	0.244272	5.79054	7.01602e-09	1.67315e-07	HMGA1
ENSG00000198342	ENSG00000198342	11.2982	7.22935	1.24858	5.79006	7.03633e-09	1.67561e-07	ZNF442
ENSG00000196502	ENSG00000196502	26.9293	-3.12869	0.541186	-5.78118	7.41796e-09	1.76398e-07	SULT1A1
ENSG00000264350	ENSG00000264350	136.674	0.995141	0.172203	5.77888	7.51996e-09	1.7857e-07	SNRPGP2
ENSG00000281344	ENSG00000281344	7.74538	-2.98724	0.517625	-5.77105	7.87797e-09	1.86806e-07	HELLPAR
ENSG00000196967	ENSG00000196967	12.4247	3.49988	0.606655	5.76914	7.9676e-09	1.88664e-07	ZNF585A
ENSG00000119865	ENSG00000119865	8.43482	7.19593	1.24847	5.76382	8.2229e-09	1.94434e-07	CNRIP1
ENSG00000110002	ENSG00000110002	85.5869	3.70636	0.643496	5.75974	8.4246e-09	1.98709e-07	VWA5A
ENSG00000196663	ENSG00000196663	9.0796	5.80949	1.00865	5.75968	8.42741e-09	1.98709e-07	TECPR2
ENSG00000058262	ENSG00000058262	200.047	2.29016	0.39791	5.75546	8.64068e-09	2.03451e-07	SEC61A1
ENSG00000139644	ENSG00000139644	1293.29	1.2186	0.211922	5.75024	8.91172e-09	2.09538e-07	TMBIM6
ENSG00000149930	ENSG00000149930	8.78615	4.80819	0.837026	5.74438	9.22592e-09	2.16622e-07	TAOK2
ENSG00000215734	ENSG00000215734	2.49755	1.76373	0.30707	5.74374	9.26061e-09	2.17131e-07	MRPL20P1
ENSG00000154620	ENSG00000154620	9.11229	-5.45587	0.950103	-5.7424	9.33449e-09	2.18558e-07	TMSB4Y
ENSG00000163162	ENSG00000163162	236.383	1.9049	0.331903	5.73932	9.50597e-09	2.22262e-07	RNF149
ENSG00000005100	ENSG00000005100	33.6233	3.37659	0.588968	5.73307	9.86287e-09	2.30285e-07	DHX33
ENSG00000106565	ENSG00000106565	3.5731	9.98663	1.74255	5.73106	9.98058e-09	2.32709e-07	TMEM176B
ENSG00000143995	ENSG00000143995	274.355	-1.77006	0.30893	-5.72964	1.00644e-08	2.34337e-07	MEIS1
ENSG00000154310	ENSG00000154310	67.9304	2.86607	0.500568	5.72563	1.03049e-08	2.39603e-07	TNIK
ENSG00000104218	ENSG00000104218	36.6423	3.34695	0.584581	5.72539	1.03199e-08	2.3962e-07	CSPP1
ENSG00000212195	ENSG00000212195	10.6954	-6.02116	1.05227	-5.72207	1.05234e-08	2.44007e-07	U3
ENSG00000080822	ENSG00000080822	316.697	1.68473	0.29451	5.72045	1.06243e-08	2.46006e-07	CLDND1
ENSG00000257176	ENSG00000257176	17.5727	5.22188	0.913142	5.71859	1.07411e-08	2.48365e-07	RP11-996F15.2
ENSG00000134508	ENSG00000134508	16.3422	-4.48779	0.785006	-5.71688	1.08495e-08	2.50527e-07	CABLES1
ENSG00000129810	ENSG00000129810	18.0039	4.76478	0.833684	5.71533	1.0949e-08	2.52477e-07	SGOL1
ENSG00000249986	ENSG00000249986	20.3164	1.32229	0.23157	5.71011	1.12903e-08	2.59988e-07	YWHAQP6
ENSG00000258650	ENSG00000258650	4.91054	1.35072	0.236877	5.70219	1.18277e-08	2.71988e-07	HSBP1P1
ENSG00000146587	ENSG00000146587	6.41776	5.53055	0.970064	5.70122	1.18954e-08	2.7317e-07	RBAK
ENSG00000162433	ENSG00000162433	13.348	3.48358	0.612494	5.68754	1.28881e-08	2.95561e-07	AK4
ENSG00000176273	ENSG00000176273	9.3373	5.59497	0.983803	5.68708	1.29229e-08	2.95954e-07	SLC35G1
ENSG00000095380	ENSG00000095380	218.576	1.79786	0.316188	5.68605	1.30008e-08	2.97331e-07	NANS
ENSG00000147118	ENSG00000147118	9.7727	6.37781	1.12201	5.68426	1.3138e-08	3.00059e-07	ZNF182
ENSG00000213650	ENSG00000213650	9.04434	1.28961	0.227074	5.67924	1.35294e-08	3.08577e-07	RP11-760D2.7
ENSG00000267882	ENSG00000267882	3.41222	5.68418	1.00107	5.67809	1.36204e-08	3.10231e-07	RP4-569M23.5
ENSG00000106397	ENSG00000106397	32.8037	4.00126	0.705484	5.67165	1.41426e-08	3.21688e-07	PLOD3
ENSG00000077238	ENSG00000077238	32.225	3.63933	0.641855	5.67002	1.42781e-08	3.24328e-07	IL4R
ENSG00000138193	ENSG00000138193	8.84123	4.4245	0.780403	5.66951	1.43209e-08	3.2486e-07	PLCE1
ENSG00000168159	ENSG00000168159	9.63784	4.08977	0.72173	5.66662	1.45643e-08	3.29934e-07	RNF187
ENSG00000142541	ENSG00000142541	731.581	-0.538865	0.095139	-5.66398	1.47906e-08	3.34155e-07	RPL13A
ENSG00000188070	ENSG00000188070	10.8436	5.73597	1.01269	5.66407	1.47823e-08	3.34155e-07	C11orf95
ENSG00000119965	ENSG00000119965	8.87901	6.07534	1.07349	5.65944	1.51867e-08	3.42642e-07	C10orf88
ENSG00000237064	ENSG00000237064	26.8004	1.20735	0.213408	5.65746	1.53627e-08	3.46147e-07	EIF3IP1
ENSG00000248626	ENSG00000248626	176.953	0.671191	0.11865	5.65692	1.54116e-08	3.46782e-07	GAPDHP40
ENSG00000230191	ENSG00000230191	16.5653	-0.805605	0.142432	-5.65607	1.54877e-08	3.48026e-07	RP4-725G10.3
ENSG00000185420	ENSG00000185420	62.4048	-3.10766	0.550479	-5.64537	1.64824e-08	3.69882e-07	SMYD3
ENSG00000145287	ENSG00000145287	371.427	-1.59437	0.282665	-5.64051	1.69546e-08	3.79587e-07	PLAC8
ENSG00000198042	ENSG00000198042	53.8261	2.89436	0.513144	5.64045	1.69602e-08	3.79587e-07	MAK16
ENSG00000149809	ENSG00000149809	32.6295	-3.61565	0.641068	-5.64004	1.70011e-08	3.79994e-07	TM7SF2
ENSG00000160117	ENSG00000160117	16.8803	-4.47765	0.793973	-5.63955	1.70498e-08	3.80574e-07	ANKLE1
ENSG00000170270	ENSG00000170270	36.2645	3.23469	0.573937	5.63596	1.74087e-08	3.88067e-07	C14orf142
ENSG00000257790	ENSG00000257790	26.0837	1.1158	0.197999	5.6354	1.74656e-08	3.88818e-07	EIF4A1P4
ENSG00000077420	ENSG00000077420	50.97	-3.69954	0.656581	-5.63455	1.75512e-08	3.90206e-07	APBB1IP
ENSG00000213684	ENSG00000213684	108.133	-0.861478	0.152999	-5.63059	1.79593e-08	3.98749e-07	LDHBP2
ENSG00000122515	ENSG00000122515	6.48288	3.49242	0.620378	5.62951	1.80726e-08	4.00734e-07	ZMIZ2
ENSG00000222788	ENSG00000222788	0.829368	-3.61212	0.641746	-5.62858	1.81703e-08	4.02366e-07	RNU2-38P
ENSG00000162704	ENSG00000162704	352.003	1.71649	0.305006	5.62772	1.82611e-08	4.03844e-07	ARPC5
ENSG00000184178	ENSG00000184178	42.7133	4.15257	0.738155	5.62561	1.84856e-08	4.08268e-07	SCFD2
ENSG00000114867	ENSG00000114867	180.616	2.09601	0.372619	5.62507	1.85431e-08	4.08998e-07	EIF4G1
ENSG00000162430	ENSG00000162430	8.98628	-3.62261	0.644041	-5.62481	1.85715e-08	4.09087e-07	SEPN1
ENSG00000104221	ENSG00000104221	7.83535	6.46649	1.14997	5.62317	1.87485e-08	4.12443e-07	BRF2
ENSG00000107957	ENSG00000107957	7.74517	-4.50747	0.80164	-5.62282	1.87868e-08	4.12743e-07	SH3PXD2A
ENSG00000047621	ENSG00000047621	17.9739	4.39673	0.782107	5.62164	1.89148e-08	4.15011e-07	C12orf4
ENSG00000267041	ENSG00000267041	6.11858	4.54996	0.809572	5.6202	1.90739e-08	4.17952e-07	ZNF850
ENSG00000236646	ENSG00000236646	12.4788	1.1083	0.197386	5.61492	1.96658e-08	4.3036e-07	LAMTOR5P1
ENSG00000234645	ENSG00000234645	8.30894	1.16566	0.207761	5.61057	2.01658e-08	4.40725e-07	YWHAEP5
ENSG00000164088	ENSG00000164088	9.33208	-6.70364	1.19649	-5.60274	2.10988e-08	4.60515e-07	PPM1M
ENSG00000132423	ENSG00000132423	27.1117	4.36916	0.779903	5.60218	2.11674e-08	4.6141e-07	COQ3
ENSG00000256282	ENSG00000256282	1.38867	3.06026	0.546323	5.60156	2.12435e-08	4.62468e-07	RP11-504G3.4
ENSG00000180787	ENSG00000180787	24.1461	5.5926	0.998657	5.60012	2.14202e-08	4.65708e-07	ZFP3
ENSG00000197766	ENSG00000197766	10.454	5.11283	0.913105	5.59939	2.15109e-08	4.67074e-07	CFD
ENSG00000138835	ENSG00000138835	13.9383	-5.16348	0.92357	-5.59078	2.26053e-08	4.902e-07	RGS3
ENSG00000254682	ENSG00000254682	33.4801	-3.75348	0.671413	-5.59042	2.26525e-08	4.90589e-07	RP11-660L16.2
ENSG00000121897	ENSG00000121897	24.9284	4.50592	0.806617	5.58619	2.32099e-08	5.02012e-07	LIAS
ENSG00000183943	ENSG00000183943	17.0258	4.38332	0.784826	5.58509	2.33578e-08	5.04559e-07	PRKX
ENSG00000156521	ENSG00000156521	20.5038	-4.52686	0.810597	-5.5846	2.34235e-08	5.05326e-07	TYSND1
ENSG00000122707	ENSG00000122707	9.16021	4.80729	0.861232	5.58187	2.3794e-08	5.12659e-07	RECK
ENSG00000104824	ENSG00000104824	22.0097	-1.40319	0.251429	-5.58086	2.3933e-08	5.14991e-07	HNRNPL
ENSG00000169131	ENSG00000169131	15.1727	4.77682	0.856322	5.5783	2.4288e-08	5.21959e-07	ZNF354A
ENSG00000228649	ENSG00000228649	9.13959	4.84113	0.868499	5.57414	2.48758e-08	5.33905e-07	AC005682.5
ENSG00000144063	ENSG00000144063	4.26658	5.10495	0.917026	5.56685	2.59379e-08	5.55987e-07	MALL
ENSG00000198182	ENSG00000198182	6.87458	3.32941	0.598346	5.56435	2.63127e-08	5.633e-07	ZNF607
ENSG00000258645	ENSG00000258645	50.1434	1.22001	0.219492	5.55834	2.72358e-08	5.82317e-07	HSPE1P2
ENSG00000143228	ENSG00000143228	16.763	-3.87092	0.696553	-5.55725	2.74062e-08	5.85213e-07	NUF2
ENSG00000235568	ENSG00000235568	3.25646	-7.2608	1.30673	-5.55646	2.75295e-08	5.87097e-07	NFAM1
ENSG00000134057	ENSG00000134057	143.781	3.49802	0.629616	5.5558	2.76345e-08	5.87838e-07	CCNB1
ENSG00000250526	ENSG00000250526	31.3969	1.6089	0.289588	5.55585	2.76269e-08	5.87838e-07	CCT6P2
ENSG00000232454	ENSG00000232454	16.5114	2.71331	0.488632	5.55286	2.81031e-08	5.97048e-07	RP11-3J10.7
ENSG00000118640	ENSG00000118640	515.384	-1.59266	0.286879	-5.55168	2.82933e-08	6.00327e-07	VAMP8
ENSG00000116685	ENSG00000116685	7.53895	5.3277	0.959872	5.55042	2.84979e-08	6.03903e-07	KIAA2013
ENSG00000265298	ENSG00000265298	9.71243	3.03382	0.546925	5.54705	2.90535e-08	6.14898e-07	RP13-104F24.3
ENSG00000100036	ENSG00000100036	6.70201	6.70643	1.20917	5.54633	2.91733e-08	6.16654e-07	SLC35E4
ENSG00000166938	ENSG00000166938	32.7776	-3.33316	0.601499	-5.54143	3.00011e-08	6.33353e-07	DIS3L
ENSG00000146263	ENSG00000146263	59.3042	-3.02185	0.545861	-5.53593	3.09579e-08	6.52728e-07	MMS22L
ENSG00000167264	ENSG00000167264	23.1026	4.5591	0.82427	5.53108	3.18274e-08	6.70216e-07	DUS2
ENSG00000148834	ENSG00000148834	472.998	1.51701	0.274458	5.5273	3.25203e-08	6.83091e-07	GSTO1
ENSG00000162078	ENSG00000162078	6.55909	-7.74836	1.4018	-5.52745	3.24913e-08	6.83091e-07	ZG16B
ENSG00000108389	ENSG00000108389	28.4919	-3.87722	0.701946	-5.52354	3.32244e-08	6.97004e-07	MTMR4
ENSG00000198440	ENSG00000198440	19.7532	4.61396	0.835818	5.52029	3.38432e-08	7.09098e-07	ZNF583
ENSG00000257956	ENSG00000257956	3.01057	1.98239	0.359304	5.5173	3.44251e-08	7.20389e-07	NOP56P3
ENSG00000189057	ENSG00000189057	15.9911	-4.78052	0.866955	-5.51415	3.50473e-08	7.32493e-07	FAM111B
ENSG00000085433	ENSG00000085433	28.4778	4.8503	0.879751	5.51326	3.52243e-08	7.35273e-07	WDR47
ENSG00000132109	ENSG00000132109	61.9185	3.55751	0.645699	5.50956	3.59737e-08	7.49522e-07	TRIM21
ENSG00000187514	ENSG00000187514	549.804	-0.747269	0.135634	-5.50945	3.59964e-08	7.49522e-07	PTMA
ENSG00000249026	ENSG00000249026	8.13353	2.14585	0.389565	5.50833	3.62258e-08	7.53362e-07	CTNNAP1
ENSG00000166405	ENSG00000166405	15.7795	-5.55615	1.01005	-5.50085	3.77972e-08	7.85067e-07	RIC3
ENSG00000115091	ENSG00000115091	362.136	1.69245	0.307733	5.49972	3.80401e-08	7.89131e-07	ACTR3
ENSG00000266094	ENSG00000266094	54.1761	-3.7341	0.679279	-5.49715	3.85984e-08	7.99723e-07	RASSF5
ENSG00000223403	ENSG00000223403	9.11662	6.35672	1.15644	5.49681	3.86718e-08	8.00253e-07	MEG9
ENSG00000025039	ENSG00000025039	35.7612	3.90081	0.709987	5.49421	3.92473e-08	8.1116e-07	RRAGD
ENSG00000177803	ENSG00000177803	23.1478	1.25088	0.227693	5.49373	3.93526e-08	8.12332e-07	RP11-606P2.1
ENSG00000116260	ENSG00000116260	54.6071	3.3486	0.609874	5.49064	4.0047e-08	8.25649e-07	QSOX1
ENSG00000134824	ENSG00000134824	50.8743	-2.52159	0.459329	-5.48973	4.02557e-08	8.2893e-07	FADS2
ENSG00000229917	ENSG00000229917	2.90201	2.13309	0.388582	5.48942	4.0325e-08	8.29337e-07	RPL7P46
ENSG00000233155	ENSG00000233155	2.15377	1.45582	0.265319	5.48704	4.0873e-08	8.39577e-07	HMGA1P8
ENSG00000240914	ENSG00000240914	8.73428	-0.415275	0.0757149	-5.48472	4.14133e-08	8.49632e-07	RPL15P2
ENSG00000185338	ENSG00000185338	7.25281	6.61308	1.20609	5.48306	4.18022e-08	8.56561e-07	SOCS1
ENSG00000100522	ENSG00000100522	30.9917	3.13905	0.572768	5.48048	4.24167e-08	8.68091e-07	GNPNAT1
ENSG00000145390	ENSG00000145390	87.5849	2.41126	0.440543	5.47337	4.41546e-08	9.02555e-07	USP53
ENSG00000148362	ENSG00000148362	50.8574	-2.94137	0.537503	-5.47227	4.44295e-08	9.07066e-07	C9orf142
ENSG00000186130	ENSG00000186130	8.05778	6.42454	1.17413	5.47174	4.45634e-08	9.08691e-07	ZBTB6
ENSG00000090520	ENSG00000090520	252.87	1.33813	0.244585	5.47101	4.47475e-08	9.11335e-07	DNAJB11
ENSG00000167491	ENSG00000167491	35.0168	2.58378	0.472483	5.46852	4.53797e-08	9.23088e-07	GATAD2A
ENSG00000196172	ENSG00000196172	7.31734	4.02618	0.736737	5.46488	4.63223e-08	9.41118e-07	ZNF681
ENSG00000163686	ENSG00000163686	5.54209	5.93974	1.08707	5.46401	4.6549e-08	9.44577e-07	ABHD6
ENSG00000116455	ENSG00000116455	85.9074	2.7008	0.494384	5.46295	4.68276e-08	9.49081e-07	WDR77
ENSG00000160712	ENSG00000160712	55.1508	3.47845	0.636772	5.46264	4.69117e-08	9.49636e-07	IL6R
ENSG00000242612	ENSG00000242612	13.7202	-3.96675	0.72633	-5.46135	4.72515e-08	9.5536e-07	DECR2
ENSG00000141219	ENSG00000141219	27.8406	3.71465	0.680449	5.45912	4.78509e-08	9.66218e-07	C17orf80
ENSG00000262953	ENSG00000262953	2.38343	0.779538	0.142801	5.45892	4.7904e-08	9.66218e-07	EIF4A1P9
ENSG00000247570	ENSG00000247570	18.7663	1.33392	0.244456	5.45669	4.85101e-08	9.77265e-07	SDCBPP2
ENSG00000134243	ENSG00000134243	31.2748	3.85775	0.707097	5.45575	4.87652e-08	9.80047e-07	SORT1
ENSG00000218502	ENSG00000218502	114.405	0.971949	0.178146	5.45591	4.87213e-08	9.80047e-07	H2AFZP3
ENSG00000100068	ENSG00000100068	23.1554	-4.74384	0.869706	-5.45454	4.90997e-08	9.85586e-07	LRP5L
ENSG00000230956	ENSG00000230956	15.8639	1.79673	0.329544	5.45218	4.97562e-08	9.97566e-07	RP3-452M16.1
ENSG00000164934	ENSG00000164934	296.222	1.93652	0.355362	5.44944	5.05277e-08	1.01182e-06	DCAF13
ENSG00000229007	ENSG00000229007	6.36282	2.6375	0.48404	5.44892	5.06764e-08	1.01359e-06	EXOSC3P1
ENSG00000103042	ENSG00000103042	12.785	4.51836	0.829402	5.44773	5.10157e-08	1.01794e-06	SLC38A7
ENSG00000232801	ENSG00000232801	29.9833	1.62445	0.298183	5.44782	5.09908e-08	1.01794e-06	SDCBPP3
ENSG00000185201	ENSG00000185201	969.396	-1.26916	0.233319	-5.43958	5.34064e-08	1.06438e-06	IFITM2
ENSG00000108448	ENSG00000108448	6.78118	5.24641	0.964563	5.43915	5.35341e-08	1.06565e-06	TRIM16L
ENSG00000237943	ENSG00000237943	63.5029	3.00307	0.552248	5.43791	5.39087e-08	1.07184e-06	PRKCQ-AS1
ENSG00000258978	ENSG00000258978	2.7836	-1.79825	0.330946	-5.43365	5.52116e-08	1.09644e-06	HIF1AP1
ENSG00000238084	ENSG00000238084	2.5763	1.45821	0.268599	5.42893	5.66919e-08	1.1245e-06	RP3-469D22.1
ENSG00000183691	ENSG00000183691	29.9166	-3.28513	0.605576	-5.42481	5.80159e-08	1.1494e-06	NOG
ENSG00000155366	ENSG00000155366	120.172	2.1691	0.400084	5.42161	5.90632e-08	1.16877e-06	RHOC
ENSG00000027001	ENSG00000027001	24.1954	-4.25127	0.78422	-5.42102	5.92609e-08	1.1713e-06	MIPEP
ENSG00000077721	ENSG00000077721	154.447	1.98705	0.366573	5.42063	5.93908e-08	1.17248e-06	UBE2A
ENSG00000135414	ENSG00000135414	11.4423	4.81268	0.888558	5.41629	6.08501e-08	1.19987e-06	GDF11
ENSG00000102760	ENSG00000102760	12.0542	6.7693	1.25004	5.41527	6.11959e-08	1.20527e-06	RGCC
ENSG00000117632	ENSG00000117632	1471.51	-1.40116	0.258921	-5.41153	6.24889e-08	1.22929e-06	STMN1
ENSG00000154582	ENSG00000154582	124.82	1.54051	0.28471	5.4108	6.2745e-08	1.23288e-06	TCEB1
ENSG00000169184	ENSG00000169184	10.4214	-4.57075	0.845176	-5.40804	6.37177e-08	1.25052e-06	MN1
ENSG00000269837	ENSG00000269837	9.65902	3.04703	0.563917	5.40333	6.54162e-08	1.28236e-06	IPO5P1
ENSG00000215895	ENSG00000215895	23.8769	-1.4739	0.273012	-5.39866	6.71414e-08	1.31464e-06	RP11-334L9.1
ENSG00000130714	ENSG00000130714	30.46	-3.9336	0.728708	-5.39804	6.73718e-08	1.31761e-06	POMT1
ENSG00000125733	ENSG00000125733	29.2028	3.72923	0.690927	5.39743	6.76006e-08	1.319e-06	TRIP10
ENSG00000164032	ENSG00000164032	1287.57	1.06099	0.196571	5.3975	6.7575e-08	1.319e-06	H2AFZ
ENSG00000064393	ENSG00000064393	91.4164	2.88091	0.533991	5.39505	6.85037e-08	1.33506e-06	HIPK2
ENSG00000198088	ENSG00000198088	9.39474	6.48065	1.20184	5.39227	6.95729e-08	1.35433e-06	NUP62CL
ENSG00000137942	ENSG00000137942	20.8431	3.93737	0.730768	5.38799	7.1252e-08	1.3854e-06	FNBP1L
ENSG00000005187	ENSG00000005187	27.0285	-4.53182	0.841141	-5.38771	7.13622e-08	1.38593e-06	ACSM3
ENSG00000152580	ENSG00000152580	16.2193	-5.23065	0.972496	-5.37858	7.50736e-08	1.45632e-06	IGSF10
ENSG00000128578	ENSG00000128578	7.70998	5.62936	1.04679	5.37773	7.54324e-08	1.46159e-06	STRIP2
ENSG00000168461	ENSG00000168461	59.8337	3.03575	0.565095	5.37211	7.78192e-08	1.50609e-06	RAB31
ENSG00000138166	ENSG00000138166	9.0506	6.83852	1.27379	5.36866	7.93234e-08	1.53343e-06	DUSP5
ENSG00000198898	ENSG00000198898	487.503	1.33517	0.248989	5.36238	8.21332e-08	1.58592e-06	CAPZA2
ENSG00000145945	ENSG00000145945	16.3566	5.10324	0.951825	5.36154	8.25171e-08	1.5915e-06	FAM50B
ENSG00000219565	ENSG00000219565	11.0398	2.33825	0.436215	5.36033	8.30713e-08	1.60034e-06	ZNF259P1
ENSG00000256075	ENSG00000256075	5.54701	1.89833	0.354166	5.36002	8.32121e-08	1.60121e-06	RP11-81H14.3
ENSG00000232823	ENSG00000232823	5.43317	1.10469	0.206124	5.35938	8.35097e-08	1.60509e-06	TXNP1
ENSG00000259917	ENSG00000259917	3.14435	-3.15749	0.589182	-5.35911	8.36327e-08	1.60561e-06	HNRNPLP2
ENSG00000175567	ENSG00000175567	257.663	-2.52446	0.471401	-5.35523	8.54461e-08	1.63855e-06	UCP2
ENSG00000198625	ENSG00000198625	593.043	-1.15397	0.215567	-5.35321	8.64085e-08	1.65511e-06	MDM4
ENSG00000152404	ENSG00000152404	25.8434	2.69993	0.504494	5.35175	8.71056e-08	1.66465e-06	CWF19L2
ENSG00000230626	ENSG00000230626	2.87867	3.69874	0.691121	5.3518	8.70835e-08	1.66465e-06	RP11-286H14.4
ENSG00000106327	ENSG00000106327	9.19739	-4.9042	0.91702	-5.34798	8.89425e-08	1.69782e-06	TFR2
ENSG00000082641	ENSG00000082641	15.6709	4.09628	0.765994	5.34766	8.9099e-08	1.69887e-06	NFE2L1
ENSG00000151136	ENSG00000151136	8.75877	-5.26933	0.986723	-5.34023	9.28281e-08	1.76796e-06	BTBD11
ENSG00000254183	ENSG00000254183	3.26558	1.23262	0.230925	5.33775	9.41046e-08	1.79023e-06	RP11-953B20.2
ENSG00000229596	ENSG00000229596	1.48922	0.959807	0.17985	5.33672	9.46436e-08	1.79844e-06	MYL8P
ENSG00000213197	ENSG00000213197	19.5876	1.32884	0.249063	5.33536	9.5355e-08	1.80991e-06	AC012066.1
ENSG00000138587	ENSG00000138587	10.9746	5.37573	1.00776	5.33435	9.58884e-08	1.81775e-06	MNS1
ENSG00000271134	ENSG00000271134	2.56716	-0.803103	0.150558	-5.33416	9.59853e-08	1.81775e-06	RP11-416L21.2
ENSG00000140948	ENSG00000140948	5.74711	4.74224	0.889144	5.33349	9.63441e-08	1.82248e-06	ZCCHC14
ENSG00000273015	ENSG00000273015	98.1953	-3.18208	0.596855	-5.33142	9.74496e-08	1.84131e-06	RP11-352M15.2
ENSG00000213236	ENSG00000213236	30.0179	0.869491	0.163095	5.33119	9.75692e-08	1.84149e-06	YWHAZP2
ENSG00000063854	ENSG00000063854	31.263	3.72904	0.699808	5.32866	9.89422e-08	1.86531e-06	HAGH
ENSG00000131711	ENSG00000131711	5.41084	5.7508	1.0793	5.32827	9.91523e-08	1.86716e-06	MAP1B
ENSG00000269378	ENSG00000269378	8.85745	2.31809	0.435255	5.32581	1.00504e-07	1.8905e-06	ITGB1P1
ENSG00000235651	ENSG00000235651	20.9969	1.70383	0.320087	5.32302	1.02057e-07	1.91755e-06	AC064850.4
ENSG00000163466	ENSG00000163466	1693.9	0.805497	0.15134	5.32243	1.0239e-07	1.92165e-06	ARPC2
ENSG00000106991	ENSG00000106991	88.7616	2.81681	0.529371	5.32105	1.03168e-07	1.93409e-06	ENG
ENSG00000240540	ENSG00000240540	6.76481	-0.379998	0.0715094	-5.31395	1.07273e-07	2.00878e-06	RPL3P9
ENSG00000106258	ENSG00000106258	5.21138	5.36573	1.00984	5.31347	1.07558e-07	2.00964e-06	CYP3A5
ENSG00000138386	ENSG00000138386	27.2528	-3.75446	0.706588	-5.31351	1.07534e-07	2.00964e-06	NAB1
ENSG00000257675	ENSG00000257675	4.80198	3.71054	0.698773	5.31007	1.09581e-07	2.04515e-06	BTBD10P1
ENSG00000103876	ENSG00000103876	73.9698	-3.11085	0.586424	-5.30478	1.12809e-07	2.10305e-06	FAH
ENSG00000087299	ENSG00000087299	11.1721	-4.45525	0.841063	-5.29716	1.17615e-07	2.1902e-06	L2HGDH
ENSG00000236814	ENSG00000236814	74.8742	1.87659	0.35435	5.29586	1.18458e-07	2.20344e-06	RP11-446E9.1
ENSG00000235957	ENSG00000235957	7.87495	1.15928	0.219	5.29349	1.20004e-07	2.22974e-06	COX7CP1
ENSG00000179172	ENSG00000179172	6.2716	0.449909	0.0850262	5.29141	1.21374e-07	2.25268e-06	HNRNPCL1
ENSG00000250147	ENSG00000250147	2.50575	1.32624	0.250727	5.28956	1.22608e-07	2.27307e-06	MORF4L2P1
ENSG00000256269	ENSG00000256269	93.9608	-3.098	0.585778	-5.28869	1.23197e-07	2.28147e-06	HMBS
ENSG00000251587	ENSG00000251587	17.5636	0.957245	0.181097	5.2858	1.25155e-07	2.31515e-06	LDHAP1
ENSG00000226745	ENSG00000226745	17.8213	0.86012	0.162733	5.28548	1.25377e-07	2.31671e-06	RP11-115D7.3
ENSG00000066322	ENSG00000066322	228.069	2.13677	0.404492	5.28261	1.27359e-07	2.35073e-06	ELOVL1
ENSG00000121060	ENSG00000121060	39.4089	3.00237	0.568531	5.28094	1.28525e-07	2.36965e-06	TRIM25
ENSG00000213398	ENSG00000213398	3.58524	-4.59062	0.869778	-5.27792	1.30657e-07	2.4063e-06	LCAT
ENSG00000198901	ENSG00000198901	43.7166	-3.56823	0.67621	-5.2768	1.31456e-07	2.41836e-06	PRC1
ENSG00000197808	ENSG00000197808	9.97645	5.81156	1.1017	5.27507	1.32708e-07	2.43871e-06	ZNF461
ENSG00000134253	ENSG00000134253	5.76109	-4.94271	0.937543	-5.27198	1.34959e-07	2.47735e-06	TRIM45
ENSG00000158161	ENSG00000158161	183.257	2.21265	0.41989	5.2696	1.36718e-07	2.5069e-06	EYA3
ENSG00000198298	ENSG00000198298	10.899	6.10436	1.15864	5.26856	1.37497e-07	2.51843e-06	ZNF485
ENSG00000166794	ENSG00000166794	306.04	1.08231	0.205713	5.26127	1.43064e-07	2.61582e-06	PPIB
ENSG00000267680	ENSG00000267680	9.97686	4.17898	0.794304	5.26119	1.43127e-07	2.61582e-06	ZNF224
ENSG00000165644	ENSG00000165644	13.1834	4.01998	0.764162	5.26064	1.43552e-07	2.61786e-06	COMTD1
ENSG00000243716	ENSG00000243716	6.25971	1.7552	0.333645	5.26068	1.43521e-07	2.61786e-06	NPIPB5
ENSG00000240809	ENSG00000240809	23.1067	1.54884	0.294572	5.25794	1.45676e-07	2.65372e-06	RP11-550F7.1
ENSG00000259137	ENSG00000259137	38.8985	0.936661	0.178195	5.25638	1.46919e-07	2.67345e-06	RP11-305B6.1
ENSG00000163013	ENSG00000163013	7.17561	-4.5975	0.875536	-5.25107	1.51217e-07	2.74867e-06	FBXO41
ENSG00000112983	ENSG00000112983	140.916	2.30287	0.438701	5.24928	1.52691e-07	2.77246e-06	BRD8
ENSG00000136897	ENSG00000136897	149.336	2.09663	0.399737	5.24503	1.56256e-07	2.8341e-06	MRPL50
ENSG00000155926	ENSG00000155926	50.8691	-3.81121	0.726769	-5.24404	1.57096e-07	2.84627e-06	SLA
ENSG00000228940	ENSG00000228940	0.803286	1.90268	0.362907	5.24288	1.58092e-07	2.86121e-06	RP11-348A7.1
ENSG00000235847	ENSG00000235847	31.015	0.973423	0.18569	5.2422	1.58674e-07	2.86865e-06	LDHAP7
ENSG00000007264	ENSG00000007264	21.4073	-3.04862	0.581852	-5.23951	1.61002e-07	2.9076e-06	MATK
ENSG00000164946	ENSG00000164946	13.7643	-5.19897	0.992767	-5.23685	1.63341e-07	2.94664e-06	FREM1
ENSG00000100241	ENSG00000100241	14.8732	3.81913	0.730194	5.23029	1.69243e-07	3.04983e-06	SBF1
ENSG00000144554	ENSG00000144554	76.7033	-2.92748	0.559748	-5.23	1.69513e-07	3.05141e-06	FANCD2
ENSG00000235013	ENSG00000235013	6.65035	1.63073	0.311873	5.22884	1.70577e-07	3.06728e-06	COX20P2
ENSG00000100395	ENSG00000100395	33.8702	3.4683	0.663657	5.22604	1.73178e-07	3.1107e-06	L3MBTL2
ENSG00000175886	ENSG00000175886	13.9747	-1.30068	0.249079	-5.22195	1.77049e-07	3.17683e-06	RPL7AP66
ENSG00000151835	ENSG00000151835	106.719	2.52036	0.482676	5.22163	1.77355e-07	3.17695e-06	SACS
ENSG00000279191	ENSG00000279191	2.55294	5.19186	0.994315	5.22155	1.77436e-07	3.17695e-06	RP11-803D5.1
ENSG00000133561	ENSG00000133561	28.2324	4.09783	0.784854	5.22114	1.7783e-07	3.17789e-06	GIMAP6
ENSG00000280383	ENSG00000280383	5.65343	6.02038	1.15309	5.2211	1.77867e-07	3.17789e-06	CTA-941F9.10
ENSG00000148143	ENSG00000148143	5.31949	-5.20331	0.997123	-5.21833	1.80548e-07	3.22235e-06	ZNF462
ENSG00000214455	ENSG00000214455	9.90035	2.44012	0.467965	5.21432	1.84496e-07	3.28929e-06	RCN1P2
ENSG00000084207	ENSG00000084207	1990.16	-0.915014	0.175518	-5.21321	1.85601e-07	3.30548e-06	GSTP1
ENSG00000122034	ENSG00000122034	408.687	-1.78615	0.342765	-5.21098	1.87841e-07	3.34182e-06	GTF3A
ENSG00000182405	ENSG00000182405	9.30601	5.9178	1.13569	5.21075	1.8808e-07	3.34251e-06	PGBD4
ENSG00000227295	ENSG00000227295	6.61496	3.26288	0.626253	5.21015	1.88686e-07	3.34692e-06	ELL2P1
ENSG00000243499	ENSG00000243499	3.97232	-1.53021	0.293699	-5.21011	1.88728e-07	3.34692e-06	RPS6P21
ENSG00000235560	ENSG00000235560	6.08846	4.77447	0.916706	5.2083	1.90583e-07	3.37625e-06	AC002310.12
ENSG00000163069	ENSG00000163069	12.8595	6.66328	1.27956	5.20748	1.91422e-07	3.38751e-06	SGCB
ENSG00000279673	ENSG00000279673	8.30566	5.78156	1.11085	5.20461	1.94403e-07	3.43664e-06	RP11-185E8.2
ENSG00000146386	ENSG00000146386	253.307	1.72471	0.331433	5.20381	1.95244e-07	3.44787e-06	ABRACL
ENSG00000200087	ENSG00000200087	6.68835	4.02575	0.773985	5.20133	1.97866e-07	3.49049e-06	SNORA73B
ENSG00000168439	ENSG00000168439	377.791	1.8673	0.359152	5.19918	2.00165e-07	3.52733e-06	STIP1
ENSG00000164120	ENSG00000164120	202.141	2.88083	0.554407	5.19624	2.03363e-07	3.57991e-06	HPGD
ENSG00000166860	ENSG00000166860	8.47512	5.69603	1.09623	5.19603	2.03592e-07	3.58018e-06	ZBTB39
ENSG00000262074	ENSG00000262074	4.31622	-4.02549	0.775558	-5.19044	2.09793e-07	3.68536e-06	SNORD3B-2
ENSG00000267736	ENSG00000267736	8.66225	-1.68347	0.324535	-5.18732	2.1334e-07	3.74373e-06	HMGB2P1
ENSG00000257564	ENSG00000257564	7.98173	1.92621	0.371564	5.18405	2.17114e-07	3.80597e-06	RP11-123M21.2
ENSG00000108654	ENSG00000108654	2431.97	-0.856151	0.165182	-5.18309	2.18241e-07	3.82173e-06	DDX5
ENSG00000242802	ENSG00000242802	28.8259	3.91017	0.75488	5.17986	2.22054e-07	3.88443e-06	AP5Z1
ENSG00000185252	ENSG00000185252	8.23188	4.63626	0.89606	5.17405	2.29073e-07	4.00304e-06	ZNF74
ENSG00000065150	ENSG00000065150	241.859	1.98695	0.384102	5.17298	2.30387e-07	4.02181e-06	IPO5
ENSG00000111424	ENSG00000111424	8.88288	6.29586	1.21742	5.17149	2.3223e-07	4.04975e-06	VDR
ENSG00000198018	ENSG00000198018	7.27666	5.5956	1.08217	5.17073	2.33178e-07	4.06205e-06	ENTPD7
ENSG00000228002	ENSG00000228002	22.4766	1.70811	0.330439	5.16922	2.3507e-07	4.09075e-06	DHX9P1
ENSG00000116663	ENSG00000116663	20.1799	-4.25099	0.822879	-5.166	2.3916e-07	4.15761e-06	FBXO6
ENSG00000141543	ENSG00000141543	360.5	1.91314	0.370477	5.164	2.41732e-07	4.19797e-06	EIF4A3
ENSG00000175164	ENSG00000175164	14.8887	-4.95108	0.959002	-5.16275	2.43354e-07	4.22174e-06	ABO
ENSG00000072401	ENSG00000072401	97.531	2.47718	0.479898	5.16189	2.44468e-07	4.23231e-06	UBE2D1
ENSG00000226816	ENSG00000226816	6.91828	7.35814	1.42543	5.16206	2.44241e-07	4.23231e-06	AC005082.12
ENSG00000038382	ENSG00000038382	62.5985	2.23413	0.433028	5.15931	2.47862e-07	4.28664e-06	TRIO
ENSG00000160917	ENSG00000160917	11.8023	4.03064	0.781491	5.15764	2.50088e-07	4.32066e-06	CPSF4
ENSG00000104886	ENSG00000104886	115.007	2.27078	0.440492	5.15509	2.53504e-07	4.37517e-06	PLEKHJ1
ENSG00000129255	ENSG00000129255	82.756	2.52232	0.489537	5.15245	2.57099e-07	4.43264e-06	MPDU1
ENSG00000122512	ENSG00000122512	14.7935	3.23878	0.628654	5.15193	2.57817e-07	4.44044e-06	PMS2
ENSG00000135829	ENSG00000135829	320.686	1.63084	0.316824	5.14746	2.64037e-07	4.54289e-06	DHX9
ENSG00000101220	ENSG00000101220	51.5643	-2.52265	0.49014	-5.1468	2.64972e-07	4.55431e-06	C20orf27
ENSG00000101003	ENSG00000101003	29.9207	3.60401	0.700303	5.14635	2.65598e-07	4.56038e-06	GINS1
ENSG00000167508	ENSG00000167508	68.5828	2.99289	0.582383	5.13905	2.76135e-07	4.73645e-06	MVD
ENSG00000087586	ENSG00000087586	23.4351	4.25508	0.828032	5.13878	2.7653e-07	4.73838e-06	AURKA
ENSG00000156873	ENSG00000156873	47.4066	3.0104	0.585874	5.13831	2.77223e-07	4.74054e-06	PHKG2
ENSG00000228589	ENSG00000228589	46.1329	1.57006	0.305548	5.1385	2.7694e-07	4.74054e-06	SPCS2P4
ENSG00000172315	ENSG00000172315	71.8632	3.17562	0.618092	5.13778	2.78004e-07	4.74904e-06	TP53RK
ENSG00000114779	ENSG00000114779	70.4073	-2.65765	0.517646	-5.1341	2.83494e-07	4.8379e-06	ABHD14B
ENSG00000013375	ENSG00000013375	24.0394	4.79504	0.934437	5.13147	2.87483e-07	4.90098e-06	PGM3
ENSG00000010017	ENSG00000010017	39.5468	-2.82679	0.551129	-5.12908	2.91164e-07	4.95867e-06	RANBP9
ENSG00000107099	ENSG00000107099	127.732	2.18324	0.425848	5.12681	2.9469e-07	5.01362e-06	DOCK8
ENSG00000066697	ENSG00000066697	17.5631	3.32795	0.649343	5.1251	2.97382e-07	5.05428e-06	MSANTD3
ENSG00000168785	ENSG00000168785	17.4022	4.84754	0.945948	5.12453	2.98286e-07	5.06452e-06	TSPAN5
ENSG00000112659	ENSG00000112659	16.8799	-2.68935	0.525076	-5.12183	3.02592e-07	5.13241e-06	CUL9
ENSG00000167528	ENSG00000167528	6.31104	5.56573	1.08682	5.12112	3.03724e-07	5.1464e-06	ZNF641
ENSG00000256294	ENSG00000256294	13.9368	5.7852	1.1298	5.12053	3.04676e-07	5.1573e-06	ZNF225
ENSG00000067066	ENSG00000067066	285.686	1.65605	0.323465	5.11972	3.05997e-07	5.17444e-06	SP100
ENSG00000213774	ENSG00000213774	3.4248	-3.0634	0.598448	-5.11891	3.07305e-07	5.19132e-06	AC010904.1
ENSG00000131236	ENSG00000131236	389.29	1.45364	0.284204	5.11477	3.14123e-07	5.30114e-06	CAP1
ENSG00000235993	ENSG00000235993	2.37305	1.68415	0.329659	5.10878	3.24248e-07	5.46651e-06	AC007559.1
ENSG00000153944	ENSG00000153944	132.196	-1.72536	0.337833	-5.10713	3.27085e-07	5.50878e-06	MSI2
ENSG00000107443	ENSG00000107443	17.521	3.07369	0.602217	5.10396	3.3262e-07	5.59418e-06	CCNJ
ENSG00000171135	ENSG00000171135	180.404	2.16583	0.424354	5.10384	3.32824e-07	5.59418e-06	JAGN1
ENSG00000248008	ENSG00000248008	9.83379	6.14255	1.20379	5.10268	3.3487e-07	5.62293e-06	NRAV
ENSG00000163939	ENSG00000163939	102.949	2.24211	0.439443	5.10216	3.358e-07	5.63289e-06	PBRM1
ENSG00000229932	ENSG00000229932	12.8909	0.847568	0.166143	5.10145	3.37067e-07	5.64848e-06	YWHAZP3
ENSG00000218596	ENSG00000218596	9.68988	-4.10797	0.805294	-5.1012	3.37501e-07	5.65011e-06	RP11-2J18.1
ENSG00000108798	ENSG00000108798	24.0084	4.81861	0.945004	5.09904	3.41383e-07	5.70939e-06	ABI3
ENSG00000107949	ENSG00000107949	306.264	1.63139	0.319968	5.09861	3.42163e-07	5.71672e-06	BCCIP
ENSG00000170476	ENSG00000170476	74.8205	-3.49837	0.68655	-5.09558	3.47676e-07	5.80304e-06	MZB1
ENSG00000149582	ENSG00000149582	19.2951	-5.9228	1.16264	-5.09425	3.50123e-07	5.83805e-06	TMEM25
ENSG00000166501	ENSG00000166501	81.7032	-2.93391	0.576061	-5.09305	3.52344e-07	5.86924e-06	PRKCB
ENSG00000232004	ENSG00000232004	19.2888	1.42363	0.279572	5.09218	3.53962e-07	5.89033e-06	CAP1P2
ENSG00000168612	ENSG00000168612	8.21184	3.25463	0.639348	5.09055	3.57019e-07	5.93531e-06	ZSWIM1
ENSG00000162757	ENSG00000162757	16.3012	-5.27329	1.03607	-5.0897	3.58629e-07	5.95616e-06	C1orf74
ENSG00000144199	ENSG00000144199	12.772	-2.92393	0.57491	-5.0859	3.65884e-07	6.07063e-06	FAHD2B
ENSG00000174177	ENSG00000174177	22.4986	3.96213	0.7792	5.08487	3.67885e-07	6.09778e-06	CTU2
ENSG00000179918	ENSG00000179918	87.8384	2.63451	0.518146	5.08449	3.68614e-07	6.10382e-06	SEPHS2
ENSG00000158417	ENSG00000158417	291.946	1.41664	0.278742	5.08227	3.72952e-07	6.16955e-06	EIF5B
ENSG00000118418	ENSG00000118418	178.767	-1.62742	0.320405	-5.07927	3.78881e-07	6.26145e-06	HMGN3
ENSG00000181192	ENSG00000181192	26.8802	-3.6389	0.716548	-5.07837	3.80683e-07	6.27883e-06	DHTKD1
ENSG00000234648	ENSG00000234648	12.466	-0.246916	0.0486202	-5.07847	3.8048e-07	6.27883e-06	AL162151.3
ENSG00000127870	ENSG00000127870	73.3438	2.72754	0.537127	5.07801	3.81399e-07	6.28445e-06	RNF6
ENSG00000143624	ENSG00000143624	23.5684	-3.54459	0.698128	-5.07728	3.82882e-07	6.30268e-06	INTS3
ENSG00000116514	ENSG00000116514	6.77452	3.67759	0.724495	5.07608	3.85303e-07	6.33631e-06	RNF19B
ENSG00000159720	ENSG00000159720	191.801	1.96036	0.386247	5.0754	3.86677e-07	6.35266e-06	ATP6V0D1
ENSG00000090470	ENSG00000090470	17.9864	4.3262	0.852942	5.0721	3.93454e-07	6.45133e-06	PDCD7
ENSG00000275832	ENSG00000275832	11.5762	4.19461	0.826968	5.07228	3.93073e-07	6.45133e-06	ARHGAP23
ENSG00000110888	ENSG00000110888	7.79655	5.49208	1.08324	5.07007	3.97679e-07	6.51422e-06	CAPRIN2
ENSG00000064999	ENSG00000064999	7.14131	3.62766	0.715837	5.06771	4.02626e-07	6.58882e-06	ANKS1A
ENSG00000198246	ENSG00000198246	21.2449	4.91427	0.971101	5.06051	4.18126e-07	6.83579e-06	SLC29A3
ENSG00000266563	ENSG00000266563	17.799	0.631807	0.124857	5.06025	4.18698e-07	6.83847e-06	EIF1P5
ENSG00000114019	ENSG00000114019	4.27661	-7.80806	1.54339	-5.05903	4.21395e-07	6.87581e-06	AMOTL2
ENSG00000180329	ENSG00000180329	45.9404	2.72447	0.538669	5.05779	4.24134e-07	6.91375e-06	CCDC43
ENSG00000069974	ENSG00000069974	75.8382	2.90761	0.574972	5.05696	4.25996e-07	6.93736e-06	RAB27A
ENSG00000104368	ENSG00000104368	10.6548	6.17737	1.22202	5.05506	4.30259e-07	6.99318e-06	PLAT
ENSG00000115828	ENSG00000115828	30.8216	5.56395	1.10066	5.05512	4.30112e-07	6.99318e-06	QPCT
ENSG00000238132	ENSG00000238132	4.3182	-3.20062	0.633253	-5.05424	4.32098e-07	7.01626e-06	CASC4P1
ENSG00000176890	ENSG00000176890	113.298	-2.60114	0.514754	-5.05317	4.34539e-07	7.04905e-06	TYMS
ENSG00000250927	ENSG00000250927	11.8325	-2.13536	0.423245	-5.04522	4.53008e-07	7.34153e-06	MESTP3
ENSG00000134460	ENSG00000134460	36.5921	6.39441	1.2677	5.04409	4.55676e-07	7.37762e-06	IL2RA
ENSG00000188313	ENSG00000188313	272.184	1.8351	0.363952	5.04216	4.6031e-07	7.44546e-06	PLSCR1
ENSG00000078401	ENSG00000078401	8.03988	9.58602	1.90142	5.0415	4.61908e-07	7.46409e-06	EDN1
ENSG00000067057	ENSG00000067057	161.898	2.14051	0.424781	5.0391	4.67718e-07	7.55069e-06	PFKP
ENSG00000135617	ENSG00000135617	26.2033	3.72906	0.740269	5.03744	4.718e-07	7.60193e-06	PRADC1
ENSG00000163249	ENSG00000163249	8.48887	4.73148	0.939245	5.03754	4.7156e-07	7.60193e-06	CCNYL1
ENSG00000166272	ENSG00000166272	42.3515	3.72875	0.740305	5.03678	4.73428e-07	7.62083e-06	WBP1L
ENSG00000170113	ENSG00000170113	13.2153	4.57085	0.907534	5.03656	4.73982e-07	7.62241e-06	NIPA1
ENSG00000153147	ENSG00000153147	126.839	1.99382	0.396126	5.0333	4.82109e-07	7.74566e-06	SMARCA5
ENSG00000108599	ENSG00000108599	27.0205	3.25875	0.647622	5.03187	4.85724e-07	7.7888e-06	AKAP10
ENSG00000142686	ENSG00000142686	52.8127	3.83724	0.762563	5.03203	4.85306e-07	7.7888e-06	C1orf216
ENSG00000174013	ENSG00000174013	13.8168	4.1438	0.823554	5.03161	4.86378e-07	7.78937e-06	FBXO45
ENSG00000181135	ENSG00000181135	5.32973	5.8518	1.16306	5.03138	4.86974e-07	7.78937e-06	ZNF707
ENSG00000230520	ENSG00000230520	3.68661	1.08379	0.21541	5.0313	4.87155e-07	7.78937e-06	RP11-533K11.1
ENSG00000230989	ENSG00000230989	437.253	1.37509	0.273344	5.03062	4.88901e-07	7.80982e-06	HSBP1
ENSG00000204642	ENSG00000204642	30.4545	-1.47913	0.294216	-5.02736	4.97267e-07	7.93588e-06	HLA-F
ENSG00000172428	ENSG00000172428	135.556	1.54369	0.307287	5.02361	5.07088e-07	8.08491e-06	MYEOV2
ENSG00000172493	ENSG00000172493	166.165	1.65263	0.329154	5.02086	5.14401e-07	8.1937e-06	AFF1
ENSG00000154122	ENSG00000154122	16.3334	4.38296	0.873136	5.01979	5.1727e-07	8.23158e-06	ANKH
ENSG00000180867	ENSG00000180867	137.67	1.2407	0.247552	5.01187	5.39035e-07	8.56978e-06	PDIA3P1
ENSG00000119401	ENSG00000119401	21.6845	5.06749	1.01135	5.01064	5.42505e-07	8.6086e-06	TRIM32
ENSG00000150867	ENSG00000150867	429.416	1.31567	0.262567	5.01079	5.42066e-07	8.6086e-06	PIP4K2A
ENSG00000154217	ENSG00000154217	24.9901	4.17482	0.83356	5.00842	5.48785e-07	8.70001e-06	PITPNC1
ENSG00000163743	ENSG00000163743	111.436	2.6719	0.533586	5.00744	5.51575e-07	8.73597e-06	RCHY1
ENSG00000204920	ENSG00000204920	3.96354	5.61795	1.12215	5.00642	5.54515e-07	8.77423e-06	ZNF155
ENSG00000044115	ENSG00000044115	238.12	1.83399	0.366425	5.00509	5.58346e-07	8.82651e-06	CTNNA1
ENSG00000272211	ENSG00000272211	6.22534	-4.75849	0.950843	-5.0045	5.60065e-07	8.84532e-06	RP11-347P5.1
ENSG00000213574	ENSG00000213574	52.371	0.959698	0.191849	5.00237	5.66302e-07	8.93539e-06	LDHAP5
ENSG00000164164	ENSG00000164164	41.9643	2.9515	0.590095	5.00174	5.68166e-07	8.95638e-06	OTUD4
ENSG00000137642	ENSG00000137642	215.803	-2.08603	0.417252	-4.99944	5.74959e-07	9.05493e-06	SORL1
ENSG00000242071	ENSG00000242071	82.6053	-0.558028	0.111704	-4.99559	5.86571e-07	9.22912e-06	RPL7AP6
ENSG00000228407	ENSG00000228407	7.99696	-1.96374	0.393671	-4.98827	6.09222e-07	9.57651e-06	RP4-800M22.1
ENSG00000241741	ENSG00000241741	29.5158	-0.571758	0.114641	-4.98739	6.12003e-07	9.61121e-06	RPL7AP30
ENSG00000204789	ENSG00000204789	3.45172	-6.32294	1.26796	-4.98672	6.14145e-07	9.63581e-06	ZNF204P
ENSG00000104427	ENSG00000104427	16.2907	4.41364	0.885644	4.98353	6.24331e-07	9.78645e-06	ZC2HC1A
ENSG00000231831	ENSG00000231831	25.3494	-2.23161	0.44791	-4.98228	6.28406e-07	9.84111e-06	MTHFD1P1
ENSG00000166716	ENSG00000166716	18.7817	3.76724	0.756879	4.97733	6.44673e-07	1.00864e-05	ZNF592
ENSG00000157916	ENSG00000157916	177.655	1.98165	0.398343	4.97474	6.53368e-07	1.02034e-05	RER1
ENSG00000259558	ENSG00000259558	3.45309	-1.92108	0.386168	-4.97474	6.53339e-07	1.02034e-05	MESTP2
ENSG00000182010	ENSG00000182010	6.65804	4.65465	0.935844	4.97375	6.56714e-07	1.02453e-05	RTKN2
ENSG00000249072	ENSG00000249072	0.611553	1.11803	0.224794	4.97358	6.57275e-07	1.02453e-05	RP11-777B9.5
ENSG00000139323	ENSG00000139323	129.49	2.22413	0.447599	4.96901	6.7296e-07	1.04703e-05	POC1B
ENSG00000179163	ENSG00000179163	49.5386	-3.69164	0.742924	-4.96907	6.7275e-07	1.04703e-05	FUCA1
ENSG00000067182	ENSG00000067182	180.42	1.87499	0.377441	4.96765	6.77707e-07	1.05343e-05	TNFRSF1A
ENSG00000253550	ENSG00000253550	3.77177	1.70378	0.343073	4.96623	6.82672e-07	1.06017e-05	RP11-115C21.4
ENSG00000132612	ENSG00000132612	30.3824	2.51056	0.50555	4.96599	6.83521e-07	1.0605e-05	VPS4A
ENSG00000198134	ENSG00000198134	19.4427	-0.6406	0.129038	-4.96445	6.88964e-07	1.06796e-05	RP11-267J23.4
ENSG00000105447	ENSG00000105447	119.183	2.54927	0.51425	4.95726	7.14955e-07	1.10722e-05	GRWD1
ENSG00000281358	ENSG00000281358	1.81735	-3.77325	0.761286	-4.95642	7.18042e-07	1.11097e-05	RASSF1-AS1
ENSG00000124243	ENSG00000124243	27.4861	-3.22465	0.650629	-4.95621	7.18832e-07	1.11117e-05	BCAS4
ENSG00000231378	ENSG00000231378	2.41334	1.78961	0.361128	4.95562	7.21015e-07	1.11352e-05	NDUFAF4P4
ENSG00000174748	ENSG00000174748	1326.88	-0.42356	0.0854805	-4.95505	7.23121e-07	1.11574e-05	RPL15
ENSG00000112394	ENSG00000112394	7.86697	5.36708	1.08484	4.94737	7.52236e-07	1.15959e-05	SLC16A10
ENSG00000105374	ENSG00000105374	49.5691	3.14327	0.636234	4.94044	7.79477e-07	1.19938e-05	NKG7
ENSG00000160588	ENSG00000160588	103.098	2.61333	0.52895	4.94061	7.78795e-07	1.19938e-05	MPZL3
ENSG00000118096	ENSG00000118096	37.6781	3.56399	0.721704	4.9383	7.88079e-07	1.2115e-05	IFT46
ENSG00000107815	ENSG00000107815	17.9457	4.49326	0.909949	4.93793	7.89574e-07	1.21268e-05	C10orf2
ENSG00000170606	ENSG00000170606	159.837	1.89701	0.384278	4.93654	7.95192e-07	1.21908e-05	HSPA4
ENSG00000184056	ENSG00000184056	16.0172	4.85116	0.982679	4.93667	7.94688e-07	1.21908e-05	VPS33B
ENSG00000177119	ENSG00000177119	36.014	3.26396	0.661279	4.93584	7.98078e-07	1.22238e-05	ANO6
ENSG00000164236	ENSG00000164236	15.8463	3.90598	0.79157	4.93448	8.03647e-07	1.22979e-05	ANKRD33B
ENSG00000228847	ENSG00000228847	119.783	-0.821798	0.166647	-4.93135	8.16612e-07	1.24848e-05	ATP5G2P4
ENSG00000011451	ENSG00000011451	10.9067	4.41008	0.894704	4.9291	8.26111e-07	1.26185e-05	WIZ
ENSG00000111696	ENSG00000111696	12.4474	4.02964	0.817993	4.92625	8.38211e-07	1.27916e-05	NT5DC3
ENSG00000119866	ENSG00000119866	263.356	-1.3441	0.272864	-4.9259	8.39736e-07	1.27916e-05	BCL11A
ENSG00000154127	ENSG00000154127	22.7679	3.73636	0.758493	4.92603	8.39181e-07	1.27916e-05	UBASH3B
ENSG00000261609	ENSG00000261609	60.7045	2.49833	0.507253	4.92521	8.42696e-07	1.28251e-05	GAN
ENSG00000124098	ENSG00000124098	6.18698	5.59316	1.13571	4.9248	8.44451e-07	1.28401e-05	FAM210B
ENSG00000069493	ENSG00000069493	61.3254	-0.717963	0.145819	-4.92364	8.49482e-07	1.29049e-05	CLEC2D
ENSG00000122779	ENSG00000122779	89.0301	2.45053	0.497872	4.922	8.56627e-07	1.30016e-05	TRIM24
ENSG00000253676	ENSG00000253676	125.399	0.950607	0.193215	4.91994	8.65694e-07	1.31273e-05	TAGLN2P1
ENSG00000006712	ENSG00000006712	79.1105	2.62812	0.534372	4.91816	8.7363e-07	1.32357e-05	PAF1
ENSG00000137547	ENSG00000137547	300.755	1.8814	0.382874	4.91389	8.92853e-07	1.35147e-05	MRPL15
ENSG00000152795	ENSG00000152795	489.923	-1.32624	0.269936	-4.91314	8.96274e-07	1.35542e-05	HNRNPDL
ENSG00000136938	ENSG00000136938	216.323	-1.53248	0.312043	-4.91111	9.05609e-07	1.3683e-05	ANP32B
ENSG00000166750	ENSG00000166750	20.9929	5.67158	1.1554	4.90876	9.16551e-07	1.38359e-05	SLFN5
ENSG00000131944	ENSG00000131944	8.06685	4.85463	0.989151	4.90787	9.20697e-07	1.38859e-05	FAAP24
ENSG00000231344	ENSG00000231344	6.25055	1.48397	0.302508	4.90555	9.31669e-07	1.40388e-05	RP3-426I6.2
ENSG00000100285	ENSG00000100285	13.6023	-4.01553	0.818768	-4.90436	9.37317e-07	1.41067e-05	NEFH
ENSG00000148218	ENSG00000148218	13.3586	-4.13638	0.843427	-4.90425	9.3786e-07	1.41067e-05	ALAD
ENSG00000137807	ENSG00000137807	14.8136	4.63085	0.94466	4.90214	9.47992e-07	1.42463e-05	KIF23
ENSG00000138030	ENSG00000138030	9.31947	-5.42096	1.10601	-4.90135	9.51813e-07	1.42909e-05	KHK
ENSG00000115318	ENSG00000115318	17.8419	4.75542	0.970362	4.90067	9.55121e-07	1.43277e-05	LOXL3
ENSG00000172366	ENSG00000172366	31.8797	-3.08001	0.628522	-4.9004	9.56406e-07	1.43341e-05	FAM195A
ENSG00000099308	ENSG00000099308	18.1401	-3.48691	0.712244	-4.89567	9.79703e-07	1.46701e-05	MAST3
ENSG00000155097	ENSG00000155097	95.7248	2.50686	0.512228	4.89403	9.87904e-07	1.47797e-05	ATP6V1C1
ENSG00000111328	ENSG00000111328	45.223	-2.73835	0.559717	-4.89239	9.96201e-07	1.48825e-05	CDK2AP1
ENSG00000131043	ENSG00000131043	73.403	3.08716	0.631023	4.89232	9.96553e-07	1.48825e-05	AAR2
ENSG00000187951	ENSG00000187951	6.20664	-4.14776	0.848196	-4.8901	1.00787e-06	1.5038e-05	ARHGAP11B
ENSG00000175691	ENSG00000175691	15.0486	5.63009	1.15159	4.88899	1.01357e-06	1.51097e-05	ZNF77
ENSG00000156469	ENSG00000156469	58.3633	2.67576	0.547414	4.888	1.01864e-06	1.51718e-05	MTERF3
ENSG00000132603	ENSG00000132603	117.761	2.50717	0.513435	4.88314	1.0441e-06	1.55371e-05	NIP7
ENSG00000179029	ENSG00000179029	20.9755	-3.64388	0.746339	-4.88234	1.04834e-06	1.55864e-05	TMEM107
ENSG00000196104	ENSG00000196104	6.4962	-6.70278	1.37321	-4.88112	1.05486e-06	1.56693e-05	SPOCK3
ENSG00000136870	ENSG00000136870	14.1777	4.48885	0.919827	4.8801	1.06033e-06	1.57333e-05	ZNF189
ENSG00000144306	ENSG00000144306	13.8362	4.19793	0.860237	4.87997	1.06104e-06	1.57333e-05	SCRN3
ENSG00000142731	ENSG00000142731	17.6269	-3.43038	0.703042	-4.87935	1.06438e-06	1.57689e-05	PLK4
ENSG00000258401	ENSG00000258401	10.5132	-0.713927	0.146438	-4.87528	1.08653e-06	1.60828e-05	RP11-326E7.1
ENSG00000106484	ENSG00000106484	189.499	-2.11558	0.434016	-4.87442	1.09129e-06	1.61248e-05	MEST
ENSG00000137575	ENSG00000137575	527.601	1.42623	0.292587	4.87454	1.09064e-06	1.61248e-05	SDCBP
ENSG00000256385	ENSG00000256385	19.8952	1.06979	0.219484	4.87411	1.093e-06	1.61357e-05	UBE2NP1
ENSG00000147789	ENSG00000147789	48.0056	2.90641	0.596419	4.8731	1.09863e-06	1.62046e-05	ZNF7
ENSG00000159259	ENSG00000159259	36.3192	-2.96854	0.609463	-4.87075	1.11176e-06	1.63838e-05	CHAF1B
ENSG00000211459	ENSG00000211459	1142.13	0.6127	0.125814	4.86988	1.11664e-06	1.64413e-05	MT-RNR1
ENSG00000138439	ENSG00000138439	27.1169	-3.09202	0.635009	-4.86925	1.12025e-06	1.64799e-05	FAM117B
ENSG00000251122	ENSG00000251122	1.33174	1.77747	0.36515	4.86778	1.12858e-06	1.65878e-05	NIFKP2
ENSG00000197989	ENSG00000197989	91.9891	1.9959	0.410165	4.8661	1.13823e-06	1.6715e-05	SNHG12
ENSG00000276449	ENSG00000276449	7.77131	5.54306	1.13922	4.86567	1.14069e-06	1.67365e-05	AC004076.5
ENSG00000111716	ENSG00000111716	1999.17	-0.820892	0.168816	-4.86265	1.15825e-06	1.69514e-05	LDHB
ENSG00000122085	ENSG00000122085	47.9618	3.02264	0.621605	4.86263	1.15838e-06	1.69514e-05	MTERF4
ENSG00000149091	ENSG00000149091	15.4105	-2.47313	0.508577	-4.86285	1.15709e-06	1.69514e-05	DGKZ
ENSG00000221829	ENSG00000221829	26.834	-3.70068	0.76131	-4.86094	1.1683e-06	1.70817e-05	FANCG
ENSG00000154813	ENSG00000154813	123.45	2.22347	0.457599	4.85899	1.17988e-06	1.72359e-05	DPH3
ENSG00000111206	ENSG00000111206	8.10242	-3.29079	0.677519	-4.85712	1.19107e-06	1.73842e-05	FOXM1
ENSG00000111679	ENSG00000111679	172.757	-2.22589	0.458334	-4.85649	1.19485e-06	1.74091e-05	PTPN6
ENSG00000214110	ENSG00000214110	83.6998	0.926709	0.190815	4.85658	1.19428e-06	1.74091e-05	LDHAP4
ENSG00000116489	ENSG00000116489	958.746	0.788928	0.162478	4.85561	1.20016e-06	1.74713e-05	CAPZA1
ENSG00000124164	ENSG00000124164	38.4979	2.75075	0.566856	4.85265	1.21822e-06	1.77186e-05	VAPB
ENSG00000143147	ENSG00000143147	17.1058	5.08689	1.04872	4.85057	1.23109e-06	1.78904e-05	GPR161
ENSG00000127948	ENSG00000127948	37.3045	3.17304	0.654449	4.84842	1.2445e-06	1.80696e-05	POR
ENSG00000235879	ENSG00000235879	1.32209	3.3071	0.682334	4.84674	1.25508e-06	1.82074e-05	FAR1P1
ENSG00000147416	ENSG00000147416	159.216	2.33747	0.482501	4.84449	1.26936e-06	1.83985e-05	ATP6V1B2
ENSG00000123104	ENSG00000123104	123.85	2.41815	0.499282	4.84326	1.27727e-06	1.84972e-05	ITPR2
ENSG00000213976	ENSG00000213976	3.04861	4.63838	0.957753	4.84299	1.27903e-06	1.85067e-05	CTD-2561J22.2
ENSG00000137312	ENSG00000137312	256.85	1.93048	0.398827	4.84039	1.29584e-06	1.87338e-05	FLOT1
ENSG00000102471	ENSG00000102471	8.63905	6.33789	1.30946	4.84009	1.29782e-06	1.87462e-05	NDFIP2
ENSG00000077713	ENSG00000077713	11.0764	4.92725	1.01811	4.83963	1.30083e-06	1.87734e-05	SLC25A43
ENSG00000203993	ENSG00000203993	23.5079	3.46767	0.717666	4.83187	1.35258e-06	1.95034e-05	ARRDC1-AS1
ENSG00000118363	ENSG00000118363	54.4947	1.4359	0.297292	4.82994	1.36571e-06	1.96759e-05	SPCS2
ENSG00000223467	ENSG00000223467	3.76183	1.06072	0.219625	4.82969	1.36743e-06	1.96838e-05	CALM1P1
ENSG00000059915	ENSG00000059915	2.84367	-2.90972	0.602692	-4.82788	1.37993e-06	1.9821e-05	PSD
ENSG00000065135	ENSG00000065135	428.513	1.41133	0.292333	4.8278	1.38052e-06	1.9821e-05	GNAI3
ENSG00000069998	ENSG00000069998	48.9372	-3.01604	0.624689	-4.82806	1.37867e-06	1.9821e-05	CECR5
ENSG00000083290	ENSG00000083290	11.2697	-4.62641	0.958352	-4.82747	1.38281e-06	1.98368e-05	ULK2
ENSG00000253320	ENSG00000253320	4.49009	4.97932	1.03185	4.82561	1.39578e-06	2.00058e-05	AZIN1-AS1
ENSG00000198252	ENSG00000198252	46.6381	2.23105	0.462583	4.82302	1.41397e-06	2.02492e-05	STYX
ENSG00000234107	ENSG00000234107	9.72034	0.31669	0.0656733	4.82221	1.41979e-06	2.03151e-05	TPT1P1
ENSG00000164104	ENSG00000164104	371.326	-1.96464	0.407446	-4.82183	1.42245e-06	2.03184e-05	HMGB2
ENSG00000235674	ENSG00000235674	32.3366	0.859125	0.178171	4.82192	1.42183e-06	2.03184e-05	LDHAP2
ENSG00000166710	ENSG00000166710	6840.64	-0.469015	0.0973165	-4.81948	1.43932e-06	2.05294e-05	B2M
ENSG00000213693	ENSG00000213693	6.47467	2.70074	0.560385	4.81943	1.43967e-06	2.05294e-05	SEC14L1P1
ENSG00000270022	ENSG00000270022	6.67162	-5.26066	1.09187	-4.81801	1.44996e-06	2.06585e-05	RNU12
ENSG00000204370	ENSG00000204370	80.1597	1.39521	0.289659	4.81671	1.45942e-06	2.07756e-05	SDHD
ENSG00000225712	ENSG00000225712	3.90344	-0.55047	0.114324	-4.815	1.47201e-06	2.0937e-05	ATP5G2P1
ENSG00000198722	ENSG00000198722	8.83596	5.31336	1.10381	4.81365	1.48195e-06	2.10606e-05	UNC13B
ENSG00000119718	ENSG00000119718	97.8742	2.72554	0.566257	4.81326	1.48491e-06	2.10847e-05	EIF2B2
ENSG00000175701	ENSG00000175701	44.0374	2.16659	0.450239	4.81209	1.4936e-06	2.11737e-05	LINC00116
ENSG00000178209	ENSG00000178209	95.4696	2.28287	0.474404	4.81208	1.49371e-06	2.11737e-05	PLEC
ENSG00000233668	ENSG00000233668	43.5117	-0.461079	0.0958229	-4.81179	1.49588e-06	2.11866e-05	RP11-571F15.3
ENSG00000216802	ENSG00000216802	2.5064	2.28555	0.475025	4.81143	1.49851e-06	2.12059e-05	RP11-390P2.2
ENSG00000126878	ENSG00000126878	10.6182	-5.6691	1.17849	-4.81048	1.50567e-06	2.12892e-05	AIF1L
ENSG00000236552	ENSG00000236552	204.154	-0.386873	0.0804784	-4.80717	1.53081e-06	2.16263e-05	RPL13AP5
ENSG00000101745	ENSG00000101745	226.328	1.62387	0.337838	4.80665	1.5348e-06	2.16646e-05	ANKRD12
ENSG00000253520	ENSG00000253520	3.83005	4.84081	1.00817	4.80158	1.5742e-06	2.22019e-05	RP11-798K23.5
ENSG00000146909	ENSG00000146909	11.4378	4.22546	0.880343	4.79979	1.58835e-06	2.23826e-05	NOM1
ENSG00000137411	ENSG00000137411	10.7664	-4.00476	0.834543	-4.79874	1.59666e-06	2.24808e-05	VARS2
ENSG00000138185	ENSG00000138185	24.2478	-3.4837	0.726592	-4.79458	1.63015e-06	2.29137e-05	ENTPD1
ENSG00000163106	ENSG00000163106	28.3737	-4.03754	0.842094	-4.79464	1.62967e-06	2.29137e-05	HPGDS
ENSG00000262246	ENSG00000262246	14.0298	3.38615	0.706856	4.79043	1.66421e-06	2.33729e-05	CORO7
ENSG00000145088	ENSG00000145088	154.561	-2.20976	0.461392	-4.78935	1.67327e-06	2.34804e-05	EAF2
ENSG00000249014	ENSG00000249014	2.2749	-0.947575	0.197966	-4.78655	1.69669e-06	2.37892e-05	HMGN2P4
ENSG00000197321	ENSG00000197321	113.306	1.96894	0.411388	4.78608	1.70071e-06	2.38255e-05	SVIL
ENSG00000123545	ENSG00000123545	133.283	1.94224	0.406046	4.7833	1.72441e-06	2.41374e-05	NDUFAF4
ENSG00000116675	ENSG00000116675	36.501	3.85552	0.806115	4.78284	1.72838e-06	2.41728e-05	DNAJC6
ENSG00000171033	ENSG00000171033	23.8994	3.28466	0.686899	4.78187	1.73676e-06	2.42697e-05	PKIA
ENSG00000115042	ENSG00000115042	24.9233	-2.87212	0.600779	-4.78066	1.74722e-06	2.43955e-05	FAHD2A
ENSG00000224751	ENSG00000224751	1.23163	-3.44258	0.720202	-4.78002	1.75276e-06	2.44525e-05	SHMT1P1
ENSG00000117298	ENSG00000117298	29.0207	3.84836	0.805309	4.77874	1.76399e-06	2.45886e-05	ECE1
ENSG00000226544	ENSG00000226544	6.05727	1.66395	0.348521	4.77432	1.80314e-06	2.51134e-05	RPL7P22
ENSG00000219682	ENSG00000219682	1.35078	3.08231	0.646003	4.77135	1.82992e-06	2.54653e-05	RP3-425P12.4
ENSG00000253797	ENSG00000253797	18.0788	3.07906	0.645492	4.7701	1.84133e-06	2.56027e-05	UTP14C
ENSG00000151327	ENSG00000151327	74.0888	2.02469	0.424516	4.76942	1.84761e-06	2.56474e-05	FAM177A1
ENSG00000188171	ENSG00000188171	9.29085	3.46764	0.727051	4.76945	1.84729e-06	2.56474e-05	ZNF626
ENSG00000005436	ENSG00000005436	29.045	-2.52769	0.530442	-4.76525	1.88623e-06	2.61619e-05	GCFC2
ENSG00000166432	ENSG00000166432	9.75159	-4.73831	0.995002	-4.76211	1.9158e-06	2.655e-05	ZMAT1
ENSG00000145907	ENSG00000145907	489.684	1.3915	0.292231	4.76165	1.92015e-06	2.65883e-05	G3BP1
ENSG00000146285	ENSG00000146285	5.41583	-4.80379	1.0096	-4.75813	1.95391e-06	2.70334e-05	SCML4
ENSG00000196924	ENSG00000196924	86.0565	2.07746	0.436909	4.7549	1.98547e-06	2.74474e-05	FLNA
ENSG00000134278	ENSG00000134278	9.64639	3.81667	0.802976	4.75315	2.00268e-06	2.76396e-05	SPIRE1
ENSG00000258581	ENSG00000258581	12.3894	1.44158	0.303282	4.75327	2.00154e-06	2.76396e-05	RP11-638I2.10
ENSG00000160087	ENSG00000160087	61.311	2.44244	0.514045	4.75142	2.01993e-06	2.78547e-05	UBE2J2
ENSG00000233929	ENSG00000233929	1.482	3.10065	0.652899	4.74905	2.04376e-06	2.81602e-05	MT1XP1
ENSG00000173915	ENSG00000173915	160.634	1.04808	0.220741	4.74798	2.05455e-06	2.82856e-05	USMG5
ENSG00000099284	ENSG00000099284	18.8693	-4.02771	0.848662	-4.74596	2.07524e-06	2.85469e-05	H2AFY2
ENSG00000213312	ENSG00000213312	11.0895	-0.267797	0.0564316	-4.74552	2.07971e-06	2.85849e-05	RPL7AP34
ENSG00000258427	ENSG00000258427	118.296	0.93806	0.197757	4.7435	2.10059e-06	2.88482e-05	RBM8B
ENSG00000084623	ENSG00000084623	715.254	1.15204	0.242927	4.74232	2.11283e-06	2.89925e-05	EIF3I
ENSG00000122778	ENSG00000122778	12.6545	4.54386	0.958331	4.74143	2.12214e-06	2.90964e-05	KIAA1549
ENSG00000250347	ENSG00000250347	2.7657	-1.72953	0.364891	-4.73986	2.13865e-06	2.92987e-05	AC005740.4
ENSG00000282502	ENSG00000282502	1.89123	0.739791	0.156124	4.7385	2.15311e-06	2.94728e-05	RP11-278L15.7
ENSG00000214182	ENSG00000214182	127.397	-0.633044	0.133609	-4.73803	2.15809e-06	2.95168e-05	PTMAP5
ENSG00000175087	ENSG00000175087	21.8757	-3.89154	0.821586	-4.73662	2.17311e-06	2.9698e-05	PDIK1L
ENSG00000100266	ENSG00000100266	90.0671	2.41343	0.509591	4.73602	2.17961e-06	2.97626e-05	PACSIN2
ENSG00000119392	ENSG00000119392	42.2452	2.57447	0.543901	4.73335	2.20844e-06	3.01316e-05	GLE1
ENSG00000113389	ENSG00000113389	245.372	-1.69036	0.357188	-4.7324	2.21885e-06	3.0249e-05	NPR3
ENSG00000167004	ENSG00000167004	321.815	1.17245	0.247786	4.73172	2.22621e-06	3.03128e-05	PDIA3
ENSG00000259020	ENSG00000259020	36.2319	-0.583597	0.123339	-4.73164	2.22715e-06	3.03128e-05	RP11-529H20.3
ENSG00000212802	ENSG00000212802	305.911	-0.323625	0.0684271	-4.72949	2.25088e-06	3.06109e-05	RPL15P3
ENSG00000003402	ENSG00000003402	229.939	1.67048	0.353389	4.72704	2.27812e-06	3.09497e-05	CFLAR
ENSG00000078124	ENSG00000078124	32.5064	3.33982	0.706553	4.72692	2.27949e-06	3.09497e-05	ACER3
ENSG00000198498	ENSG00000198498	55.1911	2.15312	0.455528	4.72664	2.28266e-06	3.09676e-05	TMA16
ENSG00000232727	ENSG00000232727	2.41129	1.21099	0.256226	4.72628	2.28667e-06	3.09969e-05	YWHAEP1
ENSG00000204713	ENSG00000204713	107.999	2.21177	0.468034	4.72566	2.29369e-06	3.10669e-05	TRIM27
ENSG00000156299	ENSG00000156299	60.6165	2.73009	0.578284	4.72101	2.34675e-06	3.17599e-05	TIAM1
ENSG00000160766	ENSG00000160766	5.79903	-3.40271	0.721059	-4.71904	2.36962e-06	3.20177e-05	GBAP1
ENSG00000177469	ENSG00000177469	134.573	2.01909	0.427857	4.71907	2.36921e-06	3.20177e-05	PTRF
ENSG00000173581	ENSG00000173581	5.95467	3.559	0.755189	4.71272	2.4443e-06	3.3e-05	CCDC106
ENSG00000134107	ENSG00000134107	50.6069	3.18362	0.675881	4.71032	2.47323e-06	3.33368e-05	BHLHE40
ENSG00000158710	ENSG00000158710	986.827	0.931783	0.197811	4.71047	2.47148e-06	3.33368e-05	TAGLN2
ENSG00000006744	ENSG00000006744	100.402	2.52173	0.535434	4.7097	2.48079e-06	3.34118e-05	ELAC2
ENSG00000159640	ENSG00000159640	30.8687	3.05708	0.649157	4.70931	2.48555e-06	3.3449e-05	ACE
ENSG00000254319	ENSG00000254319	4.49281	-4.90254	1.04125	-4.70834	2.49745e-06	3.35821e-05	RP11-134O21.1
ENSG00000151338	ENSG00000151338	11.7881	-4.64529	0.986775	-4.70754	2.50722e-06	3.36865e-05	MIPOL1
ENSG00000184009	ENSG00000184009	2840.15	0.811065	0.172335	4.70633	2.52218e-06	3.38604e-05	ACTG1
ENSG00000110651	ENSG00000110651	44.1391	2.73726	0.581658	4.70596	2.52676e-06	3.38675e-05	CD81
ENSG00000111275	ENSG00000111275	41.5155	-3.04338	0.646695	-4.70605	2.52563e-06	3.38675e-05	ALDH2
ENSG00000185129	ENSG00000185129	15.3299	1.66678	0.354266	4.70488	2.54018e-06	3.40201e-05	PURA
ENSG00000101557	ENSG00000101557	235.468	1.61975	0.344367	4.70356	2.55667e-06	3.42136e-05	USP14
ENSG00000115165	ENSG00000115165	368.542	2.17748	0.463141	4.70156	2.58185e-06	3.45229e-05	CYTIP
ENSG00000162222	ENSG00000162222	68.7778	2.72374	0.57956	4.69967	2.60579e-06	3.48153e-05	TTC9C
ENSG00000104549	ENSG00000104549	163.252	1.92754	0.410258	4.69836	2.62264e-06	3.50124e-05	SQLE
ENSG00000164171	ENSG00000164171	62.9403	4.14133	0.881808	4.6964	2.64785e-06	3.53208e-05	ITGA2
ENSG00000227040	ENSG00000227040	8.70271	1.84107	0.392168	4.69461	2.67117e-06	3.56035e-05	RP11-533F5.2
ENSG00000119537	ENSG00000119537	117.613	2.17382	0.4632	4.69304	2.69171e-06	3.58488e-05	KDSR
ENSG00000064932	ENSG00000064932	12.2578	4.31827	0.920309	4.6922	2.70284e-06	3.59684e-05	SBNO2
ENSG00000122861	ENSG00000122861	82.5146	4.30753	0.918128	4.69164	2.71022e-06	3.6038e-05	PLAU
ENSG00000183586	ENSG00000183586	24.3173	-1.3415	0.28606	-4.68957	2.7378e-06	3.63758e-05	HMGN3P1
ENSG00000196510	ENSG00000196510	75.4015	2.46139	0.524961	4.68872	2.74926e-06	3.64702e-05	ANAPC7
ENSG00000218902	ENSG00000218902	28.0515	-0.613165	0.130772	-4.68881	2.74798e-06	3.64702e-05	PTMAP3
ENSG00000226860	ENSG00000226860	2.97652	0.746522	0.159236	4.68814	2.75699e-06	3.65437e-05	AC109638.1
ENSG00000279520	ENSG00000279520	10.4355	-4.45264	0.95018	-4.68611	2.78453e-06	3.68796e-05	RP11-20I23.2
ENSG00000115421	ENSG00000115421	59.3775	2.74969	0.586974	4.68452	2.80615e-06	3.71365e-05	PAPOLG
ENSG00000118689	ENSG00000118689	37.1459	-2.74518	0.586135	-4.68352	2.81984e-06	3.72882e-05	FOXO3
ENSG00000107959	ENSG00000107959	130.879	2.1247	0.4538	4.68202	2.84065e-06	3.75338e-05	PITRM1
ENSG00000080819	ENSG00000080819	12.3317	3.57151	0.762969	4.68107	2.85379e-06	3.76776e-05	CPOX
ENSG00000165282	ENSG00000165282	22.0292	-3.79491	0.811248	-4.67786	2.89881e-06	3.82418e-05	PIGO
ENSG00000112299	ENSG00000112299	8.52463	6.15838	1.31658	4.67755	2.90327e-06	3.82706e-05	VNN1
ENSG00000198646	ENSG00000198646	21.9848	2.46366	0.526928	4.67552	2.93212e-06	3.86205e-05	NCOA6
ENSG00000185278	ENSG00000185278	18.501	4.22993	0.90489	4.67453	2.94626e-06	3.87762e-05	ZBTB37
ENSG00000251411	ENSG00000251411	7.71481	1.80714	0.386699	4.67325	2.96469e-06	3.89881e-05	RP11-397E7.4
ENSG00000147124	ENSG00000147124	8.18822	5.41184	1.15814	4.67287	2.97013e-06	3.89984e-05	ZNF41
ENSG00000172878	ENSG00000172878	30.8224	-3.17901	0.680291	-4.67301	2.96816e-06	3.89984e-05	METAP1D
ENSG00000148019	ENSG00000148019	39.8432	-3.17177	0.678911	-4.67185	2.98496e-06	3.91317e-05	CEP78
ENSG00000182199	ENSG00000182199	121.562	2.43143	0.520442	4.67186	2.98487e-06	3.91317e-05	SHMT2
ENSG00000172339	ENSG00000172339	20.9955	-3.83002	0.819916	-4.67124	2.99385e-06	3.92175e-05	ALG14
ENSG00000160932	ENSG00000160932	191.963	-1.62308	0.347484	-4.67094	2.99825e-06	3.92444e-05	LY6E
ENSG00000146731	ENSG00000146731	452.425	1.55013	0.332101	4.66764	3.04681e-06	3.9849e-05	CCT6A
ENSG00000071051	ENSG00000071051	12.8026	4.24513	0.909681	4.66662	3.06199e-06	4.00163e-05	NCK2
ENSG00000129680	ENSG00000129680	44.6991	2.72691	0.584389	4.66626	3.0673e-06	4.00544e-05	MAP7D3
ENSG00000197124	ENSG00000197124	13.8811	4.09474	0.877721	4.66519	3.08325e-06	4.02313e-05	ZNF682
ENSG00000125703	ENSG00000125703	42.0036	-3.37114	0.72267	-4.66484	3.08861e-06	4.02698e-05	ATG4C
ENSG00000169129	ENSG00000169129	6.48285	-5.68872	1.21968	-4.66412	3.09937e-06	4.03786e-05	AFAP1L2
ENSG00000120875	ENSG00000120875	7.82473	5.42291	1.16374	4.65991	3.16355e-06	4.11827e-05	DUSP4
ENSG00000112796	ENSG00000112796	11.7635	5.56363	1.19434	4.65833	3.18788e-06	4.14054e-05	ENPP5
ENSG00000165152	ENSG00000165152	20.8939	5.65563	1.21409	4.65832	3.18807e-06	4.14054e-05	TMEM246
ENSG00000165572	ENSG00000165572	10.0243	4.08817	0.877583	4.65845	3.18603e-06	4.14054e-05	KBTBD6
ENSG00000258445	ENSG00000258445	14.3139	-2.63746	0.566329	-4.65711	3.20675e-06	4.16157e-05	RP11-307P22.1
ENSG00000150510	ENSG00000150510	7.26477	6.31325	1.35576	4.65663	3.21431e-06	4.16814e-05	FAM124A
ENSG00000104432	ENSG00000104432	7.66766	5.98065	1.28449	4.65607	3.2231e-06	4.1763e-05	IL7
ENSG00000054277	ENSG00000054277	4.63873	4.90605	1.05383	4.65547	3.23244e-06	4.18517e-05	OPN3
ENSG00000121797	ENSG00000121797	8.74548	5.89395	1.26672	4.65291	3.27279e-06	4.23218e-05	CCRL2
ENSG00000164924	ENSG00000164924	730.028	0.734004	0.157754	4.65285	3.2738e-06	4.23218e-05	YWHAZ
ENSG00000102038	ENSG00000102038	62.4861	3.40256	0.731316	4.65265	3.2769e-06	4.23292e-05	SMARCA1
ENSG00000101216	ENSG00000101216	5.36206	-5.04686	1.08532	-4.65011	3.31753e-06	4.2821e-05	GMEB2
ENSG00000116863	ENSG00000116863	94.699	2.82304	0.607244	4.64894	3.33652e-06	4.29998e-05	ADPRHL2
ENSG00000128408	ENSG00000128408	6.03049	-4.56957	0.982917	-4.64899	3.33564e-06	4.29998e-05	RIBC2
ENSG00000220884	ENSG00000220884	13.4755	-1.999	0.430038	-4.64843	3.34468e-06	4.30718e-05	MESTP1
ENSG00000243504	ENSG00000243504	5.3713	1.44321	0.310547	4.64732	3.36283e-06	4.32722e-05	RPS23P1
ENSG00000136149	ENSG00000136149	6.38986	-0.328724	0.0707587	-4.6457	3.38922e-06	4.35782e-05	RPL13AP25
ENSG00000090615	ENSG00000090615	58.973	2.20661	0.475018	4.64531	3.39572e-06	4.36283e-05	GOLGA3
ENSG00000104881	ENSG00000104881	5.09607	4.14247	0.89312	4.6382	3.51449e-06	4.51197e-05	PPP1R13L
ENSG00000249859	ENSG00000249859	6.03021	-3.84936	0.830216	-4.63658	3.54225e-06	4.54413e-05	PVT1
ENSG00000184432	ENSG00000184432	234.882	1.96575	0.424069	4.63545	3.56169e-06	4.56556e-05	COPB2
ENSG00000007376	ENSG00000007376	30.0919	3.36632	0.726266	4.6351	3.56765e-06	4.56971e-05	RPUSD1
ENSG00000213918	ENSG00000213918	15.9771	3.92006	0.846448	4.63119	3.63577e-06	4.65157e-05	DNASE1
ENSG00000234241	ENSG00000234241	45.9288	1.86634	0.403001	4.63111	3.63712e-06	4.65157e-05	RP4-775C13.1
ENSG00000147804	ENSG00000147804	63.8889	-2.69361	0.582159	-4.62694	3.71107e-06	4.74253e-05	SLC39A4
ENSG00000162772	ENSG00000162772	32.4299	-4.70922	1.01827	-4.62474	3.75066e-06	4.78946e-05	ATF3
ENSG00000128805	ENSG00000128805	14.1198	-3.12244	0.675266	-4.62402	3.76383e-06	4.80261e-05	ARHGAP22
ENSG00000135245	ENSG00000135245	24.6917	-3.5081	0.759194	-4.62083	3.82214e-06	4.8733e-05	HILPDA
ENSG00000184489	ENSG00000184489	25.0827	3.66327	0.793003	4.61949	3.84687e-06	4.90111e-05	PTP4A3
ENSG00000179630	ENSG00000179630	5.16688	5.27276	1.14154	4.619	3.85598e-06	4.90897e-05	LACC1
ENSG00000166902	ENSG00000166902	301.685	-1.74852	0.378927	-4.6144	3.94237e-06	5.01365e-05	MRPL16
ENSG00000174749	ENSG00000174749	55.885	2.33094	0.505156	4.6143	3.9442e-06	5.01365e-05	C4orf32
ENSG00000133678	ENSG00000133678	27.4064	-3.60128	0.780794	-4.61233	3.98175e-06	5.05615e-05	TMEM254
ENSG00000248641	ENSG00000248641	4.43282	1.12659	0.244262	4.61223	3.98367e-06	5.05615e-05	HMGA1P2
ENSG00000115252	ENSG00000115252	3.15588	-7.42908	1.61097	-4.61155	3.99681e-06	5.06898e-05	PDE1A
ENSG00000270264	ENSG00000270264	15.6165	-0.906458	0.196626	-4.61007	4.02541e-06	5.10139e-05	NDUFB8P2
ENSG00000111641	ENSG00000111641	105.369	2.40477	0.522253	4.6046	4.13257e-06	5.23323e-05	NOP2
ENSG00000134901	ENSG00000134901	21.0151	-3.8049	0.826539	-4.60341	4.15627e-06	5.25927e-05	KDELC1
ENSG00000080802	ENSG00000080802	57.4385	2.36887	0.514795	4.60159	4.19274e-06	5.30141e-05	CNOT4
ENSG00000214018	ENSG00000214018	5.02998	-2.95823	0.643021	-4.60051	4.21458e-06	5.325e-05	RRM2P3
ENSG00000028528	ENSG00000028528	132.32	1.88754	0.410576	4.59729	4.2802e-06	5.40383e-05	SNX1
ENSG00000112893	ENSG00000112893	62.0247	2.37818	0.517411	4.5963	4.30049e-06	5.42536e-05	MAN2A1
ENSG00000213075	ENSG00000213075	7.68744	-0.294427	0.0641395	-4.59042	4.42359e-06	5.57533e-05	RPL31P11
ENSG00000233968	ENSG00000233968	16.3032	-5.2498	1.14367	-4.5903	4.42603e-06	5.57533e-05	RP11-354E11.2
ENSG00000240751	ENSG00000240751	3.13508	3.18689	0.69508	4.58493	4.54131e-06	5.71625e-05	RP11-553D4.2
ENSG00000100883	ENSG00000100883	112.803	2.24954	0.490819	4.58324	4.57817e-06	5.75831e-05	SRP54
ENSG00000196652	ENSG00000196652	10.8314	4.56803	0.996765	4.58285	4.58676e-06	5.76478e-05	ZKSCAN5
ENSG00000092330	ENSG00000092330	98.2575	2.66689	0.581953	4.58266	4.59102e-06	5.76581e-05	TINF2
ENSG00000046647	ENSG00000046647	19.8606	-3.80419	0.830444	-4.58091	4.62959e-06	5.80985e-05	GEMIN8
ENSG00000203667	ENSG00000203667	10.272	1.48202	0.323533	4.58075	4.63303e-06	5.80985e-05	COX20
ENSG00000143612	ENSG00000143612	275.024	1.75093	0.382362	4.57924	4.66659e-06	5.84755e-05	C1orf43
ENSG00000130592	ENSG00000130592	134.749	-2.01662	0.440661	-4.57635	4.73153e-06	5.9245e-05	LSP1
ENSG00000134308	ENSG00000134308	504.86	1.0966	0.239735	4.57421	4.78028e-06	5.98107e-05	YWHAQ
ENSG00000079385	ENSG00000079385	7.90495	6.28463	1.37411	4.5736	4.79424e-06	5.99405e-05	CEACAM1
ENSG00000141562	ENSG00000141562	208.705	1.91663	0.4191	4.57321	4.8032e-06	6.00077e-05	NARF
ENSG00000140575	ENSG00000140575	157.205	1.8807	0.41143	4.57114	4.85074e-06	6.05565e-05	IQGAP1
ENSG00000147164	ENSG00000147164	8.39291	4.22534	0.924696	4.56944	4.89024e-06	6.10041e-05	SNX12
ENSG00000115271	ENSG00000115271	166.842	1.75043	0.383253	4.56728	4.94086e-06	6.15896e-05	GCA
ENSG00000176956	ENSG00000176956	8.95184	5.42342	1.1875	4.56709	4.94533e-06	6.15996e-05	LY6H
ENSG00000177842	ENSG00000177842	16.4966	3.64851	0.798986	4.56642	4.96127e-06	6.17522e-05	ZNF620
ENSG00000135390	ENSG00000135390	766.429	-0.841408	0.184275	-4.56604	4.97013e-06	6.18165e-05	ATP5G2
ENSG00000117691	ENSG00000117691	28.1334	-2.78002	0.6092	-4.5634	5.03308e-06	6.25529e-05	NENF
ENSG00000181751	ENSG00000181751	26.934	3.22537	0.706843	4.56307	5.04113e-06	6.25611e-05	C5orf30
ENSG00000205794	ENSG00000205794	5.35893	2.49135	0.545981	4.56307	5.04121e-06	6.25611e-05	RP11-333E13.4
ENSG00000154920	ENSG00000154920	11.8347	-4.45421	0.976252	-4.56257	5.05322e-06	6.26436e-05	EME1
ENSG00000206828	ENSG00000206828	13.358	-3.5772	0.784048	-4.56248	5.05534e-06	6.26436e-05	U1
ENSG00000101182	ENSG00000101182	879.74	0.967147	0.21204	4.56116	5.08719e-06	6.29917e-05	PSMA7
ENSG00000141391	ENSG00000141391	6.84336	-4.55012	0.997652	-4.56083	5.09529e-06	6.30452e-05	SLMO1
ENSG00000129235	ENSG00000129235	191.694	1.69332	0.371353	4.55987	5.11859e-06	6.32868e-05	TXNDC17
ENSG00000236901	ENSG00000236901	2.91307	8.25434	1.81077	4.55846	5.15298e-06	6.36649e-05	MIR600HG
ENSG00000162076	ENSG00000162076	22.1047	-2.96588	0.650662	-4.55825	5.15818e-06	6.36823e-05	FLYWCH2
ENSG00000261326	ENSG00000261326	12.5607	4.27	0.937008	4.55706	5.18749e-06	6.39968e-05	LINC01355
ENSG00000214870	ENSG00000214870	9.90144	-4.51348	0.990667	-4.556	5.21362e-06	6.42719e-05	AC004540.5
ENSG00000133943	ENSG00000133943	70.5738	-2.30063	0.504993	-4.55576	5.21966e-06	6.42991e-05	C14orf159
ENSG00000138814	ENSG00000138814	185.787	1.3065	0.286895	4.55393	5.26527e-06	6.48131e-05	PPP3CA
ENSG00000101361	ENSG00000101361	381.963	1.63875	0.359913	4.55317	5.28433e-06	6.5e-05	NOP56
ENSG00000050344	ENSG00000050344	11.6316	4.47102	0.982203	4.55203	5.31297e-06	6.53043e-05	NFE2L3
ENSG00000171827	ENSG00000171827	3.60061	5.10973	1.12289	4.55053	5.35112e-06	6.56768e-05	ZNF570
ENSG00000215861	ENSG00000215861	7.95358	3.49576	0.768197	4.55061	5.34918e-06	6.56768e-05	WI2-1896O14.1
ENSG00000130768	ENSG00000130768	14.5326	-4.14414	0.911134	-4.54834	5.40717e-06	6.63014e-05	SMPDL3B
ENSG00000181467	ENSG00000181467	180.968	1.38716	0.304989	4.54823	5.40994e-06	6.63014e-05	RAP2B
ENSG00000139926	ENSG00000139926	13.9965	4.54755	0.999978	4.54765	5.42482e-06	6.64352e-05	FRMD6
ENSG00000224578	ENSG00000224578	91.7315	-0.537079	0.118107	-4.5474	5.43129e-06	6.64658e-05	HNRNPA1P48
ENSG00000101346	ENSG00000101346	21.7499	3.78305	0.832163	4.54605	5.46623e-06	6.68446e-05	POFUT1
ENSG00000182117	ENSG00000182117	540.156	0.892681	0.196379	4.54571	5.47496e-06	6.69024e-05	NOP10
ENSG00000128891	ENSG00000128891	49.9796	2.33291	0.513291	4.54501	5.49317e-06	6.7076e-05	C15orf57
ENSG00000214121	ENSG00000214121	86.3073	0.723364	0.159184	4.54419	5.51469e-06	6.72897e-05	PRDX1P1
ENSG00000239665	ENSG00000239665	12.3849	4.79695	1.05579	4.54345	5.53397e-06	6.74758e-05	RP11-295P9.3
ENSG00000033170	ENSG00000033170	36.4939	-3.07776	0.677716	-4.54137	5.58904e-06	6.80976e-05	FUT8
ENSG00000213203	ENSG00000213203	24.0858	3.64816	0.803366	4.5411	5.59619e-06	6.81351e-05	GIMAP1
ENSG00000140199	ENSG00000140199	78.9093	2.4484	0.539444	4.53875	5.65886e-06	6.88481e-05	SLC12A6
ENSG00000140521	ENSG00000140521	28.3809	2.85344	0.629133	4.53551	5.74638e-06	6.98621e-05	POLG
ENSG00000104812	ENSG00000104812	20.4985	-3.56545	0.786401	-4.53388	5.79089e-06	7.03522e-05	GYS1
ENSG00000242159	ENSG00000242159	5.10799	2.65991	0.586907	4.53208	5.84054e-06	7.09039e-05	ABCF2P1
ENSG00000152990	ENSG00000152990	13.9852	-3.27251	0.722198	-4.53132	5.86167e-06	7.11088e-05	ADGRA3
ENSG00000228051	ENSG00000228051	0.670074	-1.71093	0.377644	-4.53054	5.88336e-06	7.13202e-05	RP11-325E14.2
ENSG00000167740	ENSG00000167740	23.3734	-3.43489	0.758601	-4.52793	5.9564e-06	7.21534e-05	CYB5D2
ENSG00000078237	ENSG00000078237	38.046	3.58643	0.792328	4.52645	5.99836e-06	7.26092e-05	TIGAR
ENSG00000033011	ENSG00000033011	21.1147	3.11697	0.688781	4.52534	6.02993e-06	7.29387e-05	ALG1
ENSG00000054392	ENSG00000054392	6.34924	-5.94813	1.31484	-4.52383	6.07313e-06	7.34082e-05	HHAT
ENSG00000169221	ENSG00000169221	18.8652	3.33754	0.737904	4.52301	6.09678e-06	7.36408e-05	TBC1D10B
ENSG00000142937	ENSG00000142937	788.557	-0.454903	0.10058	-4.52282	6.10215e-06	7.36526e-05	RPS8
ENSG00000269304	ENSG00000269304	18.581	0.723356	0.159948	4.52244	6.11295e-06	7.37298e-05	AC010522.1
ENSG00000129071	ENSG00000129071	73.1088	2.13229	0.471773	4.51972	6.19207e-06	7.46302e-05	MBD4
ENSG00000189319	ENSG00000189319	3.14615	-4.14955	0.918129	-4.51957	6.19662e-06	7.46313e-05	FAM53B
ENSG00000259790	ENSG00000259790	27.7522	-1.33283	0.29522	-4.5147	6.34076e-06	7.63125e-05	ANP32BP1
ENSG00000118985	ENSG00000118985	79.8022	2.46096	0.545182	4.51402	6.36109e-06	7.63924e-05	ELL2
ENSG00000189157	ENSG00000189157	4.31943	-5.2913	1.17215	-4.5142	6.3556e-06	7.63924e-05	FAM47E
ENSG00000196371	ENSG00000196371	7.47549	5.13528	1.13761	4.5141	6.35849e-06	7.63924e-05	FUT4
ENSG00000205138	ENSG00000205138	37.2029	3.389	0.751563	4.50927	6.50517e-06	7.80667e-05	SDHAF1
ENSG00000103343	ENSG00000103343	20.7454	4.12735	0.915378	4.5089	6.51647e-06	7.81463e-05	ZNF174
ENSG00000171130	ENSG00000171130	40.3412	-2.96902	0.658677	-4.50755	6.55799e-06	7.85879e-05	ATP6V0E2
ENSG00000163138	ENSG00000163138	8.85173	4.08873	0.907134	4.50731	6.5656e-06	7.86229e-05	PACRGL
ENSG00000124172	ENSG00000124172	353.167	0.678405	0.150521	4.50706	6.57331e-06	7.86589e-05	ATP5E
ENSG00000100014	ENSG00000100014	10.2776	2.90858	0.645491	4.506	6.60617e-06	7.89957e-05	SPECC1L
ENSG00000125731	ENSG00000125731	7.08009	3.89285	0.863965	4.50579	6.61254e-06	7.90154e-05	SH2D3A
ENSG00000087157	ENSG00000087157	92.5462	2.34504	0.520506	4.50531	6.62774e-06	7.91406e-05	PGS1
ENSG00000106477	ENSG00000106477	68.4321	-2.89898	0.643675	-4.5038	6.67485e-06	7.96462e-05	CEP41
ENSG00000251211	ENSG00000251211	1.17318	-1.61715	0.359088	-4.50349	6.68467e-06	7.97066e-05	RP11-889L3.4
ENSG00000109066	ENSG00000109066	11.2238	3.46797	0.770266	4.5023	6.72226e-06	8.00978e-05	TMEM104
ENSG00000277969	ENSG00000277969	6.53735	6.01467	1.33672	4.49957	6.80895e-06	8.1073e-05	CTB-58E17.1
ENSG00000167900	ENSG00000167900	209.412	-2.93411	0.652435	-4.49716	6.88657e-06	8.19389e-05	TK1
ENSG00000124444	ENSG00000124444	23.3029	3.1634	0.703473	4.49684	6.89723e-06	8.19887e-05	ZNF576
ENSG00000157895	ENSG00000157895	30.328	3.00371	0.667976	4.49673	6.90055e-06	8.19887e-05	C12orf43
ENSG00000233347	ENSG00000233347	5.25827	-2.10665	0.46884	-4.49333	7.01177e-06	8.32511e-05	ERP29P1
ENSG00000170540	ENSG00000170540	384.885	1.29604	0.288484	4.49258	7.03642e-06	8.34846e-05	ARL6IP1
ENSG00000166401	ENSG00000166401	35.0855	3.83097	0.852875	4.49184	7.06114e-06	8.37186e-05	SERPINB8
ENSG00000134333	ENSG00000134333	1400.59	0.948038	0.211202	4.48877	7.16355e-06	8.48126e-05	LDHA
ENSG00000163600	ENSG00000163600	5.32012	6.87884	1.53241	4.4889	7.15921e-06	8.48126e-05	ICOS
ENSG00000203943	ENSG00000203943	4.38206	-5.50335	1.22608	-4.48856	7.17064e-06	8.48365e-05	SAMD13
ENSG00000169756	ENSG00000169756	201.792	1.34377	0.299521	4.4864	7.24364e-06	8.56397e-05	LIMS1
ENSG00000031081	ENSG00000031081	42.9324	3.86999	0.862705	4.48588	7.26143e-06	8.57392e-05	ARHGAP31
ENSG00000200534	ENSG00000200534	3.49461	3.08466	0.687641	4.48585	7.2623e-06	8.57392e-05	SNORA33
ENSG00000149636	ENSG00000149636	37.3758	-3.06029	0.68224	-4.48564	7.26941e-06	8.57626e-05	DSN1
ENSG00000104904	ENSG00000104904	802.101	0.840404	0.187466	4.48297	7.36104e-06	8.67825e-05	OAZ1
ENSG00000123685	ENSG00000123685	6.61496	5.6674	1.26473	4.48113	7.42505e-06	8.74755e-05	BATF3
ENSG00000279407	ENSG00000279407	4.54653	5.25889	1.17409	4.47911	7.49565e-06	8.82452e-05	AC007191.4
ENSG00000267319	ENSG00000267319	6.15438	-1.25073	0.279272	-4.47853	7.51573e-06	8.84194e-05	CTD-2528L19.3
ENSG00000109016	ENSG00000109016	56.5349	3.14201	0.701662	4.47795	7.53634e-06	8.85997e-05	DHRS7B
ENSG00000261395	ENSG00000261395	8.01883	1.0186	0.227687	4.47366	7.68907e-06	9.03318e-05	HSPE1P5
ENSG00000074660	ENSG00000074660	91.7367	1.79593	0.401587	4.47208	7.74622e-06	9.09393e-05	SCARF1
ENSG00000198879	ENSG00000198879	7.99995	5.28832	1.18264	4.47161	7.76335e-06	9.10765e-05	SFMBT2
ENSG00000232400	ENSG00000232400	2.54714	3.20647	0.717268	4.4704	7.80751e-06	9.15304e-05	RAD17P1
ENSG00000066923	ENSG00000066923	2.54551	-3.41788	0.764628	-4.46999	7.82222e-06	9.16388e-05	STAG3
ENSG00000072110	ENSG00000072110	63.3248	2.24465	0.502267	4.46904	7.85731e-06	9.19396e-05	ACTN1
ENSG00000134265	ENSG00000134265	69.4282	2.19919	0.492103	4.46897	7.85985e-06	9.19396e-05	NAPG
ENSG00000168887	ENSG00000168887	177.761	1.509	0.33767	4.46884	7.86438e-06	9.19396e-05	C2orf68
ENSG00000149554	ENSG00000149554	54.6491	-2.68639	0.601358	-4.4672	7.92491e-06	9.25826e-05	CHEK1
ENSG00000095932	ENSG00000095932	123.686	-2.16784	0.485376	-4.4663	7.95823e-06	9.29071e-05	SMIM24
ENSG00000143319	ENSG00000143319	46.0883	2.46906	0.553216	4.46311	8.07792e-06	9.42386e-05	ISG20L2
ENSG00000228825	ENSG00000228825	0.948353	2.27363	0.509649	4.46118	8.1511e-06	9.50261e-05	LAMTOR3P1
ENSG00000103018	ENSG00000103018	222.952	1.71564	0.38463	4.4605	8.17696e-06	9.52613e-05	CYB5B
ENSG00000170412	ENSG00000170412	10.8547	-5.63301	1.26334	-4.45881	8.24161e-06	9.59477e-05	GPRC5C
ENSG00000142634	ENSG00000142634	39.8007	2.31991	0.520398	4.45795	8.27477e-06	9.62669e-05	EFHD2
ENSG00000117682	ENSG00000117682	49.9011	2.5761	0.577967	4.45718	8.30449e-06	9.65455e-05	DHDDS
ENSG00000122026	ENSG00000122026	67.4469	-1.07824	0.241928	-4.45687	8.31654e-06	9.66184e-05	RPL21
ENSG00000099331	ENSG00000099331	34.2445	2.27915	0.511477	4.45602	8.34937e-06	9.69326e-05	MYO9B
ENSG00000136830	ENSG00000136830	7.99242	2.84414	0.638617	4.45359	8.44474e-06	9.79718e-05	FAM129B
ENSG00000240477	ENSG00000240477	2.62542	1.69088	0.379682	4.4534	8.45204e-06	9.79887e-05	RP11-63E16.1
ENSG00000006451	ENSG00000006451	190.568	1.61675	0.363102	4.4526	8.48368e-06	9.82604e-05	RALA
ENSG00000058668	ENSG00000058668	94.651	2.21581	0.497654	4.45251	8.48722e-06	9.82604e-05	ATP2B4
ENSG00000120306	ENSG00000120306	112.524	2.40773	0.540899	4.45134	8.53349e-06	9.87278e-05	CYSTM1
ENSG00000255014	ENSG00000255014	7.94685	1.04271	0.234311	4.45012	8.58238e-06	9.92249e-05	ARL6IP1P3
ENSG00000115339	ENSG00000115339	8.84509	4.76321	1.07053	4.44939	8.61149e-06	9.94928e-05	GALNT3
ENSG00000135503	ENSG00000135503	9.09083	4.05275	0.911093	4.44823	8.65804e-06	9.9938e-05	ACVR1B
ENSG00000168952	ENSG00000168952	8.27518	-5.45585	1.22655	-4.44813	8.66197e-06	9.9938e-05	STXBP6
ENSG00000070882	ENSG00000070882	27.7888	2.85923	0.64296	4.44698	8.70842e-06	0.000100405	OSBPL3
ENSG00000198225	ENSG00000198225	105.336	0.775589	0.174466	4.44551	8.76841e-06	0.000101027	FKBP1C
ENSG00000198538	ENSG00000198538	8.86342	3.13055	0.704685	4.44248	8.8926e-06	0.000102387	ZNF28
ENSG00000137752	ENSG00000137752	43.7514	2.65624	0.597971	4.44208	8.90914e-06	0.000102507	CASP1
ENSG00000198053	ENSG00000198053	16.6994	3.42417	0.771413	4.43882	9.04518e-06	0.000104001	SIRPA
ENSG00000183340	ENSG00000183340	12.592	4.69146	1.05722	4.43754	9.09912e-06	0.000104549	JRKL
ENSG00000104957	ENSG00000104957	63.0292	3.06216	0.690093	4.43732	9.10863e-06	0.000104587	CCDC130
ENSG00000088832	ENSG00000088832	522.79	0.784621	0.176838	4.43695	9.1243e-06	0.000104695	FKBP1A
ENSG00000229132	ENSG00000229132	137.105	0.911362	0.205477	4.43535	9.19247e-06	0.000105405	EIF4A1P10
ENSG00000133619	ENSG00000133619	7.1517	-4.75663	1.07249	-4.43512	9.20224e-06	0.000105445	KRBA1
ENSG00000004961	ENSG00000004961	78.9135	2.46183	0.555112	4.43483	9.21435e-06	0.000105454	HCCS
ENSG00000229268	ENSG00000229268	1.52778	1.98948	0.448606	4.4348	9.21569e-06	0.000105454	PES1P2
ENSG00000154640	ENSG00000154640	79.5434	-2.46031	0.55492	-4.43363	9.26602e-06	0.000105958	BTG3
ENSG00000049449	ENSG00000049449	51.2383	2.05292	0.463134	4.43267	9.30717e-06	0.000106283	RCN1
ENSG00000115762	ENSG00000115762	241.883	1.76698	0.398622	4.43272	9.3052e-06	0.000106283	PLEKHB2
ENSG00000205579	ENSG00000205579	7.97428	1.08479	0.244757	4.43209	9.33228e-06	0.000106497	DYNLL1P1
ENSG00000243478	ENSG00000243478	3.83321	-6.23723	1.40739	-4.43177	9.34635e-06	0.000106585	AOX2P
ENSG00000114739	ENSG00000114739	12.3284	4.51051	1.01801	4.43073	9.3913e-06	0.000107025	ACVR2B
ENSG00000165280	ENSG00000165280	510.267	1.2361	0.279024	4.4301	9.41916e-06	0.000107269	VCP
ENSG00000175324	ENSG00000175324	75.7269	1.75609	0.396456	4.42948	9.44605e-06	0.000107503	LSM1
ENSG00000155313	ENSG00000155313	22.3452	2.83295	0.639655	4.42888	9.47229e-06	0.000107728	USP25
ENSG00000205581	ENSG00000205581	220.057	-0.943952	0.213145	-4.42869	9.48068e-06	0.00010775	HMGN1
ENSG00000142751	ENSG00000142751	50.2375	2.97909	0.673319	4.42449	9.6672e-06	0.000109795	GPN2
ENSG00000267066	ENSG00000267066	0.975303	2.0422	0.462083	4.41956	9.89043e-06	0.000112255	RP11-866E20.1
ENSG00000184220	ENSG00000184220	167.719	1.54709	0.350194	4.4178	9.97124e-06	0.000113095	CMSS1
ENSG00000235165	ENSG00000235165	2.95452	-3.17575	0.718912	-4.41744	9.98772e-06	0.000113205	CDK5PS
ENSG00000155115	ENSG00000155115	250.187	1.40897	0.318972	4.41722	9.99795e-06	0.000113245	GTF3C6
ENSG00000171444	ENSG00000171444	1.95607	3.91967	0.887421	4.41692	1.00118e-05	0.000113325	MCC
ENSG00000188820	ENSG00000188820	62.5116	-2.48061	0.561663	-4.41654	1.00294e-05	0.000113447	FAM26F
ENSG00000173418	ENSG00000173418	195.077	1.73404	0.392638	4.41638	1.00368e-05	0.000113455	NAA20
ENSG00000035499	ENSG00000035499	24.8433	3.35055	0.7592	4.41326	1.01824e-05	0.000115023	DEPDC1B
ENSG00000251369	ENSG00000251369	21.3149	3.7928	0.859561	4.41248	1.02191e-05	0.00011536	ZNF550
ENSG00000218510	ENSG00000218510	28.1889	-3.19526	0.724262	-4.41175	1.02537e-05	0.000115672	LINC00339
ENSG00000205765	ENSG00000205765	85.7205	2.13156	0.483581	4.40787	1.0439e-05	0.000117683	C5orf51
ENSG00000165138	ENSG00000165138	8.73194	-3.53203	0.801394	-4.40736	1.04638e-05	0.000117883	ANKS6
ENSG00000244226	ENSG00000244226	3.75265	0.943281	0.214087	4.40606	1.05269e-05	0.000118514	ILF2P1
ENSG00000155846	ENSG00000155846	8.13656	-3.54008	0.804021	-4.40296	1.06782e-05	0.000120137	PPARGC1B
ENSG00000067365	ENSG00000067365	41.3104	3.17044	0.720268	4.40175	1.07383e-05	0.000120732	METTL22
ENSG00000205302	ENSG00000205302	283.993	-1.72996	0.393079	-4.40104	1.07732e-05	0.000121044	SNX2
ENSG00000114790	ENSG00000114790	2.90705	4.88193	1.10934	4.40075	1.07879e-05	0.000121127	ARHGEF26
ENSG00000157657	ENSG00000157657	5.69084	-4.09229	0.930006	-4.40029	1.08108e-05	0.000121303	ZNF618
ENSG00000182134	ENSG00000182134	9.16262	5.16269	1.17335	4.39996	1.08272e-05	0.000121405	TDRKH
ENSG00000101079	ENSG00000101079	35.3678	-3.23187	0.73461	-4.39943	1.08534e-05	0.000121618	NDRG3
ENSG00000228401	ENSG00000228401	20.7667	-2.85405	0.648831	-4.39876	1.08871e-05	0.000121913	RP11-251M1.1
ENSG00000170310	ENSG00000170310	84.0595	-2.20542	0.501489	-4.39775	1.09381e-05	0.000122403	STX8
ENSG00000134986	ENSG00000134986	36.3753	-2.29451	0.521951	-4.39602	1.10253e-05	0.000123297	NREP
ENSG00000160213	ENSG00000160213	243.613	1.40441	0.319565	4.39475	1.10902e-05	0.00012394	CSTB
ENSG00000238082	ENSG00000238082	55.8945	1.1474	0.261163	4.39342	1.1158e-05	0.000124614	AC009948.7
ENSG00000182389	ENSG00000182389	4.22081	-5.09182	1.15934	-4.39198	1.12323e-05	0.00012536	CACNB4
ENSG00000076770	ENSG00000076770	16.2186	-3.065	0.698446	-4.38832	1.14232e-05	0.000127406	MBNL3
ENSG00000133136	ENSG00000133136	10.8211	0.793287	0.18078	4.38814	1.14323e-05	0.000127422	GNG5P2
ENSG00000237842	ENSG00000237842	38.2928	1.81699	0.414145	4.38734	1.14745e-05	0.000127808	RP11-110J1.2
ENSG00000204217	ENSG00000204217	65.0033	2.80888	0.640354	4.38645	1.15216e-05	0.000128247	BMPR2
ENSG00000205250	ENSG00000205250	102.393	2.29269	0.523193	4.38211	1.17538e-05	0.000130744	E2F4
ENSG00000198467	ENSG00000198467	54.6085	-2.65313	0.605478	-4.38187	1.17664e-05	0.000130797	TPM2
ENSG00000101888	ENSG00000101888	23.8145	-3.81626	0.87122	-4.38036	1.18485e-05	0.000131623	NXT2
ENSG00000204852	ENSG00000204852	11.7221	4.85169	1.10765	4.38018	1.18583e-05	0.000131645	TCTN1
ENSG00000077942	ENSG00000077942	6.18705	-4.64279	1.0601	-4.37957	1.18913e-05	0.000131923	FBLN1
ENSG00000185624	ENSG00000185624	208.379	1.59101	0.363353	4.37868	1.19399e-05	0.000132375	P4HB
ENSG00000114841	ENSG00000114841	7.73323	-4.13294	0.943959	-4.3783	1.19609e-05	0.00013252	DNAH1
ENSG00000164292	ENSG00000164292	12.5752	-3.88374	0.887095	-4.37804	1.19749e-05	0.000132588	RHOBTB3
ENSG00000196141	ENSG00000196141	58.973	2.23392	0.51039	4.37689	1.20383e-05	0.000133201	SPATS2L
ENSG00000100629	ENSG00000100629	6.98803	4.05435	0.926458	4.37618	1.20776e-05	0.000133548	CEP128
ENSG00000182400	ENSG00000182400	61.0071	2.59672	0.593416	4.37588	1.20946e-05	0.000133596	TRAPPC6B
ENSG00000266296	ENSG00000266296	3.54997	2.78289	0.635971	4.37582	1.20979e-05	0.000133596	ARIH2P1
ENSG00000144218	ENSG00000144218	21.0311	-3.00752	0.687344	-4.37557	1.21114e-05	0.000133656	AFF3
ENSG00000111674	ENSG00000111674	31.7694	3.12115	0.714101	4.37074	1.23824e-05	0.000136557	ENO2
ENSG00000126106	ENSG00000126106	19.7046	-3.70355	0.847731	-4.36878	1.24945e-05	0.000137619	TMEM53
ENSG00000171792	ENSG00000171792	78.6031	-2.59537	0.594074	-4.36877	1.24951e-05	0.000137619	RHNO1
ENSG00000215375	ENSG00000215375	6.93744	5.60055	1.28292	4.36546	1.26853e-05	0.000139622	MYL5
ENSG00000110172	ENSG00000110172	91.4099	1.83774	0.421048	4.36469	1.27305e-05	0.000140027	CHORDC1
ENSG00000119333	ENSG00000119333	55.4064	-2.84297	0.651808	-4.36166	1.29079e-05	0.000141885	WDR34
ENSG00000124942	ENSG00000124942	140.407	2.43113	0.557596	4.36002	1.30049e-05	0.000142858	AHNAK
ENSG00000198964	ENSG00000198964	39.5258	3.05036	0.699698	4.35953	1.30342e-05	0.000143086	SGMS1
ENSG00000120519	ENSG00000120519	9.64408	4.03637	0.926475	4.3567	1.32037e-05	0.000144851	SLC10A7
ENSG00000176022	ENSG00000176022	8.0895	3.36953	0.773438	4.35656	1.32123e-05	0.000144851	B3GALT6
ENSG00000151470	ENSG00000151470	16.7246	4.13351	0.949179	4.35483	1.33171e-05	0.000145904	C4orf33
ENSG00000234284	ENSG00000234284	8.10358	5.33613	1.22544	4.35445	1.334e-05	0.00014606	ZNF879
ENSG00000186432	ENSG00000186432	122.757	1.71699	0.394386	4.35359	1.33927e-05	0.000146541	KPNA4
ENSG00000171115	ENSG00000171115	8.29679	-6.36407	1.46466	-4.34509	1.39219e-05	0.000152194	GIMAP8
ENSG00000258595	ENSG00000258595	1.35789	-1.91282	0.440235	-4.345	1.39275e-05	0.000152194	RP11-371E8.2
ENSG00000181789	ENSG00000181789	88.4204	2.36747	0.545335	4.34131	1.41635e-05	0.000154601	COPG1
ENSG00000228203	ENSG00000228203	5.41086	6.49338	1.49573	4.34127	1.41663e-05	0.000154601	RNF144A-AS1
ENSG00000205542	ENSG00000205542	513.561	-0.53566	0.1234	-4.34085	1.41936e-05	0.000154798	TMSB4X
ENSG00000227203	ENSG00000227203	33.8763	0.655705	0.151126	4.3388	1.43264e-05	0.000156145	SUB1P1
ENSG00000174944	ENSG00000174944	4.66764	-5.12355	1.181	-4.33833	1.43568e-05	0.000156273	P2RY14
ENSG00000225792	ENSG00000225792	9.15168	-3.75469	0.865441	-4.33847	1.43478e-05	0.000156273	AC004540.4
ENSG00000165527	ENSG00000165527	170.533	1.10374	0.254498	4.33692	1.4449e-05	0.000157174	ARF6
ENSG00000168273	ENSG00000168273	28.4018	1.90627	0.439569	4.33668	1.44653e-05	0.000157249	SMIM4
ENSG00000132541	ENSG00000132541	34.6092	-2.99243	0.690128	-4.33605	1.45065e-05	0.000157594	HRSP12
ENSG00000141456	ENSG00000141456	14.1593	2.71097	0.625309	4.33541	1.45486e-05	0.00015795	PELP1
ENSG00000083312	ENSG00000083312	114.096	1.76117	0.406306	4.33458	1.46042e-05	0.00015845	TNPO1
ENSG00000131779	ENSG00000131779	80.4709	2.50449	0.57784	4.33422	1.46278e-05	0.000158604	PEX11B
ENSG00000100614	ENSG00000100614	92.6988	-1.88247	0.434474	-4.33277	1.47245e-05	0.000159549	PPM1A
ENSG00000116830	ENSG00000116830	62.8741	-2.56845	0.593501	-4.32763	1.50721e-05	0.000163104	TTF2
ENSG00000171155	ENSG00000171155	57.9846	2.81503	0.650473	4.32766	1.50703e-05	0.000163104	C1GALT1C1
ENSG00000173264	ENSG00000173264	5.8344	3.9334	0.909084	4.32677	1.5131e-05	0.000163636	GPR137
ENSG00000266932	ENSG00000266932	1.22787	2.47549	0.572195	4.32631	1.5163e-05	0.000163875	AC006116.13
ENSG00000141013	ENSG00000141013	7.30578	4.52753	1.04662	4.32586	1.51936e-05	0.000164093	GAS8
ENSG00000152193	ENSG00000152193	26.8971	2.58792	0.598275	4.32563	1.52096e-05	0.000164093	RNF219
ENSG00000189283	ENSG00000189283	40.1056	-2.94572	0.681	-4.32558	1.52128e-05	0.000164093	FHIT
ENSG00000225224	ENSG00000225224	8.11301	0.981171	0.226837	4.32545	1.52223e-05	0.000164093	RP4-814D15.2
ENSG00000187676	ENSG00000187676	15.3	3.65379	0.844754	4.32526	1.52349e-05	0.000164123	B3GLCT
ENSG00000248309	ENSG00000248309	15.0062	-3.40176	0.786631	-4.32446	1.52902e-05	0.000164614	MEF2C-AS1
ENSG00000151348	ENSG00000151348	50.627	2.90541	0.671903	4.32415	1.53119e-05	0.000164741	EXT2
ENSG00000178053	ENSG00000178053	79.8876	3.79904	0.879264	4.32071	1.55531e-05	0.000167228	MLF1
ENSG00000188522	ENSG00000188522	3.72302	3.68854	0.853868	4.3198	1.56173e-05	0.000167811	FAM83G
ENSG00000104131	ENSG00000104131	155.266	1.49946	0.347139	4.31947	1.56406e-05	0.000167953	EIF3J
ENSG00000204287	ENSG00000204287	4332.46	-0.745122	0.172528	-4.31885	1.56846e-05	0.000168318	HLA-DRA
ENSG00000279555	ENSG00000279555	14.033	-3.63581	0.841885	-4.31865	1.56986e-05	0.00016836	RP11-426D19.1
ENSG00000127903	ENSG00000127903	10.137	-3.80203	0.880532	-4.31787	1.5754e-05	0.000168846	ZNF835
ENSG00000166595	ENSG00000166595	156.14	1.41006	0.326846	4.31414	1.60225e-05	0.000171614	FAM96B
ENSG00000110455	ENSG00000110455	15.2126	-4.14479	0.960825	-4.31378	1.60488e-05	0.000171785	ACCS
ENSG00000113811	ENSG00000113811	205.071	-1.29224	0.299651	-4.31247	1.61442e-05	0.000172637	SELK
ENSG00000146463	ENSG00000146463	66.3275	2.12761	0.493371	4.3124	1.61489e-05	0.000172637	ZMYM4
ENSG00000204856	ENSG00000204856	87.6093	-2.16171	0.501319	-4.31205	1.61751e-05	0.000172806	FAM216A
ENSG00000204946	ENSG00000204946	7.17533	-4.11899	0.955664	-4.31008	1.63195e-05	0.000174238	ZNF783
ENSG00000044574	ENSG00000044574	1467.23	-1.27058	0.29486	-4.30911	1.63913e-05	0.000174655	HSPA5
ENSG00000111371	ENSG00000111371	296.936	1.47003	0.341154	4.30901	1.63989e-05	0.000174655	SLC38A1
ENSG00000156273	ENSG00000156273	116.743	2.05668	0.477294	4.30903	1.63973e-05	0.000174655	BACH1
ENSG00000214114	ENSG00000214114	69.7351	2.19539	0.50949	4.30899	1.64004e-05	0.000174655	MYCBP
ENSG00000140259	ENSG00000140259	159.346	2.02356	0.469697	4.30823	1.64568e-05	0.000175145	MFAP1
ENSG00000122203	ENSG00000122203	81.5928	2.42583	0.563165	4.30749	1.65116e-05	0.000175617	KIAA1191
ENSG00000254065	ENSG00000254065	7.33266	0.868082	0.201645	4.30499	1.66992e-05	0.000177499	RP11-697N18.2
ENSG00000103150	ENSG00000103150	7.67481	3.71888	0.864115	4.30368	1.67983e-05	0.000178326	MLYCD
ENSG00000147654	ENSG00000147654	34.2784	-3.09125	0.718258	-4.30381	1.67886e-05	0.000178326	EBAG9
ENSG00000167613	ENSG00000167613	110.035	-2.3884	0.555354	-4.30068	1.70275e-05	0.000180645	LAIR1
ENSG00000106034	ENSG00000106034	2.22124	-4.40462	1.02525	-4.29613	1.73805e-05	0.000184273	CPED1
ENSG00000169188	ENSG00000169188	50.4663	2.77651	0.646392	4.29539	1.74383e-05	0.000184769	APEX2
ENSG00000006015	ENSG00000006015	115.083	-1.86376	0.434158	-4.29281	1.76426e-05	0.000186815	C19orf60
ENSG00000113643	ENSG00000113643	256.988	1.74778	0.407221	4.29196	1.77101e-05	0.000187412	RARS
ENSG00000164070	ENSG00000164070	7.06999	4.68642	1.09221	4.29077	1.78053e-05	0.0001883	HSPA4L
ENSG00000178585	ENSG00000178585	3.8747	-3.89515	0.907884	-4.29036	1.78386e-05	0.000188532	CTNNBIP1
ENSG00000255074	ENSG00000255074	1.03743	2.07389	0.483664	4.28788	1.80387e-05	0.000190527	RP11-140L24.3
ENSG00000143106	ENSG00000143106	341.867	1.34266	0.313203	4.28686	1.81216e-05	0.000191282	PSMA5
ENSG00000196422	ENSG00000196422	5.7137	5.27078	1.22964	4.28645	1.81553e-05	0.000191518	PPP1R26
ENSG00000138594	ENSG00000138594	109.319	1.62918	0.380123	4.28594	1.8197e-05	0.000191716	TMOD3
ENSG00000197971	ENSG00000197971	108.612	2.13781	0.498794	4.28596	1.81953e-05	0.000191716	MBP
ENSG00000269713	ENSG00000269713	1.72874	-3.85054	0.898531	-4.28537	1.82435e-05	0.000192085	NBPF9
ENSG00000143476	ENSG00000143476	66.2804	-2.7259	0.636159	-4.28493	1.82794e-05	0.000192341	DTL
ENSG00000116005	ENSG00000116005	18.6863	3.35285	0.782532	4.28462	1.83056e-05	0.000192496	PCYOX1
ENSG00000086598	ENSG00000086598	336.34	1.14851	0.268081	4.28418	1.83414e-05	0.000192752	TMED2
ENSG00000105483	ENSG00000105483	256.381	1.37494	0.32115	4.28129	1.85811e-05	0.000195148	CARD8
ENSG00000100271	ENSG00000100271	12.9487	-4.06002	0.948461	-4.28063	1.86361e-05	0.000195603	TTLL1
ENSG00000198668	ENSG00000198668	668.582	0.998086	0.233325	4.27766	1.88867e-05	0.000198109	CALM1
ENSG00000155393	ENSG00000155393	13.2	3.95508	0.92465	4.27738	1.89107e-05	0.000198237	HEATR3
ENSG00000215004	ENSG00000215004	1.48322	-1.62362	0.379686	-4.27622	1.90089e-05	0.000199142	MESTP4
ENSG00000214300	ENSG00000214300	4.5701	-2.177	0.509251	-4.27491	1.91213e-05	0.000200194	SPDYE3
ENSG00000153250	ENSG00000153250	80.4745	2.05071	0.479768	4.27439	1.91662e-05	0.000200538	RBMS1
ENSG00000065534	ENSG00000065534	9.4642	-3.75	0.877557	-4.27323	1.92665e-05	0.000201462	MYLK
ENSG00000213862	ENSG00000213862	31.1566	-0.494021	0.115636	-4.27223	1.93531e-05	0.000202241	CTD-2270N23.1
ENSG00000148773	ENSG00000148773	45.6193	2.78486	0.651924	4.27176	1.93936e-05	0.000202538	MKI67
ENSG00000123395	ENSG00000123395	25.458	3.33676	0.781904	4.26748	1.9769e-05	0.00020633	ATG101
ENSG00000213026	ENSG00000213026	4.24654	0.477529	0.11191	4.26708	1.98049e-05	0.000206576	CFL1P4
ENSG00000169871	ENSG00000169871	64.6678	2.28182	0.534899	4.26588	1.99112e-05	0.000207555	TRIM56
ENSG00000227309	ENSG00000227309	12.9345	-0.508916	0.119317	-4.26525	1.99675e-05	0.000208013	AC140076.1
ENSG00000174989	ENSG00000174989	6.61893	4.72505	1.10799	4.26451	2.00344e-05	0.000208579	FBXW8
ENSG00000119705	ENSG00000119705	326.059	1.07921	0.253134	4.26341	2.01334e-05	0.00020948	SLIRP
ENSG00000166851	ENSG00000166851	26.4734	3.37677	0.792186	4.2626	2.02067e-05	0.000210112	PLK1
ENSG00000161835	ENSG00000161835	7.08968	-4.91924	1.15409	-4.26243	2.02212e-05	0.000210133	GRASP
ENSG00000185634	ENSG00000185634	4.76577	7.20205	1.69063	4.25998	2.04444e-05	0.00021232	SHC4
ENSG00000170542	ENSG00000170542	228.656	1.24234	0.291763	4.25805	2.06216e-05	0.000214027	SERPINB9
ENSG00000149308	ENSG00000149308	68.0326	2.43266	0.571509	4.25656	2.07595e-05	0.000215325	NPAT
ENSG00000157191	ENSG00000157191	105.946	2.07477	0.487521	4.25576	2.08342e-05	0.000215761	NECAP2
ENSG00000168876	ENSG00000168876	70.7801	2.1675	0.509287	4.25595	2.08162e-05	0.000215761	ANKRD49
ENSG00000182512	ENSG00000182512	22.8567	2.97356	0.698724	4.25569	2.08401e-05	0.000215761	GLRX5
ENSG00000169554	ENSG00000169554	318.527	1.41623	0.332932	4.25382	2.10156e-05	0.000217443	ZEB2
ENSG00000267419	ENSG00000267419	6.48385	3.24707	0.763722	4.25164	2.12209e-05	0.000219431	CTC-559E9.6
ENSG00000187953	ENSG00000187953	3.09777	3.56594	0.838886	4.25081	2.12997e-05	0.00022011	PMS2CL
ENSG00000251478	ENSG00000251478	2.71447	1.2033	0.283176	4.2493	2.14439e-05	0.000221463	CTD-2122P11.1
ENSG00000100644	ENSG00000100644	498.593	-1.32992	0.313311	-4.24472	2.18867e-05	0.000225898	HIF1A
ENSG00000124006	ENSG00000124006	22.7619	-3.12796	0.737387	-4.24196	2.21579e-05	0.000228556	OBSL1
ENSG00000154743	ENSG00000154743	44.0822	-2.87147	0.677013	-4.24138	2.22151e-05	0.000228952	TSEN2
ENSG00000163050	ENSG00000163050	52.4071	-2.66072	0.627337	-4.24129	2.22237e-05	0.000228952	ADCK3
ENSG00000242411	ENSG00000242411	0.733213	-0.885528	0.20889	-4.2392	2.24314e-05	0.00023095	CTD-2086L14.1
ENSG00000213025	ENSG00000213025	7.02741	1.67595	0.395391	4.23871	2.24813e-05	0.000231321	COX20P1
ENSG00000104687	ENSG00000104687	31.4709	2.39412	0.564851	4.2385	2.25014e-05	0.000231386	GSR
ENSG00000166822	ENSG00000166822	73.8428	1.81257	0.427762	4.23734	2.26179e-05	0.000232441	TMEM170A
ENSG00000158156	ENSG00000158156	20.24	3.26478	0.77053	4.23706	2.26466e-05	0.000232593	XKR8
ENSG00000183978	ENSG00000183978	182.384	1.69559	0.400279	4.23603	2.27505e-05	0.000233517	COA3
ENSG00000197122	ENSG00000197122	15.3699	3.97173	0.937661	4.23578	2.27756e-05	0.000233631	SRC
ENSG00000091651	ENSG00000091651	40.7554	-2.73766	0.646568	-4.23414	2.29426e-05	0.000235057	ORC6
ENSG00000111110	ENSG00000111110	26.5814	-2.64817	0.625423	-4.23421	2.29356e-05	0.000235057	PPM1H
ENSG00000131148	ENSG00000131148	68.0784	2.2091	0.521883	4.23294	2.30651e-05	0.000236167	EMC8
ENSG00000054983	ENSG00000054983	9.12873	-3.71431	0.878496	-4.22804	2.35739e-05	0.000241229	GALC
ENSG00000129245	ENSG00000129245	5.12972	4.87972	1.15419	4.22782	2.35966e-05	0.000241314	FXR2
ENSG00000106348	ENSG00000106348	40.2799	-2.63631	0.623587	-4.22765	2.36142e-05	0.000241346	IMPDH1
ENSG00000211584	ENSG00000211584	145.62	1.61078	0.381038	4.22735	2.3646e-05	0.000241524	SLC48A1
ENSG00000155275	ENSG00000155275	6.69602	4.72941	1.11898	4.22653	2.3732e-05	0.000242254	TRMT44
ENSG00000242162	ENSG00000242162	1.1432	1.9733	0.467019	4.2253	2.38627e-05	0.000243441	RP11-128A6.3
ENSG00000062582	ENSG00000062582	11.9503	-1.63963	0.388107	-4.22469	2.39271e-05	0.000243949	MRPS24
ENSG00000143226	ENSG00000143226	6.58159	5.73212	1.35703	4.22401	2.39991e-05	0.000244534	FCGR2A
ENSG00000007168	ENSG00000007168	102.174	1.64997	0.390742	4.22265	2.41449e-05	0.00024587	PAFAH1B1
ENSG00000162129	ENSG00000162129	16.3662	3.07673	0.728841	4.22141	2.42783e-05	0.000247078	CLPB
ENSG00000227850	ENSG00000227850	8.97925	1.41278	0.334737	4.22057	2.43687e-05	0.000247847	SEPT2P1
ENSG00000110492	ENSG00000110492	162.907	-1.65557	0.392335	-4.2198	2.44522e-05	0.000248545	MDK
ENSG00000213569	ENSG00000213569	84.4884	1.28346	0.304186	4.21933	2.45026e-05	0.000248907	RP13-383K5.4
ENSG00000149948	ENSG00000149948	119.823	-1.83676	0.435571	-4.21691	2.47671e-05	0.000251441	HMGA2
ENSG00000166197	ENSG00000166197	281.856	1.65116	0.391764	4.21469	2.50126e-05	0.000253728	NOLC1
ENSG00000175931	ENSG00000175931	16.8184	2.36881	0.562049	4.21459	2.50227e-05	0.000253728	UBE2O
ENSG00000079459	ENSG00000079459	789.322	-1.2978	0.307984	-4.21386	2.51042e-05	0.0002544	FDFT1
ENSG00000130699	ENSG00000130699	2.61598	3.64792	0.865776	4.21347	2.51476e-05	0.000254686	TAF4
ENSG00000237310	ENSG00000237310	5.33459	-4.82111	1.14432	-4.21308	2.51907e-05	0.000254968	GS1-124K5.4
ENSG00000003393	ENSG00000003393	114.64	1.92611	0.457242	4.21245	2.52612e-05	0.000255219	ALS2
ENSG00000100350	ENSG00000100350	19.0712	-2.63362	0.625183	-4.21256	2.52489e-05	0.000255219	FOXRED2
ENSG00000135315	ENSG00000135315	14.8361	3.20084	0.759812	4.21267	2.52368e-05	0.000255219	CEP162
ENSG00000166997	ENSG00000166997	9.61474	4.65596	1.10565	4.21106	2.5418e-05	0.000256648	CNPY4
ENSG00000183155	ENSG00000183155	85.0782	2.2992	0.546175	4.20965	2.55767e-05	0.000258095	RABIF
ENSG00000121989	ENSG00000121989	34.0851	3.09591	0.735504	4.20924	2.56231e-05	0.000258408	ACVR2A
ENSG00000234890	ENSG00000234890	0.570213	-1.46849	0.34891	-4.20879	2.56742e-05	0.000258767	HNRNPDLP2
ENSG00000205105	ENSG00000205105	19.1112	1.35424	0.321779	4.20862	2.5694e-05	0.000258811	COX17P1
ENSG00000240376	ENSG00000240376	220.357	-0.445882	0.10595	-4.20841	2.57175e-05	0.000258891	RP11-36C20.1
ENSG00000136732	ENSG00000136732	179.054	-1.625	0.386417	-4.2053	2.6074e-05	0.000262323	GYPC
ENSG00000181830	ENSG00000181830	24.2327	3.83751	0.912579	4.20512	2.60943e-05	0.000262369	SLC35C1
ENSG00000100304	ENSG00000100304	21.8445	-2.47949	0.589782	-4.20409	2.6214e-05	0.000263415	TTLL12
ENSG00000073060	ENSG00000073060	62.9774	-2.27605	0.541962	-4.19964	2.67338e-05	0.000268477	SCARB1
ENSG00000122223	ENSG00000122223	36.4471	-3.45137	0.822101	-4.19824	2.69001e-05	0.000269985	CD244
ENSG00000136827	ENSG00000136827	135.14	1.93303	0.460753	4.19537	2.72428e-05	0.000273261	TOR1A
ENSG00000160193	ENSG00000160193	23.4604	2.77839	0.6623	4.19505	2.72807e-05	0.000273477	WDR4
ENSG00000235001	ENSG00000235001	21.8174	0.750726	0.178999	4.19401	2.7406e-05	0.000274569	EIF4A1P2
ENSG00000047849	ENSG00000047849	124.086	1.96094	0.467691	4.19282	2.75504e-05	0.000275685	MAP4
ENSG00000175606	ENSG00000175606	115.222	2.10096	0.501075	4.1929	2.75413e-05	0.000275685	TMEM70
ENSG00000146223	ENSG00000146223	105.082	1.41378	0.337214	4.19252	2.75868e-05	0.000275885	RPL7L1
ENSG00000171189	ENSG00000171189	3.19192	5.89748	1.40673	4.19234	2.76095e-05	0.000275946	GRIK1
ENSG00000148572	ENSG00000148572	35.0653	2.54525	0.607477	4.18987	2.79115e-05	0.000278798	NRBF2
ENSG00000259704	ENSG00000259704	8.81654	-4.78109	1.14158	-4.18812	2.8127e-05	0.000280784	CTD-3094K11.1
ENSG00000250980	ENSG00000250980	0.806292	2.78045	0.663998	4.18744	2.82116e-05	0.00028146	RP11-529H22.1
ENSG00000259673	ENSG00000259673	5.39116	-2.62223	0.62626	-4.18713	2.82503e-05	0.000281679	IQCH-AS1
ENSG00000171236	ENSG00000171236	4.95158	5.85305	1.39814	4.1863	2.83535e-05	0.000282539	LRG1
ENSG00000033867	ENSG00000033867	22.853	2.99926	0.716539	4.18576	2.8422e-05	0.000283053	SLC4A7
ENSG00000265808	ENSG00000265808	72.101	1.07043	0.255769	4.18516	2.84959e-05	0.000283621	SEC22B
ENSG00000225200	ENSG00000225200	33.2919	-0.46521	0.11117	-4.18466	2.85591e-05	0.00028408	AB019441.29
ENSG00000196372	ENSG00000196372	27.4535	3.05807	0.730856	4.18423	2.86136e-05	0.000284454	ASB13
ENSG00000166762	ENSG00000166762	4.21103	4.35617	1.04118	4.18386	2.86601e-05	0.000284748	CATSPER2
ENSG00000149798	ENSG00000149798	5.42911	5.62972	1.3467	4.1804	2.91002e-05	0.000288948	CDC42EP2
ENSG00000102908	ENSG00000102908	228.915	1.44749	0.346364	4.17911	2.9265e-05	0.000290413	NFAT5
ENSG00000267508	ENSG00000267508	2.72611	3.97602	0.951915	4.17686	2.95559e-05	0.000293125	ZNF285
ENSG00000129667	ENSG00000129667	7.11902	3.39674	0.813297	4.17651	2.96014e-05	0.000293402	RHBDF2
ENSG00000223908	ENSG00000223908	4.18321	1.69929	0.407	4.17515	2.97785e-05	0.000294983	AC068657.2
ENSG00000122687	ENSG00000122687	66.0737	2.46053	0.589483	4.17405	2.99226e-05	0.000296181	FTSJ2
ENSG00000268282	ENSG00000268282	6.95594	1.58497	0.379727	4.17396	2.99348e-05	0.000296181	CTD-2620I22.2
ENSG00000164649	ENSG00000164649	82.1931	-1.97802	0.473947	-4.17351	2.99938e-05	0.000296414	CDCA7L
ENSG00000241549	ENSG00000241549	1.99515	-3.22734	0.773287	-4.17353	2.9992e-05	0.000296414	GUSBP2
ENSG00000156853	ENSG00000156853	18.7637	3.37981	0.809885	4.17319	3.00359e-05	0.000296655	ZNF689
ENSG00000213209	ENSG00000213209	14.1599	1.12037	0.26853	4.17223	3.01639e-05	0.000297744	AC005229.7
ENSG00000243725	ENSG00000243725	6.38789	2.46758	0.591535	4.17148	3.0263e-05	0.000298546	TTC4
ENSG00000129675	ENSG00000129675	110.913	-2.09165	0.501734	-4.16885	3.06137e-05	0.00030165	ARHGEF6
ENSG00000233012	ENSG00000233012	2.17891	1.65217	0.396304	4.16894	3.06013e-05	0.00030165	HDAC1P2
ENSG00000123297	ENSG00000123297	65.211	2.21613	0.531812	4.16712	3.08469e-05	0.000303769	TSFM
ENSG00000105429	ENSG00000105429	11.2636	-3.56869	0.85692	-4.16455	3.11966e-05	0.000307032	MEGF8
ENSG00000023909	ENSG00000023909	47.6107	2.16135	0.519475	4.16065	3.17344e-05	0.000311959	GCLM
ENSG00000236248	ENSG00000236248	2.52531	-0.645434	0.155126	-4.16071	3.17253e-05	0.000311959	AC104389.32
ENSG00000181009	ENSG00000181009	6.06734	6.01889	1.44743	4.15831	3.20607e-05	0.000314981	OR52N5
ENSG00000137720	ENSG00000137720	60.0909	-2.48267	0.597135	-4.15763	3.21569e-05	0.000315741	C11orf1
ENSG00000143756	ENSG00000143756	33.4182	2.81324	0.67724	4.15398	3.26746e-05	0.000320636	FBXO28
ENSG00000182541	ENSG00000182541	32.6378	2.92871	0.70556	4.15091	3.31159e-05	0.000324777	LIMK2
ENSG00000254244	ENSG00000254244	41.0763	-1.69653	0.409014	-4.14784	3.35625e-05	0.000328963	PAICSP4
ENSG00000148384	ENSG00000148384	6.42954	3.96128	0.955812	4.14441	3.40684e-05	0.000333727	INPP5E
ENSG00000064115	ENSG00000064115	108.574	-2.26017	0.545402	-4.14405	3.4122e-05	0.000334057	TM7SF3
ENSG00000083844	ENSG00000083844	23.1273	2.91789	0.704228	4.14339	3.42202e-05	0.000334822	ZNF264
ENSG00000163734	ENSG00000163734	31.3381	3.58736	0.865843	4.1432	3.425e-05	0.000334918	CXCL3
ENSG00000111231	ENSG00000111231	110.897	1.93576	0.467307	4.14238	3.43719e-05	0.000335913	GPN3
ENSG00000033050	ENSG00000033050	79.1769	2.31908	0.560017	4.14109	3.45653e-05	0.000337607	ABCF2
ENSG00000163319	ENSG00000163319	89.4964	1.47252	0.355738	4.13935	3.4829e-05	0.000339984	MRPS18C
ENSG00000172113	ENSG00000172113	47.4611	2.4616	0.594871	4.13804	3.50284e-05	0.000341731	NME6
ENSG00000185869	ENSG00000185869	10.0344	-3.94274	0.952963	-4.13735	3.51334e-05	0.000342556	ZNF829
ENSG00000112658	ENSG00000112658	3.83882	3.96826	0.959387	4.13625	3.5303e-05	0.000344009	SRF
ENSG00000097033	ENSG00000097033	228.763	1.33091	0.321873	4.1349	3.55106e-05	0.000345831	SH3GLB1
ENSG00000115514	ENSG00000115514	120.765	1.75805	0.425713	4.12965	3.63308e-05	0.000353407	TXNDC9
ENSG00000136003	ENSG00000136003	240.732	-1.42431	0.344889	-4.12976	3.63141e-05	0.000353407	ISCU
ENSG00000130826	ENSG00000130826	300.313	1.74658	0.423035	4.12868	3.64856e-05	0.000354707	DKC1
ENSG00000062370	ENSG00000062370	3.85815	3.95046	0.957615	4.12531	3.7024e-05	0.000359732	ZNF112
ENSG00000188873	ENSG00000188873	12.3681	-0.21197	0.0513882	-4.12488	3.70927e-05	0.000360191	RPL10AP2
ENSG00000271585	ENSG00000271585	3.55526	1.23623	0.29983	4.12311	3.73794e-05	0.000362765	CTB-88F18.4
ENSG00000117450	ENSG00000117450	958.326	0.734646	0.178201	4.12257	3.74676e-05	0.00036341	PRDX1
ENSG00000008283	ENSG00000008283	65.7219	2.61328	0.633972	4.12207	3.75478e-05	0.000363977	CYB561
ENSG00000004660	ENSG00000004660	5.81002	5.55251	1.34747	4.12071	3.77709e-05	0.000365927	CAMKK1
ENSG00000084073	ENSG00000084073	125.101	1.87778	0.45575	4.12021	3.78533e-05	0.000366514	ZMPSTE24
ENSG00000160957	ENSG00000160957	7.83525	3.57468	0.867652	4.11994	3.78967e-05	0.000366722	RECQL4
ENSG00000149781	ENSG00000149781	228.586	1.57755	0.382969	4.11926	3.80099e-05	0.00036749	FERMT3
ENSG00000172738	ENSG00000172738	13.5795	4.76474	1.15672	4.11919	3.80199e-05	0.00036749	TMEM217
ENSG00000163510	ENSG00000163510	112.748	1.94025	0.471157	4.11805	3.82098e-05	0.000369112	CWC22
ENSG00000268140	ENSG00000268140	2.59703	3.8353	0.931428	4.11765	3.82753e-05	0.000369531	PCGF7P
ENSG00000170379	ENSG00000170379	5.98092	4.33728	1.05369	4.11626	3.85077e-05	0.000371561	TCAF2
ENSG00000181638	ENSG00000181638	3.95002	4.47971	1.08928	4.11255	3.91313e-05	0.00037736	ZFP41
ENSG00000102178	ENSG00000102178	40.3778	-2.83186	0.688724	-4.11174	3.92681e-05	0.000378462	UBL4A
ENSG00000184357	ENSG00000184357	9.38892	-3.99172	0.97089	-4.1114	3.93262e-05	0.000378803	HIST1H1B
ENSG00000230662	ENSG00000230662	2.23161	2.11103	0.513509	4.11099	3.93968e-05	0.000379265	TNPO1P2
ENSG00000248487	ENSG00000248487	31.0641	-2.68327	0.652794	-4.11045	3.94895e-05	0.000379939	ABHD14A
ENSG00000224051	ENSG00000224051	4.76223	5.03118	1.22415	4.10994	3.95768e-05	0.00038056	CPTP
ENSG00000166669	ENSG00000166669	154.02	-1.7661	0.429786	-4.10925	3.96944e-05	0.000381472	ATF7IP2
ENSG00000165699	ENSG00000165699	70.6776	2.28099	0.555157	4.10873	3.97843e-05	0.000382116	TSC1
ENSG00000145868	ENSG00000145868	62.9592	2.28136	0.555298	4.10834	3.98506e-05	0.000382534	FBXO38
ENSG00000229586	ENSG00000229586	1.6088	2.37253	0.57764	4.10728	4.00346e-05	0.00038408	TNPO1P3
ENSG00000135931	ENSG00000135931	5.66723	4.78243	1.16501	4.10507	4.0419e-05	0.000387546	ARMC9
ENSG00000078269	ENSG00000078269	73.4479	2.16801	0.528179	4.10469	4.04865e-05	0.00038797	SYNJ2
ENSG00000273156	ENSG00000273156	3.49959	-4.45959	1.08804	-4.09874	4.15409e-05	0.000397847	RP11-127B20.2
ENSG00000058799	ENSG00000058799	42.4428	2.63049	0.641937	4.09773	4.17215e-05	0.000399348	YIPF1
ENSG00000225355	ENSG00000225355	26.5836	1.03081	0.251603	4.09698	4.18567e-05	0.000400413	ARL6IP1P2
ENSG00000178988	ENSG00000178988	130.879	1.95649	0.477745	4.09525	4.21705e-05	0.000403185	MRFAP1L1
ENSG00000178458	ENSG00000178458	2.37585	-0.50056	0.122251	-4.09451	4.23065e-05	0.000404254	H3F3AP6
ENSG00000132604	ENSG00000132604	52.9485	2.05997	0.503181	4.09391	4.24168e-05	0.000405076	TERF2
ENSG00000204619	ENSG00000204619	87.9768	1.95386	0.477352	4.09312	4.25599e-05	0.000406211	PPP1R11
ENSG00000143198	ENSG00000143198	144.175	1.57822	0.385629	4.09258	4.26603e-05	0.000406937	MGST3
ENSG00000169016	ENSG00000169016	10.5092	3.09075	0.75541	4.09148	4.2862e-05	0.000408629	E2F6
ENSG00000138772	ENSG00000138772	123.114	2.32371	0.568098	4.09034	4.30747e-05	0.00041028	ANXA3
ENSG00000168918	ENSG00000168918	177.975	-1.63565	0.3999	-4.09015	4.31087e-05	0.00041028	INPP5D
ENSG00000197937	ENSG00000197937	8.86535	3.47802	0.850315	4.09027	4.30869e-05	0.00041028	ZNF347
ENSG00000236654	ENSG00000236654	1.35237	-2.49425	0.609846	-4.08997	4.31428e-05	0.000410371	AC079780.3
ENSG00000251568	ENSG00000251568	2.87208	-1.68817	0.413048	-4.08711	4.36782e-05	0.000415228	ALG3P1
ENSG00000134070	ENSG00000134070	28.4865	3.69753	0.905338	4.08414	4.42398e-05	0.000420329	IRAK2
ENSG00000197372	ENSG00000197372	11.1023	2.96064	0.724943	4.08395	4.42759e-05	0.000420432	ZNF675
ENSG00000123562	ENSG00000123562	519.94	0.986483	0.241889	4.07824	4.53778e-05	0.000430652	MORF4L2
ENSG00000134575	ENSG00000134575	26.903	3.23238	0.792742	4.07746	4.55297e-05	0.000431849	ACP2
ENSG00000172469	ENSG00000172469	18.0756	3.24747	0.796727	4.07601	4.58145e-05	0.000434304	MANEA
ENSG00000255397	ENSG00000255397	42.5332	1.43479	0.352279	4.07288	4.64355e-05	0.000439941	AC022182.2
ENSG00000247596	ENSG00000247596	66.2757	2.09692	0.514936	4.07219	4.65729e-05	0.000440994	TWF2
ENSG00000105855	ENSG00000105855	13.0146	3.75192	0.921673	4.07076	4.6859e-05	0.000443452	ITGB8
ENSG00000182551	ENSG00000182551	138.096	-1.9553	0.48047	-4.06956	4.71029e-05	0.000445508	ADI1
ENSG00000226789	ENSG00000226789	1.33506	-1.59775	0.392759	-4.06802	4.74135e-05	0.000448193	AC110926.4
ENSG00000105401	ENSG00000105401	335.046	1.20148	0.295518	4.06567	4.78953e-05	0.000452491	CDC37
ENSG00000157306	ENSG00000157306	4.80023	3.47992	0.856005	4.06531	4.7969e-05	0.000452932	RP11-66N24.4
ENSG00000031691	ENSG00000031691	15.7708	3.16461	0.779009	4.06236	4.85798e-05	0.000458441	CENPQ
ENSG00000066926	ENSG00000066926	36.0847	2.64476	0.651144	4.06171	4.87137e-05	0.000459446	FECH
ENSG00000231525	ENSG00000231525	2.79694	1.39957	0.344615	4.06125	4.881e-05	0.000460095	AC002486.2
ENSG00000173894	ENSG00000173894	19.9747	-2.89749	0.713528	-4.0608	4.89057e-05	0.000460738	CBX2
ENSG00000154059	ENSG00000154059	47.3527	-2.38687	0.587839	-4.06041	4.8987e-05	0.000461244	IMPACT
ENSG00000186480	ENSG00000186480	290.199	1.71615	0.42276	4.0594	4.9199e-05	0.00046296	INSIG1
ENSG00000231549	ENSG00000231549	13.6541	0.778506	0.191784	4.05928	4.92246e-05	0.00046296	USMG5P1
ENSG00000170175	ENSG00000170175	16.1459	4.35715	1.07411	4.05654	4.98047e-05	0.000468153	CHRNB1
ENSG00000213923	ENSG00000213923	38.0799	-2.14656	0.529505	-4.05389	5.0373e-05	0.00047323	CSNK1E
ENSG00000184900	ENSG00000184900	315.597	-1.27549	0.314659	-4.05357	5.04419e-05	0.000473611	SUMO3
ENSG00000127528	ENSG00000127528	5.17623	-4.85363	1.19784	-4.05199	5.07841e-05	0.000476557	KLF2
ENSG00000262470	ENSG00000262470	9.15425	1.8661	0.46057	4.05171	5.08452e-05	0.000476862	TVP23CP2
ENSG00000228938	ENSG00000228938	1.11785	-0.989181	0.244272	-4.0495	5.13262e-05	0.000480865	SNRPD2P1
ENSG00000270069	ENSG00000270069	19.6495	3.49955	0.864196	4.04949	5.13295e-05	0.000480865	MIR222HG
ENSG00000255857	ENSG00000255857	7.37273	-2.95963	0.731691	-4.04492	5.23404e-05	0.000490062	PXN-AS1
ENSG00000171643	ENSG00000171643	13.7706	-3.29844	0.815553	-4.04443	5.24515e-05	0.000490827	S100Z
ENSG00000128928	ENSG00000128928	104.338	2.06517	0.510782	4.04314	5.27393e-05	0.000493245	IVD
ENSG00000254748	ENSG00000254748	9.02629	0.627621	0.155269	4.04215	5.29628e-05	0.000495059	HNRNPCP8
ENSG00000204623	ENSG00000204623	13.2945	4.01195	0.992894	4.04066	5.33007e-05	0.000497939	ZNRD1-AS1
ENSG00000115935	ENSG00000115935	49.9674	1.8037	0.446407	4.0405	5.33382e-05	0.000498012	WIPF1
ENSG00000112473	ENSG00000112473	25.4002	3.90397	0.966502	4.03928	5.36166e-05	0.000500086	SLC39A7
ENSG00000168758	ENSG00000168758	9.98603	-4.09697	1.01429	-4.03926	5.36201e-05	0.000500086	SEMA4C
ENSG00000068383	ENSG00000068383	8.49329	3.77373	0.934888	4.03656	5.42399e-05	0.000505584	INPP5A
ENSG00000110075	ENSG00000110075	263.09	1.12018	0.277566	4.03571	5.44374e-05	0.000507143	PPP6R3
ENSG00000198876	ENSG00000198876	47.9724	2.4703	0.612165	4.03535	5.45209e-05	0.000507638	DCAF12
ENSG00000151503	ENSG00000151503	41.9745	2.53794	0.628996	4.03491	5.46238e-05	0.000508314	NCAPD3
ENSG00000268473	ENSG00000268473	4.26441	-1.05383	0.261303	-4.03298	5.50747e-05	0.000512226	RP11-158I3.1
ENSG00000178904	ENSG00000178904	11.2633	2.74045	0.679662	4.03209	5.5284e-05	0.000513886	DPY19L3
ENSG00000132394	ENSG00000132394	25.9186	-3.07224	0.762037	-4.03162	5.53942e-05	0.000514625	EEFSEC
ENSG00000136167	ENSG00000136167	1059.33	-1.0571	0.262264	-4.03066	5.56194e-05	0.00051643	LCP1
ENSG00000075336	ENSG00000075336	106.299	1.99309	0.494616	4.02957	5.58785e-05	0.000518535	TIMM21
ENSG00000204599	ENSG00000204599	4.40847	5.17393	1.28403	4.02945	5.5908e-05	0.000518535	TRIM39
ENSG00000118507	ENSG00000118507	8.17235	-3.7045	0.919402	-4.02925	5.59557e-05	0.00051869	AKAP7
ENSG00000138363	ENSG00000138363	268.095	-1.85329	0.45999	-4.02897	5.60214e-05	0.000519012	ATIC
ENSG00000205730	ENSG00000205730	8.22519	3.99577	0.992124	4.02749	5.63751e-05	0.000521999	ITPRIPL2
ENSG00000060491	ENSG00000060491	3.56182	4.20702	1.04503	4.02574	5.6797e-05	0.000525615	OGFR
ENSG00000105176	ENSG00000105176	34.3639	2.07714	0.516147	4.02432	5.71403e-05	0.0005285	URI1
ENSG00000119929	ENSG00000119929	118.336	-2.0715	0.515021	-4.02217	5.76642e-05	0.000533051	CUTC
ENSG00000005469	ENSG00000005469	11.0254	3.57495	0.889171	4.02055	5.80628e-05	0.00053644	CROT
ENSG00000230444	ENSG00000230444	4.12708	1.5288	0.380336	4.0196	5.82959e-05	0.000538297	TFAMP1
ENSG00000049759	ENSG00000049759	12.2092	3.62898	0.903133	4.01821	5.86417e-05	0.000541192	NEDD4L
ENSG00000179598	ENSG00000179598	4.53466	4.40686	1.09698	4.01725	5.88802e-05	0.000543093	PLD6
ENSG00000066455	ENSG00000066455	34.342	2.76413	0.688133	4.01686	5.89798e-05	0.000543712	GOLGA5
ENSG00000106952	ENSG00000106952	23.404	-3.7376	0.931264	-4.01347	5.98325e-05	0.000551269	TNFSF8
ENSG00000054654	ENSG00000054654	2.33923	4.95658	1.23503	4.01332	5.98712e-05	0.000551322	SYNE2
ENSG00000105926	ENSG00000105926	38.4694	-2.82668	0.704475	-4.01246	6.00885e-05	0.000552737	MPP6
ENSG00000221971	ENSG00000221971	2.26432	2.15262	0.536485	4.01245	6.00909e-05	0.000552737	TTC4P1
ENSG00000242527	ENSG00000242527	3.98907	0.428235	0.106749	4.01163	6.0302e-05	0.000554374	RP11-159H22.1
ENSG00000188078	ENSG00000188078	0.964583	-1.94267	0.484592	-4.00886	6.10116e-05	0.00056059	RP5-1119A7.11
ENSG00000105497	ENSG00000105497	3.58388	5.21113	1.30029	4.00767	6.13208e-05	0.000563122	ZNF175
ENSG00000267374	ENSG00000267374	7.0579	-2.96761	0.740547	-4.00732	6.1412e-05	0.00056365	RP11-244M2.1
ENSG00000142528	ENSG00000142528	12.1472	4.85952	1.21301	4.00616	6.17131e-05	0.000566104	ZNF473
ENSG00000111639	ENSG00000111639	354.955	1.22328	0.305457	4.00476	6.20797e-05	0.000569154	MRPL51
ENSG00000114767	ENSG00000114767	62.4025	2.45617	0.613458	4.00381	6.23316e-05	0.000571151	RRP9
ENSG00000125454	ENSG00000125454	44.8178	2.43932	0.609329	4.00329	6.24668e-05	0.000572077	SLC25A19
ENSG00000164291	ENSG00000164291	14.8261	-3.72408	0.930329	-4.00297	6.25526e-05	0.00057255	ARSK
ENSG00000197863	ENSG00000197863	11.2502	3.85074	0.962155	4.0022	6.27557e-05	0.000574094	ZNF790
ENSG00000132256	ENSG00000132256	109.466	1.71156	0.427767	4.00115	6.30354e-05	0.000576023	TRIM5
ENSG00000204264	ENSG00000204264	264.636	-1.64808	0.411902	-4.00115	6.30341e-05	0.000576023	PSMB8
ENSG00000163814	ENSG00000163814	65.7957	2.27186	0.56794	4.00018	6.3293e-05	0.000578063	CDCP1
ENSG00000107796	ENSG00000107796	12.5891	4.1997	1.05006	3.9995	6.34763e-05	0.00057942	ACTA2
ENSG00000126602	ENSG00000126602	45.8583	-2.16362	0.541046	-3.99895	6.36232e-05	0.000580445	TRAP1
ENSG00000257302	ENSG00000257302	1.02213	-2.06931	0.517528	-3.99845	6.37598e-05	0.000581374	FAHD2P1
ENSG00000109133	ENSG00000109133	226.78	1.43424	0.358831	3.99697	6.41586e-05	0.000584692	TMEM33
ENSG00000131389	ENSG00000131389	51.599	2.31675	0.579685	3.99657	6.42659e-05	0.000585351	SLC6A6
ENSG00000069275	ENSG00000069275	170.612	-1.22996	0.307836	-3.99552	6.45533e-05	0.00058733	NUCKS1
ENSG00000219699	ENSG00000219699	2.9012	2.385	0.596912	3.99555	6.45431e-05	0.00058733	RP11-325O24.2
ENSG00000166347	ENSG00000166347	60.5988	-2.21432	0.554431	-3.99387	6.50032e-05	0.000591102	CYB5A
ENSG00000234044	ENSG00000234044	4.64623	0.900486	0.225503	3.99324	6.51763e-05	0.000592346	AC108059.1
ENSG00000240356	ENSG00000240356	5.76264	2.42769	0.60797	3.99312	6.52108e-05	0.000592346	RPL23AP7
ENSG00000164818	ENSG00000164818	14.5284	2.96941	0.744054	3.99086	6.58351e-05	0.000597693	DNAAF5
ENSG00000162599	ENSG00000162599	37.3066	-2.46457	0.617618	-3.99044	6.59506e-05	0.000598417	NFIA
ENSG00000167081	ENSG00000167081	10.9567	-3.53673	0.88644	-3.98981	6.61263e-05	0.000599686	PBX3
ENSG00000203709	ENSG00000203709	9.54901	3.48743	0.874617	3.98738	6.68058e-05	0.000605521	C1orf132
ENSG00000118515	ENSG00000118515	6.3155	4.84549	1.21588	3.98517	6.74318e-05	0.000610579	SGK1
ENSG00000138629	ENSG00000138629	156.792	-2.00825	0.503934	-3.98515	6.74369e-05	0.000610579	UBL7
ENSG00000236608	ENSG00000236608	19.7612	0.745459	0.187115	3.98396	6.77775e-05	0.000613332	EIF4A1P6
ENSG00000145349	ENSG00000145349	7.46724	-3.59026	0.901249	-3.98365	6.78643e-05	0.000613785	CAMK2D
ENSG00000145734	ENSG00000145734	76.2393	1.89057	0.474743	3.98231	6.825e-05	0.000616274	BDP1
ENSG00000236565	ENSG00000236565	1.14851	-1.32145	0.331819	-3.98244	6.82118e-05	0.000616274	HNRNPA3P5
ENSG00000272579	ENSG00000272579	6.59152	1.72294	0.432638	3.98239	6.82246e-05	0.000616274	RP11-101E13.5
ENSG00000263327	ENSG00000263327	22.5206	-0.918231	0.230605	-3.98184	6.83846e-05	0.000617157	TAPT1-AS1
ENSG00000140280	ENSG00000140280	46.2169	-2.40319	0.603586	-3.98152	6.84752e-05	0.000617642	LYSMD2
ENSG00000120949	ENSG00000120949	7.65675	4.77402	1.19939	3.98037	6.88072e-05	0.000620302	TNFRSF8
ENSG00000260389	ENSG00000260389	8.95995	-1.47444	0.37046	-3.98002	6.89106e-05	0.0006209	WBP11P1
ENSG00000135637	ENSG00000135637	8.21967	4.24183	1.06583	3.97985	6.896e-05	0.000621011	CCDC142
ENSG00000125388	ENSG00000125388	6.21177	4.19025	1.05333	3.97811	6.9465e-05	0.000625223	GRK4
ENSG00000148296	ENSG00000148296	34.4029	2.29209	0.57633	3.97704	6.97778e-05	0.0006277	SURF6
ENSG00000137124	ENSG00000137124	41.8887	-1.94426	0.4889	-3.97681	6.98447e-05	0.000627964	ALDH1B1
ENSG00000169403	ENSG00000169403	21.3036	-3.33883	0.839631	-3.97654	6.99244e-05	0.000628343	PTAFR
ENSG00000107679	ENSG00000107679	18.6534	3.00695	0.756511	3.97476	7.04506e-05	0.000632733	PLEKHA1
ENSG00000163220	ENSG00000163220	2.06465	4.3847	1.10344	3.97367	7.07735e-05	0.000635291	S100A9
ENSG00000163638	ENSG00000163638	2.33642	4.9866	1.2553	3.97245	7.11367e-05	0.00063821	ADAMTS9
ENSG00000125846	ENSG00000125846	17.5956	-4.22747	1.0643	-3.97206	7.12528e-05	0.000638909	ZNF133
ENSG00000133627	ENSG00000133627	4.5687	3.64466	0.917722	3.97142	7.14457e-05	0.000639953	ACTR3B
ENSG00000226539	ENSG00000226539	1.46657	2.12293	0.534544	3.97148	7.14286e-05	0.000639953	AC012512.1
ENSG00000237629	ENSG00000237629	0.690481	-0.972193	0.244913	-3.96955	7.20096e-05	0.000644478	UQCRHP2
ENSG00000260494	ENSG00000260494	1.12318	1.49538	0.376719	3.96949	7.20279e-05	0.000644478	AC002310.10
ENSG00000181104	ENSG00000181104	90.8802	2.08387	0.525357	3.96658	7.29107e-05	0.000652029	F2R
ENSG00000007062	ENSG00000007062	171.481	-1.97173	0.497216	-3.96555	7.32278e-05	0.000654166	PROM1
ENSG00000196187	ENSG00000196187	41.6773	2.66665	0.672441	3.96563	7.32023e-05	0.000654166	TMEM63A
ENSG00000125246	ENSG00000125246	17.1675	-3.4027	0.858325	-3.96435	7.35967e-05	0.000657111	CLYBL
ENSG00000213237	ENSG00000213237	0.584428	-0.996574	0.251413	-3.96389	7.37369e-05	0.000657661	AC008155.1
ENSG00000228818	ENSG00000228818	42.5602	1.34509	0.339331	3.96395	7.37185e-05	0.000657661	RP11-567G24.1
ENSG00000196189	ENSG00000196189	23.5425	3.79673	0.958182	3.96243	7.41908e-05	0.000661357	SEMA4A
ENSG00000123130	ENSG00000123130	53.9793	2.53855	0.64079	3.9616	7.44483e-05	0.000663299	ACOT9
ENSG00000125354	ENSG00000125354	299.436	-1.25147	0.315924	-3.96131	7.45398e-05	0.000663761	2006-09-01
ENSG00000197442	ENSG00000197442	14.393	-3.21998	0.813846	-3.9565	7.60565e-05	0.000676907	MAP3K5
ENSG00000005302	ENSG00000005302	63.134	2.43193	0.615031	3.95415	7.68065e-05	0.000683219	MSL3
ENSG00000064012	ENSG00000064012	100.358	1.91466	0.484391	3.95272	7.72673e-05	0.000686952	CASP8
ENSG00000070814	ENSG00000070814	72.9786	-2.02667	0.512768	-3.95241	7.73669e-05	0.000687473	TCOF1
ENSG00000198846	ENSG00000198846	230.812	1.90119	0.481186	3.95104	7.78121e-05	0.000691062	TOX
ENSG00000265185	ENSG00000265185	0.712539	-3.60435	0.912284	-3.95091	7.78547e-05	0.000691074	SNORD3B-1
ENSG00000013016	ENSG00000013016	8.88119	-4.40586	1.1153	-3.95037	7.80296e-05	0.000692259	EHD3
ENSG00000177106	ENSG00000177106	3.52169	-4.35685	1.10297	-3.95011	7.81157e-05	0.000692656	EPS8L2
ENSG00000163626	ENSG00000163626	10.9978	-3.26512	0.826862	-3.94881	7.85416e-05	0.000696064	COX18
ENSG00000013275	ENSG00000013275	307.611	1.42472	0.36091	3.94757	7.89478e-05	0.000698994	PSMC4
ENSG00000114030	ENSG00000114030	106.294	1.54686	0.391854	3.94755	7.89557e-05	0.000698994	KPNA1
ENSG00000213331	ENSG00000213331	1.96918	-0.573578	0.145455	-3.94335	8.03512e-05	0.000710973	RP11-713C19.2
ENSG00000137103	ENSG00000137103	2.3158	-6.30582	1.59955	-3.94224	8.07242e-05	0.000713895	TMEM8B
ENSG00000092820	ENSG00000092820	390.268	1.05782	0.268339	3.94211	8.07689e-05	0.000713913	EZR
ENSG00000197362	ENSG00000197362	11.4111	3.20741	0.81383	3.94113	8.10999e-05	0.000716461	ZNF786
ENSG00000168301	ENSG00000168301	27.3003	3.0175	0.765747	3.94059	8.12818e-05	0.000717689	KCTD6
ENSG00000234616	ENSG00000234616	14.0789	3.20518	0.813527	3.93986	8.15302e-05	0.000719503	JRK
ENSG00000163467	ENSG00000163467	4.5532	3.22493	0.818576	3.93969	8.15879e-05	0.000719633	TSACC
ENSG00000145708	ENSG00000145708	873.832	-1.29887	0.329906	-3.93711	8.24694e-05	0.000727025	CRHBP
ENSG00000172340	ENSG00000172340	37.6339	-2.40997	0.612372	-3.93546	8.30367e-05	0.00073164	SUCLG2
ENSG00000103064	ENSG00000103064	21.4576	2.66468	0.677248	3.93458	8.33436e-05	0.000733958	SLC7A6
ENSG00000230787	ENSG00000230787	4.5827	3.29478	0.837562	3.93377	8.36241e-05	0.000736042	PSAT1P3
ENSG00000136240	ENSG00000136240	195.781	1.40839	0.358089	3.93307	8.38685e-05	0.000737805	KDELR2
ENSG00000168246	ENSG00000168246	11.8597	3.63964	0.925663	3.93193	8.42669e-05	0.00074092	UBTD2
ENSG00000092208	ENSG00000092208	37.0926	2.42728	0.617367	3.93167	8.43577e-05	0.000741329	GEMIN2
ENSG00000177707	ENSG00000177707	0.542251	2.17789	0.553954	3.93154	8.44028e-05	0.000741337	PVRL3
ENSG00000143614	ENSG00000143614	46.7919	2.13966	0.544356	3.93063	8.4723e-05	0.000743759	GATAD2B
ENSG00000159479	ENSG00000159479	88.3991	2.15736	0.548988	3.9297	8.50504e-05	0.000746242	MED8
ENSG00000166925	ENSG00000166925	15.9634	2.21502	0.563866	3.92828	8.55554e-05	0.000750279	TSC22D4
ENSG00000164715	ENSG00000164715	9.2122	-3.35825	0.854948	-3.92802	8.56482e-05	0.0007507	LMTK2
ENSG00000101405	ENSG00000101405	5.82282	-2.23068	0.567975	-3.92744	8.58566e-05	0.000751917	OXT
ENSG00000185905	ENSG00000185905	95.795	-1.7584	0.447765	-3.92705	8.59949e-05	0.000751917	C16orf54
ENSG00000213212	ENSG00000213212	12.346	0.921289	0.234603	3.92701	8.60097e-05	0.000751917	NCLP1
ENSG00000226688	ENSG00000226688	7.36011	-2.53211	0.644746	-3.92729	8.59073e-05	0.000751917	ENTPD1-AS1
ENSG00000228253	ENSG00000228253	801.078	-0.394525	0.100465	-3.927	8.60117e-05	0.000751917	MT-ATP8
ENSG00000137726	ENSG00000137726	33.5438	-2.40361	0.612345	-3.92526	8.66361e-05	0.000756586	FXYD6
ENSG00000151718	ENSG00000151718	18.3508	3.79006	0.965551	3.92528	8.66292e-05	0.000756586	WWC2
ENSG00000138658	ENSG00000138658	20.1525	3.02917	0.771836	3.92463	8.68626e-05	0.000758168	ZGRF1
ENSG00000167680	ENSG00000167680	2.50045	5.00788	1.27672	3.92245	8.76534e-05	0.000764672	SEMA6B
ENSG00000169570	ENSG00000169570	6.61285	4.35587	1.11066	3.92187	8.7865e-05	0.000766119	DTWD2
ENSG00000108439	ENSG00000108439	13.4991	-2.25419	0.574828	-3.9215	8.80005e-05	0.000766502	PNPO
ENSG00000252178	ENSG00000252178	1.08424	-4.14434	1.05682	-3.92151	8.79967e-05	0.000766502	RNU7-69P
ENSG00000127947	ENSG00000127947	31.5995	3.02451	0.771342	3.9211	8.81461e-05	0.000766972	PTPN12
ENSG00000221914	ENSG00000221914	74.4594	1.63835	0.417819	3.92121	8.81069e-05	0.000766972	PPP2R2A
ENSG00000140859	ENSG00000140859	9.86262	2.96467	0.756641	3.9182	8.9211e-05	0.000775835	KIFC3
ENSG00000124575	ENSG00000124575	14.6016	-3.15366	0.804904	-3.91806	8.92643e-05	0.000775895	HIST1H1D
ENSG00000235472	ENSG00000235472	8.99394	0.684157	0.174698	3.91624	8.99419e-05	0.000780974	EIF4A1P7
ENSG00000261087	ENSG00000261087	3.31299	3.97806	1.01577	3.91628	8.99258e-05	0.000780974	KB-1460A1.5
ENSG00000183765	ENSG00000183765	33.527	-2.87197	0.733411	-3.9159	9.00664e-05	0.000781297	CHEK2
ENSG00000234315	ENSG00000234315	8.37814	0.920846	0.235164	3.91576	9.01191e-05	0.000781297	OSTCP5
ENSG00000260000	ENSG00000260000	3.31027	-7.05805	1.80245	-3.9158	9.01058e-05	0.000781297	RP3-467N11.1
ENSG00000169689	ENSG00000169689	95.7092	-1.88305	0.480925	-3.91547	9.02269e-05	0.000781827	STRA13
ENSG00000136108	ENSG00000136108	90.5398	-2.17898	0.556607	-3.91475	9.04979e-05	0.000783769	CKAP2
ENSG00000066056	ENSG00000066056	45.6825	2.14115	0.547002	3.91433	9.06556e-05	0.000784323	TIE1
ENSG00000163634	ENSG00000163634	205.459	-1.54613	0.394985	-3.91439	9.06335e-05	0.000784323	THOC7
ENSG00000170469	ENSG00000170469	5.68686	4.60669	1.17717	3.91337	9.10171e-05	0.000787044	SPATA24
ENSG00000169682	ENSG00000169682	1.10654	2.88051	0.736281	3.91225	9.1442e-05	0.00079031	SPNS1
ENSG00000137198	ENSG00000137198	28.2693	-2.63924	0.674809	-3.91109	9.18821e-05	0.000793704	GMPR
ENSG00000258605	ENSG00000258605	6.07359	0.983734	0.251552	3.91065	9.2047e-05	0.000794718	DYNLL1P2
ENSG00000113734	ENSG00000113734	59.005	-2.70866	0.692827	-3.90957	9.24599e-05	0.000797872	BNIP1
ENSG00000198937	ENSG00000198937	66.7754	-2.04632	0.523491	-3.90898	9.26864e-05	0.000799414	CCDC167
ENSG00000078140	ENSG00000078140	106.824	1.62342	0.415329	3.90877	9.27665e-05	0.000799693	UBE2K
ENSG00000105552	ENSG00000105552	57.5636	-1.99524	0.510529	-3.90819	9.29915e-05	0.00080122	BCAT2
ENSG00000213480	ENSG00000213480	2.00301	2.52869	0.647158	3.90738	9.33015e-05	0.000803477	RP11-364P2.2
ENSG00000203778	ENSG00000203778	26.7934	2.8181	0.72129	3.90703	9.3439e-05	0.000804248	FAM229B
ENSG00000169442	ENSG00000169442	807.867	-0.888032	0.227394	-3.90525	9.41275e-05	0.000809342	CD52
ENSG00000239557	ENSG00000239557	8.99069	1.9504	0.499427	3.90527	9.41207e-05	0.000809342	RP11-168J18.6
ENSG00000128228	ENSG00000128228	127.087	2.04364	0.523397	3.90457	9.43922e-05	0.000810785	SDF2L1
ENSG00000188994	ENSG00000188994	171.042	-1.54886	0.396669	-3.90467	9.43533e-05	0.000810785	ZNF292
ENSG00000165934	ENSG00000165934	102.297	1.81496	0.465024	3.90293	9.50357e-05	0.000815894	CPSF2
ENSG00000228264	ENSG00000228264	13.9288	1.11845	0.286628	3.90211	9.53565e-05	0.000818228	PSMD8P1
ENSG00000174021	ENSG00000174021	349.942	0.80589	0.206627	3.90021	9.61095e-05	0.000824267	GNG5
ENSG00000107371	ENSG00000107371	107.288	1.71864	0.440894	3.89808	9.6958e-05	0.000831118	EXOSC3
ENSG00000108774	ENSG00000108774	32.8238	1.90092	0.487851	3.89651	9.75874e-05	0.000836085	RAB5C
ENSG00000214961	ENSG00000214961	1.94577	-2.60386	0.668306	-3.8962	9.7712e-05	0.000836725	RP11-355K23B.1
ENSG00000259207	ENSG00000259207	3.05741	5.72084	1.4698	3.89226	9.93132e-05	0.000850001	ITGB3
ENSG00000206557	ENSG00000206557	4.1662	3.14414	0.807849	3.89199	9.94269e-05	0.000850539	TRIM71
ENSG00000143621	ENSG00000143621	846.061	0.904794	0.232487	3.89181	9.95007e-05	0.000850736	ILF2
ENSG00000263179	ENSG00000263179	18.4499	0.601493	0.154616	3.89023	0.000100149	0.000855838	HNRNPCP4
ENSG00000232587	ENSG00000232587	13.7122	-1.92131	0.49403	-3.88906	0.000100634	0.000859547	EEF1A1P3
ENSG00000174738	ENSG00000174738	17.0548	-4.05169	1.04199	-3.88841	0.000100903	0.000861405	NR1D2
ENSG00000236530	ENSG00000236530	5.41873	-1.23351	0.317266	-3.88793	0.000101101	0.000862659	AC097711.1
ENSG00000187037	ENSG00000187037	6.65632	-4.04033	1.04136	-3.87984	0.000104524	0.000891412	GPR141
ENSG00000101350	ENSG00000101350	17.8456	3.96104	1.0211	3.87919	0.000104803	0.000893335	KIF3B
ENSG00000238116	ENSG00000238116	6.02496	1.31178	0.338229	3.87836	0.000105162	0.000895934	RP3-347M6.2
ENSG00000168827	ENSG00000168827	97.5098	1.83912	0.474297	3.87758	0.000105502	0.000898378	GFM1
ENSG00000155324	ENSG00000155324	3.45875	5.24618	1.35359	3.87574	0.0001063	0.000904715	GRAMD3
ENSG00000065000	ENSG00000065000	41.9025	2.0376	0.526153	3.87263	0.000107665	0.000915866	AP3D1
ENSG00000259972	ENSG00000259972	5.09419	3.89398	1.00559	3.87235	0.000107793	0.000916487	AC009120.6
ENSG00000134900	ENSG00000134900	179.896	-1.04432	0.269813	-3.87053	0.0001086	0.000922413	TPP2
ENSG00000227505	ENSG00000227505	10.34	0.972497	0.251255	3.87056	0.000108586	0.000922413	RP11-434J24.2
ENSG00000177854	ENSG00000177854	5.70549	5.34934	1.38221	3.87013	0.000108777	0.000923446	TMEM187
ENSG00000140350	ENSG00000140350	61.4182	-1.58601	0.409863	-3.86961	0.000109011	0.000924967	ANP32A
ENSG00000270223	ENSG00000270223	3.04109	4.76013	1.23035	3.86891	0.000109321	0.000927126	RP13-36G14.4
ENSG00000167969	ENSG00000167969	10.6632	3.08767	0.798175	3.86842	0.000109543	0.000928535	ECI1
ENSG00000140105	ENSG00000140105	233.901	1.56449	0.404542	3.86731	0.000110044	0.000932307	WARS
ENSG00000171320	ENSG00000171320	14.5604	-2.88469	0.746106	-3.86632	0.000110489	0.000935606	ESCO2
ENSG00000233783	ENSG00000233783	5.90163	4.23644	1.09582	3.86601	0.000110631	0.000936337	AP001442.2
ENSG00000163866	ENSG00000163866	176.205	1.60784	0.41598	3.86517	0.000111012	0.000939083	SMIM12
ENSG00000152953	ENSG00000152953	4.33579	-5.25295	1.3599	-3.86274	0.000112122	0.000947998	STK32B
ENSG00000172590	ENSG00000172590	179.758	1.09142	0.282769	3.85975	0.000113504	0.000958777	MRPL52
ENSG00000278535	ENSG00000278535	6.19335	3.94102	1.02106	3.85973	0.000113512	0.000958777	DHRS11
ENSG00000177946	ENSG00000177946	9.12864	4.8392	1.25391	3.85927	0.000113725	0.000960093	CENPBD1
ENSG00000257704	ENSG00000257704	6.47828	3.81146	0.987802	3.85853	0.000114073	0.00096255	INAFM1
ENSG00000111145	ENSG00000111145	136.649	1.55805	0.403833	3.85816	0.000114242	0.000963492	ELK3
ENSG00000268723	ENSG00000268723	1.34553	3.73492	0.968319	3.85712	0.000114732	0.00096713	CTC-444N24.9
ENSG00000168610	ENSG00000168610	413.269	1.18965	0.308541	3.85573	0.000115383	0.000972132	STAT3
ENSG00000174996	ENSG00000174996	5.85123	4.22377	1.0955	3.85557	0.000115462	0.00097231	KLC2
ENSG00000101421	ENSG00000101421	25.8098	3.07914	0.798649	3.85543	0.000115526	0.000972355	CHMP4B
ENSG00000166261	ENSG00000166261	28.0261	4.33101	1.12345	3.85509	0.000115687	0.000973224	ZNF202
ENSG00000164754	ENSG00000164754	168.752	1.26908	0.329399	3.85272	0.000116812	0.000982198	RAD21
ENSG00000078369	ENSG00000078369	125.532	1.55452	0.403745	3.85026	0.000117995	0.000991642	GNB1
ENSG00000186056	ENSG00000186056	3.05249	-8.40263	2.1826	-3.84982	0.000118203	0.000992397	MATN1-AS1
ENSG00000266575	ENSG00000266575	3.77805	1.14327	0.296966	3.84983	0.000118199	0.000992397	BOLA2P1
ENSG00000184897	ENSG00000184897	19.0885	-2.51579	0.653574	-3.84928	0.000118465	0.000994097	H1FX
ENSG00000167779	ENSG00000167779	4.47428	-5.51029	1.43171	-3.84876	0.000118718	0.000995724	IGFBP6
ENSG00000104447	ENSG00000104447	47.4207	2.17916	0.566257	3.84836	0.000118914	0.000996862	TRPS1
ENSG00000138942	ENSG00000138942	21.5331	3.12608	0.812513	3.84743	0.000119364	0.00100014	RNF185
ENSG00000164741	ENSG00000164741	6.15227	4.48474	1.16597	3.84636	0.000119885	0.00100358	DLC1
[truncated: 31,775 more rows]

## Sheet: 24_vs_0_unfiltered_Deseq2
Ensembl_ID	baseMean	log2FoldChange	lfcSE	stat	pvalue	padj	geneName
ENSG00000137054	20.7779	25.445	0.822381	30.9406	3.4e-210	5.91e-206	POLR1E
ENSG00000181938	20.6223	27.0723	0.876041	30.903	1.09e-209	9.46e-206	GINS3
ENSG00000165490	13.3919	23.4256	0.821694	28.5089	9.08e-179	5.26e-175	DDIAS
ENSG00000099256	20.93	23.804	0.85552	27.824	2.22e-170	9.67e-167	PRTFDC1
ENSG00000181007	22.1032	24.8954	0.947077	26.2866	2.73e-152	9.5e-149	ZFP82
ENSG00000037749	20.2535	23.9899	0.921511	26.0332	2.08e-149	6.04e-146	MFAP3
ENSG00000170345	752.91	-15.4299	0.597536	-25.8225	4.96e-147	1.23e-143	FOS
ENSG00000165832	15.1947	23.1021	0.903368	25.5733	3.03e-144	6.58e-141	TRUB1
ENSG00000229671	6.82362	23.1095	0.910861	25.371	5.27e-142	1.02e-138	LINC01150
ENSG00000186615	7.657	26.3145	1.09586	24.0127	2.05e-127	3.57e-124	KTN1-AS1
ENSG00000134193	12.6359	24.5451	1.11012	22.1103	2.52e-108	3.98e-105	REG4
ENSG00000179941	13.8619	24.3268	1.19143	20.4181	1.15e-92	1.67e-89	BBS10
ENSG00000249241	7.48762	-30	1.55642	-19.275	8.72e-83	1.17e-79	AC195454.1
ENSG00000140465	324.903	12.2293	0.648922	18.8456	3.19e-79	3.97e-76	CYP1A1
ENSG00000119508	6.14819	-27.0907	1.46193	-18.5308	1.17e-76	1.35e-73	NR4A3
ENSG00000090104	84.4399	-14.9139	0.855308	-17.4369	4.33e-68	4.71e-65	RGS1
ENSG00000134222	7.7517	-22.9925	1.3408	-17.1484	6.46e-66	6.61e-63	PSRC1
ENSG00000112877	7.21875	22.6007	1.32842	17.0132	6.56e-65	6.34e-62	CEP72
ENSG00000171970	9.2086	22.8203	1.35216	16.8769	6.65e-64	6.09e-61	ZNF57
ENSG00000177606	103.405	-11.816	0.712528	-16.5832	9.22e-62	8.02e-59	JUN
ENSG00000279602	98.1058	-11.7222	0.726655	-16.1318	1.53e-58	1.26e-55	CTD-3014M21.1
ENSG00000205129	4.03399	-26.6578	1.65565	-16.1011	2.51e-58	1.98e-55	C4orf47
ENSG00000177096	8.49426	24.0483	1.50953	15.931	3.86e-57	2.92e-54	FAM109B
ENSG00000124279	32.7659	12.6264	0.793484	15.9126	5.18e-57	3.76e-54	FASTKD3
ENSG00000109321	330.253	-10.4978	0.671046	-15.6439	3.65e-55	2.54e-52	AREG
ENSG00000241478	21.9059	3.20235	0.210781	15.1928	3.95e-52	2.64e-49	HSPA8P9
ENSG00000234176	29.1931	3.37341	0.223296	15.1073	1.45e-51	9.34e-49	HSPA8P1
ENSG00000077063	7.65313	20.6572	1.39168	14.8434	7.68e-50	4.65e-47	CTTNBP2
ENSG00000224773	16.2782	3.32312	0.223914	14.8411	7.95e-50	4.65e-47	HSPA8P7
ENSG00000256356	30.71	3.18254	0.214449	14.8405	8.01e-50	4.65e-47	HSPA8P5
ENSG00000102145	11.371	19.9841	1.34699	14.8361	8.56e-50	4.8e-47	GATA1
ENSG00000254858	34.9431	12.4969	0.84932	14.714	5.24e-49	2.85e-46	MPV17L2
ENSG00000115252	3.15588	-25.9428	1.77943	-14.5793	3.81e-48	2.01e-45	PDE1A
ENSG00000223609	33.4307	11.5858	0.800541	14.4724	1.81e-47	9.26e-45	HBD
ENSG00000278743	5.73163	-25.6352	1.78674	-14.3475	1.11e-46	5.49e-44	RP11-707G18.1
ENSG00000258645	50.1434	3.42751	0.239311	14.3224	1.59e-46	7.66e-44	HSPE1P2
ENSG00000100162	79.4553	7.58678	0.534948	14.1823	1.18e-45	5.55e-43	CENPM
ENSG00000040275	46.8674	9.93452	0.703711	14.1173	2.97e-45	1.36e-42	SPDL1
ENSG00000185813	19.2189	9.30688	0.665694	13.9807	2.04e-44	9.12e-42	PCYT2
ENSG00000130021	29.9961	12.0444	0.86289	13.9582	2.81e-44	1.22e-41	HDHD1
ENSG00000261395	8.01883	3.23003	0.233101	13.8568	1.16e-43	4.91e-41	HSPE1P5
ENSG00000112077	9.3076	18.6786	1.35085	13.8273	1.75e-43	7.23e-41	RHAG
ENSG00000110104	40.7492	9.01081	0.663553	13.5796	5.29e-42	2.14e-39	CCDC86
ENSG00000229091	39.4705	3.19792	0.236325	13.5319	1.01e-41	4.01e-39	HSPA8P8
ENSG00000174243	56.1323	8.23511	0.612295	13.4496	3.1e-41	1.2e-38	DDX23
ENSG00000139324	28.5387	8.68748	0.650952	13.3458	1.25e-40	4.74e-38	TMTC3
ENSG00000171552	26.0147	8.50908	0.645743	13.1772	1.19e-39	4.39e-37	BCL2L1
ENSG00000014138	30.2609	8.94089	0.68076	13.1337	2.11e-39	7.65e-37	POLA2
ENSG00000117399	65.4255	9.58654	0.735863	13.0276	8.52e-39	3.03e-36	CDC20
ENSG00000109971	2323.05	3.14396	0.244229	12.873	6.39e-38	2.22e-35	HSPA8
ENSG00000150687	84.9515	8.83258	0.688981	12.8198	1.27e-37	4.33e-35	PRSS23
ENSG00000130522	52.3338	-3.48975	0.273013	-12.7823	2.06e-37	6.88e-35	JUND
ENSG00000150991	736.144	-2.30451	0.180389	-12.7753	2.25e-37	7.4e-35	UBC
ENSG00000146476	35.3148	9.55804	0.7495	12.7526	3.02e-37	9.72e-35	ARMT1
ENSG00000266575	3.77805	3.70708	0.291615	12.7123	5.06e-37	1.6e-34	BOLA2P1
ENSG00000162377	41.0238	10.8094	0.850725	12.7061	5.47e-37	1.7e-34	COA7
ENSG00000184857	27.7331	10.045	0.792888	12.6689	8.8e-37	2.69e-34	TMEM186
ENSG00000125740	45.0173	-10.7797	0.860829	-12.5224	5.63e-36	1.69e-33	FOSB
ENSG00000258820	3.98169	-26.8974	2.16431	-12.4277	1.85e-35	5.45e-33	RP11-293M10.2
ENSG00000132965	9.41318	20.0204	1.6115	12.4235	1.95e-35	5.65e-33	ALOX5AP
ENSG00000123213	45.3928	7.59208	0.612945	12.3862	3.1e-35	8.85e-33	NLN
ENSG00000142669	2562.99	2.10193	0.170492	12.3286	6.36e-35	1.78e-32	SH3BGRL3
ENSG00000112578	38.1728	9.06293	0.746499	12.1406	6.44e-34	1.78e-31	BYSL
ENSG00000234311	1.71109	-24.4454	2.01505	-12.1314	7.2e-34	1.96e-31	RP11-432J24.3
ENSG00000187699	15.5762	11.3245	0.940206	12.0447	2.07e-33	5.53e-31	C2orf88
ENSG00000184588	152.071	-8.42027	0.701265	-12.0073	3.25e-33	8.58e-31	PDE4B
ENSG00000118894	19.5751	9.65478	0.806673	11.9686	5.19e-33	1.35e-30	EEF2KMT
ENSG00000227590	20.4022	3.32212	0.27774	11.9612	5.67e-33	1.45e-30	ATP5G1P5
ENSG00000171428	24.1169	11.0875	0.933727	11.8745	1.61e-32	4.05e-30	NAT1
ENSG00000227505	10.34	2.94168	0.247819	11.8703	1.69e-32	4.2e-30	RP11-434J24.2
ENSG00000250444	40.7783	3.4151	0.288383	11.8422	2.36e-32	5.78e-30	CCT5P1
ENSG00000136997	195.765	6.50202	0.549621	11.83	2.73e-32	6.6e-30	MYC
ENSG00000073536	27.7491	9.84979	0.838988	11.7401	7.94e-32	1.89e-29	NLE1
ENSG00000119927	22.3003	10.3098	0.880608	11.7076	1.16e-31	2.74e-29	GPAM
ENSG00000166530	10.1698	2.65138	0.227507	11.654	2.19e-31	5.08e-29	HSBP1P2
ENSG00000105697	24.1769	-16.7332	1.43859	-11.6317	2.85e-31	6.51e-29	HAMP
ENSG00000070669	161.177	8.0387	0.703995	11.4187	3.37e-30	7.62e-28	ASNS
ENSG00000127423	22.162	7.7534	0.679898	11.4038	4e-30	8.93e-28	AUNIP
ENSG00000259746	3.9037	2.96167	0.26	11.391	4.63e-30	1.02e-27	HSPE1P3
ENSG00000169908	2179.38	4.26989	0.37682	11.3314	9.18e-30	2e-27	TM4SF1
ENSG00000170989	46.0533	-10.7143	0.946142	-11.3242	9.95e-30	2.14e-27	S1PR1
ENSG00000256056	11.2024	17.9865	1.59553	11.2731	1.78e-29	3.78e-27	RP11-709A23.2
ENSG00000010165	58.0196	8.28166	0.735089	11.2662	1.93e-29	4.04e-27	METTL13
ENSG00000214144	1.31995	2.68349	0.238347	11.2587	2.1e-29	4.34e-27	RP11-488L18.1
ENSG00000111445	46.415	6.36808	0.568441	11.2027	3.95e-29	8.01e-27	RFC5
ENSG00000152684	48.5038	8.85997	0.790886	11.2026	3.96e-29	8.01e-27	PELO
ENSG00000116741	134.152	-8.83501	0.789672	-11.1882	4.66e-29	9.31e-27	RGS2
ENSG00000263934	3.01101	-6.15694	0.552778	-11.1382	8.18e-29	1.62e-26	SNORD3A
ENSG00000262519	34.1454	1.81681	0.163353	11.122	9.81e-29	1.92e-26	TXNP4
ENSG00000273338	22.701	-5.18516	0.467581	-11.0893	1.41e-28	2.73e-26	RP11-386I14.4
ENSG00000226860	2.97652	1.59079	0.145692	10.9188	9.37e-28	1.79e-25	AC109638.1
ENSG00000213352	11.7068	0.761173	0.0697864	10.9072	1.07e-27	2.01e-25	GAPDHP44
ENSG00000111412	21.2397	8.58802	0.789145	10.8827	1.39e-27	2.61e-25	C12orf49
ENSG00000230584	26.6716	3.14531	0.28933	10.871	1.58e-27	2.93e-25	CCT5P2
ENSG00000185634	4.76577	-20.3117	1.87294	-10.8448	2.11e-27	3.87e-25	SHC4
ENSG00000120129	283.702	-7.14337	0.659596	-10.8299	2.48e-27	4.5e-25	DUSP1
ENSG00000071539	42.6807	8.00972	0.740669	10.8142	2.95e-27	5.29e-25	TRIP13
ENSG00000128944	44.9346	8.07534	0.747931	10.7969	3.56e-27	6.32e-25	KNSTRN
ENSG00000137806	58.5835	7.25903	0.673297	10.7813	4.22e-27	7.41e-25	NDUFAF1
ENSG00000196812	23.1897	9.51459	0.883952	10.7637	5.11e-27	8.89e-25	ZSCAN16
ENSG00000115541	189.402	2.88074	0.267792	10.7574	5.47e-27	9.42e-25	HSPE1
ENSG00000228236	50.9498	1.7301	0.160912	10.7519	5.81e-27	9.91e-25	TXNP5
ENSG00000185480	25.1639	8.19825	0.765142	10.7147	8.69e-27	1.47e-24	PARPBP
ENSG00000013561	31.4686	7.88957	0.73684	10.7073	9.41e-27	1.57e-24	RNF14
ENSG00000123358	39.6671	-9.61379	0.901179	-10.668	1.44e-26	2.38e-24	NR4A1
ENSG00000234036	112.269	1.70729	0.160136	10.6616	1.54e-26	2.53e-24	TXNP6
ENSG00000136810	866.541	1.70655	0.160725	10.6178	2.46e-26	4e-24	TXN
ENSG00000130066	806.158	-3.50205	0.33086	-10.5847	3.51e-26	5.65e-24	SAT1
ENSG00000257956	3.01057	3.90125	0.368896	10.5755	3.87e-26	6.18e-24	NOP56P3
ENSG00000213264	4.26409	5.18007	0.490901	10.5522	4.96e-26	7.85e-24	NIP7P2
ENSG00000234118	12.8023	-0.537941	0.0509897	-10.55	5.08e-26	7.96e-24	RPL13AP6
ENSG00000162433	13.348	6.92598	0.660991	10.4782	1.09e-25	1.69e-23	AK4
ENSG00000203812	2.24526	-3.97909	0.379877	-10.4747	1.13e-25	1.74e-23	HIST2H2AA3
ENSG00000137801	197.427	7.21249	0.692769	10.4111	2.21e-25	3.37e-23	THBS1
ENSG00000138061	193.599	5.90941	0.568455	10.3956	2.6e-25	3.93e-23	CYP1B1
ENSG00000100336	16.3044	9.49446	0.913715	10.391	2.72e-25	4.08e-23	APOL4
ENSG00000275538	21.771	-8.65883	0.833501	-10.3885	2.8e-25	4.16e-23	RNVU1-19
ENSG00000261007	7.0475	0.941619	0.0908866	10.3604	3.75e-25	5.54e-23	RP11-382N13.3
ENSG00000136826	7.06665	-9.64353	0.9309	-10.3594	3.79e-25	5.55e-23	KLF4
ENSG00000138231	24.4712	8.45587	0.816753	10.353	4.05e-25	5.88e-23	DBR1
ENSG00000233662	14.4427	1.6349	0.158042	10.3447	4.42e-25	6.36e-23	CALM2P4
ENSG00000233300	2.13586	1.55936	0.151594	10.2865	8.11e-25	1.16e-22	EIF4A1P1
ENSG00000156127	71.5793	6.00671	0.584058	10.2844	8.28e-25	1.17e-22	BATF
ENSG00000229786	2.70735	1.56272	0.152287	10.2617	1.05e-24	1.47e-22	SNRPFP2
ENSG00000219951	7.87901	0.887124	0.0864612	10.2604	1.06e-24	1.48e-22	RP11-378G13.2
ENSG00000162813	16.7381	9.30933	0.909115	10.24	1.31e-24	1.81e-22	BPNT1
ENSG00000256331	3.05838	3.87804	0.379287	10.2246	1.54e-24	2.11e-22	NIFKP3
ENSG00000150681	27.2486	8.56215	0.837586	10.2224	1.57e-24	2.14e-22	RGS18
ENSG00000214391	135.471	1.88841	0.185465	10.182	2.39e-24	3.22e-22	TUBAP2
ENSG00000179933	205.478	4.20955	0.415023	10.1429	3.56e-24	4.77e-22	C14orf119
ENSG00000119705	326.059	2.8163	0.278976	10.0952	5.8e-24	7.71e-22	SLIRP
ENSG00000213370	41.8206	1.93752	0.192281	10.0765	7.02e-24	9.25e-22	RANP6
ENSG00000214434	1.76009	3.6583	0.36517	10.0181	1.27e-23	1.66e-21	NIFKP1
ENSG00000259378	6.68021	3.36322	0.336338	9.99953	1.53e-23	1.99e-21	DCAF13P3
ENSG00000124532	33.1408	6.81935	0.682665	9.98931	1.7e-23	2.19e-21	MRS2
ENSG00000138135	96.0695	10.8771	1.08975	9.9812	1.84e-23	2.36e-21	CH25H
ENSG00000185298	29.6586	7.98461	0.800605	9.97323	2e-23	2.53e-21	CCDC137
ENSG00000204209	143.411	5.44759	0.547785	9.94477	2.66e-23	3.35e-21	DAXX
ENSG00000198734	16.5696	13.934	1.40761	9.89901	4.2e-23	5.26e-21	F5
ENSG00000150753	666.784	3.33306	0.336919	9.89278	4.47e-23	5.56e-21	CCT5
ENSG00000258978	2.7836	-3.84032	0.388903	-9.87475	5.36e-23	6.61e-21	HIF1AP1
ENSG00000112167	20.2833	10.0208	1.01618	9.86117	6.13e-23	7.51e-21	SAYSD1
ENSG00000144647	8.88297	14.228	1.44579	9.84096	7.5e-23	9.12e-21	POMGNT2
ENSG00000224237	4.90034	2.88098	0.293025	9.83184	8.21e-23	9.92e-21	MINOS1P3
ENSG00000213209	14.1599	2.83916	0.290496	9.7735	1.46e-22	1.76e-20	AC005229.7
ENSG00000170734	26.1423	8.69446	0.89013	9.76763	1.55e-22	1.85e-20	POLH
ENSG00000186230	12.1131	8.52689	0.87383	9.75806	1.7e-22	2.02e-20	ZNF749
ENSG00000273694	1.62725	-5.4711	0.561243	-9.74819	1.88e-22	2.21e-20	U2
ENSG00000117877	15.781	6.75143	0.693454	9.73596	2.12e-22	2.47e-20	CD3EAP
ENSG00000139514	61.5948	5.26828	0.541896	9.72194	2.43e-22	2.82e-20	SLC7A1
ENSG00000242951	23.2923	1.87856	0.194702	9.6484	4.99e-22	5.75e-20	RP11-507E23.1
ENSG00000220583	32.0995	1.11606	0.115765	9.64076	5.38e-22	6.16e-20	RPL35P2
ENSG00000151576	34.5346	7.20699	0.750793	9.59916	8.06e-22	9.16e-20	QTRTD1
ENSG00000119013	189.72	3.67956	0.383359	9.5982	8.14e-22	9.19e-20	NDUFB3
ENSG00000235363	49.2149	1.72156	0.179761	9.57695	1e-21	1.12e-19	SNRPGP10
ENSG00000100350	19.0712	6.28473	0.656431	9.57409	1.03e-21	1.14e-19	FOXRED2
ENSG00000233328	212.232	1.32686	0.138597	9.57354	1.03e-21	1.14e-19	PFN1P1
ENSG00000167114	8.62095	10.2456	1.07176	9.55967	1.18e-21	1.29e-19	SLC27A4
ENSG00000179639	80.695	8.41297	0.880015	9.56003	1.18e-21	1.29e-19	FCER1A
ENSG00000139410	10.9985	9.16915	0.95994	9.5518	1.27e-21	1.39e-19	SDSL
ENSG00000143498	15.0759	9.55242	1.00176	9.53561	1.49e-21	1.61e-19	TAF1A
ENSG00000222724	4.2846	-6.14878	0.649876	-9.46146	3.04e-21	3.26e-19	RNU2-63P
ENSG00000198648	4.97196	10.5174	1.1138	9.4428	3.63e-21	3.87e-19	STK39
ENSG00000100644	498.593	-3.26765	0.346134	-9.44041	3.71e-21	3.94e-19	HIF1A
ENSG00000065183	92.1672	5.14187	0.545078	9.43326	3.98e-21	4.17e-19	WDR3
ENSG00000100526	67.9085	5.80319	0.615164	9.43357	3.96e-21	4.17e-19	CDKN3
ENSG00000206560	778.871	-2.63222	0.280159	-9.39547	5.7e-21	5.93e-19	ANKRD28
ENSG00000237632	12.7346	2.69848	0.2875	9.38604	6.23e-21	6.45e-19	S100A11P1
ENSG00000178458	2.37585	-1.31822	0.140536	-9.37996	6.6e-21	6.79e-19	H3F3AP6
ENSG00000125319	18.4014	-8.19598	0.874922	-9.36766	7.42e-21	7.58e-19	C17orf53
ENSG00000132357	21.7105	9.44611	1.00843	9.36717	7.45e-21	7.58e-19	CARD6
ENSG00000136149	6.38986	-0.694267	0.074212	-9.35518	8.35e-21	8.44e-19	RPL13AP25
ENSG00000105011	61.8347	5.69599	0.610778	9.32578	1.1e-20	1.11e-18	ASF1B
ENSG00000165644	13.1834	7.71296	0.827858	9.31677	1.2e-20	1.2e-18	COMTD1
ENSG00000210082	20681.7	-0.889879	0.0955653	-9.31175	1.26e-20	1.25e-18	MT-RNR2
ENSG00000006757	24.5109	7.96904	0.857572	9.29257	1.51e-20	1.49e-18	PNPLA4
ENSG00000124224	29.8584	-9.27176	1.00036	-9.26846	1.89e-20	1.86e-18	PPP4R1L
ENSG00000234648	12.466	-0.460793	0.0497547	-9.2613	2.02e-20	1.97e-18	AL162151.3
ENSG00000135457	31.3628	7.49775	0.813193	9.22014	2.97e-20	2.88e-18	TFCP2
ENSG00000114491	144.088	4.89897	0.532111	9.20667	3.36e-20	3.25e-18	UMPS
ENSG00000165572	10.0243	8.66175	0.95066	9.1113	8.14e-20	7.82e-18	KBTBD6
ENSG00000105281	108.239	4.8988	0.538466	9.0977	9.23e-20	8.82e-18	SLC1A5
ENSG00000264350	136.674	1.72345	0.189689	9.08565	1.03e-19	9.8e-18	SNRPGP2
ENSG00000198924	14.3217	8.44314	0.930314	9.07558	1.13e-19	1.07e-17	DCLRE1A
ENSG00000081320	180.819	-3.20472	0.353152	-9.07463	1.14e-19	1.07e-17	STK17B
ENSG00000155438	158.784	3.76199	0.414632	9.0731	1.16e-19	1.08e-17	NIFK
ENSG00000220472	63.6172	-0.817846	0.0901797	-9.06907	1.2e-19	1.12e-17	RP11-69L16.5
ENSG00000124172	353.167	1.50366	0.16599	9.05878	1.32e-19	1.22e-17	ATP5E
ENSG00000115946	57.4938	4.95967	0.548155	9.04794	1.46e-19	1.34e-17	PNO1
ENSG00000143933	1715.05	1.87173	0.207405	9.02455	1.8e-19	1.65e-17	CALM2
ENSG00000163026	27.4906	8.24741	0.916047	9.00326	2.19e-19	2e-17	C2orf44
ENSG00000236603	186.691	1.98567	0.220937	8.9875	2.53e-19	2.29e-17	RANP1
ENSG00000100906	985.618	-3.42777	0.381816	-8.97753	2.77e-19	2.5e-17	NFKBIA
ENSG00000242262	34.7975	-0.887629	0.0988828	-8.97657	2.79e-19	2.5e-17	RP11-100N21.1
ENSG00000239246	15.0225	0.453962	0.0506594	8.96107	3.22e-19	2.87e-17	RP11-464D20.2
ENSG00000258650	4.91054	2.22293	0.248339	8.95119	3.52e-19	3.12e-17	HSBP1P1
ENSG00000153234	16.4255	-10.9815	1.22713	-8.94895	3.59e-19	3.17e-17	NR4A2
ENSG00000142541	731.581	-0.939756	0.105145	-8.93772	3.97e-19	3.49e-17	RPL13A
ENSG00000174851	99.0858	5.26308	0.589112	8.93392	4.11e-19	3.59e-17	YIF1A
ENSG00000215734	2.49755	2.80523	0.314631	8.91593	4.84e-19	4.21e-17	MRPL20P1
ENSG00000125484	25.4991	7.69851	0.863716	8.91324	4.96e-19	4.29e-17	GTF3C4
ENSG00000185803	29.5206	7.03256	0.790316	8.89842	5.66e-19	4.88e-17	SLC52A2
ENSG00000242562	16.3055	3.34219	0.376559	8.8756	6.96e-19	5.96e-17	DCAF13P1
ENSG00000274210	22.5769	-7.40113	0.834757	-8.86622	7.57e-19	6.45e-17	U1
ENSG00000236090	3.82544	1.09149	0.123122	8.86511	7.64e-19	6.49e-17	LDHAP3
ENSG00000078401	8.03988	-18.6071	2.10555	-8.83717	9.82e-19	8.29e-17	EDN1
ENSG00000251122	1.33174	3.24893	0.367933	8.83023	1.04e-18	8.78e-17	NIFKP2
ENSG00000100418	50.5562	5.14428	0.582763	8.82739	1.07e-18	8.96e-17	DESI1
ENSG00000245532	946.136	-2.60228	0.295338	-8.81121	1.24e-18	1.03e-16	NEAT1
ENSG00000132475	1926.65	-1.46805	0.166785	-8.80209	1.34e-18	1.11e-16	H3F3B
ENSG00000258111	10.5173	2.82013	0.32078	8.79147	1.48e-18	1.22e-16	RP11-43D4.2
ENSG00000180389	123.371	1.40868	0.160243	8.79086	1.48e-18	1.22e-16	ATP5EP2
ENSG00000258965	1.86919	2.87026	0.326759	8.78401	1.58e-18	1.29e-16	RP11-446P9.1
ENSG00000159199	416.827	3.28931	0.374778	8.7767	1.68e-18	1.37e-16	ATP5G1
ENSG00000198182	6.87458	5.66729	0.646513	8.76593	1.85e-18	1.5e-16	ZNF607
ENSG00000168806	23.1644	8.47605	0.968204	8.75441	2.05e-18	1.65e-16	LCMT2
ENSG00000228305	18.9141	2.27386	0.259776	8.75314	2.07e-18	1.66e-16	AC016734.2
ENSG00000125485	21.8088	7.58162	0.867263	8.74201	2.29e-18	1.83e-16	DDX31
ENSG00000108518	1310.91	1.30514	0.149403	8.73567	2.42e-18	1.92e-16	PFN1
ENSG00000229097	104.908	1.6253	0.186214	8.72816	2.59e-18	2.05e-16	CALM2P2
ENSG00000250526	31.3969	2.77115	0.317772	8.72056	2.77e-18	2.18e-16	CCT6P2
ENSG00000163923	16.3167	4.84791	0.556954	8.70433	3.19e-18	2.5e-16	RPL39L
ENSG00000140511	38.2041	7.71612	0.887409	8.69511	3.46e-18	2.7e-16	HAPLN3
ENSG00000198885	22.2021	6.6782	0.768278	8.69243	3.55e-18	2.76e-16	ITPRIPL1
ENSG00000136942	622.471	0.993402	0.114374	8.68558	3.77e-18	2.91e-16	RPL35
ENSG00000248626	176.953	1.13143	0.130653	8.65981	4.73e-18	3.64e-16	GAPDHP40
ENSG00000270966	9.18793	2.75166	0.317975	8.65369	4.99e-18	3.82e-16	RP11-62H7.3
ENSG00000214121	86.3073	1.51472	0.17505	8.65307	5.01e-18	3.82e-16	PRDX1P1
ENSG00000108654	2431.97	-1.57376	0.182272	-8.63413	5.92e-18	4.5e-16	DDX5
ENSG00000272196	2.48115	-3.42784	0.397695	-8.61926	6.74e-18	5.1e-16	HIST2H2AA4
ENSG00000114346	14.1699	7.26075	0.848433	8.55784	1.15e-17	8.66e-16	ECT2
ENSG00000225462	17.7669	3.17694	0.371443	8.55297	1.2e-17	8.99e-16	FDPSP1
ENSG00000150768	41.3229	5.6981	0.666464	8.54974	1.23e-17	9.21e-16	DLAT
ENSG00000167920	13.995	8.60058	1.00614	8.54807	1.25e-17	9.3e-16	TMEM99
ENSG00000132341	1021.33	1.97058	0.230675	8.54267	1.31e-17	9.71e-16	RAN
ENSG00000198298	10.899	10.7833	1.26463	8.52683	1.5e-17	1.11e-15	ZNF485
ENSG00000102100	17.0343	8.74104	1.02855	8.49839	1.92e-17	1.41e-15	SLC35A2
ENSG00000114767	62.4025	5.73418	0.674706	8.49878	1.92e-17	1.41e-15	RRP9
ENSG00000087586	23.4351	7.60334	0.895899	8.48683	2.12e-17	1.55e-15	AURKA
ENSG00000240024	16.295	9.76306	1.15117	8.48102	2.23e-17	1.62e-15	LINC00888
ENSG00000017483	48.5843	5.61785	0.663525	8.46668	2.52e-17	1.82e-15	SLC38A5
ENSG00000105948	11.2314	9.94163	1.17424	8.46646	2.53e-17	1.82e-15	TTC26
ENSG00000146278	131.271	-4.50076	0.531649	-8.46567	2.55e-17	1.82e-15	PNRC1
ENSG00000259770	3.44513	2.78024	0.329259	8.44394	3.07e-17	2.19e-15	RP11-81A1.3
ENSG00000167996	666.397	-1.49766	0.177726	-8.4268	3.55e-17	2.52e-15	FTH1
ENSG00000199851	0.916988	-4.76444	0.566152	-8.41548	3.91e-17	2.77e-15	U3
ENSG00000238084	2.5763	2.32369	0.276249	8.4116	4.04e-17	2.85e-15	RP3-469D22.1
ENSG00000255823	21.0671	-1.21796	0.144893	-8.40592	4.25e-17	2.98e-15	MTRNR2L8
ENSG00000232734	0.93911	2.64564	0.314937	8.40054	4.44e-17	3.1e-15	ATP5G1P7
ENSG00000167862	59.0447	5.19383	0.618518	8.39722	4.57e-17	3.18e-15	ICT1
ENSG00000213867	86.3843	0.974489	0.116115	8.39247	4.76e-17	3.3e-15	RP11-829H16.2
ENSG00000175283	22.9424	7.99358	0.952788	8.38967	4.88e-17	3.37e-15	DOLK
ENSG00000088766	27.6348	5.78433	0.69002	8.38285	5.17e-17	3.55e-15	CRLS1
ENSG00000233287	50.793	0.934924	0.111591	8.37811	5.38e-17	3.68e-15	AC009362.2
ENSG00000149480	30.3671	3.19095	0.381188	8.37106	5.71e-17	3.9e-15	MTA2
ENSG00000197956	478.214	2.29603	0.275544	8.33273	7.9e-17	5.37e-15	S100A6
ENSG00000154832	47.0799	5.21036	0.625603	8.32853	8.19e-17	5.54e-15	CXXC1
ENSG00000242849	6.85696	1.52832	0.183569	8.32563	8.39e-17	5.66e-15	ALDOAP1
ENSG00000146386	253.307	3.04103	0.365402	8.32242	8.62e-17	5.79e-15	ABRACL
ENSG00000135953	11.3462	9.77697	1.17592	8.31432	9.23e-17	6.17e-15	MFSD9
ENSG00000128973	24.0234	6.19663	0.74534	8.31383	9.27e-17	6.18e-15	CLN6
ENSG00000258581	12.3894	2.73636	0.3294	8.30711	9.81e-17	6.51e-15	RP11-638I2.10
ENSG00000213856	3.27048	2.71593	0.327009	8.30536	9.95e-17	6.58e-15	VDAC1P2
ENSG00000228519	47.0282	2.82514	0.340249	8.30313	1.01e-16	6.68e-15	RP11-298C3.2
ENSG00000182134	9.16262	10.6222	1.28006	8.29825	1.06e-16	6.93e-15	TDRKH
ENSG00000232829	11.9027	1.97312	0.237788	8.29784	1.06e-16	6.93e-15	GSTO3P
ENSG00000224763	14.1525	3.13772	0.378549	8.2888	1.14e-16	7.45e-15	FDPSP8
ENSG00000217130	13.4051	0.424215	0.0511902	8.28703	1.16e-16	7.54e-15	RP3-375P9.2
ENSG00000117318	27.0549	-12.2069	1.47378	-8.28272	1.2e-16	7.79e-15	ID3
ENSG00000172954	38.0145	4.84665	0.587079	8.25553	1.51e-16	9.71e-15	LCLAT1
ENSG00000232823	5.43317	1.80089	0.21814	8.25563	1.51e-16	9.71e-15	TXNP1
ENSG00000273802	30.9592	-8.18879	0.992304	-8.2523	1.55e-16	9.94e-15	HIST1H2BG
ENSG00000235993	2.37305	2.79164	0.338483	8.2475	1.62e-16	1.03e-14	AC007559.1
ENSG00000236552	204.154	-0.733189	0.0889551	-8.24224	1.69e-16	1.07e-14	RPL13AP5
ENSG00000160446	56.439	4.98122	0.604439	8.24106	1.71e-16	1.08e-14	ZDHHC12
ENSG00000198618	330.361	1.12829	0.136924	8.24026	1.72e-16	1.08e-14	PPIAP22
ENSG00000048162	198.081	3.9412	0.479216	8.22426	1.96e-16	1.23e-14	NOP16
ENSG00000263266	261.336	1.18206	0.143934	8.21249	2.17e-16	1.36e-14	RPS7P1
ENSG00000113318	23.9242	6.74337	0.822106	8.20255	2.35e-16	1.47e-14	MSH3
ENSG00000165029	33.9583	-8.44687	1.02994	-8.20131	2.38e-16	1.48e-14	ABCA1
ENSG00000213409	12.474	2.0149	0.245824	8.19652	2.47e-16	1.53e-14	C1QBPP2
ENSG00000223668	1.71846	-1.12885	0.137765	-8.19406	2.53e-16	1.56e-14	EEF1A1P24
ENSG00000183665	11.4581	10.3983	1.27192	8.17525	2.95e-16	1.81e-14	TRMT12
ENSG00000140092	12.6058	-12.0034	1.46885	-8.17199	3.03e-16	1.86e-14	FBLN5
ENSG00000262953	2.38343	1.11996	0.137076	8.17034	3.08e-16	1.88e-14	EIF4A1P9
ENSG00000169627	1.06	2.85158	0.349037	8.16986	3.09e-16	1.88e-14	BOLA2B
ENSG00000204642	30.4545	-2.65853	0.326246	-8.14884	3.67e-16	2.23e-14	HLA-F
ENSG00000213885	77.9468	-0.864188	0.106055	-8.14846	3.69e-16	2.23e-14	RPL13AP7
ENSG00000178127	64.2393	-2.85981	0.351061	-8.14618	3.76e-16	2.26e-14	NDUFV2
ENSG00000131469	827.022	0.926485	0.113971	8.12911	4.32e-16	2.59e-14	RPL27
ENSG00000172840	9.2593	7.99637	0.986469	8.10606	5.23e-16	3.13e-14	PDP2
ENSG00000089050	8.43063	10.6108	1.30936	8.10375	5.33e-16	3.16e-14	RBBP9
ENSG00000100479	37.567	4.91311	0.606277	8.10374	5.33e-16	3.16e-14	POLE2
ENSG00000135486	322.357	-1.14594	0.14159	-8.09336	5.8e-16	3.43e-14	HNRNPA1
ENSG00000164284	22.3128	6.15946	0.761285	8.09088	5.92e-16	3.49e-14	GRPEL2
ENSG00000171848	98.0406	4.51795	0.558467	8.08992	5.97e-16	3.51e-14	RRM2
ENSG00000267170	9.32644	1.42722	0.176523	8.08518	6.21e-16	3.64e-14	CALM2P1
ENSG00000213197	19.5876	2.19498	0.271646	8.08029	6.46e-16	3.77e-14	AC012066.1
ENSG00000122862	527.793	-2.83981	0.351528	-8.07849	6.56e-16	3.8e-14	SRGN
ENSG00000145685	12.8651	8.91528	1.10359	8.07844	6.56e-16	3.8e-14	LHFPL2
ENSG00000196205	164.29	-0.566713	0.0701878	-8.07423	6.79e-16	3.92e-14	EEF1A1P5
ENSG00000127989	44.1462	6.79247	0.841353	8.07327	6.84e-16	3.94e-14	MTERF1
ENSG00000198894	20.0052	7.33448	0.909407	8.06512	7.32e-16	4.2e-14	CIPC
ENSG00000226243	9.63324	0.494408	0.0613192	8.06287	7.45e-16	4.26e-14	RPL37AP1
ENSG00000230067	7.47699	1.84005	0.228348	8.05809	7.75e-16	4.42e-14	HSPD1P6
ENSG00000242364	6.94427	2.1415	0.266368	8.03965	9.01e-16	5.12e-14	RP11-451J24.1
ENSG00000276216	6.99123	-7.51789	0.93598	-8.03211	9.58e-16	5.43e-14	CH17-373J23.1
ENSG00000204789	3.45172	-11.2881	1.40563	-8.03062	9.7e-16	5.48e-14	ZNF204P
ENSG00000220745	1.2014	2.85725	0.35606	8.02465	1.02e-15	5.73e-14	RP1-101K10.4
ENSG00000126249	15.0858	7.41221	0.92503	8.01294	1.12e-15	6.28e-14	PDCD2L
ENSG00000123009	156.508	1.88914	0.235781	8.01227	1.13e-15	6.3e-14	NME2P1
ENSG00000111696	12.4474	7.14677	0.892555	8.00709	1.17e-15	6.55e-14	NT5DC3
ENSG00000213585	265.978	3.34515	0.418205	7.99883	1.26e-15	6.98e-14	VDAC1
ENSG00000219507	3.3784	-1.98994	0.249706	-7.96915	1.6e-15	8.85e-14	FTH1P8
ENSG00000149925	2308	1.75074	0.219796	7.96527	1.65e-15	9.1e-14	ALDOA
ENSG00000184220	167.719	3.07443	0.386043	7.96396	1.67e-15	9.17e-14	CMSS1
ENSG00000262074	4.31622	-6.93211	0.871301	-7.95605	1.78e-15	9.75e-14	SNORD3B-2
ENSG00000134802	119.731	3.65294	0.459188	7.95521	1.79e-15	9.78e-14	SLC43A3
ENSG00000164951	17.2892	7.49428	0.942145	7.95449	1.8e-15	9.81e-14	PDP1
ENSG00000198720	5.54459	5.26894	0.663006	7.94705	1.91e-15	1.04e-13	ANKRD13B
ENSG00000093217	15.3006	6.45767	0.814067	7.9326	2.15e-15	1.16e-13	XYLB
ENSG00000239672	283.965	3.14607	0.396675	7.9311	2.17e-15	1.17e-13	NME1
ENSG00000234975	2.30076	-2.18206	0.275773	-7.91251	2.52e-15	1.36e-13	FTH1P2
ENSG00000213363	177.25	-0.693738	0.0878409	-7.89767	2.84e-15	1.53e-13	RPS3P6
ENSG00000139197	7.53506	10.0563	1.27394	7.89384	2.93e-15	1.57e-13	PEX5
ENSG00000116455	85.9074	4.29856	0.544709	7.89147	2.99e-15	1.59e-13	WDR77
ENSG00000230364	7.74148	0.615696	0.0780836	7.88509	3.14e-15	1.67e-13	RPL4P3
ENSG00000063438	17.3224	6.6109	0.839794	7.87205	3.49e-15	1.85e-13	AHRR
ENSG00000110108	106.219	4.25531	0.54077	7.86899	3.58e-15	1.89e-13	TMEM109
ENSG00000215035	16.5775	3.06907	0.390125	7.86689	3.64e-15	1.92e-13	FDPSP5
ENSG00000123416	237.677	1.73265	0.220337	7.86363	3.73e-15	1.96e-13	TUBA1B
ENSG00000074800	3662.35	1.19759	0.15233	7.86179	3.79e-15	1.98e-13	ENO1
ENSG00000157514	548.368	-4.68572	0.596	-7.86194	3.78e-15	1.98e-13	TSC22D3
ENSG00000131747	63.2114	4.32864	0.551385	7.85048	4.14e-15	2.16e-13	TOP2A
ENSG00000213639	1143.98	-1.37857	0.175831	-7.84032	4.49e-15	2.33e-13	PPP1CB
ENSG00000258012	7.66052	2.77397	0.354179	7.83211	4.8e-15	2.48e-13	RP11-603K19.1
ENSG00000270714	14.983	2.63899	0.337126	7.82791	4.96e-15	2.56e-13	MINOS1P2
ENSG00000224908	15.2983	2.53749	0.324543	7.81864	5.34e-15	2.75e-13	TIMM8BP2
ENSG00000198673	170.773	3.39216	0.435398	7.79095	6.65e-15	3.41e-13	FAM19A2
ENSG00000141040	9.01454	10.2207	1.31203	7.78999	6.7e-15	3.43e-13	ZNF287
ENSG00000167264	23.1026	7.02106	0.902204	7.78212	7.13e-15	3.64e-13	DUS2
ENSG00000162063	20.4861	5.69451	0.732121	7.7781	7.36e-15	3.74e-13	CCNF
ENSG00000175701	44.0374	3.84927	0.495341	7.77095	7.79e-15	3.95e-13	LINC00116
ENSG00000114796	133.173	-5.27096	0.678397	-7.76972	7.87e-15	3.98e-13	KLHL24
ENSG00000168924	76.8026	3.46377	0.446296	7.76115	8.42e-15	4.24e-13	LETM1
ENSG00000225616	86.2855	1.05407	0.13586	7.7585	8.59e-15	4.32e-13	RP4-604A21.1
ENSG00000204370	80.1597	2.47245	0.319129	7.74749	9.37e-15	4.7e-13	SDHD
ENSG00000108176	17.6087	8.61609	1.11327	7.73943	9.99e-15	4.99e-13	DNAJC12
ENSG00000174748	1326.88	-0.729292	0.0944112	-7.72463	1.12e-14	5.59e-13	RPL15
ENSG00000174405	11.0316	8.57194	1.11006	7.72207	1.14e-14	5.69e-13	LIG4
ENSG00000164687	4.88548	2.87762	0.37306	7.71357	1.22e-14	6.06e-13	FABP5
ENSG00000178896	100.34	3.98967	0.517973	7.70246	1.33e-14	6.6e-13	EXOSC4
ENSG00000163535	13.9221	5.33346	0.693102	7.69506	1.41e-14	6.97e-13	SGOL2
ENSG00000261774	4.27227	3.29408	0.428489	7.68767	1.5e-14	7.36e-13	RP11-328J14.2
ENSG00000163191	459.853	2.39326	0.311551	7.68177	1.57e-14	7.69e-13	S100A11
ENSG00000259381	2.09872	4.05064	0.527328	7.68145	1.57e-14	7.69e-13	RP11-192M23.1
ENSG00000232083	6.40228	-0.552278	0.0719751	-7.67318	1.68e-14	8.18e-13	RPL31P7
ENSG00000156508	793.348	-0.605945	0.0791151	-7.65903	1.87e-14	9.1e-13	EEF1A1
ENSG00000172809	781.785	0.85283	0.111559	7.64464	2.1e-14	1.02e-12	RPL38
ENSG00000257790	26.0837	1.64692	0.215835	7.63048	2.34e-14	1.13e-12	EIF4A1P4
ENSG00000166821	11.3239	9.45529	1.23964	7.62745	2.39e-14	1.15e-12	PEX11A
ENSG00000079999	67.4443	4.48158	0.588008	7.62163	2.5e-14	1.2e-12	KEAP1
ENSG00000146592	15.7071	-7.71939	1.01306	-7.61985	2.54e-14	1.21e-12	CREB5
ENSG00000253173	31.1979	1.45197	0.190548	7.61998	2.54e-14	1.21e-12	RP11-152C15.1
ENSG00000226986	11.4279	1.88023	0.247058	7.61048	2.73e-14	1.3e-12	RP11-543B16.2
ENSG00000224282	2.08284	-2.71359	0.356694	-7.60763	2.79e-14	1.33e-12	CTD-2290C23.1
ENSG00000243364	8.86867	10.2496	1.34756	7.60604	2.83e-14	1.34e-12	EFNA4
ENSG00000175471	208.798	-3.14187	0.413362	-7.60077	2.94e-14	1.39e-12	MCTP1
ENSG00000158417	291.946	2.33559	0.307408	7.59767	3.02e-14	1.42e-12	EIF5B
ENSG00000271869	14.8868	-5.73362	0.754694	-7.59727	3.02e-14	1.42e-12	RP11-51J9.5
ENSG00000217733	8.51164	2.16433	0.284962	7.59514	3.07e-14	1.44e-12	CCT7P1
ENSG00000171421	101.972	3.06398	0.403751	7.58878	3.23e-14	1.51e-12	MRPL36
ENSG00000040531	35.0347	5.98506	0.789861	7.57735	3.53e-14	1.64e-12	CTNS
ENSG00000169129	6.48285	-10.2482	1.35318	-7.57343	3.63e-14	1.69e-12	AFAP1L2
ENSG00000117450	958.326	1.48613	0.196563	7.56061	4.01e-14	1.86e-12	PRDX1
ENSG00000103966	40.3008	6.08885	0.805581	7.55833	4.08e-14	1.89e-12	EHD4
ENSG00000117395	251.147	3.59704	0.475912	7.5582	4.09e-14	1.89e-12	EBNA1BP2
ENSG00000225159	62.7379	1.09154	0.144429	7.55757	4.11e-14	1.89e-12	NPM1P39
ENSG00000242960	1.97279	-2.20644	0.29221	-7.55088	4.32e-14	1.98e-12	FTH1P23
ENSG00000099901	240.179	2.77123	0.367163	7.5477	4.43e-14	2.03e-12	RANBP1
ENSG00000176473	10.0849	9.30213	1.2328	7.54552	4.5e-14	2.06e-12	WDR25
ENSG00000153767	25.0129	5.98992	0.794158	7.54248	4.61e-14	2.1e-12	GTF2E1
ENSG00000170425	21.6043	6.83293	0.906831	7.53495	4.89e-14	2.22e-12	ADORA2B
ENSG00000265972	468.007	-3.35032	0.444984	-7.52907	5.11e-14	2.32e-12	TXNIP
ENSG00000249489	86.1046	0.875441	0.116292	7.52794	5.15e-14	2.33e-12	GAPDHP70
ENSG00000235472	8.99394	1.40008	0.186046	7.52543	5.25e-14	2.37e-12	EIF4A1P7
ENSG00000165480	35.4761	5.23265	0.695767	7.52069	5.45e-14	2.45e-12	SKA3
ENSG00000183508	16.2743	-7.81598	1.03965	-7.51793	5.57e-14	2.5e-12	FAM46C
ENSG00000175691	15.0486	9.49558	1.26331	7.51645	5.63e-14	2.52e-12	ZNF77
ENSG00000086015	12.027	7.49089	0.998794	7.49993	6.39e-14	2.84e-12	MAST2
ENSG00000143977	192.868	1.41447	0.188599	7.4999	6.39e-14	2.84e-12	SNRPG
ENSG00000218582	76.2569	0.922127	0.123066	7.49295	6.73e-14	2.99e-12	GAPDHP63
ENSG00000170631	12.4715	9.07137	1.2115	7.48769	7.01e-14	3.1e-12	ZNF16
ENSG00000130826	300.313	3.4831	0.466425	7.46766	8.16e-14	3.6e-12	DKC1
ENSG00000149273	2889.44	-0.731207	0.0979313	-7.46653	8.23e-14	3.63e-12	RPS3
ENSG00000135617	26.2033	6.05254	0.811201	7.4612	8.57e-14	3.77e-12	PRADC1
ENSG00000002919	23.7099	7.66717	1.02813	7.45737	8.83e-14	3.87e-12	SNX11
ENSG00000003436	653.745	-2.57166	0.344989	-7.45432	9.03e-14	3.95e-12	TFPI
ENSG00000241127	36.5941	5.27616	0.707881	7.45345	9.09e-14	3.96e-12	YAE1D1
ENSG00000054219	18.7662	5.50758	0.739982	7.44286	9.85e-14	4.29e-12	LY75
ENSG00000104626	56.8047	4.71663	0.633911	7.44053	1e-13	4.35e-12	ERI1
ENSG00000135763	19.7042	5.80719	0.7806	7.43939	1.01e-13	4.38e-12	URB2
ENSG00000104691	12.9713	7.7644	1.04495	7.43039	1.08e-13	4.67e-12	UBXN8
ENSG00000075624	6391.24	1.03349	0.139186	7.42526	1.13e-13	4.85e-12	ACTB
ENSG00000169710	44.1377	4.06888	0.548214	7.42206	1.15e-13	4.95e-12	FASN
ENSG00000145723	7.15981	7.69058	1.03702	7.41602	1.21e-13	5.17e-12	GIN1
ENSG00000128228	127.087	4.27279	0.576631	7.40993	1.26e-13	5.4e-12	SDF2L1
ENSG00000179094	44.3391	-5.67395	0.76699	-7.39769	1.39e-13	5.91e-12	PER1
ENSG00000232187	1.88808	-2.33607	0.315946	-7.39389	1.43e-13	6.06e-12	FTH1P7
ENSG00000119392	42.2452	4.41706	0.597687	7.39024	1.47e-13	6.22e-12	GLE1
ENSG00000213026	4.24654	0.787139	0.106526	7.38917	1.48e-13	6.25e-12	CFL1P4
ENSG00000132423	27.1117	6.30469	0.8534	7.38773	1.49e-13	6.31e-12	COQ3
ENSG00000212802	305.911	-0.558135	0.0755636	-7.3863	1.51e-13	6.36e-12	RPL15P3
ENSG00000243678	91.2698	1.90686	0.258575	7.37448	1.65e-13	6.93e-12	NME1-NME2
ENSG00000031691	15.7708	6.25159	0.848009	7.37208	1.68e-13	7.04e-12	CENPQ
ENSG00000214297	16.8158	1.37899	0.187155	7.36815	1.73e-13	7.24e-12	ALDOAP2
ENSG00000231549	13.6541	1.53035	0.207832	7.36341	1.79e-13	7.48e-12	USMG5P1
ENSG00000132603	117.761	4.16445	0.565855	7.35956	1.85e-13	7.68e-12	NIP7
ENSG00000146731	452.425	2.69063	0.366244	7.34657	2.03e-13	8.44e-12	CCT6A
ENSG00000178904	11.2633	5.41133	0.736844	7.34394	2.07e-13	8.59e-12	DPY19L3
ENSG00000146670	25.6233	4.8611	0.662041	7.34259	2.1e-13	8.66e-12	CDCA5
ENSG00000262919	15.2928	7.23769	0.987571	7.32878	2.32e-13	9.57e-12	FAM58A
ENSG00000200087	6.68835	6.18385	0.843923	7.32751	2.34e-13	9.64e-12	SNORA73B
ENSG00000167553	49.4735	2.08339	0.284563	7.32138	2.45e-13	1.01e-11	TUBA1C
ENSG00000070831	511.349	-1.24021	0.169532	-7.31548	2.56e-13	1.05e-11	CDC42
ENSG00000101361	381.963	2.90166	0.396886	7.31108	2.65e-13	1.08e-11	NOP56
ENSG00000228205	746.732	-0.713226	0.0976185	-7.30626	2.75e-13	1.12e-11	RP11-778D9.4
ENSG00000118503	15.3585	-9.97957	1.36625	-7.30438	2.79e-13	1.13e-11	TNFAIP3
ENSG00000182199	121.562	4.18403	0.573525	7.2953	2.98e-13	1.21e-11	SHMT2
ENSG00000238082	55.8945	2.09601	0.287341	7.2945	3e-13	1.21e-11	AC009948.7
ENSG00000131153	139.667	3.7291	0.511289	7.29353	3.02e-13	1.22e-11	GINS2
ENSG00000188229	463.539	2.69484	0.36964	7.29046	3.09e-13	1.24e-11	TUBB4B
ENSG00000127533	13.1054	7.66571	1.05168	7.28901	3.12e-13	1.25e-11	F2RL3
ENSG00000127540	137.596	1.63166	0.223975	7.285	3.22e-13	1.29e-11	UQCR11
ENSG00000231344	6.25055	2.36646	0.324858	7.28461	3.23e-13	1.29e-11	RP3-426I6.2
ENSG00000262814	20.7316	3.41698	0.469603	7.27633	3.43e-13	1.37e-11	MRPL12
ENSG00000138074	86.7541	4.18156	0.574847	7.2742	3.48e-13	1.39e-11	SLC5A6
ENSG00000102967	22.6819	5.66373	0.77901	7.27042	3.58e-13	1.42e-11	DHODH
ENSG00000237991	1.91397	1.27884	0.175896	7.27046	3.58e-13	1.42e-11	RPL35P1
ENSG00000225580	14.2923	2.18145	0.300338	7.2633	3.78e-13	1.49e-11	RP1-159M24.1
ENSG00000279166	21.1667	8.95489	1.23313	7.2619	3.82e-13	1.51e-11	RP11-107E5.3
ENSG00000179271	251.399	2.46288	0.339729	7.24955	4.18e-13	1.65e-11	GADD45GIP1
ENSG00000278828	31.4636	-8.01608	1.10582	-7.24901	4.2e-13	1.65e-11	HIST1H3H
ENSG00000090266	177.941	2.27914	0.314971	7.23601	4.62e-13	1.81e-11	NDUFB2
ENSG00000162129	16.3662	5.74479	0.793918	7.236	4.62e-13	1.81e-11	CLPB
ENSG00000215311	22.0151	0.859621	0.118837	7.23358	4.7e-13	1.83e-11	NPM1P12
ENSG00000177700	267.077	1.77202	0.245069	7.23069	4.81e-13	1.87e-11	POLR2L
ENSG00000188215	40.9049	4.67438	0.646767	7.2273	4.93e-13	1.91e-11	DCUN1D3
ENSG00000119986	9.62676	-10.5928	1.46671	-7.22215	5.12e-13	1.98e-11	AVPI1
ENSG00000170468	10.0976	4.80193	0.66556	7.21487	5.4e-13	2.09e-11	C14orf169
ENSG00000251107	14.7012	1.92835	0.267921	7.19746	6.13e-13	2.37e-11	PDCD5P2
ENSG00000174013	13.8168	6.4711	0.899388	7.195	6.25e-13	2.4e-11	FBXO45
ENSG00000172428	135.556	2.43586	0.338744	7.19084	6.44e-13	2.47e-11	MYEOV2
ENSG00000134815	10.3355	6.09573	0.848012	7.18825	6.56e-13	2.51e-11	DHX34
ENSG00000235587	343.999	0.873989	0.121591	7.18794	6.58e-13	2.51e-11	GAPDHP65
ENSG00000115318	17.8419	7.64642	1.06452	7.18298	6.82e-13	2.6e-11	LOXL3
ENSG00000205871	32.0345	-0.915834	0.127658	-7.17412	7.28e-13	2.77e-11	RPS3AP47
ENSG00000225536	40.4754	2.63005	0.366609	7.17401	7.28e-13	2.77e-11	STIP1P3
ENSG00000228232	206.411	0.86911	0.121163	7.17306	7.33e-13	2.78e-11	GAPDHP1
ENSG00000170633	156.217	3.22388	0.449683	7.16923	7.54e-13	2.85e-11	RNF34
ENSG00000242485	202.181	2.68295	0.375645	7.14225	9.18e-13	3.46e-11	MRPL20
ENSG00000235912	24.9556	0.948523	0.132918	7.13618	9.6e-13	3.61e-11	RP1-159A19.3
ENSG00000160117	16.8803	6.061	0.850258	7.12842	1.02e-12	3.81e-11	ANKLE1
ENSG00000196262	571.53	1.03761	0.145583	7.12727	1.02e-12	3.84e-11	PPIA
ENSG00000185022	71.0252	-5.52177	0.775203	-7.123	1.06e-12	3.93e-11	MAFF
ENSG00000187626	19.0486	7.10617	0.997602	7.12326	1.05e-12	3.93e-11	ZKSCAN4
ENSG00000248180	25.9238	0.880662	0.123634	7.12314	1.05e-12	3.93e-11	GAPDHP60
ENSG00000215482	2.53424	1.51094	0.212192	7.12063	1.07e-12	3.99e-11	CALM2P3
ENSG00000179029	20.9755	-5.9332	0.833662	-7.11703	1.1e-12	4.08e-11	TMEM107
ENSG00000257405	0.782321	2.77822	0.390358	7.11711	1.1e-12	4.08e-11	RP11-609L23.2
ENSG00000163660	300.717	-2.6839	0.377248	-7.11442	1.12e-12	4.15e-11	CCNL1
ENSG00000173915	160.634	1.7302	0.243442	7.10724	1.18e-12	4.36e-11	USMG5
ENSG00000226976	100.105	1.20599	0.169747	7.10465	1.21e-12	4.44e-11	COX6A1P2
ENSG00000068697	455.996	-2.07876	0.29283	-7.09886	1.26e-12	4.62e-11	LAPTM4A
ENSG00000172590	179.758	2.21095	0.311754	7.09197	1.32e-12	4.84e-11	MRPL52
ENSG00000169020	70.1412	1.63206	0.230181	7.09033	1.34e-12	4.89e-11	ATP5I
ENSG00000213881	22.7756	0.896541	0.126454	7.08987	1.34e-12	4.9e-11	NPM1P6
ENSG00000111335	25.951	6.07563	0.857024	7.08922	1.35e-12	4.91e-11	OAS2
ENSG00000104356	22.9773	6.35852	0.897263	7.08657	1.37e-12	4.99e-11	POP1
ENSG00000215007	62.0163	1.88522	0.266075	7.08528	1.39e-12	5.03e-11	DNAJA1P3
ENSG00000120437	254.706	3.86716	0.546535	7.07577	1.49e-12	5.37e-11	ACAT2
ENSG00000173218	30.8061	5.78468	0.817566	7.07549	1.49e-12	5.37e-11	VANGL1
ENSG00000198042	53.8261	3.99769	0.565062	7.07478	1.5e-12	5.39e-11	MAK16
ENSG00000231341	4.45004	2.34907	0.332093	7.07353	1.51e-12	5.43e-11	VDAC1P6
ENSG00000142686	52.8127	5.93677	0.839581	7.07111	1.54e-12	5.51e-11	C1orf216
ENSG00000213695	3.72711	0.751559	0.106315	7.06916	1.56e-12	5.58e-11	RPS7P14
ENSG00000094804	45.2485	4.50127	0.637763	7.05789	1.69e-12	6.03e-11	CDC6
ENSG00000214114	69.7351	3.96111	0.561213	7.05812	1.69e-12	6.03e-11	MYCBP
ENSG00000163138	8.85173	6.98661	0.990363	7.0546	1.73e-12	6.16e-11	PACRGL
ENSG00000205105	19.1112	2.4848	0.352602	7.04703	1.83e-12	6.49e-11	COX17P1
ENSG00000111602	48.2796	4.85101	0.688553	7.04523	1.85e-12	6.56e-11	TIMELESS
ENSG00000230989	437.253	2.12359	0.301464	7.04425	1.86e-12	6.59e-11	HSBP1
ENSG00000164934	296.222	2.75822	0.39189	7.03825	1.95e-12	6.87e-11	DCAF13
ENSG00000156042	4.91878	-9.6176	1.36658	-7.03769	1.95e-12	6.88e-11	CFAP70
ENSG00000184178	42.7133	5.71313	0.81181	7.03752	1.96e-12	6.88e-11	SCFD2
ENSG00000231369	45.2652	-0.552752	0.0786611	-7.027	2.11e-12	7.4e-11	RP1-40G4P.1
ENSG00000233476	4.49502	-0.639655	0.0911506	-7.01756	2.26e-12	7.9e-11	EEF1A1P6
ENSG00000175155	20.6983	-7.03624	1.00271	-7.01721	2.26e-12	7.91e-11	YPEL2
ENSG00000186197	3.48779	4.03566	0.575387	7.01381	2.32e-12	8.08e-11	EDARADD
ENSG00000166794	306.04	1.59153	0.226935	7.01314	2.33e-12	8.11e-11	PPIB
ENSG00000112299	8.52463	10.0922	1.43911	7.01279	2.34e-12	8.11e-11	VNN1
ENSG00000169230	143.849	2.06907	0.295567	7.00036	2.55e-12	8.85e-11	PRELID1
ENSG00000216740	13.9805	2.63256	0.376085	6.99991	2.56e-12	8.86e-11	ANXA2P3
ENSG00000240972	91.3695	1.29382	0.184929	6.9963	2.63e-12	9.07e-11	MIF
ENSG00000218502	114.405	1.37139	0.19618	6.99044	2.74e-12	9.44e-11	H2AFZP3
ENSG00000132313	80.4255	3.88403	0.555764	6.98862	2.78e-12	9.54e-11	MRPL35
ENSG00000173214	12.6511	7.56582	1.0828	6.98728	2.8e-12	9.62e-11	KIAA1919
ENSG00000231378	2.41334	2.6638	0.381486	6.9827	2.9e-12	9.92e-11	NDUFAF4P4
ENSG00000173614	16.3142	6.5978	0.945722	6.97647	3.03e-12	1.03e-10	NMNAT1
ENSG00000235001	21.8174	1.35608	0.194671	6.966	3.26e-12	1.11e-10	EIF4A1P2
ENSG00000163600	5.32012	11.713	1.68165	6.96519	3.28e-12	1.12e-10	ICOS
ENSG00000255977	6.65034	2.23437	0.320936	6.96203	3.35e-12	1.14e-10	RP11-444J21.2
ENSG00000178715	126.202	0.969992	0.139341	6.96131	3.37e-12	1.14e-10	RP11-169K16.8
ENSG00000170903	34.8118	5.26096	0.755865	6.96019	3.4e-12	1.15e-10	MSANTD4
ENSG00000147457	43.3698	5.026	0.722288	6.95845	3.44e-12	1.16e-10	CHMP7
ENSG00000110851	20.1307	6.62602	0.952342	6.95761	3.46e-12	1.16e-10	PRDM4
ENSG00000124614	24.9596	1.47067	0.211374	6.9577	3.46e-12	1.16e-10	RPS10
ENSG00000137414	21.704	-6.9872	1.0042	-6.95798	3.45e-12	1.16e-10	FAM8A1
ENSG00000176422	41.7663	4.44494	0.63949	6.95076	3.63e-12	1.22e-10	SPRYD4
ENSG00000237828	12.9463	2.18897	0.314927	6.95072	3.63e-12	1.22e-10	PA2G4P1
ENSG00000235916	21.0174	2.53193	0.36462	6.94403	3.81e-12	1.27e-10	RP13-444K19.1
ENSG00000188404	579.323	-3.01219	0.434002	-6.94051	3.91e-12	1.3e-10	SELL
ENSG00000270587	1.20263	3.5383	0.510667	6.92878	4.24e-12	1.41e-10	RP11-51F16.9
ENSG00000235829	2.30731	1.85493	0.267765	6.92744	4.29e-12	1.42e-10	TBCAP2
ENSG00000181751	26.934	5.36902	0.775616	6.92227	4.44e-12	1.47e-10	C5orf30
ENSG00000155858	8.00547	8.40329	1.2142	6.92087	4.49e-12	1.48e-10	LSM11
ENSG00000151849	25.2328	5.65049	0.817508	6.91184	4.78e-12	1.58e-10	CENPJ
ENSG00000080819	12.3317	5.74707	0.831706	6.90998	4.85e-12	1.6e-10	CPOX
ENSG00000248926	2.70831	2.96529	0.429354	6.9064	4.97e-12	1.63e-10	RP11-777B9.1
ENSG00000258262	1.97038	2.33367	0.338052	6.90329	5.08e-12	1.67e-10	RP11-693J15.3
ENSG00000248610	0.795434	2.415	0.35011	6.89782	5.28e-12	1.73e-10	HSPA8P4
ENSG00000111640	2346.21	0.866223	0.125597	6.89685	5.32e-12	1.74e-10	GAPDH
ENSG00000205579	7.97428	1.8189	0.263884	6.89279	5.47e-12	1.79e-10	DYNLL1P1
ENSG00000111845	113.54	3.80146	0.552553	6.8798	5.99e-12	1.95e-10	PAK1IP1
ENSG00000171130	40.3412	4.86881	0.707787	6.87891	6.03e-12	1.96e-10	ATP6V0E2
ENSG00000227462	5.18556	1.65634	0.24081	6.87819	6.06e-12	1.97e-10	RP11-108B14.4
ENSG00000155085	13.1544	-7.46238	1.08514	-6.87686	6.12e-12	1.98e-10	AK9
ENSG00000137700	26.1508	4.7091	0.68506	6.87401	6.24e-12	2.02e-10	SLC37A4
ENSG00000223828	4.76447	1.5237	0.221735	6.87173	6.34e-12	2.05e-10	BANF1P4
ENSG00000182405	9.30601	8.55026	1.24451	6.87038	6.4e-12	2.06e-10	PGBD4
ENSG00000119408	73.5045	4.34922	0.633164	6.86902	6.46e-12	2.08e-10	NEK6
ENSG00000006555	23.038	7.30362	1.06422	6.86287	6.75e-12	2.17e-10	TTC22
ENSG00000213478	27.9703	0.75961	0.110719	6.86069	6.85e-12	2.2e-10	CFL1P2
ENSG00000174744	71.1228	4.41603	0.644475	6.85214	7.28e-12	2.33e-10	BRMS1
ENSG00000139318	386.166	3.3375	0.487725	6.84299	7.76e-12	2.48e-10	DUSP6
ENSG00000108826	187.744	3.06664	0.448881	6.83176	8.39e-12	2.67e-10	MRPL27
ENSG00000211459	1142.13	-0.950098	0.139077	-6.83144	8.41e-12	2.67e-10	MT-RNR1
ENSG00000249353	257.862	0.848413	0.12421	6.83046	8.46e-12	2.69e-10	NPM1P27
ENSG00000228502	3.94149	-0.667142	0.0977477	-6.82514	8.78e-12	2.78e-10	EEF1A1P11
ENSG00000232587	13.7122	-3.74864	0.549613	-6.82051	9.07e-12	2.87e-10	EEF1A1P3
ENSG00000161091	6.89425	6.34489	0.931764	6.80954	9.79e-12	3.09e-10	MFSD12
ENSG00000213212	12.346	1.73465	0.254837	6.80689	9.97e-12	3.14e-10	NCLP1
ENSG00000227621	2.59317	1.8543	0.272422	6.80672	9.98e-12	3.14e-10	PHBP11
ENSG00000129255	82.756	3.66905	0.539229	6.80426	1.02e-11	3.19e-10	MPDU1
ENSG00000130052	15.5249	6.67028	0.980646	6.80192	1.03e-11	3.24e-10	STARD8
ENSG00000073905	35.4077	2.8206	0.415082	6.79527	1.08e-11	3.38e-10	VDAC1P1
ENSG00000176273	9.3373	7.32675	1.07865	6.79252	1.1e-11	3.44e-10	SLC35G1
ENSG00000174371	27.1998	4.7122	0.694274	6.78724	1.14e-11	3.56e-10	EXO1
ENSG00000110031	97.9511	4.43174	0.653368	6.78292	1.18e-11	3.66e-10	LPXN
ENSG00000151611	9.75485	7.89528	1.16425	6.78144	1.19e-11	3.7e-10	MMAA
ENSG00000033011	21.1147	5.11356	0.754764	6.77505	1.24e-11	3.86e-10	ALG1
ENSG00000119421	156.249	3.2517	0.480063	6.77348	1.26e-11	3.89e-10	NDUFA8
ENSG00000168078	5.14908	-8.8432	1.30565	-6.77303	1.26e-11	3.89e-10	PBK
ENSG00000236646	12.4788	1.43956	0.21254	6.77313	1.26e-11	3.89e-10	LAMTOR5P1
ENSG00000213673	12.2625	1.18025	0.174273	6.7724	1.27e-11	3.9e-10	SLC25A5P3
ENSG00000101152	16.9286	6.58209	0.972119	6.77087	1.28e-11	3.93e-10	DNAJC5
ENSG00000185838	13.2924	7.2789	1.07652	6.76151	1.37e-11	4.19e-10	GNB1L
ENSG00000229268	1.52778	3.18924	0.471795	6.75981	1.38e-11	4.22e-10	PES1P2
ENSG00000255909	31.1617	2.02328	0.299306	6.7599	1.38e-11	4.22e-10	PDCD5P1
ENSG00000254270	10.0992	2.40572	0.356049	6.75671	1.41e-11	4.31e-10	ERHP1
ENSG00000179598	4.53466	8.07494	1.19526	6.75582	1.42e-11	4.33e-10	PLD6
ENSG00000013441	314.523	-2.77767	0.411235	-6.75445	1.43e-11	4.36e-10	CLK1
ENSG00000177736	5.55342	3.00909	0.445882	6.74863	1.49e-11	4.53e-10	FXNP2
ENSG00000128016	142.086	-3.89969	0.578171	-6.74487	1.53e-11	4.63e-10	ZFP36
ENSG00000130347	16.1403	7.44283	1.10352	6.74462	1.53e-11	4.63e-10	RTN4IP1
ENSG00000238103	66.5989	-0.953941	0.141443	-6.74436	1.54e-11	4.63e-10	RPL9P7
ENSG00000242814	12.8025	-0.380839	0.0564659	-6.74458	1.53e-11	4.63e-10	RP11-436H11.1
ENSG00000005100	33.6233	4.36904	0.647966	6.7427	1.55e-11	4.68e-10	DHX33
ENSG00000249264	4.92807	-0.558571	0.0828563	-6.74144	1.57e-11	4.71e-10	EEF1A1P9
ENSG00000012211	11.3986	7.84771	1.16447	6.73931	1.59e-11	4.77e-10	PRICKLE3
ENSG00000136404	11.2744	9.10394	1.35096	6.73888	1.6e-11	4.78e-10	TM6SF1
ENSG00000161835	7.08968	-8.6655	1.28615	-6.73757	1.61e-11	4.81e-10	GRASP
ENSG00000171453	161.233	3.47273	0.515789	6.73286	1.66e-11	4.96e-10	POLR1C
ENSG00000147324	20.8899	5.83152	0.866302	6.73151	1.68e-11	5e-10	MFHAS1
ENSG00000197785	8.60905	4.59383	0.682606	6.72985	1.7e-11	5.05e-10	ATAD3A
ENSG00000138193	8.84123	5.74109	0.853665	6.72522	1.75e-11	5.2e-10	PLCE1
ENSG00000214182	127.397	0.982505	0.146249	6.71804	1.84e-11	5.46e-10	PTMAP5
ENSG00000154719	118.724	3.39644	0.505916	6.71344	1.9e-11	5.62e-10	MRPL39
ENSG00000175087	21.8757	-6.14478	0.915422	-6.71252	1.91e-11	5.65e-10	PDIK1L
ENSG00000258907	16.4196	1.36205	0.202937	6.71167	1.92e-11	5.67e-10	RP11-644F5.15
ENSG00000020256	10.6317	6.19322	0.922908	6.71055	1.94e-11	5.71e-10	ZFP64
ENSG00000163319	89.4964	2.63038	0.392086	6.70868	1.96e-11	5.77e-10	MRPS18C
ENSG00000213672	11.6563	5.03499	0.750723	6.70686	1.99e-11	5.83e-10	NCKIPSD
ENSG00000152465	12.019	-6.46637	0.964519	-6.70425	2.02e-11	5.93e-10	NMT2
ENSG00000104419	10.4722	-7.26638	1.08675	-6.68633	2.29e-11	6.69e-10	NDRG1
ENSG00000160326	13.738	8.66802	1.29657	6.68534	2.3e-11	6.72e-10	SLC2A6
ENSG00000116005	18.6863	5.72931	0.857066	6.68479	2.31e-11	6.74e-10	PCYOX1
ENSG00000214009	7.2248	2.8552	0.427261	6.68257	2.35e-11	6.83e-10	PCNAP3
ENSG00000138080	8.11936	6.10136	0.914886	6.66899	2.58e-11	7.48e-10	EMILIN1
ENSG00000085563	122.314	-4.29738	0.644502	-6.66776	2.6e-11	7.53e-10	ABCB1
ENSG00000184232	10.3903	6.52734	0.979126	6.6665	2.62e-11	7.58e-10	OAF
ENSG00000125741	24.6243	5.09917	0.765323	6.66277	2.69e-11	7.76e-10	OPA3
ENSG00000185252	8.23188	6.52316	0.97942	6.66023	2.73e-11	7.89e-10	ZNF74
ENSG00000228649	9.13959	6.33306	0.951129	6.65846	2.77e-11	7.97e-10	AC005682.5
ENSG00000143970	39.0524	4.12614	0.620229	6.6526	2.88e-11	8.28e-10	ASXL2
ENSG00000226040	2.34787	2.72012	0.409135	6.64847	2.96e-11	8.5e-10	AC005740.3
ENSG00000164938	66.6024	-4.3706	0.657794	-6.64433	3.05e-11	8.73e-10	TP53INP1
ENSG00000168439	377.791	2.63117	0.396096	6.64276	3.08e-11	8.81e-10	STIP1
ENSG00000267076	1.87065	3.10786	0.467962	6.64127	3.11e-11	8.88e-10	CCDC58P3
ENSG00000197050	25.0731	5.56723	0.83871	6.63785	3.18e-11	9.08e-10	ZNF420
ENSG00000256968	28.1054	1.51183	0.227792	6.63686	3.2e-11	9.12e-10	SNRPEP2
ENSG00000247626	10.0248	7.28628	1.09802	6.63584	3.23e-11	9.17e-10	MARS2
ENSG00000113638	24.746	5.30952	0.800408	6.63352	3.28e-11	9.3e-10	TTC33
ENSG00000155380	101.814	3.66163	0.552213	6.63084	3.34e-11	9.46e-10	SLC16A1
ENSG00000175768	70.9159	1.92597	0.290488	6.63012	3.35e-11	9.49e-10	TOMM5
ENSG00000213598	60.2637	-0.65963	0.0995865	-6.62369	3.5e-11	9.89e-10	RP11-112J1.1
ENSG00000160752	153.042	2.98632	0.450937	6.62249	3.53e-11	9.96e-10	FDPS
ENSG00000206053	55.319	4.28798	0.647889	6.61838	3.63e-11	1.02e-09	HN1L
ENSG00000281183	2.97435	2.73694	0.414488	6.60319	4.02e-11	1.13e-09	NPTN-IT1
ENSG00000151136	8.75877	-7.25037	1.09873	-6.59884	4.14e-11	1.16e-09	BTBD11
ENSG00000079805	40.1677	3.54273	0.537197	6.59484	4.26e-11	1.19e-09	DNM2
ENSG00000206828	13.358	-5.74775	0.872647	-6.58657	4.5e-11	1.26e-09	U1
ENSG00000115268	359.913	0.758377	0.115265	6.57942	4.72e-11	1.32e-09	RPS15
ENSG00000115053	1305.46	1.50344	0.22888	6.56867	5.08e-11	1.42e-09	NCL
ENSG00000257885	1.88386	1.75854	0.267878	6.56471	5.21e-11	1.45e-09	PHBP18
ENSG00000227738	4.25495	2.40551	0.367172	6.55147	5.7e-11	1.58e-09	AC092646.2
ENSG00000135077	42.1497	6.48049	0.989262	6.55083	5.72e-11	1.59e-09	HAVCR2
ENSG00000165118	14.0158	6.03836	0.921916	6.5498	5.76e-11	1.6e-09	C9orf64
ENSG00000173812	1658.6	-1.07053	0.163474	-6.54865	5.81e-11	1.61e-09	EIF1
ENSG00000226549	6.24434	3.68429	0.562717	6.54733	5.86e-11	1.62e-09	SCDP1
ENSG00000166068	19.4439	6.87618	1.05117	6.54143	6.09e-11	1.68e-09	SPRED1
ENSG00000141378	128.67	2.97665	0.456165	6.52539	6.78e-11	1.87e-09	PTRH2
ENSG00000111669	709.932	1.76855	0.27151	6.51374	7.33e-11	2.01e-09	TPI1
ENSG00000166133	31.3855	5.98171	0.91829	6.51397	7.32e-11	2.01e-09	RPUSD2
ENSG00000243964	87.8754	-0.595159	0.0913672	-6.51393	7.32e-11	2.01e-09	RPL23AP65
ENSG00000171314	30.4852	2.40648	0.369632	6.51046	7.49e-11	2.05e-09	PGAM1
ENSG00000239911	6.46415	5.88909	0.90661	6.49573	8.26e-11	2.26e-09	PRKAG2-AS1
ENSG00000181163	506.141	0.785684	0.12097	6.49488	8.31e-11	2.27e-09	NPM1
ENSG00000213406	11.7954	2.47833	0.381879	6.48983	8.59e-11	2.34e-09	ANXA2P1
ENSG00000224837	19.7454	3.18129	0.490604	6.48444	8.91e-11	2.42e-09	GCSHP5
ENSG00000112118	276.808	3.22415	0.497377	6.48231	9.03e-11	2.45e-09	MCM3
ENSG00000138073	71.4173	3.97852	0.614126	6.47834	9.27e-11	2.51e-09	PREB
ENSG00000213075	7.68744	-0.418374	0.0645785	-6.47853	9.26e-11	2.51e-09	RPL31P11
ENSG00000067225	1185.8	1.62519	0.250874	6.47809	9.29e-11	2.51e-09	PKM
ENSG00000219375	13.2859	1.2823	0.19806	6.47429	9.53e-11	2.57e-09	RP11-69L16.3
ENSG00000134001	378.722	2.31113	0.357244	6.46934	9.84e-11	2.65e-09	EIF2S1
ENSG00000187514	549.804	0.966606	0.149439	6.46823	9.92e-11	2.67e-09	PTMA
ENSG00000128191	16.6349	4.33893	0.67123	6.46415	1.02e-10	2.73e-09	DGCR8
ENSG00000134321	11.727	8.27827	1.28077	6.4635	1.02e-10	2.74e-09	RSAD2
ENSG00000101347	14.8676	6.54881	1.01338	6.46233	1.03e-10	2.76e-09	SAMHD1
ENSG00000132205	15.7626	6.21162	0.961726	6.45883	1.06e-10	2.82e-09	EMILIN2
ENSG00000111639	354.955	2.17466	0.336865	6.45559	1.08e-10	2.88e-09	MRPL51
ENSG00000198736	77.2773	4.22607	0.654689	6.45508	1.08e-10	2.88e-09	MSRB1
ENSG00000257199	1.27952	2.13346	0.330528	6.45469	1.08e-10	2.88e-09	RP11-669B18.1
ENSG00000243445	19.6291	0.819016	0.1269	6.454	1.09e-10	2.89e-09	RP11-715J22.1
ENSG00000271250	18.6449	-0.254837	0.039542	-6.44472	1.16e-10	3.07e-09	RP11-101P17.14
ENSG00000222788	0.829368	-4.59505	0.714319	-6.43277	1.25e-10	3.32e-09	RNU2-38P
ENSG00000137941	14.8685	6.30926	0.980874	6.43228	1.26e-10	3.32e-09	TTLL7
ENSG00000162616	48.1219	-5.01008	0.779036	-6.43113	1.27e-10	3.34e-09	DNAJB4
ENSG00000213470	0.977173	-1.17828	0.183363	-6.42591	1.31e-10	3.45e-09	RP11-972K6.1
ENSG00000167720	15.7515	5.13397	0.798999	6.4255	1.31e-10	3.46e-09	SRR
ENSG00000070756	688.534	-1.17548	0.182995	-6.42356	1.33e-10	3.49e-09	PABPC1
ENSG00000111674	31.7694	5.04918	0.786051	6.42348	1.33e-10	3.49e-09	ENO2
ENSG00000149218	14.6293	6.66406	1.03835	6.41791	1.38e-10	3.62e-09	ENDOD1
ENSG00000167088	349.185	1.88073	0.293164	6.41527	1.41e-10	3.68e-09	SNRPD1
ENSG00000250982	33.0078	0.782542	0.122006	6.41395	1.42e-10	3.7e-09	RP11-159J3.1
ENSG00000183978	182.384	2.83062	0.441345	6.41362	1.42e-10	3.71e-09	COA3
ENSG00000177302	21.3828	5.15109	0.803295	6.41245	1.43e-10	3.73e-09	TOP3A
ENSG00000125726	12.547	-12.5218	1.95329	-6.41064	1.45e-10	3.77e-09	CD70
ENSG00000156689	16.4379	9.93625	1.5502	6.40966	1.46e-10	3.79e-09	GLYATL2
ENSG00000164463	65.1775	-4.48082	0.699104	-6.40937	1.46e-10	3.79e-09	CREBRF
ENSG00000186871	14.2983	5.90238	0.921367	6.40611	1.49e-10	3.86e-09	ERCC6L
ENSG00000122705	225.936	2.48922	0.388681	6.40429	1.51e-10	3.91e-09	CLTA
ENSG00000230457	43.7523	2.15299	0.336209	6.40372	1.52e-10	3.91e-09	PA2G4P4
ENSG00000141098	31.9049	5.78582	0.903658	6.40267	1.53e-10	3.93e-09	GFOD2
ENSG00000164032	1287.57	1.38832	0.216838	6.40255	1.53e-10	3.93e-09	H2AFZ
ENSG00000160113	18.055	5.29423	0.826982	6.40186	1.53e-10	3.94e-09	NR2F6
ENSG00000116954	12.428	5.51965	0.862343	6.40076	1.55e-10	3.97e-09	RRAGC
ENSG00000232610	1.31518	2.10918	0.329659	6.39808	1.57e-10	4.03e-09	CCT6P4
ENSG00000137752	43.7514	4.21237	0.658429	6.3976	1.58e-10	4.04e-09	CASP1
ENSG00000103512	7.6013	3.8269	0.598743	6.39156	1.64e-10	4.19e-09	NOMO1
ENSG00000277610	5.40018	-5.83841	0.913439	-6.39167	1.64e-10	4.19e-09	RNVU1-4
ENSG00000236764	35.5183	1.11323	0.174275	6.38778	1.68e-10	4.29e-09	COX7A2P2
ENSG00000128965	9.13113	11.3662	1.77988	6.38595	1.7e-10	4.33e-09	CHAC1
ENSG00000112110	189.93	2.87047	0.449651	6.38377	1.73e-10	4.39e-09	MRPL18
ENSG00000129235	191.694	2.61361	0.409488	6.38263	1.74e-10	4.41e-09	TXNDC17
ENSG00000251478	2.71447	1.89926	0.2977	6.37978	1.77e-10	4.49e-09	CTD-2122P11.1
ENSG00000213959	2.4828	2.76798	0.43391	6.37917	1.78e-10	4.5e-09	RP5-1100H13.3
ENSG00000182318	15.0707	7.20549	1.13052	6.37363	1.85e-10	4.66e-09	ZSCAN22
ENSG00000132823	258.305	-2.94274	0.461757	-6.37291	1.85e-10	4.68e-09	OSER1
ENSG00000235194	10.8609	6.91903	1.08608	6.37062	1.88e-10	4.74e-09	PPP1R3E
ENSG00000196290	40.72	4.83195	0.758529	6.37016	1.89e-10	4.75e-09	NIF3L1
ENSG00000264311	1.26721	3.00841	0.472488	6.36717	1.93e-10	4.83e-09	CCDC58P1
ENSG00000105258	76.2826	2.50473	0.393913	6.35859	2.04e-10	5.1e-09	POLR2I
ENSG00000212195	10.6954	-7.42112	1.16735	-6.35723	2.05e-10	5.14e-09	U3
ENSG00000231991	143.728	2.64141	0.415549	6.35644	2.06e-10	5.16e-09	ANXA2P2
ENSG00000266282	44.266	1.24287	0.195574	6.35498	2.08e-10	5.2e-09	UBL5P2
ENSG00000103363	326.224	1.22357	0.192656	6.35106	2.14e-10	5.33e-09	TCEB2
ENSG00000117597	57.7826	4.17505	0.65799	6.34515	2.22e-10	5.53e-09	DIEXF
ENSG00000101220	51.5643	3.33699	0.526152	6.34227	2.26e-10	5.63e-09	C20orf27
ENSG00000229132	137.105	1.43709	0.226602	6.34191	2.27e-10	5.63e-09	EIF4A1P10
ENSG00000076382	21.8011	5.32325	0.840564	6.33295	2.41e-10	5.96e-09	SPAG5
ENSG00000188375	133.079	-1.08366	0.171306	-6.32585	2.52e-10	6.23e-09	H3F3C
ENSG00000089195	67.4722	3.90653	0.61773	6.32401	2.55e-10	6.29e-09	TRMT6
ENSG00000108958	2.07618	3.94279	0.623468	6.32397	2.55e-10	6.29e-09	AC016292.3
ENSG00000067082	361.641	-2.80548	0.444102	-6.3172	2.66e-10	6.56e-09	KLF6
ENSG00000040933	13.8314	5.71324	0.904543	6.31616	2.68e-10	6.6e-09	INPP4A
ENSG00000224578	91.7315	-0.823477	0.13048	-6.31116	2.77e-10	6.8e-09	HNRNPA1P48
ENSG00000228121	5.29494	1.60742	0.254759	6.30957	2.8e-10	6.87e-09	PHBP3
ENSG00000226415	303.993	1.77306	0.281184	6.30569	2.87e-10	7.03e-09	TPI1P1
ENSG00000177465	9.8109	7.9193	1.25614	6.30448	2.89e-10	7.08e-09	ACOT4
ENSG00000099795	200.786	2.28991	0.363365	6.30196	2.94e-10	7.18e-09	NDUFB7
ENSG00000215086	20.4859	0.81856	0.129922	6.30042	2.97e-10	7.24e-09	NPM1P24
ENSG00000132763	14.8853	4.08898	0.649536	6.29524	3.07e-10	7.48e-09	MMACHC
ENSG00000139737	9.34617	7.69414	1.22236	6.29449	3.08e-10	7.5e-09	SLAIN1
ENSG00000180900	4.16747	4.83774	0.769115	6.29	3.17e-10	7.71e-09	SCRIB
ENSG00000217555	2.65438	2.61263	0.415865	6.28241	3.33e-10	8.09e-09	CKLF
ENSG00000218980	2.8646	-1.73222	0.275742	-6.28203	3.34e-10	8.09e-09	FTH1P15
ENSG00000231878	69.0675	1.64221	0.261406	6.28222	3.34e-10	8.09e-09	SNRPFP1
ENSG00000197766	10.454	6.28767	1.00126	6.27978	3.39e-10	8.19e-09	CFD
ENSG00000131051	682.129	-1.13835	0.181285	-6.27935	3.4e-10	8.2e-09	RBM39
ENSG00000163686	5.54209	7.48654	1.19289	6.27597	3.47e-10	8.37e-09	ABHD6
ENSG00000175886	13.9747	-1.72911	0.27555	-6.27514	3.49e-10	8.41e-09	RPL7AP66
ENSG00000015568	1.08991	-2.41559	0.385506	-6.26601	3.7e-10	8.9e-09	RGPD5
ENSG00000137288	150.479	2.68441	0.429168	6.25493	3.98e-10	9.54e-09	UQCC2
ENSG00000151846	93.0865	-1.15586	0.184838	-6.25336	4.02e-10	9.63e-09	PABPC3
ENSG00000140830	18.9344	5.55617	0.888596	6.25276	4.03e-10	9.65e-09	TXNL4B
ENSG00000109814	48.7249	3.85833	0.617599	6.24731	4.18e-10	9.96e-09	UGDH
ENSG00000186891	12.8406	6.41694	1.02712	6.24752	4.17e-10	9.96e-09	TNFRSF18
ENSG00000005483	227.55	-2.46678	0.395205	-6.24178	4.33e-10	1.03e-08	KMT2E
ENSG00000172247	29.5061	-3.66715	0.588404	-6.23236	4.59e-10	1.09e-08	C1QTNF4
ENSG00000156873	47.4066	4.01961	0.645101	6.23098	4.64e-10	1.1e-08	PHKG2
ENSG00000143106	341.867	2.15225	0.34545	6.23028	4.66e-10	1.1e-08	PSMA5
ENSG00000112303	5.28636	-8.89514	1.42811	-6.22861	4.71e-10	1.12e-08	VNN2
ENSG00000179832	15.8786	5.10888	0.8206	6.22579	4.79e-10	1.13e-08	MROH1
ENSG00000213763	214.898	0.920947	0.148063	6.21998	4.97e-10	1.18e-08	ACTBP2
ENSG00000101182	879.74	1.45457	0.23389	6.21906	5e-10	1.18e-08	PSMA7
ENSG00000056736	16.8406	7.23484	1.16338	6.21882	5.01e-10	1.18e-08	IL17RB
ENSG00000249193	9.75695	1.57122	0.253013	6.21004	5.3e-10	1.25e-08	HSPD1P5
ENSG00000230953	13.9229	0.954263	0.1537	6.20862	5.35e-10	1.26e-08	RP4-631H13.6
ENSG00000109066	11.2238	5.2357	0.843404	6.20783	5.37e-10	1.26e-08	TMEM104
ENSG00000125454	44.8178	4.164	0.670836	6.20718	5.39e-10	1.26e-08	SLC25A19
ENSG00000105364	95.4711	2.95114	0.475548	6.20577	5.44e-10	1.27e-08	MRPL4
ENSG00000196951	10.9985	4.23201	0.683864	6.18837	6.08e-10	1.42e-08	SCOC-AS1
ENSG00000154620	9.11229	-6.51391	1.0532	-6.18488	6.21e-10	1.45e-08	TMSB4Y
ENSG00000180172	4.75612	-0.795045	0.128553	-6.18458	6.23e-10	1.45e-08	RPS12P23
ENSG00000184076	371.81	1.78644	0.288879	6.18404	6.25e-10	1.46e-08	UQCR10
ENSG00000225338	42.5737	-1.11818	0.180927	-6.18029	6.4e-10	1.49e-08	RPL23AP18
ENSG00000245205	2.22884	-1.50324	0.243231	-6.1803	6.4e-10	1.49e-08	EEF1A1P4
ENSG00000120690	328.987	-1.84483	0.298534	-6.17964	6.42e-10	1.49e-08	ELF1
ENSG00000231799	12.4948	1.90501	0.308288	6.1793	6.44e-10	1.49e-08	RP13-93L13.2
ENSG00000233236	44.559	-3.40574	0.551226	-6.17848	6.47e-10	1.5e-08	AP001171.1
ENSG00000180596	32.5215	-6.29018	1.0184	-6.1765	6.55e-10	1.51e-08	HIST1H2BC
ENSG00000004779	417.51	2.2075	0.357636	6.17248	6.72e-10	1.55e-08	NDUFAB1
ENSG00000116678	5.58346	7.22896	1.17152	6.17057	6.8e-10	1.57e-08	LEPR
ENSG00000250747	1.24867	-1.12284	0.182113	-6.16566	7.02e-10	1.62e-08	RP11-232L2.1
ENSG00000162783	5.79345	-8.20095	1.33047	-6.16393	7.1e-10	1.63e-08	IER5
ENSG00000088876	9.65244	5.97911	0.970612	6.16014	7.27e-10	1.67e-08	ZNF343
ENSG00000169914	19.9474	5.02768	0.816256	6.15944	7.3e-10	1.67e-08	OTUD3
ENSG00000008130	12.5812	4.95402	0.804849	6.15522	7.5e-10	1.72e-08	NADK
ENSG00000165030	4.26379	-9.08815	1.47733	-6.15172	7.66e-10	1.75e-08	NFIL3
ENSG00000177855	108.579	2.58664	0.420683	6.14866	7.81e-10	1.78e-08	CACYBPP2
ENSG00000269244	43.6185	-0.822702	0.133814	-6.14809	7.84e-10	1.79e-08	RPL23AP78
ENSG00000109519	102.614	3.70426	0.602904	6.14403	8.05e-10	1.83e-08	GRPEL1
ENSG00000100804	445.936	2.34081	0.381073	6.14269	8.11e-10	1.84e-08	PSMB5
ENSG00000105193	900.803	0.814591	0.132642	6.14127	8.19e-10	1.86e-08	RPS16
ENSG00000235698	26.1465	2.00235	0.326188	6.13865	8.32e-10	1.89e-08	PA2G4P2
ENSG00000107949	306.264	2.16616	0.35291	6.138	8.36e-10	1.89e-08	BCCIP
ENSG00000184557	67.87	4.32848	0.705406	6.13615	8.45e-10	1.91e-08	SOCS3
ENSG00000257616	3.30164	4.02214	0.655734	6.1338	8.58e-10	1.94e-08	RP11-641A6.5
ENSG00000263002	24.4166	4.71913	0.769728	6.13092	8.74e-10	1.97e-08	ZNF234
ENSG00000166908	19.2816	6.06498	0.989692	6.12815	8.89e-10	2e-08	PIP4K2C
ENSG00000198160	129.208	-2.15588	0.352192	-6.12133	9.28e-10	2.09e-08	MIER1
ENSG00000121621	15.3988	-5.17228	0.845059	-6.12061	9.32e-10	2.1e-08	KIF18A
ENSG00000198901	43.7166	-4.57343	0.747607	-6.11742	9.51e-10	2.13e-08	PRC1
ENSG00000100916	22.064	6.14332	1.00481	6.1139	9.72e-10	2.18e-08	BRMS1L
ENSG00000280832	16.6107	6.9206	1.13236	6.11165	9.86e-10	2.21e-08	ST3GAL4-AS1
ENSG00000257576	27.612	1.59958	0.261835	6.10911	1e-09	2.24e-08	RP11-153M3.1
ENSG00000155393	13.2	6.19504	1.0144	6.1071	1.01e-09	2.27e-08	HEATR3
ENSG00000162654	129.562	-3.43961	0.563522	-6.10377	1.04e-09	2.31e-08	GBP4
ENSG00000160917	11.8023	5.21711	0.855245	6.10013	1.06e-09	2.36e-08	CPSF4
ENSG00000250669	4.09166	2.64724	0.434091	6.09836	1.07e-09	2.38e-08	RP11-83M16.3
ENSG00000140905	3.34739	2.58683	0.424233	6.09766	1.08e-09	2.39e-08	GCSH
ENSG00000115594	13.3213	8.08506	1.32638	6.09558	1.09e-09	2.42e-08	IL1R1
ENSG00000255642	51.7595	-1.17697	0.19309	-6.09545	1.09e-09	2.42e-08	PABPC1P4
ENSG00000163938	381.563	2.33232	0.382797	6.09285	1.11e-09	2.45e-08	GNL3
ENSG00000235013	6.65035	2.06342	0.338692	6.0923	1.11e-09	2.46e-08	COX20P2
ENSG00000168159	9.63784	4.80517	0.788817	6.09161	1.12e-09	2.47e-08	RNF187
ENSG00000257243	19.8277	1.29543	0.212702	6.09034	1.13e-09	2.48e-08	RP11-133N21.7
ENSG00000260939	2.24913	2.09155	0.343519	6.08862	1.14e-09	2.51e-08	RP11-467J12.3
ENSG00000125630	78.0097	3.90351	0.641582	6.0842	1.17e-09	2.57e-08	POLR1B
ENSG00000100206	6.52181	5.42613	0.892107	6.08238	1.18e-09	2.6e-08	DMC1
ENSG00000032219	108.703	-3.16729	0.521745	-6.07057	1.27e-09	2.8e-08	ARID4A
ENSG00000183763	9.99134	5.3653	0.883943	6.06974	1.28e-09	2.81e-08	TRAIP
ENSG00000215057	9.38639	1.23193	0.202974	6.06938	1.28e-09	2.81e-08	PKMP5
ENSG00000138495	44.4583	2.30981	0.380633	6.06834	1.29e-09	2.82e-08	COX17
ENSG00000107968	93.2261	-4.09087	0.674233	-6.06745	1.3e-09	2.84e-08	MAP3K8
ENSG00000106397	32.8037	4.70166	0.775138	6.06557	1.31e-09	2.87e-08	PLOD3
ENSG00000258358	0.625435	2.83303	0.467398	6.06128	1.35e-09	2.94e-08	RP11-228G3.1
ENSG00000145945	16.3566	6.33129	1.04479	6.05988	1.36e-09	2.96e-08	FAM50B
ENSG00000236608	19.7612	1.23337	0.203803	6.05176	1.43e-09	3.11e-08	EIF4A1P6
ENSG00000111775	185.842	1.0473	0.173287	6.04373	1.51e-09	3.27e-08	COX6A1
ENSG00000253550	3.77177	2.22652	0.368434	6.04319	1.51e-09	3.27e-08	RP11-115C21.4
ENSG00000250182	6.00329	-0.461178	0.0765053	-6.02805	1.66e-09	3.59e-08	EEF1A1P13
ENSG00000169679	38.766	4.75732	0.789501	6.02573	1.68e-09	3.64e-08	BUB1
ENSG00000183722	7.63036	6.53684	1.08592	6.01962	1.75e-09	3.77e-08	LHFP
ENSG00000090273	382.017	1.83823	0.305509	6.01694	1.78e-09	3.83e-08	NUDC
ENSG00000258605	6.07359	1.62315	0.270183	6.00761	1.88e-09	4.05e-08	DYNLL1P2
ENSG00000184260	10.0569	-3.87989	0.646227	-6.00391	1.93e-09	4.14e-08	HIST2H2AC
ENSG00000237350	117.196	-1.41914	0.236363	-6.00407	1.92e-09	4.14e-08	CDC42P6
ENSG00000171877	10.3166	6.14735	1.02454	6.00009	1.97e-09	4.23e-08	FRMD5
ENSG00000113851	270.997	-2.24061	0.37347	-5.99943	1.98e-09	4.24e-08	CRBN
ENSG00000108953	611.428	1.02949	0.171696	5.99598	2.02e-09	4.33e-08	YWHAE
ENSG00000166710	6840.64	-0.643644	0.107363	-5.99503	2.03e-09	4.35e-08	B2M
ENSG00000198408	141.246	-2.94057	0.490589	-5.99396	2.05e-09	4.37e-08	MGEA5
ENSG00000158042	99.6527	3.45156	0.575925	5.99308	2.06e-09	4.39e-08	MRPL17
ENSG00000172757	1381.83	0.722131	0.120559	5.98987	2.1e-09	4.47e-08	CFL1
ENSG00000226781	11.5029	1.55154	0.259023	5.98997	2.1e-09	4.47e-08	TBCAP1
ENSG00000155115	250.187	2.10674	0.351802	5.98841	2.12e-09	4.5e-08	GTF3C6
ENSG00000124098	6.18698	7.45268	1.24535	5.9844	2.17e-09	4.61e-08	FAM210B
ENSG00000198890	39.3618	4.5142	0.75465	5.98185	2.21e-09	4.67e-08	PRMT6
ENSG00000272211	6.22534	-6.29456	1.05297	-5.97791	2.26e-09	4.78e-08	RP11-347P5.1
ENSG00000233270	65.1852	1.50245	0.251355	5.97739	2.27e-09	4.79e-08	SNRPEP4
ENSG00000141543	360.5	2.44121	0.408599	5.97459	2.31e-09	4.87e-08	EIF4A3
ENSG00000166197	281.856	2.58071	0.432041	5.97329	2.33e-09	4.9e-08	NOLC1
ENSG00000170906	106.626	1.75781	0.294353	5.97176	2.35e-09	4.94e-08	NDUFA3
ENSG00000115526	6.53661	7.69795	1.28931	5.97059	2.36e-09	4.97e-08	CHST10
ENSG00000234356	9.39568	2.50788	0.42008	5.97002	2.37e-09	4.98e-08	AC009945.4
ENSG00000235444	7.54464	1.26977	0.212742	5.9686	2.39e-09	5.02e-08	PSMB3P2
ENSG00000254025	10.0634	2.56476	0.429822	5.96702	2.42e-09	5.06e-08	BRIX1P1
ENSG00000226544	6.05727	2.26071	0.378975	5.96534	2.44e-09	5.11e-08	RPL7P22
ENSG00000223467	3.76183	1.38609	0.232386	5.96461	2.45e-09	5.13e-08	CALM1P1
ENSG00000264179	4.82426	1.72074	0.28853	5.96382	2.46e-09	5.15e-08	RP11-672L10.5
ENSG00000233514	71.162	1.66253	0.278896	5.96112	2.51e-09	5.23e-08	RP11-570P14.1
ENSG00000224058	2.98459	1.64724	0.276493	5.95761	2.56e-09	5.33e-08	AC006509.7
ENSG00000134531	211.949	3.51051	0.589469	5.95538	2.59e-09	5.4e-08	EMP1
ENSG00000100926	10.9486	4.14061	0.695847	5.95045	2.67e-09	5.56e-08	TM9SF1
ENSG00000104524	14.2536	6.24786	1.05021	5.94917	2.7e-09	5.59e-08	PYCRL
ENSG00000100632	58.6958	2.30784	0.388474	5.94078	2.84e-09	5.88e-08	ERH
ENSG00000281383	10.7191	-0.98783	0.166286	-5.94055	2.84e-09	5.88e-08	CH507-513H4.5
ENSG00000236618	3.86831	4.82955	0.813519	5.93661	2.91e-09	6.02e-08	PITPNA-AS1
ENSG00000279078	8.81286	7.73364	1.30304	5.93508	2.94e-09	6.07e-08	SND1-IT1
ENSG00000164818	14.5284	4.83963	0.815486	5.93466	2.94e-09	6.08e-08	DNAAF5
ENSG00000263606	16.7407	2.80978	0.473695	5.93161	3e-09	6.18e-08	RP11-737O24.3
ENSG00000148296	34.4029	3.76199	0.634583	5.92828	3.06e-09	6.3e-08	SURF6
ENSG00000186665	7.47101	5.4674	0.922798	5.92481	3.13e-09	6.43e-08	C17orf58
ENSG00000104957	63.0292	4.50655	0.760669	5.92446	3.13e-09	6.44e-08	CCDC130
ENSG00000012048	39.0663	3.91142	0.660456	5.9223	3.17e-09	6.51e-08	BRCA1
ENSG00000229145	1.43456	1.39733	0.235952	5.92208	3.18e-09	6.51e-08	ACTBP1
ENSG00000213772	6.50675	-0.518366	0.0875348	-5.92183	3.18e-09	6.52e-08	EIF1P7
ENSG00000229598	21.6223	1.81517	0.306546	5.92135	3.19e-09	6.53e-08	PRDX3P1
ENSG00000275464	1.68594	4.01053	0.677789	5.91707	3.28e-09	6.69e-08	CH507-9B2.5
ENSG00000115234	211.479	3.13252	0.529438	5.91668	3.28e-09	6.7e-08	SNX17
ENSG00000258981	8.15975	1.32613	0.22435	5.91097	3.4e-09	6.93e-08	COX5AP2
ENSG00000103343	20.7454	5.94496	1.00578	5.91077	3.41e-09	6.93e-08	ZNF174
ENSG00000250568	55.2536	-1.1141	0.188652	-5.90559	3.51e-09	7.14e-08	RP11-333E13.2
ENSG00000183527	203.146	2.97005	0.503065	5.90391	3.55e-09	7.21e-08	PSMG1
ENSG00000124802	64.5622	2.61933	0.44406	5.8986	3.67e-09	7.42e-08	EEF1E1
ENSG00000134057	143.781	4.09076	0.693514	5.8986	3.67e-09	7.42e-08	CCNB1
ENSG00000129810	18.0039	5.38322	0.912753	5.89778	3.68e-09	7.45e-08	SGOL1
ENSG00000268412	58.9847	1.54474	0.261953	5.89701	3.7e-09	7.48e-08	TRMT112P6
ENSG00000100614	92.6988	-2.82869	0.479831	-5.89519	3.74e-09	7.55e-08	PPM1A
ENSG00000170315	863.109	-0.831099	0.141008	-5.89397	3.77e-09	7.6e-08	UBB
ENSG00000144655	61.9075	-4.37807	0.742934	-5.89295	3.79e-09	7.64e-08	CSRNP1
ENSG00000231468	20.0446	1.82081	0.309002	5.89256	3.8e-09	7.65e-08	PRDX3P2
ENSG00000133895	11.6198	5.04895	0.85782	5.88579	3.96e-09	7.96e-08	MEN1
ENSG00000170270	36.2645	3.71833	0.631923	5.88415	4e-09	8.03e-08	C14orf142
ENSG00000235651	20.9969	2.06926	0.351838	5.88129	4.07e-09	8.16e-08	AC064850.4
ENSG00000185917	22.3443	4.72049	0.803034	5.87831	4.14e-09	8.3e-08	SETD4
ENSG00000147162	360.337	-1.69634	0.288755	-5.87466	4.24e-09	8.47e-08	OGT
ENSG00000150593	159.084	-2.08787	0.355444	-5.87397	4.25e-09	8.5e-08	PDCD4
ENSG00000122687	66.0737	3.81375	0.649476	5.87204	4.3e-09	8.59e-08	FTSJ2
ENSG00000187231	12.3586	-5.18276	0.882967	-5.8697	4.37e-09	8.7e-08	SESTD1
ENSG00000271072	1.53862	1.71162	0.29163	5.86915	4.38e-09	8.72e-08	PHBP20
ENSG00000080200	11.0425	6.63997	1.13164	5.86757	4.42e-09	8.79e-08	CRYBG3
ENSG00000213574	52.371	1.23882	0.211162	5.86668	4.45e-09	8.83e-08	LDHAP5
ENSG00000235609	12.4843	7.04967	1.20367	5.85682	4.72e-09	9.36e-08	AF127936.9
ENSG00000114737	109.975	3.81176	0.651105	5.85429	4.79e-09	9.49e-08	CISH
ENSG00000126903	11.1229	8.01418	1.36963	5.85136	4.88e-09	9.65e-08	SLC10A3
ENSG00000234290	25.4164	-7.00163	1.19681	-5.85026	4.91e-09	9.7e-08	AC116366.6
ENSG00000171204	116.851	2.85163	0.487466	5.8499	4.92e-09	9.71e-08	TMEM126B
ENSG00000259924	25.3009	-3.57134	0.610517	-5.8497	4.92e-09	9.71e-08	RP11-16E23.4
ENSG00000196663	9.0796	6.47696	1.10738	5.84892	4.95e-09	9.75e-08	TECPR2
ENSG00000068028	148.525	-3.23924	0.553846	-5.84862	4.96e-09	9.75e-08	RASSF1
ENSG00000108561	558.233	2.09083	0.357497	5.84852	4.96e-09	9.75e-08	C1QBP
ENSG00000173276	40.942	-4.11671	0.704111	-5.84668	5.01e-09	9.85e-08	ZBTB21
ENSG00000116649	75.5882	3.26055	0.558278	5.84037	5.21e-09	1.02e-07	SRM
ENSG00000026103	24.6929	6.81161	1.16764	5.83364	5.42e-09	1.06e-07	FAS
ENSG00000226421	1.23805	1.18661	0.203454	5.83232	5.47e-09	1.07e-07	SLC25A5P5
ENSG00000012779	24.4469	5.47178	0.938334	5.83138	5.5e-09	1.07e-07	ALOX5
ENSG00000119401	21.6845	6.47763	1.11127	5.82905	5.57e-09	1.09e-07	TRIM32
ENSG00000174886	96.6708	1.70719	0.292886	5.82884	5.58e-09	1.09e-07	NDUFA11
ENSG00000260326	10.667	1.66809	0.286245	5.82751	5.63e-09	1.1e-07	PHBP21
ENSG00000166669	154.02	-2.76392	0.474562	-5.82416	5.74e-09	1.12e-07	ATF7IP2
ENSG00000135624	634.247	2.15195	0.369527	5.82354	5.76e-09	1.12e-07	CCT7
ENSG00000171793	114.572	3.51338	0.603895	5.81787	5.96e-09	1.16e-07	CTPS1
ENSG00000165633	9.28869	9.04806	1.55596	5.8151	6.06e-09	1.18e-07	VSTM4
ENSG00000255703	1.62561	1.01362	0.174335	5.81421	6.09e-09	1.18e-07	RP11-46H11.2
ENSG00000235847	31.015	1.18425	0.203771	5.81166	6.19e-09	1.2e-07	LDHAP7
ENSG00000251587	17.5636	1.14885	0.197768	5.80911	6.28e-09	1.21e-07	LDHAP1
ENSG00000251453	7.78836	2.41966	0.416708	5.80661	6.37e-09	1.23e-07	HAUS1P1
ENSG00000213430	34.4726	1.53601	0.264557	5.80598	6.4e-09	1.23e-07	HSPD1P1
ENSG00000063587	12.0594	6.39829	1.10237	5.80413	6.47e-09	1.25e-07	ZNF275
ENSG00000077713	11.0764	6.48763	1.11781	5.80386	6.48e-09	1.25e-07	SLC25A43
ENSG00000197016	8.66503	2.94663	0.507775	5.80302	6.51e-09	1.25e-07	ZNF470
ENSG00000228264	13.9288	1.81922	0.313494	5.80305	6.51e-09	1.25e-07	PSMD8P1
ENSG00000041357	662.501	1.68457	0.290818	5.79253	6.93e-09	1.33e-07	PSMA4
ENSG00000138670	57.2635	-4.11106	0.709795	-5.7919	6.96e-09	1.33e-07	RASGEF1B
ENSG00000164338	36.8122	4.3246	0.746716	5.7915	6.98e-09	1.34e-07	UTP15
ENSG00000113916	15.5207	-8.36499	1.44559	-5.78656	7.18e-09	1.37e-07	BCL6
ENSG00000229007	6.36282	3.05238	0.527571	5.78572	7.22e-09	1.38e-07	EXOSC3P1
ENSG00000230306	19.412	1.46498	0.253444	5.78028	7.46e-09	1.42e-07	BANF1P2
ENSG00000250442	2.24612	0.773865	0.133882	5.78022	7.46e-09	1.42e-07	EIF3KP3
ENSG00000235674	32.3366	1.1297	0.195493	5.77869	7.53e-09	1.43e-07	LDHAP2
ENSG00000230837	51.3628	-0.549431	0.0950931	-5.77783	7.57e-09	1.44e-07	RPL31P2
ENSG00000253683	39.7703	0.808037	0.139869	5.77711	7.6e-09	1.44e-07	CTB-79E8.3
ENSG00000125995	269.607	1.43394	0.248248	5.77625	7.64e-09	1.45e-07	ROMO1
ENSG00000196437	12.9806	6.36687	1.10224	5.77628	7.64e-09	1.45e-07	ZNF569
ENSG00000122778	12.6545	6.06995	1.05171	5.7715	7.86e-09	1.49e-07	KIAA1549
ENSG00000204516	14.2251	5.17766	0.897102	5.77153	7.86e-09	1.49e-07	MICB
ENSG00000196372	27.4535	4.63437	0.80319	5.76995	7.93e-09	1.5e-07	ASB13
ENSG00000132801	11.3594	9.08037	1.57553	5.76337	8.24e-09	1.56e-07	ZSWIM3
ENSG00000158483	7.80329	4.79439	0.831913	5.7631	8.26e-09	1.56e-07	FAM86C1
ENSG00000146223	105.082	2.14175	0.371903	5.7589	8.47e-09	1.59e-07	RPL7L1
ENSG00000186591	41.7004	-4.41363	0.766518	-5.75802	8.51e-09	1.6e-07	UBE2H
ENSG00000100485	26.4253	-4.82457	0.837932	-5.75771	8.53e-09	1.6e-07	SOS2
ENSG00000119801	414.226	-2.48712	0.432047	-5.7566	8.58e-09	1.61e-07	YPEL5
ENSG00000227205	0.688204	2.7052	0.470173	5.75363	8.73e-09	1.64e-07	PFN1P9
ENSG00000229917	2.90201	2.4113	0.419166	5.75261	8.79e-09	1.65e-07	RPL7P46
ENSG00000167378	84.8525	-3.38817	0.589045	-5.75198	8.82e-09	1.65e-07	IRGQ
ENSG00000213569	84.4884	1.92891	0.335382	5.75138	8.85e-09	1.65e-07	RP13-383K5.4
ENSG00000101003	29.9207	4.41566	0.768058	5.74912	8.97e-09	1.67e-07	GINS1
ENSG00000250749	3.46792	1.98855	0.345906	5.74882	8.99e-09	1.68e-07	RP11-451H23.1
ENSG00000006744	100.402	3.3936	0.590378	5.74817	9.02e-09	1.68e-07	ELAC2
ENSG00000140995	93.2539	2.12866	0.370468	5.74588	9.14e-09	1.7e-07	DEF8
ENSG00000145494	220.98	2.00803	0.349541	5.74476	9.2e-09	1.71e-07	NDUFS6
ENSG00000248586	1.27382	2.92057	0.509412	5.73322	9.85e-09	1.83e-07	CTD-2516K3.3
ENSG00000213698	6.5833	1.94113	0.338731	5.73061	1e-08	1.86e-07	RP1-172N19.4
ENSG00000156232	17.8991	-4.52924	0.790627	-5.72866	1.01e-08	1.88e-07	WHAMM
ENSG00000156374	9.67179	5.13581	0.896882	5.7263	1.03e-08	1.9e-07	PCGF6
ENSG00000239528	151.782	-0.450907	0.0787424	-5.72635	1.03e-08	1.9e-07	RPS14P8
ENSG00000104228	13.4412	4.33707	0.757437	5.72598	1.03e-08	1.9e-07	TRIM35
ENSG00000232905	1.40945	3.35999	0.587057	5.72345	1.04e-08	1.92e-07	RP11-534I8.1
ENSG00000249840	11.5199	0.863253	0.150828	5.72342	1.04e-08	1.92e-07	GAPDHP76
ENSG00000073008	17.8779	4.57198	0.799078	5.72157	1.06e-08	1.94e-07	PVR
ENSG00000251463	3.87399	2.47581	0.432754	5.72106	1.06e-08	1.95e-07	FKBP4P1
ENSG00000272256	2.51443	-5.04438	0.881804	-5.72053	1.06e-08	1.95e-07	RP11-489E7.4
ENSG00000240036	1.69505	-0.865124	0.151246	-5.71996	1.07e-08	1.96e-07	RP11-587D21.1
ENSG00000136718	186.114	2.7705	0.484562	5.71752	1.08e-08	1.98e-07	IMP4
ENSG00000076242	72.3592	3.42464	0.599151	5.71582	1.09e-08	2e-07	MLH1
ENSG00000120899	56.1053	-3.64177	0.638448	-5.7041	1.17e-08	2.14e-07	PTK2B
ENSG00000138623	6.91136	7.28486	1.27786	5.70084	1.19e-08	2.18e-07	SEMA7A
ENSG00000090924	26.9571	-4.45406	0.781904	-5.69643	1.22e-08	2.23e-07	PLEKHG2
ENSG00000214389	12.6281	-1.05958	0.186064	-5.69469	1.24e-08	2.25e-07	RPS3AP26
ENSG00000243478	3.83321	-8.85072	1.55508	-5.69149	1.26e-08	2.29e-07	AOX2P
ENSG00000108798	24.0084	5.90695	1.03813	5.68998	1.27e-08	2.31e-07	ABI3
ENSG00000196628	182.985	-2.35799	0.414774	-5.68501	1.31e-08	2.38e-07	TCF4
ENSG00000122512	14.7935	3.92029	0.689644	5.6845	1.31e-08	2.38e-07	PMS2
ENSG00000140284	15.9272	5.18408	0.912555	5.68084	1.34e-08	2.43e-07	SLC27A2
ENSG00000138593	78.6489	-3.3975	0.598168	-5.67984	1.35e-08	2.44e-07	SECISBP2L
ENSG00000136933	99.8858	3.55121	0.625278	5.67941	1.35e-08	2.45e-07	RABEPK
ENSG00000121897	24.9284	5.02422	0.885668	5.67279	1.4e-08	2.54e-07	LIAS
ENSG00000128928	104.338	3.19471	0.563187	5.67256	1.41e-08	2.54e-07	IVD
ENSG00000080189	42.3076	3.74696	0.660713	5.67109	1.42e-08	2.56e-07	SLC35C2
ENSG00000227309	12.9345	-0.738867	0.130327	-5.66934	1.43e-08	2.58e-07	AC140076.1
ENSG00000112195	15.6581	6.75605	1.19182	5.66869	1.44e-08	2.59e-07	TREML2
ENSG00000112695	509.733	1.00211	0.176776	5.66882	1.44e-08	2.59e-07	COX7A2
ENSG00000213390	8.29772	6.45871	1.13945	5.66826	1.44e-08	2.59e-07	ARHGAP19
ENSG00000196189	23.5425	5.96741	1.05295	5.66733	1.45e-08	2.6e-07	SEMA4A
ENSG00000248008	9.83379	7.49379	1.32233	5.66711	1.45e-08	2.6e-07	NRAV
ENSG00000123545	133.283	2.53741	0.447805	5.66634	1.46e-08	2.61e-07	NDUFAF4
ENSG00000234115	4.43347	2.85576	0.504106	5.66501	1.47e-08	2.63e-07	RP11-288G3.4
ENSG00000213148	2.42285	2.41113	0.425636	5.66478	1.47e-08	2.63e-07	AC073465.1
ENSG00000237463	1.6065	-0.990758	0.174931	-5.6637	1.48e-08	2.65e-07	RP11-280O1.2
ENSG00000105953	74.5892	3.3729	0.59598	5.65943	1.52e-08	2.71e-07	OGDH
ENSG00000141696	6.37225	4.96111	0.876905	5.65753	1.54e-08	2.74e-07	P3H4
ENSG00000103657	121.307	-2.63982	0.466773	-5.65547	1.55e-08	2.77e-07	HERC1
ENSG00000213711	11.5759	1.66081	0.293693	5.6549	1.56e-08	2.77e-07	PHBP7
ENSG00000145882	27.598	5.71873	1.01158	5.65327	1.57e-08	2.8e-07	PCYOX1L
ENSG00000105185	243.913	1.91238	0.338318	5.65261	1.58e-08	2.81e-07	PDCD5
ENSG00000087074	191.53	-3.01608	0.534187	-5.64611	1.64e-08	2.91e-07	PPP1R15A
ENSG00000271614	23.0504	-4.46752	0.791301	-5.64579	1.64e-08	2.91e-07	LINC00936
ENSG00000231093	4.37421	3.42317	0.60642	5.64488	1.65e-08	2.93e-07	RP13-150K15.1
ENSG00000145907	489.684	1.81913	0.322334	5.64362	1.67e-08	2.94e-07	G3BP1
ENSG00000100650	741.94	-1.23818	0.219405	-5.64335	1.67e-08	2.95e-07	SRSF5
ENSG00000160124	32.3881	2.5431	0.450776	5.6416	1.68e-08	2.97e-07	CCDC58
ENSG00000147955	144.387	3.41771	0.605958	5.64017	1.7e-08	2.99e-07	SIGMAR1
ENSG00000140650	14.8471	3.79071	0.672351	5.63799	1.72e-08	3.03e-07	PMM2
ENSG00000179041	10.8328	4.32538	0.767575	5.63513	1.75e-08	3.08e-07	RRS1
ENSG00000071082	1068.04	-0.576479	0.102361	-5.63181	1.78e-08	3.13e-07	RPL31
ENSG00000255035	2.15897	3.6675	0.651307	5.63099	1.79e-08	3.15e-07	SDHCP4
ENSG00000242990	1.29709	-0.926911	0.1647	-5.62788	1.82e-08	3.2e-07	RPL13AP23
ENSG00000271557	3.30811	-2.61699	0.465436	-5.62267	1.88e-08	3.29e-07	YPEL5P2
ENSG00000086061	871.482	1.58562	0.282024	5.62228	1.88e-08	3.3e-07	DNAJA1
ENSG00000232267	16.1334	1.88767	0.335812	5.62122	1.9e-08	3.32e-07	ACTR3P2
ENSG00000050344	11.6316	6.04902	1.07876	5.60739	2.05e-08	3.59e-07	NFE2L3
ENSG00000239983	122.63	-0.54632	0.0975356	-5.60123	2.13e-08	3.71e-07	RP11-79E3.1
ENSG00000096060	324.195	2.17987	0.389579	5.59544	2.2e-08	3.84e-07	FKBP5
ENSG00000227427	4.76106	1.79441	0.320719	5.59497	2.21e-08	3.84e-07	RP1-49C23.1
ENSG00000105643	70.8339	-4.05677	0.725541	-5.59137	2.25e-08	3.92e-07	ARRDC2
ENSG00000078304	193.563	-2.11544	0.378683	-5.58631	2.32e-08	4.03e-07	PPP2R5C
ENSG00000257037	0.610955	2.66467	0.477443	5.58113	2.39e-08	4.15e-07	RARSP1
ENSG00000167291	7.6938	-5.68695	1.01908	-5.58049	2.4e-08	4.16e-07	TBC1D16
ENSG00000167600	8.23838	4.95397	0.888429	5.57611	2.46e-08	4.26e-07	CYP2S1
ENSG00000166595	156.14	2.00988	0.360485	5.57548	2.47e-08	4.27e-07	FAM96B
ENSG00000177873	6.33545	6.82894	1.22502	5.57457	2.48e-08	4.29e-07	ZNF619
ENSG00000132646	301.135	3.25977	0.585252	5.56985	2.55e-08	4.4e-07	PCNA
ENSG00000225155	4.13782	1.81628	0.326418	5.56427	2.63e-08	4.54e-07	TOMM22P5
ENSG00000156110	155.876	2.56773	0.461536	5.56343	2.65e-08	4.56e-07	ADK
ENSG00000090861	152.708	2.83596	0.510804	5.55196	2.82e-08	4.87e-07	AARS
ENSG00000081913	4.3713	-4.69819	0.846287	-5.55153	2.83e-08	4.87e-07	PHLPP1
ENSG00000114127	132.357	-2.49256	0.449335	-5.54724	2.9e-08	4.99e-07	XRN1
ENSG00000236852	31.1466	1.52158	0.274554	5.542	2.99e-08	5.14e-07	RP11-3D23.1
ENSG00000101596	117.607	-2.42519	0.437824	-5.5392	3.04e-08	5.21e-07	SMCHD1
ENSG00000259838	10.5056	1.66692	0.301174	5.53476	3.12e-08	5.34e-07	TCEB1P2
ENSG00000168785	17.4022	5.75301	1.03969	5.53339	3.14e-08	5.38e-07	TSPAN5
ENSG00000165672	716.241	2.06093	0.372751	5.52897	3.22e-08	5.51e-07	PRDX3
ENSG00000258608	37.2987	2.51513	0.454969	5.52812	3.24e-08	5.53e-07	DNAJC19P9
ENSG00000171135	180.404	2.58674	0.468049	5.52665	3.26e-08	5.57e-07	JAGN1
ENSG00000234241	45.9288	2.45415	0.444068	5.52652	3.27e-08	5.57e-07	RP4-775C13.1
ENSG00000234315	8.37814	1.40975	0.255248	5.52306	3.33e-08	5.68e-07	OSTCP5
ENSG00000137970	198.491	-0.519208	0.0941147	-5.51676	3.45e-08	5.88e-07	RPL7P9
ENSG00000157895	30.328	4.05413	0.735359	5.51313	3.53e-08	5.99e-07	C12orf43
ENSG00000214110	83.6998	1.15969	0.210362	5.51281	3.53e-08	6e-07	LDHAP4
ENSG00000137812	22.2337	4.49254	0.815444	5.50932	3.6e-08	6.11e-07	CASC5
ENSG00000173581	5.95467	4.55566	0.826929	5.50914	3.61e-08	6.11e-07	CCDC106
ENSG00000169570	6.61285	6.70504	1.21772	5.5062	3.67e-08	6.21e-07	DTWD2
ENSG00000213942	28.8941	-0.569054	0.103373	-5.50489	3.69e-08	6.25e-07	RP1-102E24.1
ENSG00000135655	308.083	-1.72548	0.313464	-5.50456	3.7e-08	6.26e-07	USP15
ENSG00000270304	1.60841	3.16934	0.575875	5.50353	3.72e-08	6.29e-07	RP11-597G23.1
ENSG00000226539	1.46657	3.14563	0.571607	5.50313	3.73e-08	6.3e-07	AC012512.1
ENSG00000148154	12.3459	5.03928	0.91591	5.50194	3.76e-08	6.33e-07	UGCG
ENSG00000072415	30.1153	-4.41847	0.803574	-5.49852	3.83e-08	6.45e-07	MPP5
ENSG00000175334	228.244	1.65459	0.301108	5.49499	3.91e-08	6.57e-07	BANF1
ENSG00000198498	55.1911	2.75659	0.502101	5.49011	4.02e-08	6.75e-07	TMA16
ENSG00000230124	110.221	2.58935	0.471771	5.48858	4.05e-08	6.8e-07	ACBD6
ENSG00000228834	31.6662	1.39303	0.253982	5.48476	4.14e-08	6.95e-07	RP11-249L21.4
ENSG00000178146	8.63354	4.21455	0.768456	5.48444	4.15e-08	6.95e-07	RP1-232L22__B.1
ENSG00000128311	14.7291	5.58853	1.01915	5.48354	4.17e-08	6.98e-07	TST
ENSG00000162062	11.0658	5.46192	0.996382	5.48176	4.21e-08	7.04e-07	C16orf59
ENSG00000228501	1.22472	-1.04061	0.189847	-5.48129	4.22e-08	7.06e-07	RPL15P18
ENSG00000148834	472.998	1.65882	0.302756	5.47906	4.28e-08	7.14e-07	GSTO1
ENSG00000118785	13.7919	-6.78384	1.23881	-5.47609	4.35e-08	7.25e-07	SPP1
ENSG00000114861	294.176	-1.55925	0.284777	-5.47532	4.37e-08	7.28e-07	FOXP1
ENSG00000104907	101.225	3.37409	0.616344	5.47437	4.39e-08	7.31e-07	TRMT1
ENSG00000163468	677.541	1.94758	0.355828	5.47337	4.42e-08	7.34e-07	CCT3
ENSG00000139437	18.4598	3.8005	0.695276	5.46617	4.6e-08	7.64e-07	TCHP
ENSG00000115524	789.373	-1.33575	0.244675	-5.45929	4.78e-08	7.93e-07	SF3B1
ENSG00000272886	335.035	-2.35069	0.430591	-5.45923	4.78e-08	7.93e-07	DCP1A
ENSG00000139343	191.955	1.54142	0.28242	5.4579	4.82e-08	7.98e-07	SNRPF
ENSG00000253651	3.78852	1.20453	0.221036	5.44947	5.05e-08	8.36e-07	SOD1P3
ENSG00000230191	16.5653	0.811642	0.148967	5.44848	5.08e-08	8.4e-07	RP4-725G10.3
ENSG00000127184	539.499	0.754308	0.138456	5.44801	5.09e-08	8.41e-07	COX7C
ENSG00000147576	37.2059	-6.04147	1.10918	-5.44677	5.13e-08	8.47e-07	ADHFE1
ENSG00000010404	113.325	-2.2053	0.405045	-5.44459	5.19e-08	8.56e-07	IDS
ENSG00000226970	15.212	1.33466	0.245158	5.4441	5.21e-08	8.58e-07	RP11-82H13.2
ENSG00000253146	4.20876	-2.48439	0.456444	-5.44292	5.24e-08	8.63e-07	CIR1P1
ENSG00000232496	7.69925	-0.363762	0.0668474	-5.44168	5.28e-08	8.68e-07	RPL3P12
ENSG00000164405	392.993	1.26964	0.233342	5.4411	5.3e-08	8.7e-07	UQCRQ
ENSG00000080824	1573.53	0.886491	0.162936	5.44072	5.31e-08	8.71e-07	HSP90AA1
ENSG00000007376	30.0919	4.34548	0.799486	5.43533	5.47e-08	8.97e-07	RPUSD1
ENSG00000205100	11.8961	1.20439	0.221617	5.43455	5.49e-08	9e-07	HSP90AA4P
ENSG00000156398	35.6596	3.72669	0.685788	5.43418	5.5e-08	9.01e-07	SFXN2
ENSG00000249056	1.35047	3.09125	0.569028	5.43251	5.56e-08	9.08e-07	RP11-326I11.1
ENSG00000047621	17.9739	4.66426	0.858687	5.43185	5.58e-08	9.11e-07	C12orf4
ENSG00000197037	12.2464	5.71009	1.05132	5.43136	5.59e-08	9.13e-07	ZSCAN25
ENSG00000270975	6.89703	2.53506	0.466857	5.43007	5.63e-08	9.18e-07	MAGOH3P
ENSG00000131174	443.418	1.23759	0.227967	5.42883	5.67e-08	9.24e-07	COX7B
ENSG00000125430	18.3079	3.25215	0.59935	5.42613	5.76e-08	9.37e-07	HS3ST3B1
ENSG00000175792	115.56	3.08184	0.568068	5.42512	5.79e-08	9.42e-07	RUVBL1
ENSG00000169239	13.7418	-5.7901	1.06737	-5.42466	5.81e-08	9.43e-07	CA5B
ENSG00000189241	285.826	-1.5922	0.293696	-5.42126	5.92e-08	9.6e-07	TSPYL1
ENSG00000196584	16.383	4.57737	0.844384	5.42096	5.93e-08	9.61e-07	XRCC2
ENSG00000141219	27.8406	4.05798	0.749217	5.41629	6.08e-08	9.86e-07	C17orf80
ENSG00000104549	163.252	2.4506	0.452495	5.41576	6.1e-08	9.88e-07	SQLE
ENSG00000198342	11.2982	7.4356	1.37319	5.41484	6.13e-08	9.92e-07	ZNF442
ENSG00000181856	6.79745	5.33901	0.986595	5.41155	6.25e-08	1.01e-06	SLC2A4
ENSG00000076108	106.873	-2.83941	0.524749	-5.41098	6.27e-08	1.01e-06	BAZ2A
ENSG00000260318	39.8906	0.939353	0.173684	5.4084	6.36e-08	1.03e-06	COX6CP1
ENSG00000158161	183.257	2.5035	0.463113	5.40582	6.45e-08	1.04e-06	EYA3
ENSG00000170852	164.458	-3.13723	0.580516	-5.40421	6.51e-08	1.05e-06	KBTBD2
ENSG00000079215	4.10603	7.71568	1.4285	5.40126	6.62e-08	1.06e-06	SLC1A3
ENSG00000149948	119.823	-2.59691	0.480896	-5.40014	6.66e-08	1.07e-06	HMGA2
ENSG00000280138	69.2953	-3.26662	0.605037	-5.39904	6.7e-08	1.08e-06	RP11-463O12.5
ENSG00000169371	40.8944	3.54303	0.656293	5.39855	6.72e-08	1.08e-06	SNUPN
ENSG00000236048	29.5923	1.3686	0.253673	5.39512	6.85e-08	1.1e-06	AC013470.6
ENSG00000129680	44.6991	3.47068	0.643984	5.38939	7.07e-08	1.13e-06	MAP7D3
ENSG00000116161	228.816	2.25492	0.418434	5.38895	7.09e-08	1.13e-06	CACYBP
ENSG00000092208	37.0926	3.66159	0.679593	5.38791	7.13e-08	1.14e-06	GEMIN2
ENSG00000196510	75.4015	3.11662	0.578679	5.38575	7.21e-08	1.15e-06	ANAPC7
ENSG00000160447	8.20818	5.70711	1.06085	5.37974	7.46e-08	1.19e-06	PKN3
ENSG00000240471	12.3205	1.59943	0.297323	5.37943	7.47e-08	1.19e-06	PHBP8
ENSG00000188460	37.4523	0.846097	0.157385	5.37596	7.62e-08	1.21e-06	ACTBP11
ENSG00000105641	12.0297	4.73067	0.880381	5.37343	7.73e-08	1.23e-06	SLC5A5
ENSG00000132768	75.9335	3.8677	0.71984	5.373	7.74e-08	1.23e-06	DPH2
ENSG00000146109	120.558	2.72466	0.507317	5.37072	7.84e-08	1.24e-06	ABT1
ENSG00000181924	180.098	2.35487	0.438505	5.37021	7.86e-08	1.25e-06	COA4
ENSG00000251495	0.938357	1.28226	0.238802	5.36957	7.89e-08	1.25e-06	PPIAP11
ENSG00000120949	7.65675	7.06513	1.31687	5.36509	8.09e-08	1.28e-06	TNFRSF8
ENSG00000188985	11.8818	2.97248	0.554071	5.36479	8.1e-08	1.28e-06	DHFRP1
ENSG00000100395	33.8702	3.91954	0.73067	5.36431	8.13e-08	1.28e-06	L3MBTL2
ENSG00000224224	10.9366	2.39662	0.447089	5.3605	8.3e-08	1.31e-06	HAUS1P2
ENSG00000124571	74.5521	3.21422	0.599791	5.35889	8.37e-08	1.32e-06	XPO5
ENSG00000104312	220.515	-2.54942	0.476196	-5.35372	8.62e-08	1.36e-06	RIPK2
ENSG00000174177	22.4986	4.58915	0.857504	5.35176	8.71e-08	1.37e-06	CTU2
ENSG00000242041	14.5719	0.274923	0.0513721	5.35161	8.72e-08	1.37e-06	RP11-70F11.2
ENSG00000155275	6.69602	6.56935	1.22761	5.35134	8.73e-08	1.37e-06	TRMT44
ENSG00000005961	21.6224	4.59649	0.859951	5.34506	9.04e-08	1.42e-06	ITGA2B
ENSG00000011143	20.7458	4.97026	0.929965	5.34457	9.06e-08	1.42e-06	MKS1
ENSG00000185278	18.501	5.31606	0.995283	5.34126	9.23e-08	1.45e-06	ZBTB37
ENSG00000227040	8.70271	2.29265	0.429235	5.34124	9.23e-08	1.45e-06	RP11-533F5.2
ENSG00000156928	91.6216	2.87924	0.539166	5.34018	9.29e-08	1.45e-06	MALSU1
ENSG00000186300	16.3527	6.51392	1.22024	5.33824	9.39e-08	1.47e-06	ZNF555
ENSG00000088992	40.9715	3.68579	0.690546	5.3375	9.42e-08	1.47e-06	TESC
ENSG00000197808	9.97645	6.46164	1.2106	5.33755	9.42e-08	1.47e-06	ZNF461
ENSG00000110619	69.5266	3.42437	0.641658	5.33675	9.46e-08	1.48e-06	CARS
ENSG00000005844	9.31336	4.55105	0.853012	5.33527	9.54e-08	1.49e-06	ITGAL
ENSG00000243753	7.87014	-1.53579	0.287945	-5.33362	9.63e-08	1.5e-06	HLA-L
ENSG00000219023	8.47475	-0.357014	0.0669589	-5.33184	9.72e-08	1.51e-06	RP3-340B19.2
ENSG00000140941	334.167	-1.81938	0.341335	-5.3302	9.81e-08	1.52e-06	MAP1LC3B
ENSG00000198258	283.336	1.13336	0.212754	5.32708	9.98e-08	1.55e-06	UBL5
ENSG00000160193	23.4604	3.87843	0.728328	5.32512	1.01e-07	1.56e-06	WDR4
ENSG00000181019	63.2939	3.79433	0.712559	5.32493	1.01e-07	1.56e-06	NQO1
ENSG00000121486	25.2235	4.45265	0.836389	5.32366	1.02e-07	1.57e-06	TRMT1L
ENSG00000171307	88.0895	3.10541	0.583403	5.32293	1.02e-07	1.58e-06	ZDHHC16
ENSG00000182004	227.009	1.42403	0.267527	5.32296	1.02e-07	1.58e-06	SNRPE
ENSG00000112033	9.50831	-4.89168	0.919176	-5.3218	1.03e-07	1.59e-06	PPARD
ENSG00000100591	266.42	2.29645	0.43157	5.32115	1.03e-07	1.59e-06	AHSA1
ENSG00000184678	114.323	-4.3347	0.814692	-5.32066	1.03e-07	1.59e-06	HIST2H2BE
ENSG00000148110	36.5841	3.15363	0.592738	5.32044	1.04e-07	1.59e-06	HIATL1
ENSG00000250479	6.70439	2.47099	0.464633	5.31817	1.05e-07	1.61e-06	CHCHD10
ENSG00000254183	3.26558	1.29957	0.244359	5.31831	1.05e-07	1.61e-06	RP11-953B20.2
ENSG00000248323	36.6776	-4.54382	0.854671	-5.31645	1.06e-07	1.62e-06	LUCAT1
ENSG00000118922	28.0539	-4.83379	0.910344	-5.30985	1.1e-07	1.68e-06	KLF12
ENSG00000241651	1.28651	-0.868057	0.163498	-5.30929	1.1e-07	1.69e-06	RP11-214O14.1
ENSG00000085415	107.018	2.48703	0.4686	5.30737	1.11e-07	1.7e-06	SEH1L
ENSG00000151014	13.898	3.6352	0.685668	5.30169	1.15e-07	1.76e-06	CCRN4L
ENSG00000047346	42.4201	-4.48507	0.846696	-5.29714	1.18e-07	1.8e-06	FAM214A
ENSG00000159214	3.91189	6.97351	1.3168	5.29581	1.18e-07	1.81e-06	CCDC24
ENSG00000242017	4.49314	3.65036	0.68929	5.29582	1.18e-07	1.81e-06	ALG1L15P
ENSG00000267121	19.6101	-4.38814	0.829017	-5.29318	1.2e-07	1.83e-06	CTD-2020K17.1
ENSG00000153922	130.053	-2.16041	0.408169	-5.29293	1.2e-07	1.83e-06	CHD1
ENSG00000118412	54.9748	3.48319	0.658167	5.29226	1.21e-07	1.84e-06	CASP8AP2
ENSG00000011132	12.8959	5.37933	1.01709	5.28896	1.23e-07	1.87e-06	APBA3
ENSG00000180257	19.1098	4.95065	0.936286	5.28754	1.24e-07	1.88e-06	ZNF816
ENSG00000148218	13.3586	4.79614	0.907102	5.28732	1.24e-07	1.88e-06	ALAD
ENSG00000072110	63.3248	2.92606	0.553485	5.28661	1.25e-07	1.89e-06	ACTN1
ENSG00000111231	110.897	2.72413	0.515294	5.28655	1.25e-07	1.89e-06	GPN3
ENSG00000134333	1400.59	1.23005	0.232973	5.27979	1.29e-07	1.96e-06	LDHA
ENSG00000083807	26.7044	3.52884	0.668417	5.2794	1.3e-07	1.96e-06	SLC27A5
ENSG00000164327	137.814	-2.4913	0.472134	-5.27668	1.32e-07	1.99e-06	RICTOR
ENSG00000267809	252.557	1.25093	0.237449	5.26822	1.38e-07	2.08e-06	NDUFV2P1
ENSG00000253346	3.33463	1.33444	0.253347	5.26723	1.38e-07	2.09e-06	CTD-3107M8.1
ENSG00000277791	623.944	1.31672	0.250021	5.26646	1.39e-07	2.1e-06	PSMB3
ENSG00000197329	96.0265	-3.57101	0.678499	-5.26311	1.42e-07	2.13e-06	PELI1
ENSG00000197582	36.99	1.23462	0.234705	5.26029	1.44e-07	2.16e-06	GPX1P1
ENSG00000175866	13.7669	4.97781	0.947986	5.25093	1.51e-07	2.28e-06	BAIAP2
ENSG00000244119	2.09396	2.46555	0.469889	5.24709	1.55e-07	2.32e-06	PDCL3P4
ENSG00000213684	108.133	0.879342	0.16769	5.24385	1.57e-07	2.36e-06	LDHBP2
ENSG00000232467	3.22857	2.62435	0.500606	5.24234	1.59e-07	2.38e-06	TMA16P2
ENSG00000257727	32.5558	1.97242	0.376357	5.24084	1.6e-07	2.4e-06	CNPY2
ENSG00000136026	10.8252	4.68069	0.893276	5.23992	1.61e-07	2.41e-06	CKAP4
ENSG00000100068	23.1554	-5.02864	0.959712	-5.23973	1.61e-07	2.41e-06	LRP5L
ENSG00000123297	65.211	3.07002	0.586258	5.23663	1.64e-07	2.44e-06	TSFM
ENSG00000237701	27.3387	1.07339	0.205014	5.23569	1.64e-07	2.45e-06	ATP5JP1
ENSG00000184983	377.161	1.40387	0.268289	5.23267	1.67e-07	2.49e-06	NDUFA6
ENSG00000198899	3403.92	0.54679	0.104518	5.23157	1.68e-07	2.51e-06	MT-ATP6
ENSG00000173418	195.077	2.26522	0.433013	5.2313	1.68e-07	2.51e-06	NAA20
ENSG00000216624	1.34959	0.980071	0.187351	5.2312	1.68e-07	2.51e-06	GAPDHP72
ENSG00000115602	103.282	4.9049	0.9386	5.22576	1.73e-07	2.58e-06	IL1RL1
ENSG00000116717	62.8593	-3.14525	0.60215	-5.22338	1.76e-07	2.61e-06	GADD45A
ENSG00000113580	182.29	-2.59485	0.496809	-5.22304	1.76e-07	2.61e-06	NR3C1
ENSG00000121289	27.15	4.23521	0.811116	5.22146	1.78e-07	2.63e-06	CEP89
ENSG00000215347	12.4715	1.17392	0.22483	5.22136	1.78e-07	2.63e-06	SLC25A5P1
ENSG00000236901	2.91307	10.3949	1.99129	5.22019	1.79e-07	2.65e-06	MIR600HG
ENSG00000230673	23.8359	-1.01371	0.194202	-5.21986	1.79e-07	2.65e-06	PABPC1P3
ENSG00000169016	10.5092	4.32653	0.829291	5.21715	1.82e-07	2.68e-06	E2F6
ENSG00000170776	313.389	-1.94461	0.372723	-5.21731	1.82e-07	2.68e-06	AKAP13
ENSG00000243449	21.0122	2.35406	0.451228	5.217	1.82e-07	2.68e-06	C4orf48
ENSG00000168906	366.021	1.8636	0.357243	5.21662	1.82e-07	2.69e-06	MAT2A
ENSG00000214018	5.02998	-3.73013	0.715179	-5.21566	1.83e-07	2.7e-06	RRM2P3
ENSG00000135362	20.1752	5.52559	1.05946	5.21548	1.83e-07	2.7e-06	PRR5L
ENSG00000113407	354.179	2.00081	0.383692	5.21463	1.84e-07	2.71e-06	TARS
ENSG00000176022	8.0895	4.41822	0.847398	5.21386	1.85e-07	2.72e-06	B3GALT6
ENSG00000237647	4.41236	-8.06351	1.54689	-5.21272	1.86e-07	2.73e-06	ERICH1-AS1
ENSG00000148737	62.1191	-2.82213	0.541429	-5.21237	1.86e-07	2.73e-06	TCF7L2
ENSG00000250215	2.13844	-2.52856	0.485365	-5.20959	1.89e-07	2.77e-06	CIR1P2
ENSG00000165272	29.5195	5.3068	1.0188	5.20886	1.9e-07	2.78e-06	AQP3
ENSG00000026025	555.52	-1.36433	0.262018	-5.20701	1.92e-07	2.81e-06	VIM
ENSG00000133321	60.7505	-4.59346	0.882304	-5.20621	1.93e-07	2.82e-06	RARRES3
ENSG00000115758	96.0465	2.84797	0.547333	5.20337	1.96e-07	2.86e-06	ODC1
ENSG00000114503	231.472	2.40677	0.462615	5.20253	1.97e-07	2.87e-06	NCBP2
ENSG00000278318	14.3202	7.66379	1.47351	5.20103	1.98e-07	2.89e-06	ZNF229
ENSG00000176731	68.5422	1.64694	0.31675	5.19951	2e-07	2.91e-06	C8orf59
ENSG00000134243	31.2748	4.04858	0.778754	5.19879	2.01e-07	2.92e-06	SORT1
ENSG00000171988	209.624	-2.10753	0.4054	-5.19865	2.01e-07	2.92e-06	JMJD1C
ENSG00000218748	9.74959	1.41309	0.271818	5.19865	2.01e-07	2.92e-06	DBIP1
ENSG00000114867	180.616	2.13489	0.411043	5.19384	2.06e-07	2.99e-06	EIF4G1
ENSG00000123636	122.149	-2.40214	0.462533	-5.19345	2.06e-07	2.99e-06	BAZ2B
ENSG00000271350	1.57282	2.56216	0.493337	5.19354	2.06e-07	2.99e-06	CTD-2384B9.1
ENSG00000242703	2.46369	1.47057	0.283181	5.19306	2.07e-07	3e-06	CCT4P1
ENSG00000276141	3.07741	-5.08852	0.979985	-5.19244	2.08e-07	3e-06	WHAMMP3
ENSG00000130193	20.1623	3.59625	0.692871	5.19036	2.1e-07	3.04e-06	THEM6
ENSG00000214706	143.173	2.82106	0.543691	5.18871	2.12e-07	3.06e-06	IFRD2
ENSG00000107815	17.9457	5.18829	1.00018	5.18736	2.13e-07	3.08e-06	C10orf2
ENSG00000136982	28.0457	3.62889	0.699618	5.18696	2.14e-07	3.08e-06	DSCC1
ENSG00000161980	123.68	3.04806	0.58773	5.18616	2.15e-07	3.09e-06	POLR3K
ENSG00000101464	37.6291	3.58283	0.69159	5.18056	2.21e-07	3.19e-06	PIGU
ENSG00000138442	148.224	2.71507	0.524145	5.18	2.22e-07	3.19e-06	WDR12
ENSG00000237758	8.72243	1.33054	0.256978	5.17763	2.25e-07	3.23e-06	BANF1P3
ENSG00000115233	327.057	2.22038	0.428928	5.17659	2.26e-07	3.25e-06	PSMD14
ENSG00000178464	85.9351	-0.455069	0.087935	-5.17506	2.28e-07	3.27e-06	CTD-2192J16.15
ENSG00000231434	33.2616	0.826346	0.159674	5.17521	2.28e-07	3.27e-06	RP11-144L1.8
ENSG00000167992	5.62175	5.1099	0.988137	5.17124	2.33e-07	3.33e-06	VWCE
ENSG00000051009	14.2844	6.06046	1.17274	5.16778	2.37e-07	3.39e-06	FAM160A2
ENSG00000124422	223.807	-1.54012	0.298021	-5.16784	2.37e-07	3.39e-06	USP22
ENSG00000141858	11.8051	3.58041	0.692874	5.16748	2.37e-07	3.39e-06	SAMD1
ENSG00000075336	106.299	2.81705	0.545336	5.16571	2.4e-07	3.42e-06	TIMM21
ENSG00000105325	10.1975	-5.17351	1.00157	-5.16539	2.4e-07	3.42e-06	FZR1
ENSG00000198951	58.6508	3.72569	0.721552	5.16344	2.42e-07	3.46e-06	NAGA
ENSG00000220522	2.51301	2.00587	0.388497	5.16315	2.43e-07	3.46e-06	RP1-177A13.1
ENSG00000163832	61.3957	3.21641	0.623164	5.16141	2.45e-07	3.49e-06	ELP6
ENSG00000081138	7.04786	5.85759	1.13505	5.16066	2.46e-07	3.5e-06	CDH7
ENSG00000007264	21.4073	3.1672	0.613759	5.16032	2.47e-07	3.5e-06	MATK
ENSG00000198113	5.31613	4.47834	0.867915	5.15988	2.47e-07	3.51e-06	TOR4A
ENSG00000225697	12.3201	5.4542	1.05738	5.15823	2.49e-07	3.54e-06	SLC26A6
ENSG00000234790	6.87565	1.73371	0.336178	5.15712	2.51e-07	3.56e-06	NUTF2P4
ENSG00000160213	243.613	1.81782	0.352506	5.15684	2.51e-07	3.56e-06	CSTB
ENSG00000261679	3.38085	1.27481	0.247396	5.15291	2.56e-07	3.63e-06	ATP5HP1
ENSG00000256092	4.66259	-6.45996	1.25398	-5.15155	2.58e-07	3.65e-06	RP13-942N8.1
ENSG00000235552	72.3603	0.716774	0.139212	5.1488	2.62e-07	3.7e-06	RPL6P27
ENSG00000271180	28.3058	1.34877	0.262128	5.14544	2.67e-07	3.77e-06	RP11-665C16.8
ENSG00000277972	72.4064	2.97535	0.578391	5.14419	2.69e-07	3.79e-06	CISD3
ENSG00000256081	2.50616	1.70293	0.331193	5.14181	2.72e-07	3.84e-06	AE000658.25
ENSG00000103642	15.8088	5.76921	1.12239	5.14012	2.75e-07	3.87e-06	LACTB
ENSG00000146007	69.7757	2.75923	0.536827	5.13989	2.75e-07	3.87e-06	ZMAT2
ENSG00000188827	9.53534	5.9574	1.15907	5.13979	2.75e-07	3.87e-06	SLX4
ENSG00000133858	85.2527	-2.60952	0.507928	-5.13758	2.78e-07	3.91e-06	ZFC3H1
ENSG00000141179	13.8947	4.68447	0.912912	5.13135	2.88e-07	4.04e-06	PCTP
ENSG00000122085	47.9618	3.51489	0.685207	5.12968	2.9e-07	4.07e-06	MTERF4
ENSG00000223529	1.59599	-0.769963	0.150156	-5.12775	2.93e-07	4.11e-06	EEF1A1P8
ENSG00000204389	56.9324	2.69675	0.526067	5.12624	2.96e-07	4.14e-06	HSPA1A
ENSG00000186010	34.9415	1.25762	0.245491	5.12287	3.01e-07	4.21e-06	NDUFA13
ENSG00000178921	50.6582	2.62131	0.511951	5.12024	3.05e-07	4.27e-06	PFAS
ENSG00000146540	64.9027	2.82771	0.552366	5.11928	3.07e-07	4.29e-06	C7orf50
ENSG00000106028	518.198	1.58987	0.310647	5.11792	3.09e-07	4.31e-06	SSBP1
ENSG00000256210	13.0456	2.15289	0.420868	5.11536	3.13e-07	4.37e-06	AC005255.3
ENSG00000119185	160.386	2.52577	0.49395	5.11342	3.16e-07	4.41e-06	ITGB1BP1
ENSG00000154518	770.133	1.34016	0.262081	5.11351	3.16e-07	4.41e-06	ATP5G3
ENSG00000243829	32.6438	-0.667342	0.130512	-5.11328	3.17e-07	4.41e-06	CTB-33G10.1
ENSG00000225176	6.26407	0.437368	0.0855461	5.11266	3.18e-07	4.42e-06	ATP5LP4
ENSG00000256075	5.54701	1.97419	0.386242	5.11127	3.2e-07	4.45e-06	RP11-81H14.3
ENSG00000186812	85.7489	2.93297	0.573879	5.11077	3.21e-07	4.45e-06	ZNF397
ENSG00000225392	1.71539	2.21175	0.4328	5.11033	3.22e-07	4.46e-06	AC016700.4
ENSG00000143537	59.156	3.42384	0.670143	5.10913	3.24e-07	4.49e-06	ADAM15
ENSG00000179218	608.988	1.36529	0.267342	5.1069	3.27e-07	4.54e-06	CALR
ENSG00000158373	24.787	-5.52117	1.08129	-5.10608	3.29e-07	4.55e-06	HIST1H2BD
ENSG00000255112	101.573	-2.40798	0.471869	-5.10306	3.34e-07	4.62e-06	CHMP1B
ENSG00000204161	95.3055	3.33496	0.653622	5.10227	3.36e-07	4.64e-06	C10orf128
ENSG00000116604	14.3006	-3.89727	0.763875	-5.10197	3.36e-07	4.64e-06	MEF2D
ENSG00000196422	5.7137	6.88754	1.3506	5.09963	3.4e-07	4.69e-06	PPP1R26
ENSG00000187837	106.62	-2.97437	0.583406	-5.09829	3.43e-07	4.72e-06	HIST1H1C
ENSG00000203667	10.272	1.80542	0.35418	5.09747	3.44e-07	4.74e-06	COX20
ENSG00000204351	40.6811	4.23565	0.831421	5.09447	3.5e-07	4.81e-06	SKIV2L
ENSG00000133574	35.0946	-6.19269	1.21618	-5.09191	3.54e-07	4.87e-06	GIMAP4
ENSG00000234616	14.0789	4.54487	0.892617	5.09162	3.55e-07	4.88e-06	JRK
ENSG00000139793	32.5324	-4.42143	0.86867	-5.08989	3.58e-07	4.92e-06	MBNL2
ENSG00000236307	13.3603	2.24147	0.440376	5.0899	3.58e-07	4.92e-06	EEF1E1P1
ENSG00000113369	285.144	-2.20206	0.433047	-5.08503	3.68e-07	5.04e-06	ARRDC3
ENSG00000230832	19.5796	1.2509	0.24604	5.08413	3.69e-07	5.06e-06	RP11-325P15.2
ENSG00000160588	103.098	2.96319	0.583321	5.07985	3.78e-07	5.17e-06	MPZL3
ENSG00000101447	7.32021	6.25289	1.23152	5.07736	3.83e-07	5.23e-06	FAM83D
ENSG00000179869	33.8154	-4.19794	0.827206	-5.07485	3.88e-07	5.3e-06	ABCA13
ENSG00000198814	8.60121	3.37232	0.664513	5.07487	3.88e-07	5.3e-06	GK
ENSG00000169118	20.1003	3.29738	0.649816	5.07433	3.89e-07	5.3e-06	CSNK1G1
ENSG00000188994	171.042	-2.2224	0.437976	-5.07424	3.89e-07	5.3e-06	ZNF292
ENSG00000197714	63.8494	-4.68785	0.923905	-5.07395	3.9e-07	5.31e-06	ZNF460
ENSG00000269028	12.6249	-0.79406	0.156521	-5.07318	3.91e-07	5.33e-06	MTRNR2L12
ENSG00000228002	22.4766	1.84433	0.363629	5.072	3.94e-07	5.35e-06	DHX9P1
ENSG00000234797	1.09046	-0.985959	0.194684	-5.0644	4.1e-07	5.57e-06	RPS3AP6
ENSG00000184009	2840.15	0.962693	0.190097	5.06422	4.1e-07	5.57e-06	ACTG1
ENSG00000220205	53.4442	-2.06335	0.40746	-5.06395	4.11e-07	5.57e-06	VAMP2
ENSG00000104765	307.133	-1.9781	0.390677	-5.06327	4.12e-07	5.59e-06	BNIP3L
ENSG00000247077	19.802	2.53219	0.500228	5.06207	4.15e-07	5.62e-06	PGAM5
ENSG00000154678	6.66823	-6.37197	1.25882	-5.06186	4.15e-07	5.62e-06	PDE1C
ENSG00000197275	5.09493	4.54368	0.898354	5.05779	4.24e-07	5.74e-06	RAD54B
ENSG00000126432	299.595	1.71555	0.339255	5.05682	4.26e-07	5.76e-06	PRDX5
ENSG00000122873	97.5674	2.58243	0.510807	5.05558	4.29e-07	5.79e-06	CISD1
ENSG00000261208	9.67239	2.08871	0.413144	5.05564	4.29e-07	5.79e-06	RP11-452D12.1
ENSG00000219790	9.83613	1.31493	0.260223	5.05307	4.35e-07	5.86e-06	OSTCP6
ENSG00000049249	31.5385	-6.38045	1.26277	-5.05272	4.36e-07	5.87e-06	TNFRSF9
ENSG00000181610	160.721	2.55767	0.506369	5.05101	4.39e-07	5.92e-06	MRPS23
ENSG00000144867	182.368	2.3614	0.46756	5.05048	4.41e-07	5.93e-06	SRPRB
ENSG00000175061	678.092	-0.808395	0.160116	-5.04881	4.45e-07	5.98e-06	LRRC75A-AS1
ENSG00000153201	227.843	-1.44625	0.28655	-5.04712	4.49e-07	6.02e-06	RANBP2
ENSG00000225712	3.90344	0.484255	0.0960093	5.04383	4.56e-07	6.12e-06	ATP5G2P1
ENSG00000162772	32.4299	-5.67043	1.12444	-5.04287	4.59e-07	6.15e-06	ATF3
ENSG00000223513	11.3064	1.36287	0.27026	5.0428	4.59e-07	6.15e-06	ATP6V0E1P2
ENSG00000234287	3.64587	-0.460083	0.0912831	-5.04018	4.65e-07	6.23e-06	RP11-761N21.2
ENSG00000243775	12.6548	1.31688	0.261316	5.0394	4.67e-07	6.25e-06	OSTCP1
ENSG00000263535	1.99805	3.91605	0.777148	5.039	4.68e-07	6.26e-06	AK4P1
ENSG00000138678	131.606	2.81413	0.558756	5.03643	4.74e-07	6.34e-06	AGPAT9
ENSG00000143751	53.7716	-3.84389	0.763544	-5.03428	4.8e-07	6.4e-06	SDE2
ENSG00000235449	22.2524	0.728681	0.144749	5.03409	4.8e-07	6.41e-06	RP11-480I12.2
ENSG00000248988	21.7336	1.34407	0.267033	5.03336	4.82e-07	6.42e-06	RP11-815N9.2
ENSG00000166986	314.481	1.93898	0.385318	5.03215	4.85e-07	6.46e-06	MARS
ENSG00000035499	24.8433	4.18558	0.832069	5.03032	4.9e-07	6.52e-06	DEPDC1B
ENSG00000144645	8.96488	-4.66914	0.928308	-5.02974	4.91e-07	6.53e-06	OSBPL10
ENSG00000161999	10.3916	4.10576	0.816371	5.02928	4.92e-07	6.54e-06	JMJD8
ENSG00000189403	259.601	-0.965437	0.192017	-5.02788	4.96e-07	6.59e-06	HMGB1
ENSG00000119865	8.43482	6.90282	1.37303	5.02742	4.97e-07	6.6e-06	CNRIP1
ENSG00000228203	5.41086	8.26682	1.6445	5.02695	4.98e-07	6.61e-06	RNF144A-AS1
ENSG00000130706	164.717	2.10049	0.41795	5.02569	5.02e-07	6.65e-06	ADRM1
ENSG00000226745	17.8213	0.892449	0.177616	5.0246	5.04e-07	6.68e-06	RP11-115D7.3
ENSG00000204713	107.999	2.59381	0.516245	5.02437	5.05e-07	6.68e-06	TRIM27
ENSG00000233834	14.0498	6.53712	1.30134	5.02338	5.08e-07	6.71e-06	AC005083.1
ENSG00000198134	19.4427	0.675947	0.13457	5.02302	5.09e-07	6.72e-06	RP11-267J23.4
ENSG00000224411	243.768	0.845858	0.168453	5.02132	5.13e-07	6.77e-06	HSP90AA2P
ENSG00000270022	6.67162	-6.06286	1.20747	-5.02113	5.14e-07	6.77e-06	RNU12
ENSG00000151150	20.0498	-4.86797	0.969528	-5.02097	5.14e-07	6.78e-06	ANK3
ENSG00000170889	657.727	-0.72953	0.145411	-5.017	5.25e-07	6.91e-06	RPS9
ENSG00000251562	7756.9	-0.955977	0.190546	-5.01705	5.25e-07	6.91e-06	MALAT1
ENSG00000105339	34.8239	-4.60341	0.917949	-5.01489	5.31e-07	6.98e-06	DENND3
ENSG00000213383	21.4897	1.90409	0.379732	5.01429	5.32e-07	6.99e-06	AC104297.1
ENSG00000019582	7278.12	-0.867653	0.173202	-5.00948	5.46e-07	7.17e-06	CD74
ENSG00000139239	272.918	-0.540187	0.107861	-5.00817	5.5e-07	7.21e-06	RPL14P1
ENSG00000160445	24.0557	-3.68387	0.735656	-5.0076	5.51e-07	7.22e-06	ZER1
ENSG00000237972	7.71088	2.29186	0.458045	5.00357	5.63e-07	7.37e-06	TUBG1P
ENSG00000255547	6.98174	2.00479	0.401126	4.99791	5.8e-07	7.59e-06	RPA2P3
ENSG00000116560	316.97	-1.37236	0.274621	-4.9973	5.81e-07	7.6e-06	SFPQ
ENSG00000228938	1.11785	0.992468	0.198599	4.99734	5.81e-07	7.6e-06	SNRPD2P1
ENSG00000145687	367.57	-1.74158	0.348552	-4.99662	5.83e-07	7.62e-06	SSBP2
ENSG00000169213	15.7387	6.19871	1.24068	4.99624	5.85e-07	7.63e-06	RAB3B
ENSG00000171530	145.975	1.53931	0.308204	4.99445	5.9e-07	7.69e-06	TBCA
ENSG00000223745	230.714	-2.47296	0.495208	-4.99378	5.92e-07	7.72e-06	RP4-717I23.3
ENSG00000226466	10.4148	2.08149	0.416857	4.99331	5.94e-07	7.73e-06	RPA2P2
ENSG00000006327	69.8352	3.59312	0.719627	4.99304	5.94e-07	7.73e-06	TNFRSF12A
ENSG00000166997	9.61474	6.06124	1.21396	4.99295	5.95e-07	7.73e-06	CNPY4
ENSG00000259704	8.81654	-6.31726	1.26563	-4.99138	5.99e-07	7.79e-06	CTD-3094K11.1
ENSG00000184357	9.38892	-5.36565	1.07502	-4.99119	6e-07	7.79e-06	HIST1H1B
ENSG00000267041	6.11858	4.42703	0.887162	4.99011	6.03e-07	7.83e-06	ZNF850
ENSG00000196204	35.5041	2.43835	0.489038	4.98601	6.16e-07	7.99e-06	RNF216P1
ENSG00000137168	118.277	2.92205	0.586188	4.98483	6.2e-07	8.03e-06	PPIL1
ENSG00000138835	13.9383	-5.06376	1.01709	-4.97868	6.4e-07	8.29e-06	RGS3
ENSG00000160818	97.4355	2.61877	0.52607	4.97798	6.43e-07	8.31e-06	GPATCH4
ENSG00000250746	8.93527	-1.43304	0.287943	-4.97681	6.46e-07	8.35e-06	RP11-39C10.1
ENSG00000106829	39.1932	-3.28449	0.660292	-4.97431	6.55e-07	8.46e-06	TLE4
ENSG00000171863	169.353	0.655109	0.131725	4.97333	6.58e-07	8.49e-06	RPS7
ENSG00000105447	119.183	2.81899	0.567182	4.97017	6.69e-07	8.63e-06	GRWD1
ENSG00000215900	16.3627	1.43865	0.289532	4.96887	6.73e-07	8.68e-06	SEPW1P
ENSG00000143947	555.117	0.484571	0.0975365	4.9681	6.76e-07	8.71e-06	RPS27A
ENSG00000104738	155.391	2.88052	0.57998	4.96659	6.81e-07	8.77e-06	MCM4
ENSG00000083799	162.075	-2.49452	0.502389	-4.96532	6.86e-07	8.82e-06	CYLD
ENSG00000119965	8.87901	5.85716	1.17973	4.96482	6.88e-07	8.83e-06	C10orf88
ENSG00000207205	11.5978	-5.68772	1.14569	-4.96446	6.89e-07	8.84e-06	RNVU1-15
ENSG00000116675	36.501	4.4016	0.887087	4.96186	6.98e-07	8.96e-06	DNAJC6
ENSG00000139734	12.2775	3.54323	0.71474	4.95737	7.15e-07	9.16e-06	DIAPH3
ENSG00000105988	104.817	1.53527	0.309864	4.95466	7.25e-07	9.28e-06	NHP2P1
ENSG00000173113	291.231	1.38267	0.27911	4.95386	7.28e-07	9.31e-06	TRMT112
ENSG00000116521	177.462	2.25845	0.455946	4.95334	7.3e-07	9.33e-06	SCAMP3
ENSG00000166226	651.786	1.55212	0.313513	4.95073	7.39e-07	9.45e-06	CCT2
ENSG00000102221	11.15	5.42635	1.09637	4.94938	7.45e-07	9.51e-06	JADE3
ENSG00000135446	267.36	2.21794	0.448141	4.9492	7.45e-07	9.51e-06	CDK4
ENSG00000135045	5.80596	5.25252	1.06151	4.94815	7.49e-07	9.56e-06	C9orf40
ENSG00000134884	284.444	-1.06521	0.215316	-4.94718	7.53e-07	9.6e-06	ARGLU1
ENSG00000113643	256.988	2.22179	0.449153	4.94662	7.55e-07	9.62e-06	RARS
ENSG00000115902	38.7439	3.53237	0.714346	4.9449	7.62e-07	9.69e-06	SLC1A4
ENSG00000069482	7.58628	5.45466	1.10384	4.94155	7.75e-07	9.85e-06	GAL
ENSG00000176435	31.8439	-6.20938	1.25653	-4.94167	7.75e-07	9.85e-06	CLEC14A
ENSG00000131043	73.403	3.43657	0.695832	4.93879	7.86e-07	9.98e-06	AAR2
ENSG00000176261	54.0173	2.7032	0.547472	4.93762	7.91e-07	1e-05	ZBTB8OS
ENSG00000152778	37.0088	4.27391	0.865674	4.93709	7.93e-07	1.01e-05	IFIT5
ENSG00000075426	37.8383	-3.14038	0.636151	-4.93653	7.95e-07	1.01e-05	FOSL2
ENSG00000225693	5.47039	1.84123	0.373221	4.93336	8.08e-07	1.02e-05	LAGE3P1
ENSG00000255265	0.847161	2.27579	0.461403	4.93233	8.13e-07	1.03e-05	TMA16P1
ENSG00000122026	67.4469	-1.31703	0.267183	-4.9293	8.25e-07	1.04e-05	RPL21
ENSG00000157870	9.94832	4.95422	1.00591	4.92513	8.43e-07	1.07e-05	FAM213B
ENSG00000063761	5.54709	7.50541	1.52396	4.92494	8.44e-07	1.07e-05	ADCK1
ENSG00000150779	129.643	1.9169	0.389256	4.92452	8.46e-07	1.07e-05	TIMM8B
ENSG00000077238	32.225	3.48187	0.70711	4.92408	8.48e-07	1.07e-05	IL4R
ENSG00000105865	14.4287	5.06758	1.02914	4.92409	8.48e-07	1.07e-05	DUS4L
ENSG00000141198	5.40087	5.48101	1.11318	4.92375	8.49e-07	1.07e-05	TOM1L1
ENSG00000211896	3.29368	-1.31448	0.267018	-4.92282	8.53e-07	1.07e-05	IGHG1
ENSG00000266932	1.22787	3.03046	0.615879	4.92054	8.63e-07	1.08e-05	AC006116.13
ENSG00000196123	3.21565	4.31163	0.876539	4.91892	8.7e-07	1.09e-05	KIAA0895L
ENSG00000178573	4.80936	-4.17966	0.849744	-4.91873	8.71e-07	1.09e-05	MAF
ENSG00000268234	4.81327	2.12618	0.43235	4.91773	8.76e-07	1.1e-05	FKBP4P6
ENSG00000134323	5.39741	4.42087	0.899193	4.91649	8.81e-07	1.1e-05	MYCN
ENSG00000109787	62.8609	-3.59108	0.730518	-4.9158	8.84e-07	1.11e-05	KLF3
ENSG00000227968	7.47873	1.8931	0.385101	4.91584	8.84e-07	1.11e-05	BUB3P1
ENSG00000127511	29.4221	3.32585	0.676802	4.91406	8.92e-07	1.12e-05	SIN3B
ENSG00000100522	30.9917	3.09682	0.630782	4.90949	9.13e-07	1.14e-05	GNPNAT1
ENSG00000127528	5.17623	-6.5135	1.32739	-4.90698	9.25e-07	1.15e-05	KLF2
ENSG00000106852	5.15128	5.49525	1.12033	4.90503	9.34e-07	1.17e-05	LHX6
ENSG00000128626	180.043	2.45919	0.501376	4.90488	9.35e-07	1.17e-05	MRPS12
ENSG00000178409	17.1345	4.5976	0.93738	4.90474	9.36e-07	1.17e-05	BEND3
ENSG00000231007	9.21679	3.1286	0.637934	4.90426	9.38e-07	1.17e-05	CDC20P1
ENSG00000143995	274.355	-1.67222	0.341039	-4.90332	9.42e-07	1.17e-05	MEIS1
ENSG00000000003	4.02201	8.39611	1.71245	4.90299	9.44e-07	1.17e-05	TSPAN6
ENSG00000113448	72.5602	-2.37495	0.484863	-4.89819	9.67e-07	1.2e-05	PDE4D
ENSG00000280079	8.95679	4.79368	0.97882	4.89741	9.71e-07	1.21e-05	CTC-260E6.4
ENSG00000100216	211.251	1.73232	0.353996	4.89362	9.9e-07	1.23e-05	TOMM22
ENSG00000178338	4.19196	4.59585	0.939709	4.89072	1e-06	1.24e-05	ZNF354B
ENSG00000271198	41.477	1.70515	0.348646	4.89077	1e-06	1.24e-05	VDAC3P1
ENSG00000120616	81.7633	-2.37091	0.485215	-4.88631	1.03e-06	1.27e-05	EPC1
ENSG00000212829	6.79226	1.41664	0.289961	4.88561	1.03e-06	1.28e-05	RPS26P3
ENSG00000152484	18.8805	-3.40566	0.697275	-4.88424	1.04e-06	1.28e-05	USP12
ENSG00000166166	19.2119	4.75305	0.973308	4.8834	1.04e-06	1.29e-05	TRMT61A
ENSG00000106624	21.4487	3.81966	0.782432	4.88178	1.05e-06	1.3e-05	AEBP1
ENSG00000224437	2.40221	3.38438	0.693274	4.88173	1.05e-06	1.3e-05	PIGUP1
ENSG00000225715	21.7257	1.22329	0.250709	4.87935	1.06e-06	1.31e-05	RP11-325E14.5
ENSG00000003402	229.939	-1.90615	0.390706	-4.87873	1.07e-06	1.32e-05	CFLAR
ENSG00000113845	184.762	2.48306	0.509301	4.87543	1.09e-06	1.34e-05	TIMMDC1
ENSG00000227682	33.7899	1.07712	0.22113	4.87098	1.11e-06	1.37e-05	ATP5A1P2
ENSG00000187193	3.94412	3.50264	0.7196	4.86748	1.13e-06	1.39e-05	MT1X
ENSG00000213341	31.2556	3.80577	0.782035	4.8665	1.14e-06	1.4e-05	CHUK
ENSG00000132963	670.775	0.968692	0.199089	4.86562	1.14e-06	1.4e-05	POMP
ENSG00000111665	19.8626	3.94772	0.811451	4.86502	1.14e-06	1.4e-05	CDCA3
ENSG00000115204	258.094	2.2553	0.463571	4.86505	1.14e-06	1.4e-05	MPV17
ENSG00000228167	0.716031	2.0818	0.427973	4.86434	1.15e-06	1.41e-05	RP11-489C13.1
ENSG00000170846	9.9645	5.00615	1.02928	4.86375	1.15e-06	1.41e-05	AC093323.3
ENSG00000281358	1.81735	-4.09964	0.842979	-4.86328	1.15e-06	1.41e-05	RASSF1-AS1
ENSG00000159399	14.2624	2.80439	0.57685	4.86155	1.16e-06	1.42e-05	HK2
ENSG00000174233	9.24058	5.14354	1.05812	4.86102	1.17e-06	1.43e-05	ADCY6
ENSG00000109445	152.933	2.35389	0.484316	4.86024	1.17e-06	1.43e-05	ZNF330
ENSG00000230207	139.025	0.749767	0.154277	4.85987	1.17e-06	1.43e-05	RPL4P5
ENSG00000143771	133.889	2.03839	0.419806	4.85555	1.2e-06	1.46e-05	CNIH4
ENSG00000199377	1.86289	-5.82312	1.2	-4.8526	1.22e-06	1.48e-05	RNU5F-1
ENSG00000138413	142.707	2.77048	0.571109	4.85106	1.23e-06	1.49e-05	IDH1
ENSG00000219565	11.0398	2.32495	0.479352	4.8502	1.23e-06	1.5e-05	ZNF259P1
ENSG00000196943	8.4612	5.34845	1.1028	4.84989	1.24e-06	1.5e-05	NOP9
ENSG00000182117	540.156	1.05067	0.216653	4.84954	1.24e-06	1.5e-05	NOP10
ENSG00000135829	320.686	1.69416	0.349509	4.84724	1.25e-06	1.52e-05	DHX9
ENSG00000183943	17.0258	4.18497	0.863455	4.84678	1.25e-06	1.52e-05	PRKX
ENSG00000236480	24.8111	1.01151	0.208775	4.84499	1.27e-06	1.53e-05	PKMP1
ENSG00000235064	38.3577	1.07138	0.221426	4.83852	1.31e-06	1.58e-05	SLC25A5P2
ENSG00000225131	43.3424	1.30843	0.270458	4.83784	1.31e-06	1.59e-05	PSME2P2
ENSG00000178741	490.942	1.43823	0.297411	4.83581	1.33e-06	1.6e-05	COX5A
ENSG00000047365	62.2956	-3.18049	0.657719	-4.83563	1.33e-06	1.6e-05	ARAP2
ENSG00000110651	44.1391	3.09953	0.641086	4.83482	1.33e-06	1.61e-05	CD81
ENSG00000123353	97.6873	2.23613	0.4626	4.83382	1.34e-06	1.62e-05	ORMDL2
ENSG00000144306	13.8362	4.56705	0.944953	4.8331	1.34e-06	1.62e-05	SCRN3
ENSG00000115514	120.765	2.26877	0.46951	4.83221	1.35e-06	1.63e-05	TXNDC9
ENSG00000214857	1.67173	0.955872	0.197837	4.83163	1.35e-06	1.63e-05	SHFM1P1
ENSG00000143457	49.9333	3.2384	0.670575	4.82928	1.37e-06	1.65e-05	GOLPH3L
ENSG00000168612	8.21184	3.38207	0.700362	4.82903	1.37e-06	1.65e-05	ZSWIM1
ENSG00000111716	1999.17	0.898671	0.186169	4.82718	1.38e-06	1.66e-05	LDHB
ENSG00000088826	37.0046	-4.64627	0.962656	-4.82651	1.39e-06	1.67e-05	SMOX
ENSG00000188171	9.29085	3.84838	0.798033	4.82234	1.42e-06	1.7e-05	ZNF626
ENSG00000239900	264.606	2.26156	0.469023	4.82186	1.42e-06	1.71e-05	ADSL
ENSG00000261151	1.62526	2.77654	0.575817	4.82191	1.42e-06	1.71e-05	RP11-332G1.1
ENSG00000116133	90.6825	2.91593	0.604812	4.82121	1.43e-06	1.71e-05	DHCR24
ENSG00000136436	214.31	-2.09601	0.434769	-4.82096	1.43e-06	1.71e-05	CALCOCO2
ENSG00000117411	5.67594	5.04675	1.04703	4.82007	1.44e-06	1.72e-05	B4GALT2
ENSG00000147164	8.39291	4.88711	1.01516	4.81411	1.48e-06	1.77e-05	SNX12
ENSG00000167508	68.5828	3.09142	0.642221	4.81365	1.48e-06	1.77e-05	MVD
ENSG00000132330	5.42918	3.19734	0.664492	4.8117	1.5e-06	1.79e-05	SCLY
ENSG00000155506	98.3154	2.02758	0.421373	4.81183	1.5e-06	1.79e-05	LARP1
ENSG00000172738	13.5795	-6.21863	1.29278	-4.81028	1.51e-06	1.8e-05	TMEM217
ENSG00000079246	883.116	1.25407	0.260741	4.80964	1.51e-06	1.8e-05	XRCC5
ENSG00000218350	18.6496	2.08549	0.433922	4.80614	1.54e-06	1.83e-05	LYPLA1P3
ENSG00000236680	14.3568	1.70809	0.355411	4.80596	1.54e-06	1.83e-05	RP11-296P7.4
ENSG00000107371	107.288	2.33393	0.486263	4.79974	1.59e-06	1.89e-05	EXOSC3
ENSG00000274828	7.32957	7.3309	1.52748	4.79935	1.59e-06	1.89e-05	RP11-567M16.6
ENSG00000105835	68.2723	-2.3737	0.494644	-4.7988	1.6e-06	1.9e-05	NAMPT
ENSG00000243156	11.5101	3.75463	0.782993	4.79523	1.62e-06	1.93e-05	MICAL3
ENSG00000175756	175.704	2.18589	0.45587	4.79499	1.63e-06	1.93e-05	AURKAIP1
ENSG00000166896	23.2786	4.18901	0.875212	4.78629	1.7e-06	2.01e-05	XRCC6BP1
ENSG00000114026	29.0611	3.31721	0.693143	4.78575	1.7e-06	2.02e-05	OGG1
ENSG00000137193	198.522	2.25742	0.471999	4.78268	1.73e-06	2.05e-05	PIM1
ENSG00000236165	1.59812	3.45427	0.722228	4.78279	1.73e-06	2.05e-05	PRADC1P1
ENSG00000213440	20.1571	0.965307	0.201896	4.78121	1.74e-06	2.06e-05	H2AFZP1
ENSG00000138433	104.894	-2.23344	0.467154	-4.78096	1.74e-06	2.06e-05	CIR1
ENSG00000146828	4.33684	5.06378	1.05917	4.78091	1.75e-06	2.06e-05	SLC12A9
ENSG00000198954	43.7459	4.08678	0.855432	4.77745	1.78e-06	2.09e-05	KIF1BP
ENSG00000040608	3.96738	5.79518	1.21355	4.7754	1.79e-06	2.11e-05	RTN4R
ENSG00000151366	90.8434	1.43514	0.300629	4.77379	1.81e-06	2.13e-05	NDUFC2
ENSG00000145736	7.88065	2.07851	0.435555	4.7721	1.82e-06	2.15e-05	GTF2H2
ENSG00000172172	289.085	1.89224	0.396574	4.77146	1.83e-06	2.15e-05	MRPL13
ENSG00000090054	74.4636	2.72886	0.571936	4.77126	1.83e-06	2.15e-05	SPTLC1
ENSG00000145912	178.666	1.55374	0.325865	4.76804	1.86e-06	2.19e-05	NHP2
ENSG00000163597	40.3479	1.93734	0.406486	4.76606	1.88e-06	2.21e-05	SNHG16
ENSG00000114784	362.457	-1.47228	0.308931	-4.76573	1.88e-06	2.21e-05	EIF1B
ENSG00000136059	13.3683	5.30188	1.11278	4.76454	1.89e-06	2.22e-05	VILL
ENSG00000143612	275.024	2.00801	0.421788	4.7607	1.93e-06	2.26e-05	C1orf43
ENSG00000236357	1.41415	2.03626	0.427961	4.75805	1.95e-06	2.29e-05	EI24P1
ENSG00000262246	14.0298	3.69337	0.776579	4.75595	1.98e-06	2.31e-05	CORO7
ENSG00000100029	97.7477	2.61935	0.550771	4.75578	1.98e-06	2.31e-05	PES1
ENSG00000162591	9.93883	-5.03464	1.05868	-4.75558	1.98e-06	2.31e-05	MEGF6
ENSG00000227440	0.567016	3.02124	0.635329	4.7554	1.98e-06	2.31e-05	ATP5G1P4
ENSG00000130713	88.8618	2.96543	0.623902	4.75303	2e-06	2.34e-05	EXOSC2
ENSG00000213650	9.04434	1.17842	0.248057	4.75061	2.03e-06	2.36e-05	RP11-760D2.7
ENSG00000217801	42.9951	3.78245	0.796187	4.7507	2.03e-06	2.36e-05	RP11-465B22.3
ENSG00000198668	668.582	1.22228	0.25739	4.74874	2.05e-06	2.38e-05	CALM1
ENSG00000184205	44.5256	-3.45967	0.728865	-4.74666	2.07e-06	2.41e-05	TSPYL2
ENSG00000182180	160.305	2.14506	0.451998	4.74574	2.08e-06	2.42e-05	MRPS16
ENSG00000109686	7.14583	-5.61907	1.18412	-4.74536	2.08e-06	2.42e-05	SH3D19
ENSG00000240392	1.24733	-0.927602	0.195658	-4.74093	2.13e-06	2.47e-05	RPL9P3
ENSG00000042753	129.739	1.9396	0.409204	4.73993	2.14e-06	2.48e-05	AP2S1
ENSG00000183283	622.372	-1.14833	0.242274	-4.73981	2.14e-06	2.48e-05	DAZAP2
ENSG00000143753	229.847	1.84336	0.389066	4.73792	2.16e-06	2.5e-05	DEGS1
ENSG00000255397	42.5332	1.83859	0.388085	4.73761	2.16e-06	2.5e-05	AC022182.2
ENSG00000117226	27.5848	-3.90823	0.825103	-4.73666	2.17e-06	2.51e-05	GBP3
ENSG00000162374	33.1537	-5.67818	1.19915	-4.73518	2.19e-06	2.53e-05	ELAVL4
ENSG00000162078	6.55909	-7.32962	1.54801	-4.73485	2.19e-06	2.53e-05	ZG16B
ENSG00000228507	4.59055	1.99143	0.420614	4.73458	2.2e-06	2.54e-05	DAP3P2
ENSG00000128050	290.138	2.069	0.437022	4.73433	2.2e-06	2.54e-05	PAICS
ENSG00000071967	37.0878	3.45526	0.729964	4.73346	2.21e-06	2.55e-05	CYBRD1
ENSG00000230849	2.45966	2.05983	0.435219	4.73286	2.21e-06	2.55e-05	GOT2P2
ENSG00000109667	5.27212	5.40407	1.14239	4.73049	2.24e-06	2.58e-05	SLC2A9
ENSG00000155636	23.0931	3.99177	0.843872	4.73031	2.24e-06	2.58e-05	RBM45
ENSG00000035403	103.161	3.03928	0.64255	4.73003	2.24e-06	2.58e-05	VCL
ENSG00000248191	0.515012	2.14346	0.45321	4.72952	2.25e-06	2.59e-05	PES1P1
ENSG00000181991	90.0245	2.41909	0.511547	4.72896	2.26e-06	2.59e-05	MRPS11
ENSG00000137547	300.755	1.99643	0.422321	4.72729	2.28e-06	2.61e-05	MRPL15
ENSG00000259020	36.2319	0.624891	0.132232	4.72572	2.29e-06	2.63e-05	RP11-529H20.3
ENSG00000183011	162.188	1.90028	0.402194	4.72478	2.3e-06	2.64e-05	NAA38
ENSG00000167797	130.469	2.36287	0.500436	4.72163	2.34e-06	2.68e-05	CDK2AP2
ENSG00000015532	9.3616	3.65841	0.774966	4.72073	2.35e-06	2.69e-05	XYLT2
ENSG00000143319	46.0883	2.87688	0.609793	4.7178	2.38e-06	2.73e-05	ISG20L2
ENSG00000131016	266.316	3.73385	0.791551	4.71713	2.39e-06	2.74e-05	AKAP12
ENSG00000059573	128.597	2.65141	0.562103	4.71696	2.39e-06	2.74e-05	ALDH18A1
ENSG00000242992	1.60859	-1.37258	0.291039	-4.71615	2.4e-06	2.75e-05	FTH1P4
ENSG00000254023	1.79449	0.744644	0.157921	4.7153	2.41e-06	2.75e-05	PKMP4
ENSG00000124831	241.781	-1.45421	0.308625	-4.71189	2.45e-06	2.8e-05	LRRFIP1
ENSG00000110852	252.071	-1.55546	0.330186	-4.71086	2.47e-06	2.81e-05	CLEC2B
ENSG00000109016	56.5349	3.64239	0.773567	4.70856	2.49e-06	2.84e-05	DHRS7B
ENSG00000189343	184.676	-0.476225	0.101145	-4.70833	2.5e-06	2.84e-05	RPS2P46
ENSG00000145916	25.4356	3.99338	0.848178	4.70818	2.5e-06	2.84e-05	RMND5B
ENSG00000223550	1.18921	0.920491	0.195519	4.70793	2.5e-06	2.85e-05	SNRPBP1
ENSG00000162222	68.7778	3.00882	0.639149	4.70754	2.51e-06	2.85e-05	TTC9C
ENSG00000118096	37.6781	3.74232	0.795098	4.70674	2.52e-06	2.86e-05	IFT46
ENSG00000262962	2.16547	1.55869	0.331247	4.70552	2.53e-06	2.87e-05	KARSP3
ENSG00000253517	10.5527	0.89629	0.190687	4.70031	2.6e-06	2.95e-05	XRCC6P4
ENSG00000010327	75.427	2.78132	0.591768	4.70001	2.6e-06	2.95e-05	STAB1
ENSG00000013392	6.98624	7.48446	1.5928	4.69894	2.62e-06	2.96e-05	RWDD2A
ENSG00000198805	366.892	1.9438	0.413723	4.6983	2.62e-06	2.97e-05	PNP
ENSG00000214535	14	-0.242949	0.0517219	-4.69722	2.64e-06	2.98e-05	RPS15AP1
ENSG00000196345	3.29398	5.05823	1.07706	4.69633	2.65e-06	2.99e-05	ZKSCAN7
ENSG00000233839	39.361	-0.146444	0.0311831	-4.69626	2.65e-06	2.99e-05	RP11-389O22.4
ENSG00000105255	11.6941	5.45349	1.16177	4.69411	2.68e-06	3.02e-05	FSD1
ENSG00000168827	97.5098	2.45519	0.52312	4.69336	2.69e-06	3.03e-05	GFM1
ENSG00000170515	145.977	1.70506	0.363314	4.69306	2.69e-06	3.03e-05	PA2G4
ENSG00000152642	16.2698	4.96769	1.05875	4.69203	2.71e-06	3.05e-05	GPD1L
ENSG00000221500	3.52694	3.28789	0.700866	4.69118	2.72e-06	3.06e-05	SNORD100
ENSG00000233467	11.2364	1.93802	0.413206	4.6902	2.73e-06	3.07e-05	U40455.1
ENSG00000248527	602.558	0.46963	0.100153	4.68913	2.74e-06	3.09e-05	MTATP6P1
ENSG00000204439	16.9143	5.04491	1.076	4.68857	2.75e-06	3.09e-05	C6orf47
ENSG00000244301	2.52268	-7.48693	1.59714	-4.68771	2.76e-06	3.1e-05	AOX3P
ENSG00000131944	8.06685	5.08812	1.08571	4.68646	2.78e-06	3.12e-05	FAAP24
ENSG00000164086	22.9881	3.32809	0.710364	4.68505	2.8e-06	3.14e-05	DUSP7
ENSG00000160058	77.2548	-3.29485	0.703481	-4.68364	2.82e-06	3.16e-05	BSDC1
ENSG00000109861	320.471	2.1109	0.450783	4.68273	2.83e-06	3.17e-05	CTSC
ENSG00000125835	566.327	1.12123	0.239467	4.6822	2.84e-06	3.18e-05	SNRPB
ENSG00000063854	31.263	3.60889	0.770989	4.68086	2.86e-06	3.2e-05	HAGH
ENSG00000159267	4.88669	4.16902	0.890905	4.67953	2.88e-06	3.21e-05	HLCS
ENSG00000167555	21.1472	-5.05533	1.08064	-4.67809	2.9e-06	3.24e-05	ZNF528
ENSG00000238132	4.3182	-3.25597	0.696143	-4.67715	2.91e-06	3.25e-05	CASC4P1
ENSG00000227939	183.922	-0.494711	0.105776	-4.67698	2.91e-06	3.25e-05	RPL3P2
ENSG00000107833	15.7489	3.71332	0.794232	4.67536	2.93e-06	3.27e-05	NPM3
ENSG00000233020	1.61062	2.17608	0.465467	4.67505	2.94e-06	3.28e-05	RP11-42O15.2
ENSG00000216775	4.49317	7.45816	1.59576	4.67373	2.96e-06	3.29e-05	RP1-152L7.5
ENSG00000100097	103.538	2.78154	0.595239	4.67297	2.97e-06	3.3e-05	LGALS1
ENSG00000125901	116.923	2.69627	0.577113	4.672	2.98e-06	3.32e-05	MRPS26
ENSG00000182774	360.646	0.589402	0.126154	4.67209	2.98e-06	3.32e-05	RPS17
ENSG00000103047	9.82972	4.94151	1.05814	4.67001	3.01e-06	3.35e-05	TANGO6
ENSG00000273015	98.1953	-3.07497	0.658515	-4.66955	3.02e-06	3.35e-05	RP11-352M15.2
ENSG00000231690	0.968684	-0.916434	0.196421	-4.66566	3.08e-06	3.41e-05	LINC00574
ENSG00000249176	3.13528	2.21889	0.475597	4.66548	3.08e-06	3.41e-05	RP11-304F15.5
ENSG00000267319	6.15438	-1.43343	0.307283	-4.66486	3.09e-06	3.42e-05	CTD-2528L19.3
ENSG00000119535	143.638	-2.36527	0.507289	-4.66256	3.12e-06	3.46e-05	CSF3R
ENSG00000215349	38.911	2.36305	0.506884	4.66192	3.13e-06	3.46e-05	MRPL3P1
ENSG00000236257	4.04934	1.99244	0.427378	4.662	3.13e-06	3.46e-05	EI24P2
ENSG00000112658	3.83882	4.90144	1.05142	4.66173	3.14e-06	3.46e-05	SRF
ENSG00000244043	4.12543	1.29155	0.277058	4.66165	3.14e-06	3.46e-05	RPS27P27
ENSG00000110717	330.003	1.84362	0.39552	4.66125	3.14e-06	3.47e-05	NDUFS8
ENSG00000144802	105.116	-2.56866	0.551213	-4.66001	3.16e-06	3.49e-05	NFKBIZ
ENSG00000214455	9.90035	2.39436	0.513987	4.6584	3.19e-06	3.51e-05	RCN1P2
ENSG00000164715	9.2122	-4.40525	0.945896	-4.65723	3.2e-06	3.53e-05	LMTK2
ENSG00000242715	10.219	3.97167	0.852781	4.65732	3.2e-06	3.53e-05	CCDC169
ENSG00000099194	210.074	2.20561	0.473837	4.65479	3.24e-06	3.57e-05	SCD
ENSG00000099341	329.573	1.69156	0.363398	4.65484	3.24e-06	3.57e-05	PSMD8
ENSG00000230626	2.87867	3.51569	0.755624	4.6527	3.28e-06	3.6e-05	RP11-286H14.4
ENSG00000233730	3.78614	-6.57471	1.41348	-4.65144	3.3e-06	3.62e-05	RP4-666F24.3
ENSG00000126858	38.4593	3.31508	0.712778	4.65092	3.3e-06	3.63e-05	RHOT1
ENSG00000135698	107.815	2.5084	0.539373	4.65059	3.31e-06	3.63e-05	MPHOSPH6
ENSG00000130255	874.157	0.392562	0.0844178	4.65023	3.32e-06	3.63e-05	RPL36
ENSG00000218902	28.0515	0.647374	0.139228	4.64973	3.32e-06	3.64e-05	PTMAP3
ENSG00000177410	164.195	-0.911141	0.196066	-4.6471	3.37e-06	3.69e-05	ZFAS1
ENSG00000138111	12.0754	4.06073	0.874782	4.64199	3.45e-06	3.77e-05	TMEM180
ENSG00000217128	189.06	-1.45329	0.313075	-4.64199	3.45e-06	3.77e-05	FNIP1
ENSG00000181218	13.4594	-4.31403	0.929781	-4.63984	3.49e-06	3.81e-05	HIST3H2A
ENSG00000157404	121.645	-2.5744	0.555033	-4.63828	3.51e-06	3.84e-05	KIT
ENSG00000216285	0.789137	1.72418	0.372139	4.63317	3.6e-06	3.93e-05	RP11-490H24.5
ENSG00000108840	40.8916	-3.80066	0.82037	-4.63285	3.61e-06	3.93e-05	HDAC5
ENSG00000187840	404.033	1.98472	0.428537	4.63139	3.63e-06	3.96e-05	EIF4EBP1
ENSG00000112742	16.3032	3.98028	0.859823	4.62919	3.67e-06	4e-05	TTK
ENSG00000265545	19.7133	1.35728	0.29329	4.62779	3.7e-06	4.02e-05	RP11-183C12.1
ENSG00000058262	200.047	2.03122	0.439041	4.62648	3.72e-06	4.05e-05	SEC61A1
ENSG00000082641	15.6709	3.89778	0.842817	4.62471	3.75e-06	4.08e-05	NFE2L1
ENSG00000156500	17.8551	-4.55182	0.98434	-4.62423	3.76e-06	4.09e-05	FAM122C
ENSG00000229182	2.36603	1.80084	0.389473	4.62377	3.77e-06	4.09e-05	MRPS16P1
ENSG00000177842	16.4966	4.06486	0.879147	4.62364	3.77e-06	4.09e-05	ZNF620
ENSG00000179091	323.705	2.04176	0.441697	4.62253	3.79e-06	4.11e-05	CYC1
ENSG00000185658	145.647	-1.83844	0.39781	-4.62141	3.81e-06	4.13e-05	BRWD1
ENSG00000178556	2.76982	1.72828	0.374149	4.61922	3.85e-06	4.17e-05	CKS1BP6
ENSG00000146457	529.037	-0.951907	0.20618	-4.61687	3.9e-06	4.22e-05	WTAP
ENSG00000117748	272.839	2.19452	0.475441	4.61576	3.92e-06	4.24e-05	RPA2
ENSG00000185201	969.396	1.18678	0.257237	4.61358	3.96e-06	4.28e-05	IFITM2
ENSG00000197261	12.4116	6.31122	1.36806	4.61325	3.96e-06	4.28e-05	C6orf141
ENSG00000113460	171.496	2.19179	0.475166	4.61269	3.98e-06	4.29e-05	BRIX1
ENSG00000078140	106.824	2.11303	0.45812	4.61238	3.98e-06	4.3e-05	UBE2K
ENSG00000116096	7.64245	5.31795	1.15305	4.61206	3.99e-06	4.3e-05	SPR
ENSG00000232499	6.37419	-1.75073	0.379658	-4.61134	4e-06	4.31e-05	RP11-512F24.1
ENSG00000137310	20.9863	3.69328	0.801015	4.61074	4.01e-06	4.32e-05	TCF19
ENSG00000189159	129.278	2.39955	0.520474	4.61032	4.02e-06	4.33e-05	HN1
ENSG00000144381	517.65	1.30772	0.283662	4.61012	4.02e-06	4.33e-05	HSPD1
ENSG00000232202	2.6609	2.23609	0.485242	4.6082	4.06e-06	4.37e-05	AC098824.6
ENSG00000110917	81.351	2.73332	0.593184	4.60788	4.07e-06	4.37e-05	MLEC
ENSG00000179241	4.61974	5.44798	1.18244	4.60741	4.08e-06	4.38e-05	LDLRAD3
ENSG00000121964	42.1605	3.35205	0.7277	4.60636	4.1e-06	4.4e-05	GTDC1
ENSG00000136731	44.2609	2.50256	0.543331	4.60595	4.11e-06	4.4e-05	UGGT1
ENSG00000141076	188.723	2.42738	0.52701	4.60595	4.11e-06	4.4e-05	CIRH1A
ENSG00000152518	586.887	-1.48415	0.322229	-4.60588	4.11e-06	4.4e-05	ZFP36L2
ENSG00000229184	2.9507	1.181	0.256478	4.60468	4.13e-06	4.42e-05	ATP5HP2
ENSG00000213483	0.61424	2.10363	0.45703	4.60283	4.17e-06	4.46e-05	NDUFAF4P2
ENSG00000102007	278.171	1.69492	0.368268	4.60242	4.18e-06	4.47e-05	PLP2
ENSG00000198440	19.7532	4.23239	0.919737	4.60174	4.19e-06	4.48e-05	ZNF583
ENSG00000182718	242.555	1.90379	0.413945	4.59914	4.24e-06	4.53e-05	ANXA2
ENSG00000167925	12.9334	4.32788	0.941297	4.59778	4.27e-06	4.56e-05	GHDC
ENSG00000151651	103.762	-3.4191	0.743865	-4.5964	4.3e-06	4.58e-05	ADAM8
ENSG00000131263	173.133	-1.99644	0.434431	-4.59554	4.32e-06	4.6e-05	RLIM
ENSG00000121966	88.7952	-3.52743	0.767946	-4.59333	4.36e-06	4.65e-05	CXCR4
ENSG00000180884	28.54	-4.99886	1.08838	-4.59292	4.37e-06	4.65e-05	ZNF792
ENSG00000054983	9.12873	-4.45933	0.971641	-4.58948	4.44e-06	4.72e-05	GALC
ENSG00000133639	90.7292	-2.57735	0.561576	-4.5895	4.44e-06	4.72e-05	BTG1
ENSG00000125743	690.917	0.91451	0.199327	4.58798	4.48e-06	4.76e-05	SNRPD2
ENSG00000260490	57.3501	0.869239	0.189532	4.58623	4.51e-06	4.79e-05	MYL12BP1
ENSG00000228599	3.00193	-3.3591	0.732479	-4.58594	4.52e-06	4.8e-05	RPL7P52
ENSG00000235376	6.17268	2.78071	0.60646	4.58515	4.54e-06	4.81e-05	RPEL1
ENSG00000108829	69.792	2.75621	0.601148	4.58491	4.54e-06	4.81e-05	LRRC59
ENSG00000136908	128.65	2.31158	0.50428	4.58392	4.56e-06	4.83e-05	DPM2
ENSG00000105677	300.015	1.94513	0.424357	4.5837	4.57e-06	4.84e-05	TMEM147
ENSG00000095951	34.0702	-4.1334	0.901919	-4.5829	4.59e-06	4.85e-05	HIVEP1
ENSG00000102908	228.915	-1.75393	0.382821	-4.58159	4.61e-06	4.88e-05	NFAT5
ENSG00000152422	23.6916	3.72887	0.813972	4.58107	4.63e-06	4.89e-05	XRCC4
ENSG00000224953	6.19748	1.20445	0.262967	4.58023	4.64e-06	4.91e-05	SRIP3
ENSG00000240342	239.3	-0.446626	0.0975212	-4.57978	4.65e-06	4.91e-05	RPS2P5
ENSG00000236814	74.8742	1.78909	0.390938	4.5764	4.73e-06	4.99e-05	RP11-446E9.1
ENSG00000236015	2.96648	1.95545	0.42762	4.57286	4.81e-06	5.07e-05	AC011290.5
ENSG00000178429	4.40582	-0.375985	0.0822505	-4.57122	4.85e-06	5.11e-05	RPS3AP5
ENSG00000104064	203.037	-1.90651	0.417201	-4.56977	4.88e-06	5.14e-05	GABPB1
ENSG00000179115	221.329	2.21436	0.484775	4.56781	4.93e-06	5.19e-05	FARSA
ENSG00000177954	292.315	-0.531762	0.116458	-4.56613	4.97e-06	5.23e-05	RPS27
ENSG00000198554	49.1871	3.23304	0.708322	4.56436	5.01e-06	5.27e-05	WDHD1
ENSG00000075131	61.5777	2.90341	0.636185	4.56379	5.02e-06	5.27e-05	TIPIN
ENSG00000156261	605.522	1.42725	0.312732	4.5638	5.02e-06	5.27e-05	CCT8
ENSG00000168389	4.48808	5.37925	1.17958	4.56031	5.11e-06	5.36e-05	MFSD2A
ENSG00000112414	25.9701	-3.91308	0.858392	-4.55862	5.15e-06	5.4e-05	ADGRG6
ENSG00000256849	26.8444	1.43324	0.314442	4.55806	5.16e-06	5.41e-05	RP11-405A12.1
ENSG00000115484	518.137	1.40111	0.307466	4.55696	5.19e-06	5.44e-05	CCT4
ENSG00000204371	31.7604	2.54666	0.558947	4.55617	5.21e-06	5.45e-05	EHMT2
ENSG00000228589	46.1329	1.53432	0.33688	4.5545	5.25e-06	5.49e-05	SPCS2P4
ENSG00000118276	13.2684	3.90229	0.856985	4.55351	5.28e-06	5.52e-05	B4GALT6
ENSG00000099800	276.581	1.59088	0.349422	4.55288	5.29e-06	5.53e-05	TIMM13
ENSG00000141741	104.299	2.16775	0.476172	4.55244	5.3e-06	5.54e-05	MIEN1
ENSG00000204592	811.177	-1.2531	0.275313	-4.55153	5.33e-06	5.56e-05	HLA-E
ENSG00000137760	8.39845	4.9096	1.07905	4.54991	5.37e-06	5.6e-05	ALKBH8
ENSG00000263017	4.69722	1.41991	0.312217	4.54783	5.42e-06	5.65e-05	RP11-356I18.1
ENSG00000187535	7.59793	-6.04739	1.32979	-4.54762	5.43e-06	5.65e-05	IFT140
ENSG00000204852	11.7221	5.53426	1.21709	4.54714	5.44e-06	5.66e-05	TCTN1
ENSG00000229349	5.05326	0.971538	0.213662	4.54708	5.44e-06	5.66e-05	ACTG1P9
ENSG00000213465	145.235	2.14098	0.47096	4.54599	5.47e-06	5.68e-05	ARL2
ENSG00000217325	0.859613	1.61273	0.354754	4.54605	5.47e-06	5.68e-05	PRELID1P1
ENSG00000104731	26.0309	3.08302	0.678488	4.54395	5.52e-06	5.73e-05	KLHDC4
ENSG00000219986	10.4595	0.275627	0.0606761	4.54259	5.56e-06	5.77e-05	BTF3P7
ENSG00000219200	16.7115	-3.04596	0.670618	-4.54203	5.57e-06	5.78e-05	RNASEK
ENSG00000002549	146.108	2.24958	0.495547	4.5396	5.64e-06	5.84e-05	LAP3
ENSG00000103018	222.952	1.92595	0.424265	4.53948	5.64e-06	5.84e-05	CYB5B
ENSG00000248854	15.067	1.60042	0.352607	4.53881	5.66e-06	5.86e-05	HNRNPH1P3
ENSG00000116525	2.91475	5.50248	1.21274	4.53724	5.7e-06	5.9e-05	TRIM62
ENSG00000111912	104.506	-2.27899	0.502328	-4.53685	5.71e-06	5.91e-05	NCOA7
ENSG00000183605	69.9756	2.95	0.650264	4.53661	5.72e-06	5.91e-05	SFXN4
ENSG00000235560	6.08846	4.56495	1.00628	4.53646	5.72e-06	5.91e-05	AC002310.12
ENSG00000235272	12.1112	1.9329	0.426168	4.53554	5.75e-06	5.93e-05	FAM103A2P
ENSG00000132361	12.8998	2.78635	0.614379	4.53523	5.75e-06	5.94e-05	CLUH
ENSG00000226816	6.91828	7.12025	1.57009	4.53493	5.76e-06	5.94e-05	AC005082.12
ENSG00000136897	149.336	1.99913	0.440974	4.53344	5.8e-06	5.98e-05	MRPL50
ENSG00000213790	43.8608	1.84053	0.406086	4.53238	5.83e-06	6.01e-05	OLA1P1
ENSG00000090520	252.87	1.2226	0.269884	4.53008	5.9e-06	6.07e-05	DNAJB11
ENSG00000169255	19.0794	3.76305	0.830774	4.52957	5.91e-06	6.08e-05	B3GALNT1
ENSG00000184897	19.0885	-3.26856	0.721779	-4.52848	5.94e-06	6.11e-05	H1FX
ENSG00000141424	29.1415	3.62246	0.800533	4.52506	6.04e-06	6.2e-05	SLC39A6
ENSG00000079785	290.215	1.77975	0.393424	4.52373	6.08e-06	6.24e-05	DDX1
ENSG00000225972	1.23345	0.923909	0.204335	4.52155	6.14e-06	6.3e-05	MTND1P23
ENSG00000149573	97.1527	2.8906	0.639411	4.52073	6.16e-06	6.32e-05	MPZL2
ENSG00000174469	3.61017	8.25695	1.8267	4.52014	6.18e-06	6.33e-05	CNTNAP2
ENSG00000154240	28.9531	-4.83067	1.06884	-4.51953	6.2e-06	6.35e-05	CEP112
ENSG00000132950	79.597	-2.88156	0.637668	-4.51891	6.22e-06	6.36e-05	ZMYM5
ENSG00000187713	14.674	4.3082	0.953739	4.51717	6.27e-06	6.41e-05	TMEM203
ENSG00000136628	173.666	2.15939	0.478082	4.51678	6.28e-06	6.42e-05	EPRS
ENSG00000065559	51.8899	3.00159	0.664802	4.51501	6.33e-06	6.47e-05	MAP2K4
ENSG00000164402	4.59918	5.12331	1.13494	4.51415	6.36e-06	6.49e-05	2008-09-01
ENSG00000232665	0.757576	1.46306	0.324119	4.51396	6.36e-06	6.5e-05	PHBP10
ENSG00000243199	37.0949	0.65996	0.146218	4.51355	6.38e-06	6.5e-05	RP11-408P14.1
ENSG00000103404	7.3513	4.87621	1.08042	4.51325	6.38e-06	6.51e-05	USP31
ENSG00000236199	12.0938	-3.66221	0.811728	-4.51162	6.43e-06	6.56e-05	RP11-264I13.2
ENSG00000256385	19.8952	1.08591	0.24085	4.50868	6.52e-06	6.64e-05	UBE2NP1
ENSG00000277462	24.786	4.30643	0.955395	4.50749	6.56e-06	6.68e-05	ZNF670
ENSG00000111897	387.081	-1.6833	0.373531	-4.50646	6.59e-06	6.7e-05	SERINC1
ENSG00000278619	7.84608	5.01769	1.11344	4.50649	6.59e-06	6.7e-05	MRM1
ENSG00000227556	0.941258	2.05547	0.456154	4.50607	6.6e-06	6.71e-05	RP11-472F19.1
ENSG00000231445	2.69315	2.66714	0.592122	4.50437	6.66e-06	6.76e-05	TIMM8AP1
ENSG00000138385	299.389	1.24332	0.276054	4.50391	6.67e-06	6.77e-05	SSB
ENSG00000179344	295.611	-1.47925	0.328544	-4.50246	6.72e-06	6.81e-05	HLA-DQB1
ENSG00000145439	49.9534	2.90939	0.646342	4.50132	6.75e-06	6.85e-05	CBR4
ENSG00000218107	2.26508	1.47143	0.326927	4.50079	6.77e-06	6.86e-05	RP1-261G23.4
ENSG00000130208	2.55148	4.43727	0.986016	4.5002	6.79e-06	6.87e-05	APOC1
ENSG00000251669	3.66846	5.66988	1.2612	4.49563	6.94e-06	7.02e-05	FAM86EP
ENSG00000254999	333.257	1.54333	0.343366	4.49471	6.97e-06	7.05e-05	BRK1
ENSG00000212747	34.4226	3.56235	0.792594	4.49455	6.97e-06	7.05e-05	FAM127C
ENSG00000174418	0.935213	2.52324	0.561523	4.49357	7e-06	7.08e-05	RPL35P9
ENSG00000263232	41.8075	1.08054	0.240477	4.49332	7.01e-06	7.08e-05	ATP5A1P3
ENSG00000165502	562.752	0.704066	0.156766	4.49119	7.08e-06	7.15e-05	RPL36AL
ENSG00000156469	58.3633	2.70973	0.603536	4.48976	7.13e-06	7.19e-05	MTERF3
ENSG00000260494	1.12318	1.77764	0.395966	4.48937	7.14e-06	7.2e-05	AC002310.10
ENSG00000230956	15.8639	1.62757	0.36255	4.48923	7.15e-06	7.2e-05	RP3-452M16.1
ENSG00000127561	5.36573	5.43559	1.21108	4.4882	7.18e-06	7.23e-05	SYNGR3
ENSG00000118263	43.7544	-3.978	0.886349	-4.48807	7.19e-06	7.23e-05	KLF7
ENSG00000167085	159.911	1.71482	0.382098	4.48792	7.19e-06	7.23e-05	PHB
ENSG00000085644	5.16203	4.9093	1.09406	4.48724	7.22e-06	7.25e-05	ZNF213
ENSG00000106077	12.0017	4.35243	0.970303	4.48564	7.27e-06	7.3e-05	ABHD11
ENSG00000167625	12.8502	4.86015	1.08362	4.48509	7.29e-06	7.32e-05	ZNF526
ENSG00000101938	23.8466	-3.92928	0.876341	-4.48373	7.33e-06	7.36e-05	CHRDL1
ENSG00000135940	438.187	1.1104	0.247931	4.47867	7.51e-06	7.53e-05	COX5B
ENSG00000100060	250.813	2.02399	0.452013	4.47774	7.54e-06	7.56e-05	MFNG
ENSG00000081237	358.992	-1.22325	0.273223	-4.47712	7.57e-06	7.58e-05	PTPRC
ENSG00000242299	482.39	-0.348758	0.0779246	-4.47558	7.62e-06	7.63e-05	RP11-234A1.1
ENSG00000160593	412.271	2.01032	0.44988	4.46857	7.87e-06	7.88e-05	AMICA1
ENSG00000118482	171.304	-2.05792	0.460733	-4.46663	7.95e-06	7.94e-05	PHF3
ENSG00000100365	256.148	2.13102	0.477384	4.46394	8.05e-06	8.04e-05	NCF4
ENSG00000188647	81.336	-2.22502	0.498445	-4.46391	8.05e-06	8.04e-05	PTAR1
ENSG00000116288	850.542	1.12401	0.251865	4.46273	8.09e-06	8.08e-05	PARK7
ENSG00000182512	22.8567	3.43133	0.768906	4.46262	8.1e-06	8.08e-05	GLRX5
ENSG00000134440	303.146	1.73959	0.389929	4.46132	8.15e-06	8.12e-05	NARS
ENSG00000125445	232.583	1.96678	0.440867	4.46115	8.15e-06	8.12e-05	MRPS7
ENSG00000169253	34.8787	0.410241	0.0919889	4.45968	8.21e-06	8.17e-05	RP11-220D10.1
ENSG00000138430	145.76	1.77551	0.398596	4.45441	8.41e-06	8.37e-05	OLA1
ENSG00000241547	1.61615	2.94058	0.660349	4.45307	8.47e-06	8.42e-05	ACTG1P20
ENSG00000066827	4.99547	4.63613	1.04145	4.4516	8.52e-06	8.47e-05	ZFAT
ENSG00000204138	157.343	-1.86134	0.418196	-4.45088	8.55e-06	8.5e-05	PHACTR4
ENSG00000204315	9.46551	6.68662	1.50236	4.45074	8.56e-06	8.5e-05	FKBPL
ENSG00000238000	59.2262	1.28126	0.287896	4.45042	8.57e-06	8.5e-05	RP11-274E7.2
ENSG00000223725	4.37499	-5.63491	1.26627	-4.44999	8.59e-06	8.52e-05	AC007879.5
ENSG00000256293	7.42394	2.00311	0.450314	4.44825	8.66e-06	8.58e-05	RP11-114F3.2
ENSG00000243396	1.3037	1.66881	0.375214	4.44762	8.68e-06	8.6e-05	RP11-454H13.1
ENSG00000137198	28.2693	3.23486	0.727352	4.44745	8.69e-06	8.6e-05	GMPR
ENSG00000280798	13.386	5.05457	1.13673	4.44659	8.72e-06	8.63e-05	LINC00294
ENSG00000261278	5.3382	1.35868	0.305593	4.44604	8.75e-06	8.65e-05	RP11-430C1.2
ENSG00000100196	9.40234	6.57988	1.48009	4.4456	8.76e-06	8.66e-05	KDELR3
ENSG00000153037	37.0499	2.11367	0.475849	4.44188	8.92e-06	8.81e-05	SRP19
ENSG00000213512	1.02568	-3.01619	0.679255	-4.44043	8.98e-06	8.86e-05	GBP7
ENSG00000111206	8.10242	-3.33692	0.751651	-4.43946	9.02e-06	8.9e-05	FOXM1
ENSG00000167107	15.5101	-4.58277	1.03245	-4.43874	9.05e-06	8.92e-05	ACSF2
ENSG00000166825	101.629	2.4743	0.55753	4.43797	9.08e-06	8.95e-05	ANPEP
ENSG00000232454	16.5114	2.38578	0.537632	4.43757	9.1e-06	8.96e-05	RP11-3J10.7
ENSG00000261008	3.56028	-5.48191	1.23568	-4.43635	9.15e-06	9.01e-05	LINC01572
ENSG00000084774	63.0275	2.7336	0.616347	4.43517	9.2e-06	9.05e-05	CAD
ENSG00000172799	4.35453	2.45164	0.552785	4.43507	9.2e-06	9.05e-05	ZBTB8OSP2
ENSG00000142875	333.88	-1.53048	0.345229	-4.43324	9.28e-06	9.12e-05	PRKACB
ENSG00000212907	994.976	0.687651	0.155115	4.43317	9.29e-06	9.12e-05	MT-ND4L
ENSG00000074842	225.654	1.77313	0.400145	4.43122	9.37e-06	9.2e-05	MYDGF
ENSG00000273899	12.2841	2.37127	0.535194	4.43067	9.39e-06	9.22e-05	NOL12
ENSG00000277048	1.35187	-2.1311	0.481242	-4.42833	9.5e-06	9.31e-05	AL353644.10
ENSG00000169429	663.936	-3.43546	0.775978	-4.42727	9.54e-06	9.35e-05	CXCL8
ENSG00000205794	5.35893	2.63365	0.595363	4.42361	9.71e-06	9.51e-05	RP11-333E13.4
ENSG00000133706	241.704	1.87959	0.425008	4.42248	9.76e-06	9.55e-05	LARS
ENSG00000160766	5.79903	-3.52451	0.797098	-4.42168	9.79e-06	9.58e-05	GBAP1
ENSG00000120727	424.313	-0.976951	0.221132	-4.41795	9.96e-06	9.74e-05	PAIP2
ENSG00000169131	15.1727	4.1627	0.942256	4.4178	9.97e-06	9.74e-05	ZNF354A
ENSG00000243680	38.5735	0.486116	0.110098	4.41531	1.01e-05	9.85e-05	RPL37P23
ENSG00000135404	805.825	0.984286	0.222945	4.41493	1.01e-05	9.86e-05	CD63
ENSG00000133136	10.8211	0.868833	0.196817	4.41443	1.01e-05	9.88e-05	GNG5P2
ENSG00000118162	11.9699	4.55798	1.03366	4.40955	1.04e-05	0.000101007	KPTN
ENSG00000093144	108.35	2.20093	0.499183	4.40907	1.04e-05	0.000101176	ECHDC1
ENSG00000254065	7.33266	0.960799	0.217946	4.40844	1.04e-05	0.000101415	RP11-697N18.2
ENSG00000162396	11.9945	6.15235	1.39589	4.40747	1.05e-05	0.000101786	PARS2
ENSG00000183971	19.1539	3.13935	0.712291	4.4074	1.05e-05	0.000101786	NPW
ENSG00000232702	10.4194	2.22092	0.50393	4.4072	1.05e-05	0.000101822	RP3-437C15.1
ENSG00000104412	75.5619	2.81873	0.639956	4.40456	1.06e-05	0.000102853	EMC2
ENSG00000115306	373.797	-1.20302	0.273118	-4.40479	1.06e-05	0.000102853	SPTBN1
ENSG00000272579	6.59152	2.08665	0.473735	4.40468	1.06e-05	0.000102853	RP11-101E13.5
ENSG00000279010	13.0446	3.14847	0.714825	4.40454	1.06e-05	0.000102853	RP5-1039K5.19
ENSG00000223928	1.11612	2.65143	0.602051	4.404	1.06e-05	0.000103051	RP11-183E9.2
ENSG00000135315	14.8361	3.67854	0.835606	4.40225	1.07e-05	0.000103829	CEP162
ENSG00000115875	916.592	1.09815	0.249511	4.40119	1.08e-05	0.000104278	SRSF7
ENSG00000126953	54.3513	2.93637	0.667522	4.3989	1.09e-05	0.000105324	TIMM8A
ENSG00000126602	45.8583	2.58957	0.58886	4.39761	1.09e-05	0.000105837	TRAP1
ENSG00000183171	29.5535	2.03103	0.461848	4.39761	1.09e-05	0.000105837	RP11-49C9.2
ENSG00000272677	8.16195	-5.04053	1.14624	-4.39743	1.1e-05	0.000105863	RP11-127B20.3
ENSG00000120519	9.64408	4.47419	1.01798	4.39515	1.11e-05	0.000106921	SLC10A7
ENSG00000103174	15.1312	4.55696	1.03701	4.39433	1.11e-05	0.000107265	NAGPA
ENSG00000238041	4.89931	1.2993	0.295714	4.39377	1.11e-05	0.000107482	RP11-59K5.1
ENSG00000147118	9.7727	5.42246	1.23424	4.39336	1.12e-05	0.000107629	ZNF182
ENSG00000164182	35.5259	2.16962	0.494311	4.38917	1.14e-05	0.000109651	NDUFAF2
ENSG00000171155	57.9846	3.1477	0.717169	4.38907	1.14e-05	0.000109651	C1GALT1C1
ENSG00000134313	102.357	-2.61985	0.596984	-4.38847	1.14e-05	0.000109892	KIDINS220
ENSG00000174775	5.13415	4.46445	1.01757	4.38736	1.15e-05	0.000110392	HRAS
ENSG00000125744	1.79933	3.91826	0.893132	4.38711	1.15e-05	0.000110461	RTN2
ENSG00000100889	41.7168	3.14165	0.716421	4.3852	1.16e-05	0.000111349	PCK2
ENSG00000127948	37.3045	3.16121	0.720894	4.38513	1.16e-05	0.000111349	POR
ENSG00000042980	162.534	-2.21772	0.50581	-4.38449	1.16e-05	0.000111612	ADAM28
ENSG00000131462	101.735	2.56448	0.584962	4.38401	1.17e-05	0.000111799	TUBG1
ENSG00000144827	58.9294	2.72998	0.622776	4.38356	1.17e-05	0.000111967	ABHD10
ENSG00000225200	33.2919	-0.535092	0.122085	-4.38295	1.17e-05	0.00011222	AB019441.29
ENSG00000259022	13.7278	1.06888	0.243969	4.38122	1.18e-05	0.000113054	DNAJC8P1
ENSG00000022840	199.735	-1.93147	0.440957	-4.38019	1.19e-05	0.000113525	RNF10
ENSG00000100387	513.057	1.10514	0.252549	4.37596	1.21e-05	0.000115685	RBX1
ENSG00000138614	102.622	2.55128	0.583232	4.37438	1.22e-05	0.000116461	VWA9
ENSG00000234335	2.19109	-0.555118	0.126915	-4.37395	1.22e-05	0.000116627	RPS4XP11
ENSG00000100714	169.809	2.23974	0.512113	4.37353	1.22e-05	0.000116789	MTHFD1
ENSG00000106305	82.5286	2.2488	0.514389	4.3718	1.23e-05	0.000117656	AIMP2
ENSG00000251568	2.87208	1.80918	0.414017	4.36983	1.24e-05	0.000118653	ALG3P1
ENSG00000105374	49.5691	3.06316	0.701389	4.36727	1.26e-05	0.000119985	NKG7
ENSG00000162496	6.37693	-10.0208	2.29557	-4.36528	1.27e-05	0.00012102	DHRS3
ENSG00000204922	24.9057	2.45318	0.562049	4.3647	1.27e-05	0.000121243	UQCC3
ENSG00000213236	30.0179	-0.793681	0.181844	-4.36464	1.27e-05	0.000121243	YWHAZP2
ENSG00000166562	80.6571	2.35037	0.538583	4.36398	1.28e-05	0.000121541	SEC11C
ENSG00000059804	332.726	-2.02087	0.463114	-4.36365	1.28e-05	0.000121658	SLC2A3
ENSG00000213089	4.42739	2.0906	0.479562	4.3594	1.3e-05	0.000123979	PDCL3P5
ENSG00000136156	533.038	-1.15563	0.265138	-4.35859	1.31e-05	0.000124309	ITM2B
ENSG00000229932	12.8909	-0.814737	0.186927	-4.35858	1.31e-05	0.000124309	YWHAZP3
ENSG00000149930	8.78615	4.00459	0.918935	4.35786	1.31e-05	0.00012465	TAOK2
ENSG00000146281	20.7625	2.58293	0.592817	4.35705	1.32e-05	0.000125041	PM20D2
ENSG00000112972	81.7179	2.07885	0.477336	4.35511	1.33e-05	0.000126085	HMGCS1
ENSG00000125354	299.436	-1.51753	0.348735	-4.35155	1.35e-05	0.000128083	2006-09-01
ENSG00000162924	54.6816	-2.954	0.679172	-4.34941	1.37e-05	0.000129267	REL
ENSG00000005884	9.85837	4.66222	1.07254	4.3469	1.38e-05	0.000130681	ITGA3
ENSG00000172586	98.2372	2.05221	0.472228	4.34581	1.39e-05	0.000131191	CHCHD1
ENSG00000223803	7.2418	-0.333865	0.0768233	-4.34588	1.39e-05	0.000131191	RPS20P14
ENSG00000171634	156.634	-1.71404	0.394495	-4.34491	1.39e-05	0.000131661	BPTF
ENSG00000011451	10.9067	4.26873	0.983036	4.34239	1.41e-05	0.000133104	WIZ
ENSG00000265185	0.712539	-4.38672	1.01062	-4.3406	1.42e-05	0.000134121	SNORD3B-1
ENSG00000170606	159.837	1.84021	0.423993	4.34018	1.42e-05	0.000134305	HSPA4
ENSG00000033867	22.853	3.4243	0.789058	4.33973	1.43e-05	0.000134508	SLC4A7
ENSG00000060140	12.652	5.10489	1.17649	4.33909	1.43e-05	0.000134828	STYK1
ENSG00000233012	2.17891	1.85207	0.427019	4.3372	1.44e-05	0.000135915	HDAC1P2
ENSG00000115317	36.2361	2.48528	0.573072	4.33677	1.45e-05	0.000136111	HTRA2
ENSG00000197958	280.599	-0.521666	0.120324	-4.33553	1.45e-05	0.000136808	RPL12
ENSG00000179918	87.8384	2.47748	0.57151	4.33497	1.46e-05	0.000137037	SEPHS2
ENSG00000180573	71.94	-3.44112	0.793818	-4.33489	1.46e-05	0.000137037	HIST1H2AC
ENSG00000187239	165.479	-1.63926	0.378162	-4.3348	1.46e-05	0.000137037	FNBP1
ENSG00000163803	13.5899	-5.35197	1.23471	-4.33461	1.46e-05	0.000137081	PLB1
ENSG00000136068	61.7999	-2.7146	0.626303	-4.33432	1.46e-05	0.000137187	FLNB
ENSG00000137942	20.8431	3.48731	0.804603	4.3342	1.46e-05	0.000137191	FNBP1L
ENSG00000279307	13.2309	2.09776	0.484055	4.33373	1.47e-05	0.00013741	AC012065.1
ENSG00000118689	37.1459	-2.80185	0.646674	-4.33271	1.47e-05	0.000137976	FOXO3
ENSG00000073111	140.131	2.25431	0.520466	4.33134	1.48e-05	0.000138761	MCM2
ENSG00000049449	51.2383	2.21187	0.510742	4.3307	1.49e-05	0.00013909	RCN1
ENSG00000240751	3.13508	3.28056	0.757865	4.32869	1.5e-05	0.000140289	RP11-553D4.2
ENSG00000120992	82.5901	1.64065	0.379044	4.32839	1.5e-05	0.000140405	LYPLA1
ENSG00000135451	13.8634	-2.82688	0.653225	-4.32757	1.51e-05	0.000140851	TROAP
ENSG00000247572	32.7434	3.67748	0.849941	4.32675	1.51e-05	0.000141304	CKMT2-AS1
ENSG00000116863	94.699	2.89726	0.669713	4.32612	1.52e-05	0.000141629	ADPRHL2
ENSG00000142961	13.4755	7.07818	1.63721	4.3233	1.54e-05	0.000143352	MOB3C
ENSG00000229173	0.840606	2.60127	0.601697	4.32322	1.54e-05	0.000143352	AC108059.4
ENSG00000227765	14.8807	0.790576	0.182912	4.32218	1.54e-05	0.000143954	MYL12BP2
ENSG00000154127	22.7679	3.60343	0.83413	4.31999	1.56e-05	0.000145312	UBASH3B
ENSG00000262477	10.1775	-0.983139	0.227595	-4.31969	1.56e-05	0.000145433	AC021224.1
ENSG00000114023	152.773	2.10399	0.487286	4.31778	1.58e-05	0.000146617	FAM162A
ENSG00000099330	5.17432	5.68837	1.31774	4.31676	1.58e-05	0.000147215	OCEL1
ENSG00000166860	8.47512	5.2029	1.20541	4.31627	1.59e-05	0.000147463	ZBTB39
ENSG00000213222	7.10188	2.65905	0.616242	4.31495	1.6e-05	0.00014827	AC093724.2
ENSG00000230183	4.17731	-3.99982	0.927028	-4.31467	1.6e-05	0.000148381	CNOT6LP1
ENSG00000234327	22.1543	2.90207	0.672672	4.31423	1.6e-05	0.000148593	AC012146.7
ENSG00000172817	10.8415	-6.27256	1.45407	-4.3138	1.6e-05	0.000148806	CYP7B1
ENSG00000232830	3.33742	1.89359	0.439214	4.31131	1.62e-05	0.00015041	RP11-144C15.1
ENSG00000107443	17.521	2.85721	0.663268	4.30778	1.65e-05	0.000152747	CCNJ
ENSG00000080608	200.926	1.91397	0.444381	4.30704	1.65e-05	0.000153177	KIAA0020
ENSG00000152147	60.2741	2.70756	0.628757	4.30621	1.66e-05	0.00015367	GEMIN6
ENSG00000249779	1.84717	1.78149	0.413773	4.30548	1.67e-05	0.000154101	RP11-447H19.3
ENSG00000174695	156.159	1.84797	0.429314	4.30448	1.67e-05	0.000154715	TMEM167A
ENSG00000100263	20.6308	3.84835	0.894328	4.30306	1.68e-05	0.000155623	RHBDD3
ENSG00000168273	28.4018	2.08328	0.484203	4.30249	1.69e-05	0.000155942	SMIM4
ENSG00000108468	26.6679	2.83352	0.658729	4.30149	1.7e-05	0.00015657	CBX1
ENSG00000213801	12.1193	-2.94076	0.683757	-4.30089	1.7e-05	0.000156907	ZNF816-ZNF321P
ENSG00000014641	427.976	1.73586	0.403832	4.29847	1.72e-05	0.000158547	MDH1
ENSG00000145220	98.332	2.60699	0.606689	4.29708	1.73e-05	0.000159462	LYAR
ENSG00000169826	41.4466	-3.01499	0.701802	-4.29607	1.74e-05	0.000160104	CSGALNACT2
ENSG00000100100	76.6771	-3.63732	0.846735	-4.29571	1.74e-05	0.000160281	PIK3IP1
ENSG00000165801	35.4923	-4.17471	0.97239	-4.29325	1.76e-05	0.00016198	ARHGEF40
ENSG00000231072	0.607509	1.75138	0.407956	4.29305	1.76e-05	0.00016204	GAPDHP64
ENSG00000118363	54.4947	1.40745	0.327872	4.29267	1.77e-05	0.000162228	SPCS2
ENSG00000204387	245.173	-1.49061	0.3473	-4.292	1.77e-05	0.000162634	C6orf48
ENSG00000142227	497.56	0.858678	0.200102	4.29121	1.78e-05	0.000163132	EMP3
ENSG00000185477	10.5486	-5.95521	1.38806	-4.29033	1.78e-05	0.000163694	GPRIN3
ENSG00000261236	41.0209	2.99576	0.698722	4.28749	1.81e-05	0.000165713	BOP1
ENSG00000121057	20.9097	3.48657	0.813488	4.28595	1.82e-05	0.000166773	AKAP1
ENSG00000118985	79.8022	-2.58827	0.603941	-4.28564	1.82e-05	0.000166829	ELL2
ENSG00000213630	5.64644	1.78701	0.416968	4.28573	1.82e-05	0.000166829	BOLA3P3
ENSG00000256045	1.82722	-0.765441	0.178701	-4.28336	1.84e-05	0.000168462	MTRNR2L10
ENSG00000105173	5.84815	4.89088	1.14192	4.28303	1.84e-05	0.00016862	CCNE1
ENSG00000115687	7.13395	3.8192	0.891782	4.28266	1.85e-05	0.000168813	PASK
ENSG00000269608	2.80177	1.25851	0.293872	4.2825	1.85e-05	0.000168845	CTB-167G5.3
ENSG00000173262	2.5493	-2.22303	0.519376	-4.2802	1.87e-05	0.000170516	SLC2A14
ENSG00000100379	3.17667	5.49965	1.28495	4.28003	1.87e-05	0.000170551	KCTD17
ENSG00000111667	39.234	2.96266	0.692336	4.27923	1.88e-05	0.000171079	USP5
ENSG00000171861	30.622	3.19626	0.746967	4.27898	1.88e-05	0.000171182	RNMTL1
ENSG00000084652	180.991	1.61624	0.377788	4.27816	1.88e-05	0.000171723	TXLNA
ENSG00000232727	2.41129	1.16727	0.272852	4.27804	1.89e-05	0.000171723	YWHAEP1
ENSG00000133935	223.918	1.95021	0.456051	4.2763	1.9e-05	0.000172982	C14orf1
ENSG00000104904	802.101	0.88436	0.206841	4.27555	1.91e-05	0.000173474	OAZ1
ENSG00000196793	11.9782	5.69262	1.33178	4.27443	1.92e-05	0.000174258	ZNF239
ENSG00000164924	730.028	-0.744846	0.174266	-4.27419	1.92e-05	0.000174356	YWHAZ
ENSG00000152520	226.492	-1.17002	0.273756	-4.27396	1.92e-05	0.000174439	PAN3
ENSG00000125356	365.102	1.10557	0.258894	4.27036	1.95e-05	0.00017719	NDUFA1
ENSG00000104290	8.16657	3.49964	0.819551	4.27019	1.95e-05	0.000177231	FZD3
ENSG00000081923	5.29544	3.30216	0.773499	4.26912	1.96e-05	0.000177959	ATP8B1
ENSG00000256898	1.8952	1.19926	0.280921	4.26905	1.96e-05	0.000177959	RP11-707G14.8
ENSG00000125459	14.001	2.73998	0.641898	4.26856	1.97e-05	0.000178251	MSTO1
ENSG00000005022	794.156	1.03126	0.24165	4.26757	1.98e-05	0.000178861	SLC25A5
ENSG00000239569	11.165	-3.32114	0.778214	-4.26764	1.98e-05	0.000178861	KMT2E-AS1
ENSG00000154122	16.3334	4.09981	0.961063	4.26592	1.99e-05	0.000180097	ANKH
ENSG00000172469	18.0756	3.74069	0.877079	4.26494	2e-05	0.000180791	MANEA
ENSG00000169689	95.7092	2.25281	0.52832	4.2641	2.01e-05	0.000181382	STRA13
ENSG00000172893	110.316	2.7614	0.64765	4.26373	2.01e-05	0.000181585	DHCR7
ENSG00000177542	16.5555	3.6938	0.866545	4.26267	2.02e-05	0.000182353	SLC25A22
ENSG00000140968	8.15843	-5.10742	1.19871	-4.26075	2.04e-05	0.000183815	IRF8
ENSG00000227063	49.4884	-0.465591	0.109277	-4.26066	2.04e-05	0.000183815	RPL41P1
ENSG00000111641	105.369	2.45405	0.576082	4.25989	2.05e-05	0.000184349	NOP2
ENSG00000104497	35.8136	-3.99486	0.937959	-4.2591	2.05e-05	0.000184828	SNX16
ENSG00000146918	29.1571	3.15593	0.740989	4.25908	2.05e-05	0.000184828	NCAPG2
ENSG00000112343	81.0417	-2.25507	0.529741	-4.25694	2.07e-05	0.000186412	TRIM38
ENSG00000251553	4.40328	1.178	0.276722	4.25699	2.07e-05	0.000186412	CTC-463N11.1
ENSG00000111647	62.2037	-3.15935	0.742393	-4.25563	2.08e-05	0.000187412	UHRF1BP1L
ENSG00000139679	141.653	2.40651	0.565737	4.25376	2.1e-05	0.000188889	LPAR6
ENSG00000108854	32.9943	-2.72665	0.641216	-4.25231	2.12e-05	0.000190018	SMURF2
ENSG00000231884	3.24213	1.07424	0.252712	4.25086	2.13e-05	0.000191152	NDUFB1P1
ENSG00000177770	1.26732	2.35187	0.553287	4.25073	2.13e-05	0.000191165	CDKN2AIPNLP1
ENSG00000100304	21.8445	2.67643	0.629936	4.24873	2.15e-05	0.000192777	TTLL12
ENSG00000169224	79.3101	2.59683	0.611225	4.24856	2.15e-05	0.000192823	GCSAML
ENSG00000119048	204.543	-1.3723	0.323135	-4.24684	2.17e-05	0.000194008	UBE2B
ENSG00000173120	58.6751	-2.26274	0.532779	-4.24705	2.17e-05	0.000194008	KDM2A
ENSG00000177646	44.5	2.57344	0.605957	4.2469	2.17e-05	0.000194008	ACAD9
ENSG00000182389	4.22081	-5.4455	1.28231	-4.24663	2.17e-05	0.000194095	CACNB4
ENSG00000112031	15.0855	-2.73223	0.643797	-4.24393	2.2e-05	0.000196346	MTRF1L
ENSG00000272335	3.29103	4.5795	1.0792	4.24341	2.2e-05	0.000196695	RP11-53O19.3
ENSG00000116685	7.53895	4.47404	1.05451	4.24276	2.21e-05	0.000197171	KIAA2013
ENSG00000257815	32.4644	-3.07219	0.724178	-4.24232	2.21e-05	0.000197454	LINC01481
ENSG00000244026	11.4694	3.90912	0.921815	4.24068	2.23e-05	0.000198801	FAM86DP
ENSG00000198937	66.7754	2.42487	0.571897	4.24004	2.23e-05	0.000199263	CCDC167
ENSG00000110955	2599.46	0.739431	0.174581	4.23545	2.28e-05	0.000203271	ATP5B
ENSG00000224470	25.2799	-3.94422	0.931269	-4.23531	2.28e-05	0.000203296	ATXN1L
ENSG00000100242	11.4196	-3.46761	0.818942	-4.23425	2.29e-05	0.000204153	SUN2
ENSG00000265681	47.4152	1.51793	0.358545	4.23357	2.3e-05	0.000204669	RPL17
ENSG00000258900	10.2702	0.891634	0.210659	4.2326	2.31e-05	0.000205445	HNRNPCP1
ENSG00000227034	6.56312	-0.295304	0.0697751	-4.23223	2.31e-05	0.000205686	RP11-234N17.1
ENSG00000129559	188.854	1.31513	0.31092	4.22978	2.34e-05	0.000207825	NEDD8
ENSG00000162337	13.1866	3.6162	0.854976	4.22959	2.34e-05	0.000207893	LRP5
ENSG00000083168	166.85	-1.89889	0.449077	-4.22841	2.35e-05	0.000208881	KAT6A
ENSG00000176845	4.92119	-6.07299	1.43681	-4.22672	2.37e-05	0.000210347	METRNL
ENSG00000232155	1.81462	1.64314	0.388925	4.22482	2.39e-05	0.000212027	AF277315.19
ENSG00000132432	150.035	1.20495	0.285222	4.22462	2.39e-05	0.000212103	SEC61G
ENSG00000101138	143.531	2.1555	0.510324	4.2238	2.4e-05	0.000212621	CSTF1
ENSG00000109919	335.601	1.91398	0.45314	4.22381	2.4e-05	0.000212621	MTCH2
ENSG00000213128	1.52603	1.87991	0.445082	4.22373	2.4e-05	0.000212621	RPL32P31
ENSG00000133983	15.9683	1.56069	0.36957	4.223	2.41e-05	0.000213204	COX16
ENSG00000074047	10.742	4.2394	1.00422	4.2216	2.43e-05	0.000214325	GLI2
ENSG00000163882	142.748	2.21694	0.525145	4.22159	2.43e-05	0.000214325	POLR2H
ENSG00000132612	30.3824	2.3515	0.557078	4.22113	2.43e-05	0.000214629	VPS4A
ENSG00000169155	117.875	-2.27975	0.540093	-4.22104	2.43e-05	0.000214629	ZBTB43
ENSG00000189362	21.7696	3.01507	0.714651	4.21894	2.45e-05	0.000216523	NEMP2
ENSG00000241666	15.6365	-2.92905	0.694422	-4.21798	2.47e-05	0.000217344	RP3-455J7.4
ENSG00000113811	205.071	-1.39509	0.330773	-4.21768	2.47e-05	0.00021752	SELK
ENSG00000248817	2.87286	1.91453	0.454099	4.2161	2.49e-05	0.000218941	PMPCAP1
ENSG00000196656	1.8594	0.679499	0.161176	4.21588	2.49e-05	0.000219044	AC004057.1
ENSG00000131368	110.617	2.02038	0.479492	4.21359	2.51e-05	0.000220934	MRPS25
ENSG00000165507	71.0909	-4.84394	1.14958	-4.21365	2.51e-05	0.000220934	C10orf10
ENSG00000244363	5.4632	1.01053	0.239821	4.21368	2.51e-05	0.000220934	RPL7P23
ENSG00000119280	22.0656	3.87582	0.919871	4.21344	2.52e-05	0.000220975	C1orf198
ENSG00000254531	10.8136	-6.92026	1.64263	-4.21291	2.52e-05	0.000221385	FLJ20021
ENSG00000204576	32.8581	3.50175	0.831239	4.21269	2.52e-05	0.000221486	PRR3
ENSG00000143870	427.143	1.60109	0.380188	4.21132	2.54e-05	0.000222722	PDIA6
ENSG00000170379	5.98092	4.87669	1.15844	4.20969	2.56e-05	0.000224221	TCAF2
ENSG00000115525	11.9278	-3.5112	0.834144	-4.20935	2.56e-05	0.000224448	ST3GAL5
ENSG00000256148	1.51869	0.738979	0.175617	4.20791	2.58e-05	0.00022577	RP11-809N8.5
ENSG00000115091	362.136	1.42809	0.33954	4.20595	2.6e-05	0.000227614	ACTR3
ENSG00000242114	6.56513	2.86271	0.681012	4.2036	2.63e-05	0.000229874	MTFP1
ENSG00000213025	7.02741	1.81856	0.432658	4.20322	2.63e-05	0.000230151	COX20P1
ENSG00000161298	10.212	2.7172	0.646569	4.20249	2.64e-05	0.000230772	ZNF382
ENSG00000066322	228.069	1.87502	0.446245	4.20179	2.65e-05	0.000231379	ELOVL1
ENSG00000225099	20.6903	1.97126	0.469321	4.20024	2.67e-05	0.000232848	ATP6V1E1P1
ENSG00000124659	87.3601	-2.76234	0.657773	-4.19953	2.67e-05	0.000233463	TBCC
ENSG00000085224	297.482	-1.43997	0.342956	-4.19872	2.68e-05	0.000234186	ATRX
ENSG00000116237	35.2917	2.59047	0.617058	4.19811	2.69e-05	0.000234698	ICMT
ENSG00000136754	223.989	-1.54095	0.367085	-4.19781	2.7e-05	0.000234886	ABI1
ENSG00000122707	9.16021	3.97174	0.946537	4.19607	2.72e-05	0.00023658	RECK
ENSG00000134809	102.04	2.02176	0.481889	4.19549	2.72e-05	0.000237065	TIMM10
ENSG00000023445	80.3124	-3.71685	0.88626	-4.19386	2.74e-05	0.000238661	BIRC3
[truncated: 31,775 more rows]

## Sheet: 72_vs_0_unfiltered_Deseq2
Ensembl_ID	baseMean	log2FoldChange	lfcSE	stat	pvalue	padj	geneName
ENSG00000181938	20.6223	27.1608	0.810735	33.5015	4.5849e-246	8.27575e-242	GINS3
ENSG00000137054	20.7779	25.008	0.761769	32.8288	2.28404e-236	2.06135e-232	POLR1E
ENSG00000165490	13.3919	24.741	0.760602	32.5282	4.25785e-232	2.56181e-228	DDIAS
ENSG00000099256	20.93	25.5031	0.791667	32.2144	1.10921e-227	5.00533e-224	PRTFDC1
ENSG00000165832	15.1947	24.1469	0.835423	28.9038	1.06874e-183	3.85817e-180	TRUB1
ENSG00000037749	20.2535	24.1052	0.852403	28.2791	6.24901e-176	1.87991e-172	MFAP3
ENSG00000229671	6.82362	23.4792	0.842493	27.8687	6.39488e-171	1.64897e-167	LINC01150
ENSG00000181007	22.1032	24.2103	0.87601	27.637	3.99558e-168	9.01502e-165	ZFP82
ENSG00000186615	7.657	24.5549	1.01321	24.2347	9.58192e-130	1.92171e-126	KTN1-AS1
ENSG00000134193	12.6359	23.9349	1.02551	23.3395	1.76321e-120	3.18259e-117	REG4
ENSG00000170345	752.91	-12.1246	0.525274	-23.0824	6.95831e-118	1.1418e-114	FOS
ENSG00000117399	65.4255	14.9645	0.68024	21.9989	2.94964e-107	4.43675e-104	CDC20
ENSG00000179941	13.8619	23.8845	1.10009	21.7115	1.59727e-104	2.21775e-101	BBS10
ENSG00000100162	79.4553	10.6992	0.499143	21.4352	6.27608e-102	8.09166e-99	CENPM
ENSG00000249241	7.48762	-30	1.43035	-20.9739	1.13502e-97	1.36581e-94	AC195454.1
ENSG00000171848	98.0406	10.7971	0.517402	20.8679	1.04851e-96	1.18285e-93	RRM2
ENSG00000168078	5.14908	24.4204	1.18833	20.5502	7.66294e-94	8.13624e-91	PBK
ENSG00000102145	11.371	25.1423	1.23587	20.3438	5.27075e-92	5.28539e-89	GATA1
ENSG00000131747	63.2114	10.2561	0.510138	20.1046	6.72766e-90	6.39128e-87	TOP2A
ENSG00000090104	84.4399	-15.4119	0.782691	-19.6909	2.5803e-86	2.32872e-83	RGS1
ENSG00000112077	9.3076	24.2922	1.24063	19.5805	2.26846e-85	1.94979e-82	RHAG
ENSG00000171970	9.2086	23.7296	1.24713	19.0274	1.0111e-80	8.2956e-78	ZNF57
ENSG00000077063	7.65313	24.2409	1.27866	18.958	3.78967e-80	2.97407e-77	CTTNBP2
ENSG00000112877	7.21875	23.2021	1.22543	18.9339	5.99504e-80	4.50877e-77	CEP72
ENSG00000178999	41.5774	9.56919	0.511761	18.6986	5.08542e-78	3.67167e-75	AURKB
ENSG00000105011	61.8347	10.2725	0.567038	18.1161	2.38068e-73	1.65274e-70	ASF1B
ENSG00000234118	12.8023	-0.896485	0.0512217	-17.502	1.38204e-68	9.23921e-66	RPL13AP6
ENSG00000270681	7.6178	-27.202	1.56354	-17.3977	8.58274e-68	5.5328e-65	RP11-372K14.2
ENSG00000205129	4.03399	-26.4362	1.52188	-17.3708	1.37305e-67	8.54607e-65	C4orf47
ENSG00000152253	28.7981	9.00098	0.51913	17.3386	2.40583e-67	1.44751e-64	SPC25
ENSG00000177606	103.405	-11.0702	0.649187	-17.0525	3.351e-65	1.95115e-62	JUN
ENSG00000177096	8.49426	23.7379	1.39222	17.0504	3.4728e-65	1.95888e-62	FAM109B
ENSG00000223609	33.4307	12.5478	0.741505	16.9221	3.09131e-64	1.69086e-61	HBD
ENSG00000014138	30.2609	10.5114	0.631675	16.6405	3.54699e-62	1.88303e-59	POLA2
ENSG00000100526	67.9085	9.44332	0.571385	16.5271	2.34327e-61	1.20846e-58	CDKN3
ENSG00000124279	32.7659	12.1336	0.735348	16.5005	3.641e-61	1.82556e-58	FASTKD3
ENSG00000271250	18.6449	-0.660098	0.0404252	-16.3289	6.15214e-60	3.00125e-57	RP11-101P17.14
ENSG00000105697	24.1769	-21.4556	1.32442	-16.1999	5.0493e-59	2.39842e-56	HAMP
ENSG00000242951	23.2923	2.86184	0.179292	15.9619	2.35524e-57	1.09005e-54	RP11-507E23.1
ENSG00000040275	46.8674	10.3546	0.653298	15.8497	1.41203e-56	6.37178e-54	SPDL1
ENSG00000213352	11.7068	1.03624	0.06594	15.7148	1.19695e-55	5.26951e-53	GAPDHP44
ENSG00000251562	7756.9	-2.74772	0.175416	-15.664	2.6659e-55	1.1457e-52	MALAT1
ENSG00000130522	52.3338	-3.93363	0.251245	-15.6565	2.99776e-55	1.25836e-52	JUND
ENSG00000185813	19.2189	9.55096	0.618486	15.4425	8.47755e-54	3.47772e-51	PCYT2
ENSG00000132965	9.41318	22.7712	1.4816	15.3693	2.62944e-53	1.0547e-50	ALOX5AP
ENSG00000254858	34.9431	12.0439	0.786432	15.3146	6.10523e-53	2.39564e-50	MPV17L2
ENSG00000185480	25.1639	10.7204	0.708533	15.1304	1.01998e-51	3.91717e-49	PARPBP
ENSG00000174243	56.1323	8.37054	0.569053	14.7096	5.59451e-49	2.10377e-46	DDX23
ENSG00000140465	324.903	8.85319	0.602205	14.7013	6.32394e-49	2.32953e-46	CYP1A1
ENSG00000256056	11.2024	21.4693	1.46128	14.6921	7.24221e-49	2.61444e-46	RP11-709A23.2
ENSG00000109321	330.253	-8.91728	0.609032	-14.6417	1.52154e-48	5.38507e-46	AREG
ENSG00000146670	25.6233	8.94031	0.612871	14.5876	3.36843e-48	1.16923e-45	CDCA5
ENSG00000127423	22.162	9.18404	0.631128	14.5518	5.69119e-48	1.93823e-45	AUNIP
ENSG00000150687	84.9515	9.28731	0.639787	14.5163	9.55951e-48	3.19535e-45	PRSS23
ENSG00000253173	31.1979	2.53201	0.175121	14.4587	2.20973e-47	7.25193e-45	RP11-152C15.1
ENSG00000165480	35.4761	9.31219	0.644152	14.4565	2.28055e-47	7.35072e-45	SKA3
ENSG00000184857	27.7331	10.6001	0.73462	14.4294	3.37988e-47	1.07029e-44	TMEM186
ENSG00000211892	6.5342	-3.40648	0.23656	-14.4	5.17156e-47	1.60943e-44	IGHG4
ENSG00000150510	7.26477	-19.917	1.38399	-14.391	5.89206e-47	1.80257e-44	FAM124A
ENSG00000146476	35.3148	9.98593	0.695012	14.368	8.21794e-47	2.47223e-44	ARMT1
ENSG00000203812	2.24526	-4.97266	0.347884	-14.294	2.38461e-46	7.05609e-44	HIST2H2AA3
ENSG00000150991	736.144	-2.36775	0.165832	-14.278	3.00132e-46	8.73771e-44	UBC
ENSG00000273338	22.701	-6.14151	0.435291	-14.109	3.3437e-45	9.57997e-43	RP11-386I14.4
ENSG00000142945	25.0681	7.58638	0.539277	14.0677	5.99929e-45	1.69199e-42	KIF2C
ENSG00000234107	9.72034	-1.0643	0.0765248	-13.908	5.66588e-44	1.57337e-41	TPT1P1
ENSG00000163923	16.3167	7.16964	0.518067	13.8392	1.4779e-43	4.04183e-41	RPL39L
ENSG00000218502	114.405	2.48601	0.180246	13.7924	2.83302e-43	7.63223e-41	H2AFZP3
ENSG00000219951	7.87901	1.13029	0.0820854	13.7697	3.87729e-43	1.02919e-40	RP11-378G13.2
ENSG00000139324	28.5387	8.29321	0.605194	13.7034	9.69052e-43	2.53498e-40	TMTC3
ENSG00000188985	11.8818	6.98375	0.51085	13.6708	1.5162e-42	3.90964e-40	DHFRP1
ENSG00000111445	46.415	7.17448	0.527082	13.6117	3.41314e-42	8.67706e-40	RFC5
ENSG00000130021	29.9961	10.8469	0.79897	13.5761	5.54724e-42	1.39066e-39	HDHD1
ENSG00000125740	45.0173	-10.6545	0.787804	-13.5243	1.12338e-41	2.77768e-39	FOSB
ENSG00000073536	27.7491	10.4993	0.776706	13.5177	1.23008e-41	3.0004e-39	NLE1
ENSG00000258820	3.98169	-26.8804	1.99073	-13.5028	1.50621e-41	3.62494e-39	RP11-293M10.2
ENSG00000136826	7.06665	-11.4895	0.852707	-13.4742	2.21969e-41	5.27176e-39	KLF4
ENSG00000165304	20.882	8.61893	0.64032	13.4603	2.67662e-41	6.27441e-39	MELK
ENSG00000234648	12.466	-0.654544	0.0489046	-13.3841	7.4894e-41	1.73312e-38	AL162151.3
ENSG00000256356	30.71	2.657	0.198845	13.3621	1.00629e-40	2.29919e-38	HSPA8P5
ENSG00000071539	42.6807	9.17102	0.686884	13.3516	1.15886e-40	2.61468e-38	TRIP13
ENSG00000145386	32.6331	8.39765	0.631206	13.3041	2.19029e-40	4.88083e-38	CCNA2
ENSG00000179750	11.0459	6.98592	0.526767	13.2619	3.8514e-40	8.47777e-38	APOBEC3B
ENSG00000128944	44.9346	9.17594	0.693516	13.231	5.80747e-40	1.26295e-37	KNSTRN
ENSG00000179639	80.695	10.7667	0.813894	13.2287	5.99364e-40	1.28792e-37	FCER1A
ENSG00000174371	27.1998	8.49625	0.642793	13.2177	6.93556e-40	1.47279e-37	EXO1
ENSG00000123213	45.3928	7.50745	0.570261	13.1649	1.39671e-39	2.93147e-37	NLN
ENSG00000224773	16.2782	2.75284	0.209192	13.1594	1.50256e-39	3.11737e-37	HSPA8P7
ENSG00000119927	22.3003	10.7123	0.814894	13.1456	1.8041e-39	3.70045e-37	GPAM
ENSG00000100336	16.3044	11.1034	0.844907	13.1415	1.90395e-39	3.86138e-37	APOL4
ENSG00000171428	24.1169	11.345	0.86357	13.1373	2.0122e-39	4.03559e-37	NAT1
ENSG00000234176	29.1931	2.71514	0.207209	13.1034	3.14887e-39	6.24584e-37	HSPA8P1
ENSG00000272196	2.48115	-4.87378	0.372181	-13.0952	3.50823e-39	6.883e-37	HIST2H2AA4
ENSG00000162377	41.0238	10.2748	0.787723	13.0436	6.90786e-39	1.34072e-36	COA7
ENSG00000171552	26.0147	7.73863	0.600567	12.8855	5.42927e-38	1.04253e-35	BCL2L1
ENSG00000148773	45.6193	8.41413	0.653785	12.8699	6.65121e-38	1.26373e-35	MKI67
ENSG00000090889	12.5176	7.8105	0.608401	12.8378	1.0074e-37	1.89412e-35	KIF4A
ENSG00000169679	38.766	9.28175	0.727109	12.7653	2.56256e-37	4.76848e-35	BUB1
ENSG00000118894	19.5751	9.51944	0.747345	12.7377	3.65048e-37	6.7236e-35	EEF2KMT
ENSG00000110104	40.7492	7.85459	0.616755	12.7354	3.76128e-37	6.85768e-35	CCDC86
ENSG00000169607	18.0258	8.05792	0.635022	12.6892	6.78905e-37	1.22542e-34	CKAP2L
ENSG00000127564	13.3893	8.07749	0.641158	12.5983	2.15767e-36	3.85603e-34	PKMYT1
ENSG00000241478	21.9059	2.4664	0.196315	12.5635	3.35222e-36	5.93212e-34	HSPA8P9
ENSG00000187699	15.5762	10.913	0.869698	12.548	4.07436e-36	7.14001e-34	C2orf88
ENSG00000273802	30.9592	-11.4087	0.91243	-12.5037	7.12992e-36	1.23745e-33	HIST1H2BG
ENSG00000231007	9.21679	7.29151	0.584626	12.4721	1.05999e-35	1.82218e-33	CDC20P1
ENSG00000232083	6.40228	-0.900745	0.0724034	-12.4406	1.57228e-35	2.67732e-33	RPL31P7
ENSG00000263934	3.01101	-6.23883	0.501838	-12.4319	1.75306e-35	2.95727e-33	SNORD3A
ENSG00000112578	38.1728	8.56758	0.692396	12.3738	3.62169e-35	6.05292e-33	BYSL
ENSG00000126787	31.9227	7.4082	0.600935	12.3278	6.41754e-35	1.06272e-32	DLGAP5
ENSG00000258645	50.1434	2.72309	0.221065	12.3181	7.24188e-35	1.18833e-32	HSPE1P2
ENSG00000164032	1287.57	2.45361	0.199545	12.296	9.51772e-35	1.5477e-32	H2AFZ
ENSG00000094804	45.2485	7.24556	0.589385	12.2934	9.82636e-35	1.58362e-32	CDC6
ENSG00000224114	7.54392	-0.920567	0.0749464	-12.283	1.1178e-34	1.78551e-32	RP11-343H5.4
ENSG00000211896	3.29368	-3.29325	0.2684	-12.27	1.31325e-34	2.07931e-32	IGHG1
ENSG00000213772	6.50675	-1.11409	0.0912393	-12.2107	2.72695e-34	4.28013e-32	EIF1P7
ENSG00000279602	98.1058	-7.81985	0.642711	-12.167	4.66072e-34	7.25225e-32	CTD-3014M21.1
ENSG00000112984	18.4389	9.41062	0.773935	12.1594	5.11044e-34	7.88406e-32	KIF20A
ENSG00000087586	23.4351	10.048	0.828223	12.132	7.14997e-34	1.0937e-31	AURKA
ENSG00000121152	32.1469	7.79307	0.643372	12.1129	9.02996e-34	1.36967e-31	NCAPH
ENSG00000243988	38.406	-1.44719	0.120323	-12.0276	2.54582e-33	3.82934e-31	RPS24P17
ENSG00000066279	22.2107	6.97748	0.580576	12.0182	2.8511e-33	4.25309e-31	ASPM
ENSG00000154839	8.44073	7.27597	0.606071	12.0051	3.33879e-33	4.93976e-31	SKA1
ENSG00000236090	3.82544	1.40289	0.117076	11.9828	4.37539e-33	6.4208e-31	LDHAP3
ENSG00000182809	154.041	-7.88862	0.661553	-11.9244	8.83373e-33	1.28588e-30	CRIP2
ENSG00000120129	283.702	-7.22103	0.606288	-11.9102	1.04686e-32	1.51167e-30	DUSP1
ENSG00000249014	2.2749	1.62033	0.136077	11.9074	1.08287e-32	1.55125e-30	HMGN2P4
ENSG00000152684	48.5038	8.67788	0.732935	11.8399	2.42702e-32	3.44942e-30	PELO
ENSG00000138231	24.4712	8.93043	0.756448	11.8057	3.64606e-32	5.14151e-30	DBR1
ENSG00000137806	58.5835	7.36418	0.624216	11.7975	4.02205e-32	5.62775e-30	NDUFAF1
ENSG00000139734	12.2775	7.75465	0.657881	11.7873	4.53795e-32	6.30077e-30	DIAPH3
ENSG00000250444	40.7783	3.11433	0.266313	11.6942	1.36433e-31	1.87985e-29	CCT5P1
ENSG00000111412	21.2397	8.54058	0.731285	11.6789	1.6348e-31	2.23546e-29	C12orf49
ENSG00000013392	6.98624	16.9271	1.46037	11.5909	4.58152e-31	6.21777e-29	RWDD2A
ENSG00000012048	39.0663	7.05553	0.609998	11.5665	6.09335e-31	8.20783e-29	BRCA1
ENSG00000242262	34.7975	-1.05174	0.0909984	-11.5578	6.74111e-31	9.01311e-29	RP11-100N21.1
ENSG00000124532	33.1408	7.30845	0.633004	11.5457	7.76459e-31	1.03052e-28	MRS2
ENSG00000170734	26.1423	9.49876	0.82345	11.5353	8.75577e-31	1.15359e-28	POLH
ENSG00000177954	292.315	-1.22763	0.107118	-11.4605	2.0819e-30	2.72306e-28	RPS27
ENSG00000258978	2.7836	-4.12085	0.360183	-11.441	2.60894e-30	3.38786e-28	HIF1AP1
ENSG00000100644	498.593	-3.63776	0.318279	-11.4295	2.9787e-30	3.8404e-28	HIF1A
ENSG00000160446	56.439	6.36527	0.55842	11.3987	4.24302e-30	5.39554e-28	ZDHHC12
ENSG00000173812	1658.6	-1.71447	0.15041	-11.3987	4.24469e-30	5.39554e-28	EIF1
ENSG00000137812	22.2337	8.57708	0.752606	11.3965	4.35284e-30	5.49432e-28	CASC5
ENSG00000089685	103.988	6.31319	0.554552	11.3843	5.00649e-30	6.2755e-28	BIRC5
ENSG00000229091	39.4705	2.4871	0.218565	11.3792	5.30955e-30	6.60948e-28	HSPA8P8
ENSG00000261395	8.01883	2.50752	0.220402	11.377	5.4436e-30	6.72994e-28	HSPE1P5
ENSG00000162433	13.348	6.96221	0.614216	11.3351	8.79054e-30	1.07938e-27	AK4
ENSG00000114346	14.1699	8.88689	0.784892	11.3224	1.01607e-29	1.23919e-27	ECT2
ENSG00000213370	41.8206	2.00452	0.177179	11.3135	1.12458e-29	1.36233e-27	RANP6
ENSG00000214336	3.45242	-3.10881	0.275066	-11.3021	1.28169e-29	1.5423e-27	FOXI3
ENSG00000211897	6.46277	-2.91061	0.25773	-11.2932	1.417e-29	1.69383e-27	IGHG3
ENSG00000100479	37.567	6.31917	0.560186	11.2805	1.6387e-29	1.94596e-27	POLE2
ENSG00000234287	3.64587	-1.0977	0.0974596	-11.2631	1.99544e-29	2.3541e-27	RP11-761N21.2
ENSG00000109971	2323.05	2.52888	0.224846	11.2471	2.39235e-29	2.80401e-27	HSPA8
ENSG00000003436	653.745	-3.5626	0.317377	-11.2252	3.06837e-29	3.57316e-27	TFPI
ENSG00000114491	144.088	5.49056	0.490297	11.1984	4.1499e-29	4.80164e-27	UMPS
ENSG00000136997	195.765	5.66285	0.50664	11.1773	5.26835e-29	6.05692e-27	MYC
ENSG00000179172	6.2716	0.865205	0.0776603	11.1409	7.93235e-29	9.06196e-27	HNRNPCL1
ENSG00000013561	31.4686	7.58362	0.683553	11.0944	1.33527e-28	1.51583e-26	RNF14
ENSG00000212802	305.911	-0.767747	0.0694417	-11.056	2.05073e-28	2.31348e-26	RPL15P3
ENSG00000111665	19.8626	8.26135	0.748233	11.0411	2.41942e-28	2.71246e-26	CDCA3
ENSG00000238103	66.5989	-1.43711	0.130228	-11.0353	2.58064e-28	2.87535e-26	RPL9P7
ENSG00000010165	58.0196	7.5065	0.681628	11.0126	3.32228e-28	3.67896e-26	METTL13
ENSG00000228519	47.0282	3.4487	0.31346	11.002	3.73664e-28	4.11258e-26	RP11-298C3.2
ENSG00000261007	7.0475	0.964892	0.0879772	10.9675	5.4755e-28	5.98986e-26	RP11-382N13.3
ENSG00000179933	205.478	4.17729	0.382284	10.9272	8.54475e-28	9.29112e-26	C14orf119
ENSG00000239528	151.782	-0.791436	0.0724507	-10.9238	8.87276e-28	9.59002e-26	RPS14P8
ENSG00000163535	13.9221	6.9968	0.64242	10.8913	1.26806e-27	1.36241e-25	SGOL2
ENSG00000144647	8.88297	14.5029	1.33345	10.8762	1.49618e-27	1.59799e-25	POMGNT2
ENSG00000005381	10.9954	5.62712	0.51764	10.8707	1.58966e-27	1.68784e-25	MPO
ENSG00000143498	15.0759	10.0281	0.925841	10.8313	2.4458e-27	2.58168e-25	TAF1A
ENSG00000156127	71.5793	5.82434	0.539728	10.7912	3.78613e-27	3.97324e-25	BATF
ENSG00000076382	21.8011	8.36833	0.777153	10.7679	4.87828e-27	5.08976e-25	SPAG5
ENSG00000157514	548.368	-5.90565	0.548684	-10.7633	5.12967e-27	5.3213e-25	TSC22D3
ENSG00000165644	13.1834	8.23957	0.76647	10.75	5.92534e-27	6.11156e-25	COMTD1
ENSG00000213673	12.2625	1.72232	0.160318	10.7431	6.38493e-27	6.54818e-25	SLC25A5P3
ENSG00000196812	23.1897	8.78537	0.818226	10.7371	6.81513e-27	6.94989e-25	ZSCAN16
ENSG00000233328	212.232	1.36715	0.127479	10.7246	7.80535e-27	7.91497e-25	PFN1P1
ENSG00000273694	1.62725	-5.46791	0.509922	-10.723	7.93574e-27	8.00224e-25	U2
ENSG00000072571	21.1881	6.76285	0.632219	10.697	1.05114e-26	1.05406e-24	HMMR
ENSG00000174748	1326.88	-0.927202	0.0867902	-10.6833	1.21917e-26	1.2158e-24	RPL15
ENSG00000229786	2.70735	1.58408	0.148401	10.6743	1.34255e-26	1.33149e-24	SNRPFP2
ENSG00000227505	10.34	2.52327	0.236899	10.6513	1.72033e-26	1.69683e-24	RP11-434J24.2
ENSG00000213598	60.2637	-0.973069	0.0917046	-10.6109	2.65183e-26	2.60139e-24	RP11-112J1.1
ENSG00000125484	25.4991	8.44943	0.799251	10.5717	4.03164e-26	3.93358e-24	GTF3C4
ENSG00000227590	20.4022	2.7207	0.257382	10.5707	4.07575e-26	3.95523e-24	ATP5G1P5
ENSG00000129195	11.6492	9.09461	0.860981	10.5631	4.41901e-26	4.25594e-24	FAM64A
ENSG00000162813	16.7381	8.88508	0.841167	10.5628	4.43278e-26	4.25594e-24	BPNT1
ENSG00000100350	19.0712	6.42825	0.608629	10.5618	4.47799e-26	4.27659e-24	FOXRED2
ENSG00000150681	27.2486	8.19138	0.775706	10.5599	4.57097e-26	4.34242e-24	RGS18
ENSG00000214391	135.471	1.79776	0.17065	10.5348	5.97221e-26	5.64389e-24	TUBAP2
ENSG00000198924	14.3217	9.05954	0.860348	10.5301	6.27756e-26	5.90156e-24	DCLRE1A
ENSG00000198618	330.361	1.32329	0.125891	10.5114	7.65504e-26	7.15925e-24	PPIAP22
ENSG00000198885	22.2021	7.47282	0.712026	10.4952	9.09224e-26	8.45953e-24	ITPRIPL1
ENSG00000111602	48.2796	6.67008	0.635617	10.4939	9.21835e-26	8.53289e-24	TIMELESS
ENSG00000075624	6391.24	1.34272	0.128116	10.4805	1.06166e-25	9.77702e-24	ACTB
ENSG00000139410	10.9985	9.28086	0.887599	10.4561	1.3734e-25	1.25837e-23	SDSL
ENSG00000236552	204.154	-0.853858	0.0816697	-10.455	1.3897e-25	1.26687e-23	RPL13AP5
ENSG00000119013	189.72	3.68894	0.352971	10.4511	1.44811e-25	1.31348e-23	NDUFB3
ENSG00000131153	139.667	4.90369	0.470781	10.4161	2.09427e-25	1.89008e-23	GINS2
ENSG00000242299	482.39	-0.746037	0.071635	-10.4144	2.13092e-25	1.91358e-23	RP11-234A1.1
ENSG00000151576	34.5346	7.24802	0.696226	10.4104	2.22182e-25	1.98534e-23	QTRTD1
ENSG00000230584	26.6716	2.78441	0.267667	10.4025	2.41459e-25	2.14696e-23	CCT5P2
ENSG00000213440	20.1571	1.92658	0.185232	10.4009	2.45643e-25	2.17346e-23	H2AFZP1
ENSG00000134057	143.781	6.61745	0.638792	10.3593	3.79647e-25	3.34275e-23	CCNB1
ENSG00000186230	12.1131	8.37666	0.808736	10.3577	3.86057e-25	3.38268e-23	ZNF749
ENSG00000163026	27.4906	8.77026	0.847273	10.3512	4.13471e-25	3.60538e-23	C2orf44
ENSG00000185298	29.6586	7.67035	0.741706	10.3415	4.5732e-25	3.96857e-23	CCDC137
ENSG00000153234	16.4255	-11.6474	1.12645	-10.3399	4.64938e-25	4.01538e-23	NR4A2
ENSG00000239983	122.63	-0.927105	0.089722	-10.3331	4.99297e-25	4.28491e-23	RP11-79E3.1
ENSG00000248180	25.9238	1.17653	0.113864	10.3328	5.00895e-25	4.28491e-23	GAPDHP60
ENSG00000165572	10.0243	9.06346	0.87872	10.3144	6.067e-25	5.16554e-23	KBTBD6
ENSG00000135457	31.3628	7.76221	0.753233	10.3052	6.67606e-25	5.6524e-23	TFCP2
ENSG00000167114	8.62095	10.2023	0.990056	10.3048	6.70147e-25	5.6524e-23	SLC27A4
ENSG00000112742	16.3032	8.15868	0.792456	10.2954	7.38784e-25	6.20235e-23	TTK
ENSG00000166530	10.1698	2.19208	0.213278	10.2781	8.84878e-25	7.39447e-23	HSBP1P2
ENSG00000075218	8.55741	7.32217	0.714239	10.2517	1.16264e-24	9.6708e-23	GTSE1
ENSG00000006757	24.5109	8.13683	0.793873	10.2495	1.18917e-24	9.84609e-23	PNPLA4
ENSG00000213942	28.8941	-0.981743	0.0958037	-10.2474	1.2151e-24	1.00149e-22	RP1-102E24.1
ENSG00000257956	3.01057	3.57449	0.349244	10.2349	1.38305e-24	1.13473e-22	NOP56P3
ENSG00000132475	1926.65	-1.56695	0.153453	-10.2113	1.76509e-24	1.44162e-22	H3F3B
ENSG00000222724	4.2846	-6.06944	0.594545	-10.2085	1.81565e-24	1.47624e-22	RNU2-63P
ENSG00000136603	196.558	-5.22028	0.5129	-10.178	2.48678e-24	2.00621e-22	SKIL
ENSG00000205871	32.0345	-1.19643	0.117552	-10.1779	2.48971e-24	2.00621e-22	RPS3AP47
ENSG00000214009	7.2248	4.0252	0.395656	10.1735	2.60429e-24	2.08922e-22	PCNAP3
ENSG00000071082	1068.04	-0.957296	0.0941057	-10.1726	2.62912e-24	2.09981e-22	RPL31
ENSG00000264350	136.674	1.77379	0.174492	10.1655	2.82749e-24	2.24829e-22	SNRPGP2
ENSG00000108518	1310.91	1.39282	0.137492	10.1302	4.058e-24	3.21258e-22	PFN1
ENSG00000213959	2.4828	4.05725	0.403074	10.0658	7.82878e-24	6.17072e-22	RP5-1100H13.3
ENSG00000123416	237.677	2.03661	0.202684	10.0482	9.35443e-24	7.34119e-22	TUBA1B
ENSG00000204642	30.4545	-3.01346	0.29999	-10.0452	9.64663e-24	7.51478e-22	HLA-F
ENSG00000213058	201.737	-0.816412	0.081275	-10.0451	9.65888e-24	7.51478e-22	RP4-765C7.2
ENSG00000105948	11.2314	10.8815	1.0839	10.0393	1.02429e-23	7.93495e-22	TTC26
ENSG00000136149	6.38986	-0.700665	0.0701032	-9.99476	1.60676e-23	1.2394e-21	RPL13AP25
ENSG00000070831	511.349	-1.55697	0.155841	-9.99073	1.67349e-23	1.28539e-21	CDC42
ENSG00000184588	152.071	-6.35222	0.636153	-9.98537	1.76646e-23	1.35104e-21	PDE4B
ENSG00000214144	1.31995	2.37217	0.237717	9.97899	1.88367e-23	1.43461e-21	RP11-488L18.1
ENSG00000119705	326.059	2.56198	0.256817	9.97589	1.94359e-23	1.47403e-21	SLIRP
ENSG00000132357	21.7105	9.29724	0.9321	9.97451	1.97069e-23	1.48833e-21	CARD6
ENSG00000109674	7.38552	6.91598	0.694199	9.96253	2.22341e-23	1.67219e-21	NEIL3
ENSG00000242849	6.85696	1.70262	0.170949	9.95983	2.28453e-23	1.71103e-21	ALDOAP1
ENSG00000099901	240.179	3.36398	0.337974	9.95336	2.43811e-23	1.81851e-21	RANBP1
ENSG00000117877	15.781	6.39588	0.643993	9.9316	3.03356e-23	2.25333e-21	CD3EAP
ENSG00000151849	25.2328	7.51203	0.756424	9.93097	3.05269e-23	2.25824e-21	CENPJ
ENSG00000198910	2.26682	-2.88031	0.290108	-9.92839	3.13267e-23	2.30795e-21	L1CAM
ENSG00000266575	3.77805	2.78254	0.280419	9.92278	3.31382e-23	2.43148e-21	BOLA2P1
ENSG00000275538	21.771	-7.48081	0.755902	-9.89653	4.3096e-23	3.14932e-21	RNVU1-19
ENSG00000240024	16.295	10.516	1.06264	9.89612	4.32718e-23	3.14942e-21	LINC00888
ENSG00000233662	14.4427	1.45847	0.147438	9.8921	4.50488e-23	3.26559e-21	CALM2P4
ENSG00000150753	666.784	3.06698	0.310184	9.8876	4.71195e-23	3.40203e-21	CCT5
ENSG00000166851	26.4734	7.89091	0.799196	9.87355	5.42103e-23	3.89839e-21	PLK1
ENSG00000227081	94.8743	-0.886172	0.0897658	-9.87206	5.50255e-23	3.94131e-21	RP11-543P15.1
ENSG00000211893	3.21008	-2.92335	0.29714	-9.83829	7.70111e-23	5.49427e-21	IGHG2
ENSG00000140511	38.2041	8.06312	0.820532	9.82669	8.64121e-23	6.1407e-21	HAPLN3
ENSG00000236603	186.691	1.99721	0.203286	9.82464	8.81868e-23	6.24224e-21	RANP1
ENSG00000100906	985.618	-3.4501	0.351239	-9.82267	8.99294e-23	6.34072e-21	NFKBIA
ENSG00000226396	241.674	-0.685179	0.0697952	-9.81699	9.51379e-23	6.68187e-21	RP5-1056L3.3
ENSG00000235363	49.2149	1.62496	0.165663	9.80879	1.03198e-22	7.21986e-21	SNRPGP10
ENSG00000213885	77.9468	-0.952272	0.0973198	-9.78498	1.30619e-22	9.10301e-21	RPL13AP7
ENSG00000181019	63.2939	6.42847	0.657244	9.78095	1.35926e-22	9.43642e-21	NQO1
ENSG00000213264	4.26409	4.49665	0.460428	9.76623	1.57199e-22	1.08714e-20	NIP7P2
ENSG00000129810	18.0039	8.21946	0.843185	9.74811	1.87935e-22	1.29474e-20	SGOL1
ENSG00000231500	1242.05	-0.711358	0.0730036	-9.74415	1.95412e-22	1.34113e-20	RPS18
ENSG00000226860	2.97652	1.40147	0.143904	9.73894	2.05684e-22	1.40628e-20	AC109638.1
ENSG00000198648	4.97196	10.0181	1.02888	9.73694	2.09776e-22	1.42885e-20	STK39
ENSG00000233839	39.361	-0.293559	0.0301943	-9.72232	2.42208e-22	1.64355e-20	RP11-389O22.4
ENSG00000172954	38.0145	5.27107	0.542428	9.71755	2.53827e-22	1.71595e-20	LCLAT1
ENSG00000249489	86.1046	1.03649	0.106922	9.69385	3.2023e-22	2.15677e-20	GAPDHP70
ENSG00000164587	2612.12	-0.690698	0.0713852	-9.67566	3.8263e-22	2.56746e-20	RPS14
ENSG00000167862	59.0447	5.51825	0.570499	9.67267	3.93951e-22	2.63364e-20	ICT1
ENSG00000198134	19.4427	1.19278	0.12345	9.66205	4.37022e-22	2.91079e-20	RP11-267J23.4
ENSG00000234782	110.724	-1.16509	0.12067	-9.65516	4.67411e-22	3.10176e-20	TPT1P9
ENSG00000198712	4979.35	0.986135	0.102289	9.6407	5.38215e-22	3.55853e-20	MT-CO2
ENSG00000227309	12.9345	-1.17252	0.121637	-9.63948	5.44628e-22	3.58779e-20	AC140076.1
ENSG00000196584	16.383	7.52323	0.780527	9.63865	5.49041e-22	3.60371e-20	XRCC2
ENSG00000122952	131.511	5.97986	0.622281	9.60959	7.28369e-22	4.76342e-20	ZWINT
ENSG00000105281	108.239	4.76744	0.496452	9.60302	7.76346e-22	5.05886e-20	SLC1A5
ENSG00000123358	39.6671	-7.89766	0.822984	-9.59636	8.28153e-22	5.37704e-20	NR4A1
ENSG00000065183	92.1672	4.81706	0.502436	9.58742	9.03176e-22	5.84313e-20	WDR3
ENSG00000220583	32.0995	1.02516	0.106965	9.58411	9.32573e-22	6.01177e-20	RPL35P2
ENSG00000081320	180.819	-3.10976	0.324547	-9.58183	9.53427e-22	6.12433e-20	STK17B
ENSG00000139514	61.5948	4.78977	0.500505	9.56988	1.07032e-21	6.85078e-20	SLC7A1
ENSG00000184661	13.2677	7.86113	0.821831	9.56538	1.11787e-21	7.12987e-20	CDCA2
ENSG00000167920	13.995	8.89408	0.929914	9.5644	1.1285e-21	7.17234e-20	TMEM99
ENSG00000017483	48.5843	5.85766	0.612597	9.56201	1.15488e-21	7.31426e-20	SLC38A5
ENSG00000257199	1.27952	2.93891	0.30737	9.56148	1.16083e-21	7.32624e-20	RP11-669B18.1
ENSG00000135451	13.8634	5.44261	0.569502	9.55679	1.21467e-21	7.63932e-20	TROAP
ENSG00000219375	13.2859	1.74102	0.182401	9.54499	1.36121e-21	8.53117e-20	RP11-69L16.3
ENSG00000115541	189.402	2.35246	0.246534	9.54215	1.39903e-21	8.73791e-20	HSPE1
ENSG00000102384	8.5705	7.33885	0.769797	9.53349	1.52082e-21	9.46576e-20	CENPI
ENSG00000088992	40.9715	6.05687	0.63678	9.5117	1.87566e-21	1.16343e-19	TESC
ENSG00000132341	1021.33	2.01856	0.212324	9.50696	1.96314e-21	1.21352e-19	RAN
ENSG00000108654	2431.97	-1.59176	0.167723	-9.49039	2.30178e-21	1.41799e-19	DDX5
ENSG00000228305	18.9141	2.2812	0.240467	9.48653	2.38844e-21	1.46637e-19	AC016734.2
ENSG00000088325	59.9943	5.25462	0.554671	9.4734	2.70869e-21	1.65735e-19	TPX2
ENSG00000169914	19.9474	7.14157	0.754823	9.46125	3.0427e-21	1.85543e-19	OTUD3
ENSG00000235587	343.999	1.05618	0.111761	9.45033	3.37779e-21	2.05283e-19	GAPDHP65
ENSG00000146410	12.3112	7.6174	0.810164	9.40229	5.33867e-21	3.23366e-19	MTFR2
ENSG00000218582	76.2569	1.0637	0.1132	9.3967	5.63035e-21	3.39892e-19	GAPDHP63
ENSG00000157456	73.328	6.64853	0.707956	9.39117	5.93352e-21	3.57e-19	CCNB2
ENSG00000217027	37.7126	-1.05576	0.112483	-9.38596	6.23463e-21	3.73871e-19	TPT1P4
ENSG00000137941	14.8685	8.48072	0.903803	9.38338	6.38931e-21	3.81878e-19	TTLL7
ENSG00000230897	320.423	-0.663137	0.0707923	-9.36737	7.43633e-21	4.4299e-19	RPS18P12
ENSG00000237991	1.91397	1.57393	0.168109	9.3626	7.78016e-21	4.61947e-19	RPL35P1
ENSG00000067082	361.641	-3.82329	0.408693	-9.35492	8.36613e-21	4.9511e-19	KLF6
ENSG00000224237	4.90034	2.56887	0.274954	9.34291	9.37177e-21	5.52812e-19	MINOS1P3
ENSG00000214121	86.3073	1.5031	0.161021	9.33483	1.01154e-20	5.9473e-19	PRDX1P1
ENSG00000137700	26.1508	5.90162	0.633028	9.32284	1.13263e-20	6.63767e-19	SLC37A4
ENSG00000226650	3.4887	5.90653	0.634109	9.31469	1.22309e-20	7.14462e-19	KIF4B
ENSG00000125485	21.8088	7.47027	0.802778	9.30552	1.33337e-20	7.76368e-19	DDX31
ENSG00000178127	64.2393	-2.99642	0.322649	-9.28691	1.58835e-20	9.21856e-19	NDUFV2
ENSG00000133112	1016.66	-1.02097	0.110106	-9.27261	1.81641e-20	1.05084e-18	TPT1
ENSG00000213315	275.808	-0.671399	0.0724315	-9.26943	1.87137e-20	1.07918e-18	CTD-3035D6.1
ENSG00000175283	22.9424	8.16225	0.881084	9.26388	1.97133e-20	1.12961e-18	DOLK
ENSG00000186871	14.2983	7.88968	0.851638	9.26413	1.96674e-20	1.12961e-18	ERCC6L
ENSG00000198298	10.899	10.799	1.16712	9.25269	2.18908e-20	1.25041e-18	ZNF485
ENSG00000199851	0.916988	-4.75246	0.514945	-9.22906	2.73021e-20	1.55459e-18	U3
ENSG00000274210	22.5769	-7.03006	0.76309	-9.21262	3.18266e-20	1.80651e-18	U1
ENSG00000236398	1.89158	-2.83191	0.307493	-9.20969	3.27059e-20	1.8506e-18	TAS2R39
ENSG00000100418	50.5562	4.95144	0.538195	9.20008	3.57672e-20	2.01749e-18	DESI1
ENSG00000231369	45.2652	-0.666124	0.0724514	-9.19408	3.78234e-20	2.12683e-18	RP1-40G4P.1
ENSG00000196262	571.53	1.23068	0.133891	9.19168	3.86744e-20	2.16793e-18	PPIA
ENSG00000119801	414.226	-3.64756	0.397587	-9.17424	4.5479e-20	2.54148e-18	YPEL5
ENSG00000171877	10.3166	8.65955	0.945225	9.16136	5.12468e-20	2.85227e-18	FRMD5
ENSG00000178464	85.9351	-0.741783	0.0809707	-9.16113	5.13567e-20	2.85227e-18	CTD-2192J16.15
ENSG00000232496	7.69925	-0.606169	0.0661712	-9.16062	5.15994e-20	2.85696e-18	RPL3P12
ENSG00000198182	6.87458	5.49347	0.601046	9.13986	6.25312e-20	3.45164e-18	ZNF607
ENSG00000198633	3.99582	2.34099	0.256355	9.13186	6.73328e-20	3.70535e-18	ZNF534
ENSG00000133169	135.481	-4.24954	0.465631	-9.12641	7.08102e-20	3.88487e-18	BEX1
ENSG00000132423	27.1117	7.19754	0.789654	9.11481	7.88107e-20	4.3107e-18	COQ3
ENSG00000166803	133.105	5.5835	0.612723	9.11259	8.04382e-20	4.38644e-18	KIAA0101
ENSG00000214182	127.397	1.22349	0.13441	9.10265	8.81575e-20	4.7929e-18	PTMAP5
ENSG00000236484	1.35043	4.67241	0.513603	9.0973	9.26051e-20	5.01959e-18	RRM2P2
ENSG00000178904	11.2633	6.2117	0.682978	9.09503	9.45606e-20	5.11024e-18	DPY19L3
ENSG00000114796	133.173	-5.66772	0.62431	-9.07838	1.10204e-19	5.93786e-18	KLHL24
ENSG00000240972	91.3695	1.54346	0.170028	9.07767	1.10929e-19	5.95912e-18	MIF
ENSG00000141040	9.01454	10.9733	1.21034	9.06625	1.23184e-19	6.59781e-18	ZNF287
ENSG00000162129	16.3662	6.65942	0.735177	9.05826	1.32552e-19	7.07858e-18	CLPB
ENSG00000145723	7.15981	8.66109	0.957867	9.04206	1.53748e-19	8.1622e-18	GIN1
ENSG00000172840	9.2593	8.24429	0.911747	9.04231	1.53401e-19	8.1622e-18	PDP2
ENSG00000101003	29.9207	6.41262	0.709254	9.04136	1.54736e-19	8.19059e-18	GINS1
ENSG00000130066	806.158	-2.74564	0.304052	-9.03017	1.71412e-19	9.04674e-18	SAT1
ENSG00000229344	2.16442	1.3087	0.145437	8.99835	2.29135e-19	1.2058e-17	RP5-857K21.7
ENSG00000261774	4.27227	3.59129	0.39915	8.99734	2.31253e-19	1.2134e-17	RP11-328J14.2
ENSG00000183763	9.99134	7.34433	0.816955	8.98988	2.47504e-19	1.29491e-17	TRAIP
ENSG00000168806	23.1644	8.04744	0.895323	8.98832	2.51042e-19	1.30962e-17	LCMT2
ENSG00000145685	12.8651	9.15723	1.01936	8.9833	2.62762e-19	1.36682e-17	LHFPL2
ENSG00000216439	5.61547	2.49627	0.278311	8.96935	2.98261e-19	1.54701e-17	DUTP5
ENSG00000093009	63.7094	6.12091	0.683234	8.95873	3.28427e-19	1.6986e-17	CDC45
ENSG00000185803	29.5206	6.55951	0.732267	8.95781	3.31192e-19	1.70801e-17	SLC52A2
ENSG00000213075	7.68744	-0.560828	0.0628875	-8.91796	4.74963e-19	2.43839e-17	RPL31P11
ENSG00000240036	1.69505	-1.39902	0.156879	-8.91783	4.75521e-19	2.43839e-17	RP11-587D21.1
ENSG00000140534	10.0928	7.03425	0.789091	8.91437	4.90588e-19	2.50853e-17	TICRR
ENSG00000031691	15.7708	6.99348	0.784942	8.90955	5.1239e-19	2.61261e-17	CENPQ
ENSG00000112167	20.2833	8.36493	0.939535	8.90326	5.42291e-19	2.75728e-17	SAYSD1
ENSG00000213409	12.474	2.02193	0.227227	8.8983	5.67083e-19	2.87524e-17	C1QBPP2
ENSG00000104626	56.8047	5.20184	0.584695	8.89667	5.7546e-19	2.90954e-17	ERI1
ENSG00000185022	71.0252	-6.36223	0.715293	-8.89458	5.86418e-19	2.95666e-17	MAFF
ENSG00000163808	17.7592	6.30814	0.709383	8.89243	5.97871e-19	3.00601e-17	KIF15
ENSG00000132313	80.4255	4.5481	0.511916	8.88447	6.42281e-19	3.22033e-17	MRPL35
ENSG00000127989	44.1462	6.89793	0.778475	8.86082	7.94278e-19	3.97139e-17	MTERF1
ENSG00000111640	2346.21	1.02152	0.115569	8.83905	9.65382e-19	4.81357e-17	GAPDH
ENSG00000259378	6.68021	2.78145	0.31506	8.82834	1.06243e-18	5.28287e-17	DCAF13P3
ENSG00000228716	8.18168	4.54757	0.516265	8.80859	1.26725e-18	6.28403e-17	DHFR
ENSG00000230837	51.3628	-0.770707	0.08753	-8.80506	1.30783e-18	6.46749e-17	RPL31P2
ENSG00000078401	8.03988	-17.0642	1.93846	-8.80299	1.33213e-18	6.56964e-17	EDN1
ENSG00000169429	663.936	-6.30114	0.716005	-8.80042	1.36304e-18	6.70377e-17	CXCL8
ENSG00000150768	41.3229	5.41145	0.615611	8.79037	1.49065e-18	7.31145e-17	DLAT
ENSG00000248626	176.953	1.05603	0.120162	8.78836	1.51757e-18	7.42336e-17	GAPDHP40
ENSG00000119408	73.5045	5.12597	0.583902	8.77882	1.65192e-18	8.0587e-17	NEK6
ENSG00000102100	17.0343	8.33154	0.950649	8.76405	1.88364e-18	9.16436e-17	SLC35A2
ENSG00000135953	11.3462	9.50811	1.08582	8.75658	2.01267e-18	9.76578e-17	MFSD9
ENSG00000048162	198.081	3.86306	0.441245	8.75492	2.04245e-18	9.88372e-17	NOP16
ENSG00000176422	41.7663	5.16516	0.590016	8.75426	2.0544e-18	9.91494e-17	SPRYD4
ENSG00000169908	2179.38	3.03609	0.347036	8.74865	2.15918e-18	1.03929e-16	TM4SF1
ENSG00000206560	778.871	-2.2496	0.257462	-8.73761	2.381e-18	1.14301e-16	ANKRD28
ENSG00000162063	20.4861	5.91024	0.677102	8.72873	2.5755e-18	1.2331e-16	CCNF
ENSG00000035499	24.8433	6.70312	0.768325	8.72434	2.67739e-18	1.27849e-16	DEPDC1B
ENSG00000197061	429.985	2.53567	0.290662	8.72378	2.69066e-18	1.28143e-16	HIST1H4C
ENSG00000198894	20.0052	7.3378	0.841302	8.72195	2.73447e-18	1.29887e-16	CIPC
ENSG00000256331	3.05838	3.13741	0.360241	8.70921	3.06012e-18	1.44974e-16	NIFKP3
ENSG00000182134	9.16262	10.2818	1.18142	8.70296	3.23352e-18	1.52788e-16	TDRKH
ENSG00000156508	793.348	-0.632134	0.072659	-8.70001	3.31863e-18	1.564e-16	EEF1A1
ENSG00000161888	33.5848	4.78972	0.550665	8.69806	3.37592e-18	1.58274e-16	SPC24
ENSG00000224763	14.1525	3.04304	0.349853	8.69807	3.37586e-18	1.58274e-16	FDPSP8
ENSG00000164687	4.88548	3.01793	0.347191	8.69242	3.5479e-18	1.65906e-16	FABP5
ENSG00000212195	10.6954	-9.31984	1.07289	-8.68666	3.73258e-18	1.7409e-16	U3
ENSG00000196205	164.29	-0.559072	0.0643742	-8.68473	3.79651e-18	1.76616e-16	EEF1A1P5
ENSG00000223668	1.71846	-1.11296	0.128259	-8.6775	4.0457e-18	1.87725e-16	EEF1A1P24
ENSG00000112299	8.52463	11.4948	1.32713	8.66138	4.66098e-18	2.1572e-16	VNN1
ENSG00000140830	18.9344	7.11161	0.821376	8.65817	4.79398e-18	2.21308e-16	TXNL4B
ENSG00000245532	946.136	-2.3495	0.271494	-8.65397	4.97368e-18	2.29017e-16	NEAT1
ENSG00000186185	5.63772	6.43882	0.74528	8.63947	5.64751e-18	2.59383e-16	KIF18B
ENSG00000228232	206.411	0.961576	0.111371	8.634	5.92429e-18	2.71405e-16	GAPDHP1
ENSG00000171314	30.4852	2.93778	0.340395	8.63049	6.10892e-18	2.79154e-16	PGAM1
ENSG00000168702	3.77007	-2.3087	0.267634	-8.62633	6.33539e-18	2.88772e-16	LRP1B
ENSG00000262074	4.31622	-6.87811	0.797626	-8.62323	6.50936e-18	2.95955e-16	SNORD3B-2
ENSG00000121211	17.6574	5.71771	0.663642	8.61565	6.95462e-18	3.15404e-16	MND1
ENSG00000164951	17.2892	7.50273	0.871265	8.6113	7.22373e-18	3.26788e-16	PDP1
ENSG00000132646	301.135	4.63887	0.538785	8.60986	7.31507e-18	3.29944e-16	PCNA
ENSG00000187193	3.94412	5.71032	0.663249	8.60962	7.33006e-18	3.29944e-16	MT1X
ENSG00000143977	192.868	1.49325	0.173457	8.60876	7.38565e-18	3.31619e-16	SNRPG
ENSG00000143632	11.8846	-2.84718	0.331695	-8.58374	9.18393e-18	4.1134e-16	ACTA1
ENSG00000213763	214.898	1.16771	0.136075	8.58133	9.37854e-18	4.19017e-16	ACTBP2
ENSG00000258581	12.3894	2.61112	0.304784	8.56713	1.06098e-17	4.72857e-16	RP11-638I2.10
ENSG00000093217	15.3006	6.45681	0.754039	8.56297	1.09993e-17	4.89006e-16	XYLB
ENSG00000226642	16.0406	-2.35277	0.274933	-8.5576	1.15239e-17	5.11073e-16	ACTG1P12
ENSG00000146386	253.307	2.87805	0.336378	8.55599	1.16865e-17	5.17012e-16	ABRACL
ENSG00000135763	19.7042	6.18181	0.722603	8.55491	1.17956e-17	5.20563e-16	URB2
ENSG00000213197	19.5876	2.14322	0.250909	8.54181	1.32137e-17	5.81723e-16	AC012066.1
ENSG00000166821	11.3239	9.7598	1.14418	8.52994	1.46421e-17	6.41481e-16	PEX11A
ENSG00000225462	17.7669	2.92615	0.343034	8.53021	1.46087e-17	6.41481e-16	FDPSP1
ENSG00000179869	33.8154	-6.56998	0.770511	-8.52678	1.50473e-17	6.57638e-16	ABCA13
ENSG00000137807	14.8136	8.14295	0.955733	8.52011	1.59406e-17	6.93776e-16	KIF23
ENSG00000154832	47.0799	4.92348	0.577871	8.52003	1.59511e-17	6.93776e-16	CXXC1
ENSG00000214535	14	-0.429476	0.0504441	-8.51391	1.68164e-17	7.29654e-16	RPS15AP1
ENSG00000213478	27.9703	0.868945	0.102084	8.51206	1.70864e-17	7.39593e-16	CFL1P2
ENSG00000111696	12.4474	7.02697	0.825971	8.50753	1.77674e-17	7.67228e-16	NT5DC3
ENSG00000235993	2.37305	2.72716	0.3206	8.50642	1.79383e-17	7.72758e-16	AC007559.1
ENSG00000123485	14.9638	6.62862	0.780374	8.49416	1.99368e-17	8.56808e-16	HJURP
ENSG00000177302	21.3828	6.30518	0.742681	8.48976	2.07064e-17	8.87769e-16	TOP3A
ENSG00000101447	7.32021	9.62089	1.13394	8.4845	2.1665e-17	9.26669e-16	FAM83D
ENSG00000163600	5.32012	13.1395	1.54883	8.48348	2.18555e-17	9.32603e-16	ICOS
ENSG00000259020	36.2319	1.02993	0.121436	8.48126	2.22761e-17	9.48311e-16	RP11-529H20.3
ENSG00000079999	67.4443	4.59146	0.541933	8.47239	2.40412e-17	1.01865e-15	KEAP1
ENSG00000126249	15.0858	7.25027	0.855728	8.47263	2.39916e-17	1.01865e-15	PDCD2L
ENSG00000180172	4.75612	-1.07594	0.127082	-8.46647	2.52951e-17	1.06926e-15	RPS12P23
ENSG00000167900	209.412	5.53343	0.654415	8.45554	2.77793e-17	1.17153e-15	TK1
ENSG00000002919	23.7099	8.03144	0.950007	8.45409	2.81281e-17	1.18348e-15	SNX11
ENSG00000174013	13.8168	7.03377	0.832026	8.45379	2.81995e-17	1.18372e-15	FBXO45
ENSG00000112118	276.808	3.86824	0.457858	8.44856	2.9493e-17	1.23515e-15	MCM3
ENSG00000224282	2.08284	-2.76185	0.327306	-8.43815	3.22395e-17	1.34705e-15	CTD-2290C23.1
ENSG00000198938	5991.06	0.728817	0.0864364	8.43183	3.40308e-17	1.4186e-15	MT-CO3
ENSG00000204209	143.411	4.25145	0.504732	8.42319	3.66385e-17	1.52379e-15	DAXX
ENSG00000138061	193.599	4.40674	0.524401	8.40338	4.33812e-17	1.80007e-15	CYP1B1
ENSG00000101412	5.62425	6.48836	0.772826	8.39563	4.63388e-17	1.91838e-15	E2F1
ENSG00000019582	7278.12	-1.33508	0.159436	-8.37376	5.58092e-17	2.30516e-15	CD74
ENSG00000214998	2.05884	4.4803	0.535756	8.36257	6.13642e-17	2.52882e-15	CCNB2P1
ENSG00000174405	11.0316	8.54779	1.02514	8.33815	7.54636e-17	3.10278e-15	LIG4
ENSG00000167264	23.1026	6.95472	0.83474	8.3316	7.97559e-17	3.2718e-15	DUS2
ENSG00000124172	353.167	1.2713	0.152696	8.32569	8.38364e-17	3.4314e-15	ATP5E
ENSG00000110108	106.219	4.14171	0.498031	8.31618	9.08472e-17	3.70994e-15	TMEM109
ENSG00000170312	77.7474	6.27334	0.755123	8.30771	9.75686e-17	3.97542e-15	CDK1
ENSG00000129255	82.756	4.12485	0.496574	8.30661	9.84772e-17	4.00341e-15	MPDU1
ENSG00000271614	23.0504	-6.08825	0.733118	-8.3046	1.0016e-16	4.06268e-15	LINC00936
ENSG00000124614	24.9596	1.61561	0.194717	8.29721	1.06585e-16	4.31357e-15	RPS10
ENSG00000110852	252.071	-2.52038	0.303794	-8.29635	1.07359e-16	4.33518e-15	CLEC2B
ENSG00000259770	3.44513	2.55931	0.308779	8.2885	1.14684e-16	4.62063e-15	RP11-81A1.3
ENSG00000213026	4.24654	0.849279	0.102512	8.28466	1.18445e-16	4.76155e-15	CFL1P4
ENSG00000250669	4.09166	3.33224	0.402806	8.27255	1.3112e-16	5.25938e-15	RP11-83M16.3
ENSG00000146278	131.271	-4.03824	0.488593	-8.26503	1.39654e-16	5.58926e-15	PNRC1
ENSG00000167720	15.7515	6.11283	0.739731	8.26358	1.41363e-16	5.64513e-15	SRR
ENSG00000163660	300.717	-2.86008	0.346911	-8.24443	1.65947e-16	6.61222e-15	CCNL1
ENSG00000215734	2.49755	2.47118	0.30004	8.23615	1.77838e-16	7.07045e-15	MRPL20P1
ENSG00000092853	44.7023	4.6314	0.562415	8.23485	1.79779e-16	7.13189e-15	CLSPN
ENSG00000212907	994.976	1.17447	0.142636	8.23409	1.80932e-16	7.16189e-15	MT-ND4L
ENSG00000135617	26.2033	6.1715	0.749772	8.23117	1.85387e-16	7.32218e-15	PRADC1
ENSG00000113638	24.746	6.09468	0.740883	8.22624	1.93189e-16	7.61365e-15	TTC33
ENSG00000259746	3.9037	2.04127	0.248332	8.21993	2.03628e-16	8.00761e-15	HSPE1P3
ENSG00000113318	23.9242	6.25162	0.760648	8.21882	2.0552e-16	8.06443e-15	MSH3
ENSG00000137801	197.427	5.26393	0.640657	8.21646	2.09598e-16	8.2066e-15	THBS1
ENSG00000162062	11.0658	7.55488	0.920188	8.21015	2.20908e-16	8.63071e-15	C16orf59
ENSG00000087074	191.53	-4.03297	0.491656	-8.20283	2.3479e-16	9.15326e-15	PPP1R15A
ENSG00000250982	33.0078	0.921143	0.112351	8.1988	2.42799e-16	9.44508e-15	RP11-159J3.1
ENSG00000176473	10.0849	9.32815	1.13795	8.19734	2.45764e-16	9.53987e-15	WDR25
ENSG00000170468	10.0976	5.04892	0.617116	8.18147	2.80399e-16	1.0861e-14	C14orf169
ENSG00000164284	22.3128	5.75984	0.704349	8.17753	2.89714e-16	1.11977e-14	GRPEL2
ENSG00000173614	16.3142	7.14926	0.874402	8.17618	2.92992e-16	1.13002e-14	NMNAT1
ENSG00000270714	14.983	2.54219	0.31154	8.16007	3.34838e-16	1.28866e-14	MINOS1P2
ENSG00000013441	314.523	-3.08376	0.378193	-8.15394	3.52253e-16	1.34993e-14	CLK1
ENSG00000136982	28.0457	5.25819	0.644845	8.15419	3.51531e-16	1.34993e-14	DSCC1
ENSG00000104738	155.391	4.35132	0.533762	8.15216	3.57486e-16	1.36708e-14	MCM4
ENSG00000179832	15.8786	6.17506	0.758161	8.14478	3.79963e-16	1.44996e-14	MROH1
ENSG00000235064	38.3577	1.65475	0.203465	8.13282	4.19402e-16	1.59709e-14	SLC25A5P2
ENSG00000171130	40.3412	5.3121	0.653299	8.1312	4.25045e-16	1.61517e-14	ATP6V0E2
ENSG00000262953	2.38343	1.08937	0.134201	8.11744	4.76125e-16	1.80547e-14	EIF4A1P9
ENSG00000056736	16.8406	8.69513	1.07267	8.10608	5.22772e-16	1.97407e-14	IL17RB
ENSG00000076242	72.3592	4.47144	0.551613	8.10611	5.22651e-16	1.97407e-14	MLH1
ENSG00000253683	39.7703	1.03956	0.128583	8.08478	6.22779e-16	2.3468e-14	CTB-79E8.3
ENSG00000089050	8.43063	9.76952	1.20854	8.0837	6.28295e-16	2.36265e-14	RBBP9
ENSG00000250526	31.3969	2.3686	0.293034	8.08303	6.31777e-16	2.3708e-14	CCT6P2
ENSG00000101152	16.9286	7.26237	0.898545	8.08236	6.35262e-16	2.37894e-14	DNAJC5
ENSG00000127528	5.17623	-9.86491	1.22168	-8.07487	6.7549e-16	2.52435e-14	KLF2
ENSG00000257790	26.0837	1.60791	0.199224	8.07087	6.97979e-16	2.603e-14	EIF4A1P4
ENSG00000215347	12.4715	1.66949	0.206913	8.06856	7.11295e-16	2.64719e-14	SLC25A5P1
ENSG00000166794	306.04	1.68003	0.208763	8.04751	8.44927e-16	3.13805e-14	PPIB
ENSG00000276216	6.99123	-6.89458	0.857453	-8.04077	8.92751e-16	3.30886e-14	CH17-373J23.1
ENSG00000242562	16.3055	2.79825	0.34854	8.02849	9.86817e-16	3.65001e-14	DCAF13P1
ENSG00000218902	28.0515	1.02664	0.127942	8.02423	1.02166e-15	3.77118e-14	PTMAP3
ENSG00000129173	5.96663	6.74337	0.840802	8.02017	1.05598e-15	3.88198e-14	E2F8
ENSG00000135476	6.339	6.47696	0.807567	8.02034	1.05451e-15	3.88198e-14	ESPL1
ENSG00000101347	14.8676	7.49467	0.934826	8.01719	1.08196e-15	3.96132e-14	SAMHD1
ENSG00000197785	8.60905	5.06542	0.631803	8.01741	1.07994e-15	3.96132e-14	ATAD3A
ENSG00000138180	7.14977	7.00804	0.874666	8.01224	1.12636e-15	4.11553e-14	CEP55
ENSG00000146592	15.7071	-7.43709	0.928568	-8.0092	1.15456e-15	4.20746e-14	CREB5
ENSG00000262919	15.2928	7.31182	0.912947	8.00903	1.15618e-15	4.20746e-14	FAM58A
ENSG00000153767	25.0129	5.87933	0.734863	8.00058	1.23834e-15	4.49738e-14	GTF2E1
ENSG00000111335	25.951	6.33148	0.791429	8.00007	1.24353e-15	4.50716e-14	OAS2
ENSG00000147162	360.337	-2.12284	0.26554	-7.99442	1.30185e-15	4.69969e-14	OGT
ENSG00000182199	121.562	4.22196	0.528111	7.99445	1.30149e-15	4.69969e-14	SHMT2
ENSG00000128973	24.0234	5.50695	0.689112	7.99137	1.33447e-15	4.80782e-14	CLN6
ENSG00000154719	118.724	3.7196	0.465712	7.98691	1.38363e-15	4.97499e-14	MRPL39
ENSG00000096060	324.195	2.86142	0.358509	7.98147	1.44606e-15	5.18913e-14	FKBP5
ENSG00000188375	133.079	-1.25464	0.1574	-7.97104	1.57349e-15	5.6352e-14	H3F3C
ENSG00000139197	7.53506	9.37263	1.17597	7.97009	1.58555e-15	5.66715e-14	PEX5
ENSG00000231344	6.25055	2.40523	0.301916	7.96654	1.63174e-15	5.82072e-14	RP3-426I6.2
ENSG00000147403	596.838	-0.798453	0.100272	-7.96286	1.68113e-15	5.9851e-14	RPL10
ENSG00000159199	416.827	2.74171	0.345049	7.94587	1.92828e-15	6.85147e-14	ATP5G1
ENSG00000223589	1.51434	1.36743	0.172118	7.94472	1.94633e-15	6.90203e-14	RP5-884C9.3
ENSG00000217555	2.65438	3.08163	0.387948	7.94341	1.96702e-15	6.96172e-14	CKLF
ENSG00000250182	6.00329	-0.586595	0.0738914	-7.9386	2.04468e-15	7.22241e-14	EEF1A1P13
ENSG00000186197	3.48779	4.23734	0.534726	7.92432	2.29397e-15	8.08715e-14	EDARADD
ENSG00000024526	6.02044	6.73187	0.850776	7.91262	2.52032e-15	8.86779e-14	DEPDC1
ENSG00000243364	8.86867	9.8377	1.24345	7.91161	2.54074e-15	8.92225e-14	EFNA4
ENSG00000161800	11.0868	6.78395	0.858462	7.90245	2.73485e-15	9.58335e-14	RACGAP1
ENSG00000258012	7.66052	2.60748	0.329968	7.90223	2.73962e-15	9.58335e-14	RP11-603K19.1
ENSG00000238084	2.5763	2.07296	0.262349	7.90156	2.75436e-15	9.61628e-14	RP3-469D22.1
ENSG00000198625	593.043	-1.72762	0.218881	-7.89298	2.95058e-15	1.02814e-13	MDM4
ENSG00000100206	6.52181	6.49656	0.824803	7.87651	3.36657e-15	1.16859e-13	DMC1
ENSG00000249264	4.92807	-0.625857	0.0794579	-7.87658	3.36461e-15	1.16859e-13	EEF1A1P9
ENSG00000103966	40.3008	5.8759	0.746289	7.87349	3.44875e-15	1.19482e-13	EHD4
ENSG00000184678	114.323	-5.91574	0.751814	-7.86862	3.58579e-15	1.23991e-13	HIST2H2BE
ENSG00000230067	7.47699	1.67019	0.212296	7.86727	3.62468e-15	1.25097e-13	HSPD1P6
ENSG00000279078	8.81286	9.44262	1.20141	7.85964	3.85238e-15	1.32701e-13	SND1-IT1
ENSG00000086015	12.027	7.24362	0.923311	7.84526	4.32045e-15	1.48541e-13	MAST2
ENSG00000239672	283.965	2.86304	0.365194	7.83979	4.51312e-15	1.5487e-13	NME1
ENSG00000227939	183.922	-0.761754	0.0971816	-7.83846	4.56098e-15	1.56216e-13	RPL3P2
ENSG00000210195	3.67066	3.04809	0.389039	7.83492	4.69142e-15	1.60379e-13	MT-TT
ENSG00000115268	359.913	0.828463	0.105949	7.81948	5.30436e-15	1.8099e-13	RPS15
ENSG00000119392	42.2452	4.30928	0.551183	7.81823	5.35694e-15	1.82439e-13	GLE1
ENSG00000180389	123.371	1.15087	0.147423	7.80663	5.87387e-15	1.99667e-13	ATP5EP2
ENSG00000080819	12.3317	6.00446	0.77005	7.79749	6.31515e-15	2.14264e-13	CPOX
ENSG00000182405	9.30601	8.94889	1.14853	7.79157	6.6181e-15	2.24121e-13	PGBD4
ENSG00000276043	31.8093	4.20247	0.539399	7.79103	6.64656e-15	2.24664e-13	UHRF1
ENSG00000146457	529.037	-1.47739	0.189641	-7.79044	6.6775e-15	2.25288e-13	WTAP
ENSG00000169020	70.1412	1.64856	0.211718	7.78658	6.88451e-15	2.31838e-13	ATP5I
ENSG00000164045	7.72175	6.16364	0.791924	7.78312	7.0758e-15	2.37836e-13	CDC25A
ENSG00000128016	142.086	-4.13889	0.531878	-7.78166	7.15773e-15	2.39698e-13	ZFP36
ENSG00000166908	19.2816	7.11557	0.914375	7.78189	7.14476e-15	2.39698e-13	PIP4K2C
ENSG00000115687	7.13395	6.40119	0.823081	7.7771	7.42042e-15	2.48034e-13	PASK
ENSG00000214297	16.8158	1.34367	0.1729	7.77136	7.76461e-15	2.5906e-13	ALDOAP2
ENSG00000135077	42.1497	7.10366	0.914231	7.77009	7.84289e-15	2.61189e-13	HAVCR2
ENSG00000204371	31.7604	3.99845	0.514626	7.76962	7.87217e-15	2.61681e-13	EHMT2
ENSG00000088766	27.6348	4.95568	0.637993	7.76762	7.99767e-15	2.65364e-13	CRLS1
ENSG00000226421	1.23805	1.50563	0.193925	7.76396	8.2319e-15	2.72634e-13	SLC25A5P5
ENSG00000085999	13.2739	6.34651	0.817517	7.76315	8.28451e-15	2.73874e-13	RAD54L
ENSG00000267736	8.66225	2.38835	0.307899	7.75692	8.70164e-15	2.87138e-13	HMGB2P1
ENSG00000234664	1.02867	1.42921	0.184257	7.75659	8.72454e-15	2.87368e-13	HMGN2P5
ENSG00000070669	161.177	5.03231	0.649421	7.74891	9.26865e-15	3.04734e-13	ASNS
ENSG00000130347	16.1403	7.86434	1.01791	7.726	1.10981e-14	3.6422e-13	RTN4IP1
ENSG00000233913	366.742	-0.701698	0.0908309	-7.72533	1.11564e-14	3.65468e-13	CTC-575D19.1
ENSG00000210140	6.3176	1.63728	0.21227	7.71316	1.22738e-14	4.01344e-13	MT-TC
ENSG00000181751	26.934	5.51983	0.716098	7.7082	1.276e-14	4.16488e-13	C5orf30
ENSG00000170633	156.217	3.18925	0.413994	7.70361	1.32274e-14	4.30965e-13	RNF34
ENSG00000151725	95.5276	3.88836	0.505596	7.69066	1.46379e-14	4.76063e-13	CENPU
ENSG00000213856	3.27048	2.36798	0.308005	7.68814	1.49292e-14	4.84662e-13	VDAC1P2
ENSG00000231416	90.2491	-0.647941	0.0843017	-7.68598	1.51834e-14	4.9203e-13	RP11-422P24.9
ENSG00000204370	80.1597	2.25579	0.293701	7.68057	1.58377e-14	5.12311e-13	SDHD
ENSG00000270966	9.18793	2.26714	0.295261	7.67845	1.61027e-14	5.19953e-13	RP11-62H7.3
ENSG00000158402	8.01406	6.84888	0.892376	7.67489	1.65562e-14	5.33641e-13	CDC25C
ENSG00000234745	614.543	-1.50088	0.195749	-7.66738	1.75538e-14	5.64789e-13	HLA-B
ENSG00000172757	1381.83	0.849954	0.110904	7.6639	1.80365e-14	5.78256e-13	CFL1
ENSG00000269891	1.24037	-2.80629	0.366169	-7.66391	1.8036e-14	5.78256e-13	ARHGAP19-SLIT1
ENSG00000230480	6.73977	-0.571041	0.0745158	-7.66335	1.81144e-14	5.79725e-13	AC093142.2
ENSG00000117650	6.81393	6.8191	0.889959	7.66226	1.82686e-14	5.83626e-13	NEK2
ENSG00000235674	32.3366	1.3761	0.179839	7.65181	1.98165e-14	6.31959e-13	LDHAP2
ENSG00000280832	16.6107	7.99621	1.04534	7.64936	2.01984e-14	6.43001e-13	ST3GAL4-AS1
ENSG00000176912	3.04248	5.71027	0.746594	7.64843	2.03454e-14	6.46539e-13	TYMSOS
ENSG00000251495	0.938357	1.72565	0.225661	7.64712	2.05535e-14	6.52004e-13	PPIAP11
ENSG00000225580	14.2923	2.11863	0.277252	7.64154	2.14633e-14	6.79672e-13	RP1-159M24.1
ENSG00000213639	1143.98	-1.23558	0.16172	-7.64028	2.16757e-14	6.85194e-13	PPP1CB
ENSG00000241127	36.5941	4.99708	0.654126	7.63933	2.18356e-14	6.89043e-13	YAE1D1
ENSG00000033011	21.1147	5.3247	0.697298	7.63619	2.23742e-14	7.04806e-13	ALG1
ENSG00000005961	21.6224	6.06323	0.794061	7.63572	2.24566e-14	7.05305e-13	ITGA2B
ENSG00000258111	10.5173	2.2692	0.297184	7.63565	2.24682e-14	7.05305e-13	RP11-43D4.2
ENSG00000159251	14.6124	-2.90533	0.380518	-7.6352	2.25473e-14	7.06561e-13	ACTC1
ENSG00000168924	76.8026	3.13116	0.410974	7.61887	2.55897e-14	8.00509e-13	LETM1
ENSG00000171843	1070.46	-1.7971	0.235968	-7.61587	2.61921e-14	8.17938e-13	MLLT3
ENSG00000104356	22.9773	6.31794	0.829874	7.61313	2.6753e-14	8.3401e-13	POP1
ENSG00000155438	158.784	2.90489	0.381821	7.608	2.78369e-14	8.66303e-13	NIFK
ENSG00000117450	958.326	1.37551	0.180896	7.6039	2.87343e-14	8.92693e-13	PRDX1
ENSG00000101057	18.2004	5.31341	0.698964	7.60184	2.91944e-14	9.05427e-13	MYBL2
ENSG00000215035	16.5775	2.73725	0.360228	7.59864	2.99261e-14	9.26527e-13	FDPSP5
ENSG00000181163	506.141	0.84373	0.111225	7.58579	3.30474e-14	1.02142e-12	NPM1
ENSG00000170425	21.6043	6.36173	0.838835	7.58401	3.35029e-14	1.03372e-12	ADORA2B
ENSG00000233300	2.13586	1.15844	0.152774	7.58272	3.38395e-14	1.04233e-12	EIF4A1P1
ENSG00000197275	5.09493	6.28646	0.829435	7.57921	3.4767e-14	1.06907e-12	RAD54B
ENSG00000165118	14.0158	6.45762	0.852296	7.57674	3.54352e-14	1.08776e-12	C9orf64
ENSG00000226549	6.24434	3.95821	0.522453	7.5762	3.55824e-14	1.09043e-12	SCDP1
ENSG00000134815	10.3355	5.94367	0.784899	7.57252	3.66049e-14	1.11986e-12	DHX34
ENSG00000279166	21.1667	8.61374	1.1384	7.56656	3.83237e-14	1.17046e-12	RP11-107E5.3
ENSG00000220848	62.7829	-0.728742	0.096381	-7.56105	3.9982e-14	1.21905e-12	RPS18P9
ENSG00000134690	31.3862	5.2283	0.691584	7.5599	4.03393e-14	1.22786e-12	CDCA8
ENSG00000177410	164.195	-1.36172	0.180213	-7.55616	4.15129e-14	1.26146e-12	ZFAS1
ENSG00000238082	55.8945	1.99544	0.264504	7.54407	4.55514e-14	1.38185e-12	AC009948.7
ENSG00000162511	1637.71	-1.50838	0.200004	-7.54177	4.63649e-14	1.40417e-12	LAPTM5
ENSG00000104691	12.9713	7.27365	0.964817	7.53889	4.74006e-14	1.43313e-12	UBXN8
ENSG00000176273	9.3373	7.51046	0.996431	7.53736	4.79573e-14	1.44512e-12	SLC35G1
ENSG00000258262	1.97038	2.39993	0.318403	7.53739	4.79489e-14	1.44512e-12	RP11-693J15.3
ENSG00000149948	119.823	-3.33479	0.44249	-7.5364	4.83112e-14	1.45336e-12	HMGA2
ENSG00000237632	12.7346	2.0554	0.272743	7.53603	4.84481e-14	1.45506e-12	S100A11P1
ENSG00000204315	9.46551	10.3851	1.3792	7.52981	5.08148e-14	1.5236e-12	FKBPL
ENSG00000174851	99.0858	4.08649	0.542813	7.52836	5.13808e-14	1.53802e-12	YIF1A
ENSG00000065328	46.8994	4.56996	0.607738	7.51961	5.49387e-14	1.64179e-12	MCM10
ENSG00000111247	34.6512	4.83991	0.644183	7.51326	5.76722e-14	1.72063e-12	RAD51AP1
ENSG00000267170	9.32644	1.23943	0.165022	7.51073	5.87967e-14	1.75129e-12	CALM2P1
ENSG00000063438	17.3224	5.84023	0.777774	7.50891	5.96232e-14	1.77298e-12	AHRR
ENSG00000132967	11.591	1.04398	0.139042	7.50834	5.98812e-14	1.77772e-12	HMGB1P5
ENSG00000177700	267.077	1.69276	0.225516	7.50618	6.088e-14	1.80404e-12	POLR2L
ENSG00000232734	0.93911	2.28207	0.304034	7.50599	6.09677e-14	1.80404e-12	ATP5G1P7
ENSG00000166068	19.4439	7.27609	0.971029	7.49318	6.72261e-14	1.98598e-12	SPRED1
ENSG00000175063	81.2182	4.88893	0.652596	7.49151	6.8084e-14	2.00803e-12	UBE2C
ENSG00000116741	134.152	-5.36418	0.716328	-7.48844	6.96968e-14	2.05225e-12	RGS2
ENSG00000213672	11.6563	5.19449	0.694363	7.48095	7.37885e-14	2.16919e-12	NCKIPSD
ENSG00000229097	104.908	1.28068	0.171406	7.47159	7.92309e-14	2.3254e-12	CALM2P2
ENSG00000228834	31.6662	1.74517	0.233686	7.46801	8.14174e-14	2.38569e-12	RP11-249L21.4
ENSG00000256968	28.1054	1.56597	0.209728	7.46666	8.22542e-14	2.4063e-12	SNRPEP2
ENSG00000210144	16.8973	1.6029	0.214942	7.45736	8.82763e-14	2.5783e-12	MT-TY
ENSG00000131051	682.129	-1.24258	0.166681	-7.45487	8.99596e-14	2.62322e-12	RBM39
ENSG00000072110	63.3248	3.79727	0.509521	7.45264	9.14891e-14	2.66351e-12	ACTN1
ENSG00000101220	51.5643	3.60956	0.484429	7.45117	9.25147e-14	2.68904e-12	C20orf27
ENSG00000115946	57.4938	3.7646	0.505482	7.44753	9.5102e-14	2.75979e-12	PNO1
ENSG00000020256	10.6317	6.34718	0.852459	7.44573	9.64105e-14	2.79327e-12	ZFP64
ENSG00000141179	13.8947	6.27832	0.843341	7.44458	9.72541e-14	2.8132e-12	PCTP
ENSG00000217241	16.086	2.16554	0.290906	7.44413	9.75888e-14	2.81836e-12	CBX3P9
ENSG00000183283	622.372	-1.65848	0.222885	-7.44096	9.99536e-14	2.88205e-12	DAZAP2
ENSG00000198720	5.54459	4.58226	0.616751	7.42968	1.08858e-13	3.13378e-12	ANKRD13B
ENSG00000118181	709.099	-0.557106	0.075011	-7.42699	1.11095e-13	3.19309e-12	RPS25
ENSG00000168159	9.63784	5.4233	0.730361	7.42551	1.12344e-13	3.22387e-12	RNF187
ENSG00000214434	1.76009	2.60639	0.351203	7.42132	1.15962e-13	3.32239e-12	NIFKP1
ENSG00000213881	22.7756	0.868177	0.117022	7.41892	1.18075e-13	3.37759e-12	NPM1P6
ENSG00000130826	300.313	3.18482	0.429412	7.41671	1.20067e-13	3.42914e-12	DKC1
ENSG00000138080	8.11936	6.26434	0.845906	7.40548	1.30681e-13	3.72637e-12	EMILIN1
ENSG00000200087	6.68835	5.78168	0.781505	7.39814	1.38109e-13	3.93197e-12	SNORA73B
ENSG00000122707	9.16021	6.44936	0.872147	7.39481	1.41614e-13	4.02541e-12	RECK
ENSG00000213574	52.371	1.43601	0.1942	7.39449	1.41954e-13	4.02871e-12	LDHAP5
ENSG00000136942	622.471	0.777684	0.105192	7.39297	1.43585e-13	4.06861e-12	RPL35
ENSG00000149925	2308	1.49541	0.202333	7.39083	1.45916e-13	4.1282e-12	ALDOA
ENSG00000167088	349.185	1.99234	0.269814	7.38412	1.53462e-13	4.33487e-12	SNRPD1
ENSG00000240540	6.76481	-0.506802	0.0686673	-7.38054	1.57644e-13	4.44605e-12	RPL3P9
ENSG00000116237	35.2917	4.18924	0.568119	7.37388	1.65733e-13	4.6669e-12	ICMT
ENSG00000240509	33.8527	-0.645555	0.0875724	-7.37167	1.685e-13	4.73741e-12	RPL34P18
ENSG00000163138	8.85173	6.7456	0.915337	7.36952	1.71238e-13	4.80691e-12	PACRGL
ENSG00000171421	101.972	2.73617	0.371747	7.3603	1.83493e-13	5.14293e-12	MRPL36
ENSG00000213228	2.76386	1.76059	0.239233	7.35932	1.84852e-13	5.17298e-12	RPL12P38
ENSG00000160307	5.34711	6.66633	0.906014	7.35786	1.86879e-13	5.22162e-12	S100B
ENSG00000183665	11.4581	8.63906	1.17473	7.35411	1.92198e-13	5.36195e-12	TRMT12
ENSG00000235912	24.9556	0.902299	0.122818	7.34663	2.03273e-13	5.66214e-12	RP1-159A19.3
ENSG00000129235	191.694	2.7686	0.376906	7.34561	2.04827e-13	5.6879e-12	TXNDC17
ENSG00000270975	6.89703	3.17023	0.431575	7.34573	2.04645e-13	5.6879e-12	MAGOH3P
ENSG00000219023	8.47475	-0.473624	0.0644965	-7.34341	2.08213e-13	5.77303e-12	RP3-340B19.2
ENSG00000179094	44.3391	-5.16497	0.703438	-7.34247	2.09688e-13	5.805e-12	PER1
ENSG00000188460	37.4523	1.06264	0.144735	7.34196	2.10486e-13	5.81817e-12	ACTBP11
ENSG00000119865	8.43482	9.27902	1.26443	7.33852	2.15972e-13	5.95253e-12	CNRIP1
ENSG00000175471	208.798	-2.78883	0.380027	-7.3385	2.16006e-13	5.95253e-12	MCTP1
ENSG00000160917	11.8023	5.80426	0.791001	7.33787	2.17025e-13	5.97151e-12	CPSF4
ENSG00000131724	7.09043	9.70329	1.32385	7.32959	2.30861e-13	6.34252e-12	IL13RA1
ENSG00000243964	87.8754	-0.614209	0.0838659	-7.3237	2.41228e-13	6.61726e-12	RPL23AP65
ENSG00000154518	770.133	1.76591	0.241196	7.3215	2.45223e-13	6.71666e-12	ATP5G3
ENSG00000175866	13.7669	6.4107	0.875767	7.32009	2.47796e-13	6.77684e-12	BAIAP2
ENSG00000138073	71.4173	4.13623	0.565732	7.31129	2.6459e-13	7.22519e-12	PREB
ENSG00000259781	59.3695	1.09972	0.150423	7.31083	2.65505e-13	7.23922e-12	RP11-673C5.1
ENSG00000134001	378.722	2.40352	0.328844	7.309	2.69132e-13	7.32706e-12	EIF2S1
ENSG00000100196	9.40234	9.93207	1.36262	7.28893	3.12429e-13	8.49298e-12	KDELR3
ENSG00000026103	24.6929	7.85122	1.07741	7.28713	3.16635e-13	8.59438e-12	FAS
ENSG00000133895	11.6198	5.77973	0.793652	7.28245	3.278e-13	8.88406e-12	MEN1
ENSG00000185252	8.23188	6.57668	0.904991	7.26712	3.6724e-13	9.93805e-12	ZNF74
ENSG00000268658	3.42657	5.72526	0.788273	7.26305	3.78471e-13	1.02266e-11	LINC00664
ENSG00000188229	463.539	2.47095	0.34022	7.26279	3.79181e-13	1.02305e-11	TUBB4B
ENSG00000249353	257.862	0.828718	0.114181	7.25795	3.92992e-13	1.05873e-11	NPM1P27
ENSG00000079805	40.1677	3.59246	0.495372	7.25205	4.10504e-13	1.10426e-11	DNM2
ENSG00000204516	14.2251	6.01499	0.829655	7.24998	4.16821e-13	1.11959e-11	MICB
ENSG00000164463	65.1775	-4.66052	0.643138	-7.24652	4.27601e-13	1.14638e-11	CREBRF
ENSG00000179271	251.399	2.266	0.312708	7.24638	4.28066e-13	1.14638e-11	GADD45GIP1
ENSG00000108798	24.0084	6.94293	0.95828	7.2452	4.31795e-13	1.15465e-11	ABI3
ENSG00000169230	143.849	1.97026	0.271982	7.24409	4.35364e-13	1.16247e-11	PRELID1
ENSG00000111669	709.932	1.80983	0.249905	7.24207	4.41892e-13	1.17816e-11	TPI1
ENSG00000214114	69.7351	3.74231	0.516819	7.24103	4.45281e-13	1.18545e-11	MYCBP
ENSG00000108826	187.744	2.99077	0.413286	7.23658	4.60148e-13	1.22322e-11	MRPL27
[truncated: 33,095 more rows]

## Sheet: 24_vs_6_unfiltered_Deseq2
Ensembl_ID	baseMean	log2FoldChange	lfcSE	stat	pvalue	padj	geneName
[truncated: 33,774 more rows]

[truncated: 2 more sheets: 72_vs_6_unfiltered_Deseq2, 72_vs_24_unfiltered_Deseq2]
