# Supplementary material for: Adaptation to ex vivo culture reduces human hematopoietic stem cell activity independently of the cell cycle
Source: Blood. 2024 May 31;144(7):729–41. doi: 10.1182/blood.2023021426 (PMC7616366; doi:10.1182/blood.2023021426)
Supplement: Supplemental Table 5 [file BLOOD_BLD-2023-021426-mmc4.xlsx]

## Sheet: ex_vivo_mod_genes_10010_EXPER
Ensembl_ID	geneName
ENSG00000210049	MT-TF
ENSG00000211459	MT-RNR1
ENSG00000210077	MT-TV
ENSG00000210082	MT-RNR2
ENSG00000209082	MT-TL1
ENSG00000198888	MT-ND1
ENSG00000210100	MT-TI
ENSG00000210112	MT-TM
ENSG00000198763	MT-ND2
ENSG00000210140	MT-TC
ENSG00000210144	MT-TY
ENSG00000198804	MT-CO1
ENSG00000210154	MT-TD
ENSG00000198712	MT-CO2
ENSG00000228253	MT-ATP8
ENSG00000198899	MT-ATP6
ENSG00000198938	MT-CO3
ENSG00000210164	MT-TG
ENSG00000198840	MT-ND3
ENSG00000210174	MT-TR
ENSG00000212907	MT-ND4L
ENSG00000198886	MT-ND4
ENSG00000210176	MT-TH
ENSG00000210184	MT-TS2
ENSG00000198786	MT-ND5
ENSG00000198695	MT-ND6
ENSG00000198727	MT-CYB
ENSG00000210195	MT-TT
ENSG00000210196	MT-TP
ENSG00000236913	AC025750.5
ENSG00000150510	FAM124A
ENSG00000233503	HNRNPLP1
ENSG00000234115	RP11-288G3.4
ENSG00000228265	RALY-AS1
ENSG00000189298	ZKSCAN3
ENSG00000206341	HLA-H
ENSG00000134326	CMPK2
ENSG00000143797	MBOAT2
ENSG00000050393	MCUR1
ENSG00000204632	HLA-G
ENSG00000198865	CCDC152
ENSG00000125970	RALY
ENSG00000088812	ATRN
ENSG00000134057	CCNB1
ENSG00000122033	MTIF3
ENSG00000250251	PKD1P6
ENSG00000101200	AVP
ENSG00000231916	AC006033.22
ENSG00000101346	POFUT1
ENSG00000265713	RP11-82O19.2
ENSG00000216802	RP11-390P2.2
ENSG00000153179	RASSF3
ENSG00000116863	ADPRHL2
ENSG00000230067	HSPD1P6
ENSG00000127540	UQCR11
ENSG00000144645	OSBPL10
ENSG00000232018	AL132709.8
ENSG00000243303	RP11-268I9.1
ENSG00000161920	MED11
ENSG00000129355	CDKN2D
ENSG00000267293	RP11-8H2.1
ENSG00000185885	IFITM1
ENSG00000156689	GLYATL2
ENSG00000146281	PM20D2
ENSG00000230457	PA2G4P4
ENSG00000136732	GYPC
ENSG00000139675	HNRNPA1L2
ENSG00000238072	RP11-305M3.2
ENSG00000132109	TRIM21
ENSG00000114744	COMMD2
ENSG00000163803	PLB1
ENSG00000228328	RP11-516A11.1
ENSG00000211767	TRBJ2-3
ENSG00000254471	RP11-885L14.1
ENSG00000255014	ARL6IP1P3
ENSG00000197766	CFD
ENSG00000251369	ZNF550
ENSG00000121089	NACA3P
ENSG00000180773	SLC36A4
ENSG00000197857	ZNF44
ENSG00000271819	RNU6-94P
ENSG00000107566	ERLIN1
ENSG00000123636	BAZ2B
ENSG00000231690	LINC00574
ENSG00000134758	RNF138
ENSG00000059758	CDK17
ENSG00000277610	RNVU1-4
ENSG00000133027	PEMT
ENSG00000100427	MLC1
ENSG00000172716	SLFN11
ENSG00000137076	TLN1
ENSG00000047056	WDR37
ENSG00000228223	HCG11
ENSG00000111348	ARHGDIB
ENSG00000142700	DMRTA2
ENSG00000202515	VTRNA1-3
ENSG00000167555	ZNF528
ENSG00000211766	TRBJ2-2P
ENSG00000130270	ATP8B3
ENSG00000125445	MRPS7
ENSG00000275538	RNVU1-19
ENSG00000233968	RP11-354E11.2
ENSG00000268006	PTOV1-AS1
ENSG00000089063	TMEM230
ENSG00000130520	LSM4
ENSG00000064102	ASUN
ENSG00000145354	CISD2
ENSG00000108423	TUBD1
ENSG00000173065	FAM222B
ENSG00000207827	MIR30A
ENSG00000130300	PLVAP
ENSG00000115053	NCL
ENSG00000175536	LIPT2
ENSG00000213260	YWHAZP5
ENSG00000162231	NXF1
ENSG00000154370	TRIM11
ENSG00000264918	AC005229.1
ENSG00000120833	SOCS2
ENSG00000278700	Metazoa_SRP
ENSG00000240914	RPL15P2
ENSG00000203666	EFCAB2
ENSG00000138175	ARL3
ENSG00000182378	PLCXD1
ENSG00000110841	PPFIBP1
ENSG00000199377	RNU5F-1
ENSG00000188130	MAPK12
ENSG00000186185	KIF18B
ENSG00000236287	ZBED5
ENSG00000100485	SOS2
ENSG00000175602	CCDC85B
ENSG00000264229	RNU4ATAC
ENSG00000242193	RP11-568K15.1
ENSG00000221500	SNORD100
ENSG00000104517	UBR5
ENSG00000160688	FLAD1
ENSG00000089639	GMIP
ENSG00000142937	RPS8
ENSG00000275896	PRSS2
ENSG00000278540	ACACA
ENSG00000252178	RNU7-69P
ENSG00000272047	GTF2H5
ENSG00000200842	Y_RNA
ENSG00000234718	AC007161.5
ENSG00000207031	SNORD59A
ENSG00000280527	AL031587.1
ENSG00000200534	SNORA33
ENSG00000104221	BRF2
ENSG00000068383	INPP5A
ENSG00000276216	CH17-373J23.1
ENSG00000196405	EVL
ENSG00000201028	RNU6-151P
ENSG00000226137	BAIAP2-AS1
ENSG00000273996	AC104946.1
ENSG00000122515	ZMIZ2
ENSG00000273694	U2
ENSG00000116791	CRYZ
ENSG00000138778	CENPE
ENSG00000147687	TATDN1
ENSG00000128791	TWSG1
ENSG00000188599	NPIPP1
ENSG00000200087	SNORA73B
ENSG00000065518	NDUFB4
ENSG00000217094	PPIAP31
ENSG00000160460	SPTBN4
ENSG00000207205	RNVU1-15
ENSG00000141429	GALNT1
ENSG00000178338	ZNF354B
ENSG00000277048	AL353644.10
ENSG00000199851	U3
ENSG00000145882	PCYOX1L
ENSG00000171658	RP11-443P15.2
ENSG00000026025	VIM
ENSG00000141744	PNMT
ENSG00000201662	RNU6-60P
ENSG00000099797	TECR
ENSG00000102984	ZNF821
ENSG00000201558	RNVU1-6
ENSG00000206828	U1
ENSG00000219274	RPS20P2
ENSG00000250442	EIF3KP3
ENSG00000222724	RNU2-63P
ENSG00000209042	SNORD12C
ENSG00000070190	DAPP1
ENSG00000126524	SBDS
ENSG00000222788	RNU2-38P
ENSG00000123473	STIL
ENSG00000237547	IGHJ2P
ENSG00000086475	SEPHS1
ENSG00000130313	PGLS
ENSG00000172062	SMN1
ENSG00000199568	RNU5A-1
ENSG00000167930	ITFG3
ENSG00000073536	NLE1
ENSG00000279307	AC012065.1
ENSG00000134242	PTPN22
ENSG00000100678	SLC8A3
ENSG00000023516	AKAP11
ENSG00000200169	RNU5D-1
ENSG00000214111	RP1-258N20.3
ENSG00000151612	ZNF827
ENSG00000146918	NCAPG2
ENSG00000164924	YWHAZ
ENSG00000198818	SFT2D1
ENSG00000221539	SNORD99
ENSG00000141873	SLC39A3
ENSG00000274967	Y_RNA
ENSG00000200867	RN7SKP36
ENSG00000204592	HLA-E
ENSG00000159958	TNFRSF13C
ENSG00000132475	H3F3B
ENSG00000226380	AC058791.1
ENSG00000199753	SNORD104
ENSG00000176273	SLC35G1
ENSG00000174744	BRMS1
ENSG00000121691	CAT
ENSG00000233432	RP11-344P13.3
ENSG00000100979	PLTP
ENSG00000148773	MKI67
ENSG00000202198	RN7SK
ENSG00000138829	FBN2
ENSG00000163344	PMVK
ENSG00000265727	RN7SL648P
ENSG00000274648	AC093110.1
ENSG00000230470	GS1-115G20.1
ENSG00000233559	AC016831.7
ENSG00000273748	AL592183.1
ENSG00000212232	SNORD17
ENSG00000128268	MGAT3
ENSG00000136045	PWP1
ENSG00000180884	ZNF792
ENSG00000100106	TRIOBP
ENSG00000174705	SH3PXD2B
ENSG00000111237	VPS29
ENSG00000133136	GNG5P2
ENSG00000248873	SERBP1P6
ENSG00000105655	ISYNA1
ENSG00000169740	ZNF32
ENSG00000243988	RPS24P17
ENSG00000101935	AMMECR1
ENSG00000202538	RNU4-2
ENSG00000231544	RSL24D1P11
ENSG00000172986	GXYLT2
ENSG00000274642	CH17-472G23.1
ENSG00000121297	TSHZ3
ENSG00000179240	RP11-111M22.2
ENSG00000276168	RN7SL1
ENSG00000120915	EPHX2
ENSG00000127423	AUNIP
ENSG00000166436	TRIM66
ENSG00000213959	RP5-1100H13.3
ENSG00000115252	PDE1A
ENSG00000166902	MRPL16
ENSG00000100403	ZC3H7B
ENSG00000212195	U3
ENSG00000257331	RP11-478B9.3
ENSG00000139668	WDFY2
ENSG00000092470	WDR76
ENSG00000188186	LAMTOR4
ENSG00000202502	RNA5SP151
ENSG00000171202	TMEM126A
ENSG00000274210	U1
ENSG00000224451	ATP5F1P1
ENSG00000252361	RNU6-118P
ENSG00000105953	OGDH
ENSG00000280649	AC245100.1
ENSG00000141759	TXNL4A
ENSG00000199713	U8
ENSG00000271182	RP11-678G14.5
ENSG00000237629	UQCRHP2
ENSG00000168275	COA6
ENSG00000145868	FBXO38
ENSG00000108515	ENO3
ENSG00000119801	YPEL5
ENSG00000125648	SLC25A23
ENSG00000213774	AC010904.1
ENSG00000249784	SCARNA22
ENSG00000276256	AC011043.1
ENSG00000160307	S100B
ENSG00000229083	PSMA6P2
ENSG00000255909	PDCD5P1
ENSG00000225573	RPL35P5
ENSG00000108641	B9D1
ENSG00000135842	FAM129A
ENSG00000271254	AC240274.1
ENSG00000230398	HINT2P1
ENSG00000245205	EEF1A1P4
ENSG00000197363	ZNF517
ENSG00000177721	ANXA2R
ENSG00000160352	ZNF714
ENSG00000105926	MPP6
ENSG00000236814	RP11-446E9.1
ENSG00000177738	CTD-2201E18.3
ENSG00000229596	MYL8P
ENSG00000171314	PGAM1
ENSG00000184903	IMMP2L
ENSG00000224341	RP4-562J12.1
ENSG00000214144	RP11-488L18.1
ENSG00000226777	KIAA0125
ENSG00000130021	HDHD1
ENSG00000279483	RPL41
ENSG00000276345	AC004556.1
ENSG00000228929	RPS13P2
ENSG00000134815	DHX34
ENSG00000226745	RP11-115D7.3
ENSG00000227671	RP11-488L18.4
ENSG00000035499	DEPDC1B
ENSG00000253683	CTB-79E8.3
ENSG00000227097	RPS28P7
ENSG00000231752	EMBP1
ENSG00000136630	HLX
ENSG00000034713	GABARAPL2
ENSG00000117758	STX12
ENSG00000122376	FAM35A
ENSG00000267544	AC007229.3
ENSG00000117000	RLF
ENSG00000214212	C19orf38
ENSG00000111731	C2CD5
ENSG00000224094	RPS24P8
ENSG00000156127	BATF
ENSG00000217733	CCT7P1
ENSG00000146094	DOK3
ENSG00000100522	GNPNAT1
ENSG00000069399	BCL3
ENSG00000072756	TRNT1
ENSG00000095564	BTAF1
ENSG00000169129	AFAP1L2
ENSG00000214018	RRM2P3
ENSG00000090054	SPTLC1
ENSG00000268412	TRMT112P6
ENSG00000018408	WWTR1
ENSG00000213003	BTF3P12
ENSG00000249541	RP11-692C23.1
ENSG00000175906	ARL4D
ENSG00000220748	RP1-59B16.1
ENSG00000159251	ACTC1
ENSG00000165633	VSTM4
ENSG00000145241	CENPC
ENSG00000198483	ANKRD35
ENSG00000151502	VPS26B
ENSG00000179218	CALR
ENSG00000133422	MORC2
ENSG00000137038	TMEM261
ENSG00000174718	KIAA1551
ENSG00000165501	LRR1
ENSG00000184602	SNN
ENSG00000083123	BCKDHB
ENSG00000130312	MRPL34
ENSG00000122483	CCDC18
ENSG00000101361	NOP56
ENSG00000138326	RPS24
ENSG00000242485	MRPL20
ENSG00000257564	RP11-123M21.2
ENSG00000150540	HNMT
ENSG00000178764	ZHX2
ENSG00000124225	PMEPA1
ENSG00000225616	RP4-604A21.1
ENSG00000185201	IFITM2
ENSG00000157181	C1orf27
ENSG00000229659	RP11-345K20.2
ENSG00000163507	KIAA1524
ENSG00000236248	AC104389.32
ENSG00000132182	NUP210
ENSG00000130653	PNPLA7
ENSG00000160948	VPS28
ENSG00000142945	KIF2C
ENSG00000112773	FAM46A
ENSG00000232573	RPL3P4
ENSG00000140396	NCOA2
ENSG00000188786	MTF1
ENSG00000225335	XXbac-B476C20.9
ENSG00000100591	AHSA1
ENSG00000215873	FEN1P1
ENSG00000124575	HIST1H1D
ENSG00000260616	RP11-327F22.4
ENSG00000214998	CCNB2P1
ENSG00000101986	ABCD1
ENSG00000238199	UBE2V2P3
ENSG00000168806	LCMT2
ENSG00000073921	PICALM
ENSG00000164849	GPR146
ENSG00000188921	HACD4
ENSG00000170142	UBE2E1
ENSG00000172340	SUCLG2
ENSG00000254505	CHMP4A
ENSG00000237701	ATP5JP1
ENSG00000130962	PRRG1
ENSG00000184207	PGP
ENSG00000128694	OSGEPL1
ENSG00000161638	ITGA5
ENSG00000213347	MXD3
ENSG00000160087	UBE2J2
ENSG00000226746	SMCR5
ENSG00000275004	ZNF280B
ENSG00000176903	PNMA1
ENSG00000224051	CPTP
ENSG00000162144	CYB561A3
ENSG00000141551	CSNK1D
ENSG00000143106	PSMA5
ENSG00000109046	WSB1
ENSG00000115421	PAPOLG
ENSG00000151694	ADAM17
ENSG00000261588	AC002310.17
ENSG00000251122	NIFKP2
ENSG00000134690	CDCA8
ENSG00000107223	EDF1
ENSG00000224035	SFPQP1
ENSG00000122965	RBM19
ENSG00000083168	KAT6A
ENSG00000232888	RPS11P5
ENSG00000213741	RPS29
ENSG00000198546	ZNF511
ENSG00000077984	CST7
ENSG00000234648	AL162151.3
ENSG00000126803	HSPA2
ENSG00000182103	FAM181B
ENSG00000215210	RBMXP2
ENSG00000184863	RBM33
ENSG00000123975	CKS2
ENSG00000253785	CTC-308K20.3
ENSG00000185905	C16orf54
ENSG00000175592	FOSL1
ENSG00000236618	PITPNA-AS1
ENSG00000213493	ACTN4P1
ENSG00000214826	DDX12P
ENSG00000130052	STARD8
ENSG00000213862	CTD-2270N23.1
ENSG00000108958	AC016292.3
ENSG00000259022	DNAJC8P1
ENSG00000165724	ZMYND19
ENSG00000172209	GPR22
ENSG00000070081	NUCB2
ENSG00000110002	VWA5A
ENSG00000234790	NUTF2P4
ENSG00000198563	DDX39B
ENSG00000224097	RP11-472B18.1
ENSG00000176454	LPCAT4
ENSG00000118162	KPTN
ENSG00000109099	PMP22
ENSG00000243449	C4orf48
ENSG00000148248	SURF4
ENSG00000225177	RP11-390P2.4
ENSG00000274471	RP11-228M15.1
ENSG00000174599	TRAM1L1
ENSG00000105856	HBP1
ENSG00000125485	DDX31
ENSG00000183208	GDPGP1
ENSG00000229037	RP11-272G22.3
ENSG00000235916	RP13-444K19.1
ENSG00000121236	TRIM6
ENSG00000168291	PDHB
ENSG00000078668	VDAC3
ENSG00000104731	KLHDC4
ENSG00000253187	HOXA10-AS
ENSG00000169627	BOLA2B
ENSG00000198155	ZNF876P
ENSG00000143753	DEGS1
ENSG00000248578	NPM1P21
ENSG00000168769	TET2
ENSG00000100348	TXN2
ENSG00000231313	CLIC1P1
ENSG00000118855	MFSD1
ENSG00000179841	AKAP5
ENSG00000226701	RP11-570G20.1
ENSG00000213212	NCLP1
ENSG00000184785	SMIM10
ENSG00000130713	EXOSC2
ENSG00000183722	LHFP
ENSG00000020256	ZFP64
ENSG00000126953	TIMM8A
ENSG00000236646	LAMTOR5P1
ENSG00000159023	EPB41
ENSG00000033178	UBA6
ENSG00000113460	BRIX1
ENSG00000128340	RAC2
ENSG00000152253	SPC25
ENSG00000092621	PHGDH
ENSG00000103343	ZNF174
ENSG00000215895	RP11-334L9.1
ENSG00000198225	FKBP1C
ENSG00000234925	ATP5HP4
ENSG00000234040	RP11-254B13.4
ENSG00000133884	DPF2
ENSG00000113070	HBEGF
ENSG00000135870	RC3H1
ENSG00000239218	RPS20P22
ENSG00000105514	RAB3D
ENSG00000180787	ZFP3
ENSG00000150977	RILPL2
ENSG00000154620	TMSB4Y
ENSG00000203914	HSP90B3P
ENSG00000156787	TBC1D31
ENSG00000213964	CHCHD4P4
ENSG00000224061	AC092106.1
ENSG00000198105	ZNF248
ENSG00000258357	RP11-778J16.2
ENSG00000266472	MRPS21
ENSG00000087191	PSMC5
ENSG00000132004	FBXW9
ENSG00000236349	SUCLG2P2
ENSG00000184857	TMEM186
ENSG00000101255	TRIB3
ENSG00000169122	FAM110B
ENSG00000167604	NFKBID
ENSG00000102053	ZC3H12B
ENSG00000102760	RGCC
ENSG00000120942	UBIAD1
ENSG00000132849	INADL
ENSG00000100889	PCK2
ENSG00000023041	ZDHHC6
ENSG00000117614	SYF2
ENSG00000054148	PHPT1
ENSG00000213976	CTD-2561J22.2
ENSG00000138433	CIR1
ENSG00000175155	YPEL2
ENSG00000156802	ATAD2
ENSG00000159216	RUNX1
ENSG00000138303	ASCC1
ENSG00000266575	BOLA2P1
ENSG00000219986	BTF3P7
ENSG00000165312	OTUD1
ENSG00000184451	CCR10
ENSG00000163026	C2orf44
ENSG00000108506	INTS2
ENSG00000163655	GMPS
ENSG00000264179	RP11-672L10.5
ENSG00000254893	AC113404.1
ENSG00000151914	DST
ENSG00000114841	DNAH1
ENSG00000205339	IPO7
ENSG00000101654	RNMT
ENSG00000281383	CH507-513H4.5
ENSG00000118785	SPP1
ENSG00000124177	CHD6
ENSG00000262477	AC021224.1
ENSG00000196668	LINC00173
ENSG00000187741	FANCA
ENSG00000120334	CENPL
ENSG00000110536	PTPMT1
ENSG00000226976	COX6A1P2
ENSG00000168066	SF1
ENSG00000169756	LIMS1
ENSG00000060140	STYK1
ENSG00000217716	RPS10P3
ENSG00000163072	NOSTRIN
ENSG00000002587	HS3ST1
ENSG00000180817	PPA1
ENSG00000037042	TUBG2
ENSG00000203778	FAM229B
ENSG00000173262	SLC2A14
ENSG00000181555	SETD2
ENSG00000263606	RP11-737O24.3
ENSG00000254543	HSPD1P2
ENSG00000158769	F11R
ENSG00000131778	CHD1L
ENSG00000261868	MFSD1P1
ENSG00000164953	TMEM67
ENSG00000168374	ARF4
ENSG00000161692	DBF4B
ENSG00000256293	RP11-114F3.2
ENSG00000024048	UBR2
ENSG00000072958	AP1M1
ENSG00000281181	CH507-513H4.3
ENSG00000038382	TRIO
ENSG00000219747	RP1-292B18.1
ENSG00000266932	AC006116.13
ENSG00000236844	AC091633.2
ENSG00000007376	RPUSD1
ENSG00000213087	RP11-613F7.1
ENSG00000198633	ZNF534
ENSG00000251453	HAUS1P1
ENSG00000227505	RP11-434J24.2
ENSG00000164087	POC1A
ENSG00000169429	CXCL8
ENSG00000166823	MESP1
ENSG00000164442	CITED2
ENSG00000134330	IAH1
ENSG00000244026	FAM86DP
ENSG00000216775	RP1-152L7.5
ENSG00000216624	GAPDHP72
ENSG00000181652	ATG9B
ENSG00000111785	RIC8B
ENSG00000255135	RP11-111M22.3
ENSG00000267541	RP11-380M21.2
ENSG00000230568	SF3A3P1
ENSG00000278882	AC253572.1
ENSG00000178385	PLEKHM3
ENSG00000143862	ARL8A
ENSG00000012048	BRCA1
ENSG00000137312	FLOT1
ENSG00000156298	TSPAN7
ENSG00000078142	PIK3C3
ENSG00000084731	KIF3C
ENSG00000258102	MAP1LC3B2
ENSG00000224953	SRIP3
ENSG00000074603	DPP8
ENSG00000169607	CKAP2L
ENSG00000165490	DDIAS
ENSG00000230629	RPS23P8
ENSG00000159079	C21orf59
ENSG00000008256	CYTH3
ENSG00000169184	MN1
ENSG00000230795	HLA-K
ENSG00000151503	NCAPD3
ENSG00000158710	TAGLN2
ENSG00000164327	RICTOR
ENSG00000160710	ADAR
ENSG00000226491	FTOP1
ENSG00000105700	KXD1
ENSG00000204623	ZNRD1-AS1
ENSG00000123297	TSFM
ENSG00000131669	NINJ1
ENSG00000149187	CELF1
ENSG00000232202	AC098824.6
ENSG00000232992	AHCYP4
ENSG00000117593	DARS2
ENSG00000186532	SMYD4
ENSG00000109270	LAMTOR3
ENSG00000164967	RPP25L
ENSG00000231707	PABPC1P1
ENSG00000254703	SENCR
ENSG00000108064	TFAM
ENSG00000267066	RP11-866E20.1
ENSG00000147065	MSN
ENSG00000018869	ZNF582
ENSG00000236686	BZW1P1
ENSG00000230979	AC079250.1
ENSG00000243802	RP11-390K5.1
ENSG00000103363	TCEB2
ENSG00000121892	PDS5A
ENSG00000007237	GAS7
ENSG00000162430	SEPN1
ENSG00000165996	HACD1
ENSG00000116586	LAMTOR2
ENSG00000154511	FAM69A
ENSG00000263846	CIAPIN1P
ENSG00000153048	CARHSP1
ENSG00000176731	C8orf59
ENSG00000166501	PRKCB
ENSG00000124422	USP22
ENSG00000164070	HSPA4L
ENSG00000154957	ZNF18
ENSG00000138623	SEMA7A
ENSG00000108187	PBLD
ENSG00000126934	MAP2K2
ENSG00000115295	CLIP4
ENSG00000072571	HMMR
ENSG00000176890	TYMS
ENSG00000269220	LINC00528
ENSG00000244234	GMCL1P1
ENSG00000180389	ATP5EP2
ENSG00000129559	NEDD8
ENSG00000176386	CDC26
ENSG00000257611	RP11-185N2.1
ENSG00000160013	PTGIR
ENSG00000139436	GIT2
ENSG00000235508	RPS2P7
ENSG00000183856	IQGAP3
ENSG00000239636	RP4-728D4.2
ENSG00000123219	CENPK
ENSG00000205302	SNX2
ENSG00000246451	RP11-894P9.1
ENSG00000205940	HSP90AB2P
ENSG00000170917	NUDT6
ENSG00000260898	ADPGK-AS1
ENSG00000122406	RPL5
ENSG00000004487	KDM1A
ENSG00000188511	C22orf34
ENSG00000116514	RNF19B
ENSG00000131848	ZSCAN5A
ENSG00000242960	FTH1P23
ENSG00000166822	TMEM170A
ENSG00000157869	RAB28
ENSG00000166598	HSP90B1
ENSG00000117676	RPS6KA1
ENSG00000168566	SNRNP48
ENSG00000127993	RBM48
ENSG00000164236	ANKRD33B
ENSG00000025039	RRAGD
ENSG00000215093	EEF1A1P29
ENSG00000215467	RPL27AP
ENSG00000174799	CEP135
ENSG00000215301	DDX3X
ENSG00000186469	GNG2
ENSG00000261609	GAN
ENSG00000119812	FAM98A
ENSG00000139636	LMBR1L
ENSG00000100292	HMOX1
ENSG00000235363	SNRPGP10
ENSG00000066056	TIE1
ENSG00000139546	TARBP2
ENSG00000163528	CHCHD4
ENSG00000235065	RPL24P2
ENSG00000261971	MMP25-AS1
ENSG00000238249	HMGN2P17
ENSG00000072210	ALDH3A2
ENSG00000279745	AL365202.1
ENSG00000113732	ATP6V0E1
ENSG00000164190	NIPBL
ENSG00000108578	BLMH
ENSG00000116809	ZBTB17
ENSG00000133116	KL
ENSG00000250280	RP11-305O6.3
ENSG00000279191	RP11-803D5.1
ENSG00000223501	VPS52
ENSG00000061676	NCKAP1
ENSG00000169919	GUSB
ENSG00000177133	LINC00982
ENSG00000172432	GTPBP2
ENSG00000167850	CD300C
ENSG00000237682	RP3-514P16.1
ENSG00000204287	HLA-DRA
ENSG00000233459	AC125238.2
ENSG00000217239	RP1-182O16.1
ENSG00000134644	PUM1
ENSG00000164506	STXBP5
ENSG00000231491	JKAMPP1
ENSG00000233347	ERP29P1
ENSG00000181524	RPL24P4
ENSG00000216915	RP1-97D16.1
ENSG00000123178	SPRYD7
ENSG00000270296	STX8P1
ENSG00000218069	RSL24D1P1
ENSG00000090447	TFAP4
ENSG00000198853	RUSC2
ENSG00000189283	FHIT
ENSG00000272142	RP11-428J1.5
ENSG00000100162	CENPM
ENSG00000227462	RP11-108B14.4
ENSG00000243396	RP11-454H13.1
ENSG00000223550	SNRPBP1
ENSG00000223745	RP4-717I23.3
ENSG00000219806	ATP5F1P6
ENSG00000132383	RPA1
ENSG00000239455	RP11-561O4.1
ENSG00000133111	RFXAP
ENSG00000276023	DUSP14
ENSG00000198087	CD2AP
ENSG00000132613	MTSS1L
ENSG00000174106	LEMD3
ENSG00000231300	EZH2P1
ENSG00000101224	CDC25B
ENSG00000233695	GAS6-AS1
ENSG00000259479	SORD2P
ENSG00000136108	CKAP2
ENSG00000228065	LINC01515
ENSG00000058804	NDC1
ENSG00000180730	SHISA2
ENSG00000213186	TRIM59
ENSG00000213235	EEF1A1P16
ENSG00000226781	TBCAP1
ENSG00000112578	BYSL
ENSG00000112977	DAP
ENSG00000262265	RP5-867C24.4
ENSG00000135482	ZC3H10
ENSG00000236654	AC079780.3
ENSG00000105552	BCAT2
ENSG00000178078	STAP2
ENSG00000173273	TNKS
ENSG00000117983	MUC5B
ENSG00000107020	PLGRKT
ENSG00000173193	PARP14
ENSG00000136104	RNASEH2B
ENSG00000126522	ASL
ENSG00000225531	RP11-196I18.3
ENSG00000113456	RAD1
ENSG00000102858	MGRN1
ENSG00000244038	DDOST
ENSG00000022840	RNF10
ENSG00000280789	PAGR1
ENSG00000183978	COA3
ENSG00000240954	RPL4P1
ENSG00000085999	RAD54L
ENSG00000197329	PELI1
ENSG00000076641	PAG1
ENSG00000243499	RPS6P21
ENSG00000079150	FKBP7
ENSG00000213307	RPL18P11
ENSG00000046653	GPM6B
ENSG00000101695	RNF125
ENSG00000229043	AC091729.9
ENSG00000164609	SLU7
ENSG00000134901	KDELC1
ENSG00000205695	RP11-15H7.2
ENSG00000147416	ATP6V1B2
ENSG00000197275	RAD54B
ENSG00000196787	HIST1H2AG
ENSG00000266549	RP11-526I8.2
ENSG00000137343	ATAT1
ENSG00000119705	SLIRP
ENSG00000153234	NR4A2
ENSG00000092964	DPYSL2
ENSG00000196372	ASB13
ENSG00000220744	RPL5P18
ENSG00000219699	RP11-325O24.2
ENSG00000196301	HLA-DRB9
ENSG00000102879	CORO1A
ENSG00000205579	DYNLL1P1
ENSG00000233671	AC083899.1
ENSG00000167232	ZNF91
ENSG00000233276	GPX1
ENSG00000166845	C18orf54
ENSG00000151500	THYN1
ENSG00000167721	TSR1
ENSG00000185710	SMG1P4
ENSG00000170776	AKAP13
ENSG00000186111	PIP5K1C
ENSG00000250144	RP11-553P9.1
ENSG00000212747	FAM127C
ENSG00000170522	ELOVL6
ENSG00000180628	PCGF5
ENSG00000257405	RP11-609L23.2
ENSG00000100234	TIMP3
ENSG00000137767	SQRDL
ENSG00000228623	ZNF883
ENSG00000147457	CHMP7
ENSG00000104133	SPG11
ENSG00000167600	CYP2S1
ENSG00000141696	P3H4
ENSG00000075151	EIF4G3
ENSG00000103495	MAZ
ENSG00000230397	SPTLC1P1
ENSG00000032219	ARID4A
ENSG00000220522	RP1-177A13.1
ENSG00000225603	RP11-325P15.1
ENSG00000002822	MAD1L1
ENSG00000230832	RP11-325P15.2
ENSG00000070831	CDC42
ENSG00000103174	NAGPA
ENSG00000101367	MAPRE1
ENSG00000237054	PRMT5-AS1
ENSG00000269608	CTB-167G5.3
ENSG00000089159	PXN
ENSG00000136141	LRCH1
ENSG00000185864	NPIPB4
ENSG00000254294	IMPDH1P6
ENSG00000183298	RP11-556K13.1
ENSG00000174177	CTU2
ENSG00000213885	RPL13AP7
ENSG00000168811	IL12A
ENSG00000174327	SLC16A13
ENSG00000049541	RFC2
ENSG00000101230	ISM1
ENSG00000105372	RPS19
ENSG00000139168	ZCRB1
ENSG00000215021	PHB2
ENSG00000100345	MYH9
ENSG00000111605	CPSF6
ENSG00000110921	MVK
ENSG00000213070	HMGB3P6
ENSG00000268140	PCGF7P
ENSG00000123094	RASSF8
ENSG00000124767	GLO1
ENSG00000170298	LGALS9B
ENSG00000145649	GZMA
ENSG00000132535	DLG4
ENSG00000188404	SELL
ENSG00000127184	COX7C
ENSG00000149925	ALDOA
ENSG00000232973	CYP1B1-AS1
ENSG00000132313	MRPL35
ENSG00000111358	GTF2H3
ENSG00000127586	CHTF18
ENSG00000248626	GAPDHP40
ENSG00000254244	PAICSP4
ENSG00000170214	ADRA1B
ENSG00000229689	AC009237.8
ENSG00000114503	NCBP2
ENSG00000205765	C5orf51
ENSG00000108389	MTMR4
ENSG00000213332	SLC25A5P6
ENSG00000185651	UBE2L3
ENSG00000168488	ATXN2L
ENSG00000112984	KIF20A
ENSG00000183137	CEP57L1
ENSG00000113810	SMC4
ENSG00000122687	FTSJ2
ENSG00000156398	SFXN2
ENSG00000181798	LINC00471
ENSG00000235371	RP4-764D2.1
ENSG00000118482	PHF3
ENSG00000236060	HSPB1P1
ENSG00000008405	CRY1
ENSG00000103187	COTL1
ENSG00000171456	ASXL1
ENSG00000138031	ADCY3
ENSG00000113389	NPR3
ENSG00000238132	CASC4P1
ENSG00000198961	PJA2
ENSG00000242660	RP11-1094M14.1
ENSG00000125484	GTF3C4
ENSG00000178988	MRFAP1L1
ENSG00000172007	RAB33B
ENSG00000254677	OSBPL9P2
ENSG00000230793	SMARCE1P5
ENSG00000255070	OSBPL9P3
ENSG00000134193	REG4
ENSG00000105643	ARRDC2
ENSG00000116984	MTR
ENSG00000092929	UNC13D
ENSG00000168961	LGALS9
ENSG00000171806	METTL18
ENSG00000262953	EIF4A1P9
ENSG00000125885	MCM8
ENSG00000148516	ZEB1
ENSG00000259358	RP11-456J20.1
ENSG00000206503	HLA-A
ENSG00000141956	PRDM15
ENSG00000230697	SAP18P3
ENSG00000224415	RP11-401L13.4
ENSG00000226535	RP11-417L14.1
ENSG00000101199	ARFGAP1
ENSG00000144566	RAB5A
ENSG00000165527	ARF6
ENSG00000104368	PLAT
ENSG00000226608	FTLP3
ENSG00000256756	TIMM17BP1
ENSG00000119514	GALNT12
ENSG00000170632	ARMC10
ENSG00000258965	RP11-446P9.1
ENSG00000126759	CFP
ENSG00000270762	FXYD6P1
ENSG00000223928	RP11-183E9.2
ENSG00000112759	SLC29A1
ENSG00000188243	COMMD6
ENSG00000068323	TFE3
ENSG00000167978	SRRM2
ENSG00000099817	POLR2E
ENSG00000279602	CTD-3014M21.1
ENSG00000101194	SLC17A9
ENSG00000259623	RP11-156E6.1
ENSG00000261557	EEF1A1P38
ENSG00000277363	SRCIN1
ENSG00000244300	GATA2-AS1
ENSG00000213638	ADAT3
ENSG00000114125	RNF7
ENSG00000178502	KLHL11
ENSG00000167513	CDT1
ENSG00000177674	AGTRAP
ENSG00000131876	SNRPA1
ENSG00000213050	TPM3P1
ENSG00000185947	ZNF267
ENSG00000181704	YIPF6
ENSG00000213104	NPM1P46
ENSG00000123213	NLN
ENSG00000235015	GEMIN2P1
ENSG00000206418	RAB12
ENSG00000133961	NUMB
ENSG00000170085	SIMC1
ENSG00000104805	NUCB1
ENSG00000140474	ULK3
ENSG00000251474	RPL32P3
ENSG00000005100	DHX33
ENSG00000116525	TRIM62
ENSG00000104093	DMXL2
ENSG00000163602	RYBP
ENSG00000171421	MRPL36
ENSG00000279278	CH17-264L24.1
ENSG00000228071	RPL7P47
ENSG00000198918	RPL39
ENSG00000181744	C3orf58
ENSG00000160606	TLCD1
ENSG00000241255	RP1-89D4.1
ENSG00000217130	RP3-375P9.2
ENSG00000169860	P2RY1
ENSG00000158716	DUSP23
ENSG00000213066	FGFR1OP
ENSG00000225176	ATP5LP4
ENSG00000241671	RP11-529G21.3
ENSG00000155906	RMND1
ENSG00000160062	ZBTB8A
ENSG00000186575	NF2
ENSG00000173915	USMG5
ENSG00000074755	ZZEF1
ENSG00000237632	S100A11P1
ENSG00000131067	GGT7
ENSG00000170629	DPY19L2P2
ENSG00000198393	ZNF26
ENSG00000141030	COPS3
ENSG00000170264	FAM161A
ENSG00000219928	RP11-40C6.2
ENSG00000109775	UFSP2
ENSG00000128944	KNSTRN
ENSG00000219085	NPM1P37
ENSG00000166446	CDYL2
ENSG00000130813	C19orf66
ENSG00000115232	ITGA4
ENSG00000124831	LRRFIP1
ENSG00000101445	PPP1R16B
ENSG00000109881	CCDC34
ENSG00000197894	ADH5
ENSG00000198876	DCAF12
ENSG00000198554	WDHD1
ENSG00000147576	ADHFE1
ENSG00000251136	RP11-37B2.1
ENSG00000176261	ZBTB8OS
ENSG00000125703	ATG4C
ENSG00000108771	DHX58
ENSG00000152147	GEMIN6
ENSG00000108953	YWHAE
ENSG00000064933	PMS1
ENSG00000255973	RP11-592H6.3
ENSG00000081019	RSBN1
ENSG00000041357	PSMA4
ENSG00000166183	ASPG
ENSG00000074071	MRPS34
ENSG00000226555	AGKP1
ENSG00000141013	GAS8
ENSG00000080822	CLDND1
ENSG00000279010	RP5-1039K5.19
ENSG00000115524	SF3B1
ENSG00000104497	SNX16
ENSG00000166326	TRIM44
ENSG00000151276	MAGI1
ENSG00000126821	SGPP1
ENSG00000163840	DTX3L
ENSG00000258778	RP11-804M7.1
ENSG00000089048	ESF1
ENSG00000239665	RP11-295P9.3
ENSG00000094880	CDC23
ENSG00000169641	LUZP1
ENSG00000120616	EPC1
ENSG00000027697	IFNGR1
ENSG00000239900	ADSL
ENSG00000124496	TRERF1
ENSG00000228300	C19orf24
ENSG00000255074	RP11-140L24.3
ENSG00000166123	GPT2
ENSG00000106852	LHX6
ENSG00000119865	CNRIP1
ENSG00000111412	C12orf49
ENSG00000256614	AK6P1
ENSG00000158856	DMTN
ENSG00000168765	GSTM4
ENSG00000136807	CDK9
ENSG00000119471	HSDL2
ENSG00000167216	KATNAL2
ENSG00000134153	EMC7
ENSG00000107201	DDX58
ENSG00000113845	TIMMDC1
ENSG00000169288	MRPL1
ENSG00000183814	LIN9
ENSG00000214223	HNRNPA1P10
ENSG00000131051	RBM39
ENSG00000224800	RP11-235D19.2
ENSG00000100575	TIMM9
ENSG00000122482	ZNF644
ENSG00000198242	RPL23A
ENSG00000240024	LINC00888
ENSG00000234883	MIR155HG
ENSG00000122643	NT5C3A
ENSG00000125977	EIF2S2
ENSG00000185088	RPS27L
ENSG00000000460	C1orf112
ENSG00000224905	AP001347.6
ENSG00000268658	LINC00664
ENSG00000164088	PPM1M
ENSG00000148835	TAF5
ENSG00000198912	C1orf174
ENSG00000143155	TIPRL
ENSG00000232387	SKA2P1
ENSG00000125741	OPA3
ENSG00000164104	HMGB2
ENSG00000170293	CMTM8
ENSG00000121417	ZNF211
ENSG00000166130	IKBIP
ENSG00000142507	PSMB6
ENSG00000135269	TES
ENSG00000259050	CHORDC2P
ENSG00000065183	WDR3
ENSG00000279502	RP11-354E23.4
ENSG00000120129	DUSP1
ENSG00000116171	SCP2
ENSG00000186222	BLOC1S4
ENSG00000205885	C1RL-AS1
ENSG00000177200	CHD9
ENSG00000214013	GANC
ENSG00000219565	ZNF259P1
ENSG00000251593	MSNP1
ENSG00000236480	PKMP1
ENSG00000266184	RP11-552O4.2
ENSG00000140044	JDP2
ENSG00000139508	SLC46A3
ENSG00000271350	CTD-2384B9.1
ENSG00000256092	RP13-942N8.1
ENSG00000274211	SOCS7
ENSG00000231991	ANXA2P2
ENSG00000257173	AK6P2
ENSG00000103202	NME4
ENSG00000132330	SCLY
ENSG00000163635	ATXN7
ENSG00000135801	TAF5L
ENSG00000249936	RAC1P2
ENSG00000136504	KAT7
ENSG00000241343	RPL36A
ENSG00000196123	KIAA0895L
ENSG00000179909	ZNF154
ENSG00000142185	TRPM2
ENSG00000124224	PPP4R1L
ENSG00000233247	GS1-257G1.1
ENSG00000021574	SPAST
ENSG00000113595	TRIM23
ENSG00000131370	SH3BP5
ENSG00000228794	LINC01128
ENSG00000089041	P2RX7
ENSG00000109674	NEIL3
ENSG00000187630	DHRS4L2
ENSG00000183647	ZNF530
ENSG00000171236	LRG1
ENSG00000100304	TTLL12
ENSG00000127720	METTL25
ENSG00000139178	C1RL
ENSG00000107263	RAPGEF1
ENSG00000113407	TARS
ENSG00000196381	ZNF781
ENSG00000152443	ZNF776
ENSG00000102524	TNFSF13B
ENSG00000092841	MYL6
ENSG00000156026	MCU
ENSG00000233514	RP11-570P14.1
ENSG00000263465	SRSF8
ENSG00000149218	ENDOD1
ENSG00000139163	ETNK1
ENSG00000240809	RP11-550F7.1
ENSG00000144655	CSRNP1
ENSG00000164296	TIGD6
ENSG00000178982	EIF3K
ENSG00000257302	FAHD2P1
ENSG00000253797	UTP14C
ENSG00000258650	HSBP1P1
ENSG00000100916	BRMS1L
ENSG00000258900	HNRNPCP1
ENSG00000120784	ZFP30
ENSG00000244187	TMEM141
ENSG00000167981	ZNF597
ENSG00000101191	DIDO1
ENSG00000215158	RP11-1023L17.1
ENSG00000234130	RP13-88F20.1
ENSG00000248180	GAPDHP60
ENSG00000149179	C11orf49
ENSG00000152689	RASGRP3
ENSG00000182179	UBA7
ENSG00000196684	HSH2D
ENSG00000132669	RIN2
ENSG00000235325	AC009963.6
ENSG00000213962	API5P2
ENSG00000114767	RRP9
ENSG00000165283	STOML2
ENSG00000131797	CLUHP3
ENSG00000237077	AC105399.2
ENSG00000235674	LDHAP2
ENSG00000213036	RP11-365D23.4
ENSG00000163428	LRRC58
ENSG00000114331	ACAP2
ENSG00000167984	NLRC3
ENSG00000083635	NUFIP1
ENSG00000214114	MYCBP
ENSG00000173085	COQ2
ENSG00000166860	ZBTB39
ENSG00000203760	CENPW
ENSG00000255734	HNRNPABP1
ENSG00000130766	SESN2
ENSG00000145332	KLHL8
ENSG00000089094	KDM2B
ENSG00000116954	RRAGC
ENSG00000217414	RP11-528A10.2
ENSG00000137673	MMP7
ENSG00000133114	GPALPP1
ENSG00000206149	HERC2P9
ENSG00000234851	RPL23AP42
ENSG00000237550	UBE2Q2P6
ENSG00000013364	MVP
ENSG00000115163	CENPA
ENSG00000239557	RP11-168J18.6
ENSG00000232864	CTD-2090I13.2
ENSG00000233971	RPS20P10
ENSG00000165185	KIAA1958
ENSG00000204420	C6orf25
ENSG00000259429	UBE2Q2P2
ENSG00000095319	NUP188
ENSG00000164627	KIF6
ENSG00000110801	PSMD9
ENSG00000257151	PWAR6
ENSG00000167625	ZNF526
ENSG00000213075	RPL31P11
ENSG00000091879	ANGPT2
ENSG00000147586	MRPS28
ENSG00000256799	RP11-500M8.6
ENSG00000244274	DBNDD2
ENSG00000177542	SLC25A22
ENSG00000257511	RP11-278C7.1
ENSG00000139180	NDUFA9
ENSG00000138964	PARVG
ENSG00000177426	TGIF1
ENSG00000166189	HPS6
ENSG00000197279	ZNF165
ENSG00000229399	RP11-378J18.6
ENSG00000175806	MSRA
ENSG00000179886	TIGD5
ENSG00000002726	AOC1
ENSG00000103145	HCFC1R1
ENSG00000265402	RSL24D1P9
ENSG00000176845	METRNL
ENSG00000272009	RP1-313I6.12
ENSG00000144824	PHLDB2
ENSG00000234684	SDCBP2-AS1
ENSG00000165672	PRDX3
ENSG00000102901	CENPT
ENSG00000136167	LCP1
ENSG00000162078	ZG16B
ENSG00000181610	MRPS23
ENSG00000273148	RP5-1068E13.7
ENSG00000241878	PISD
ENSG00000162852	CNST
ENSG00000243964	RPL23AP65
ENSG00000186666	BCDIN3D
ENSG00000235275	KRT18P16
ENSG00000213881	NPM1P6
ENSG00000177830	CHID1
ENSG00000186806	VSIG10L
ENSG00000132359	RAP1GAP2
ENSG00000242276	RPL5P3
ENSG00000109906	ZBTB16
ENSG00000230750	SDAD1P2
ENSG00000158864	NDUFS2
ENSG00000173848	NET1
ENSG00000203950	FAM127B
ENSG00000197808	ZNF461
ENSG00000076382	SPAG5
ENSG00000126903	SLC10A3
ENSG00000152953	STK32B
ENSG00000181619	GPR135
ENSG00000261208	RP11-452D12.1
ENSG00000147813	NAPRT
ENSG00000127870	RNF6
ENSG00000008513	ST3GAL1
ENSG00000056558	TRAF1
ENSG00000243829	CTB-33G10.1
ENSG00000033011	ALG1
ENSG00000126226	PCID2
ENSG00000108179	PPIF
ENSG00000244381	RP11-3K16.1
ENSG00000249840	GAPDHP76
ENSG00000134294	SLC38A2
ENSG00000144158	RP11-395L14.17
ENSG00000184378	ACTRT3
ENSG00000103319	EEF2K
ENSG00000079215	SLC1A3
ENSG00000130303	BST2
ENSG00000067704	IARS2
ENSG00000143322	ABL2
ENSG00000231205	ZNF826P
ENSG00000170310	STX8
ENSG00000267315	RP11-686D22.6
ENSG00000073111	MCM2
ENSG00000197496	SLC2A10
ENSG00000125775	SDCBP2
ENSG00000173163	COMMD1
ENSG00000142002	DPP9
ENSG00000058600	POLR3E
ENSG00000149480	MTA2
ENSG00000140650	PMM2
ENSG00000084093	REST
ENSG00000007168	PAFAH1B1
ENSG00000025293	PHF20
ENSG00000163050	ADCK3
ENSG00000171960	PPIH
ENSG00000159186	AC007383.6
ENSG00000167566	NCKAP5L
ENSG00000130489	SCO2
ENSG00000187109	NAP1L1
ENSG00000185291	IL3RA
ENSG00000214336	FOXI3
ENSG00000163104	SMARCAD1
ENSG00000137225	CAPN11
ENSG00000118363	SPCS2
ENSG00000100578	KIAA0586
ENSG00000180329	CCDC43
ENSG00000173889	PHC3
ENSG00000271851	RP11-565F19.2
ENSG00000165118	C9orf64
ENSG00000213920	MDP1
ENSG00000181029	TRAPPC5
ENSG00000110047	EHD1
ENSG00000165934	CPSF2
ENSG00000120738	EGR1
ENSG00000125166	GOT2
ENSG00000166908	PIP4K2C
ENSG00000243927	MRPS6
ENSG00000085871	MGST2
ENSG00000137270	GCM1
ENSG00000223773	CD99P1
ENSG00000164134	NAA15
ENSG00000249673	NOP14-AS1
ENSG00000149639	SOGA1
ENSG00000085644	ZNF213
ENSG00000131470	PSMC3IP
ENSG00000123570	RAB9B
ENSG00000259397	RP11-323I15.2
ENSG00000060138	YBX3
ENSG00000253204	RP5-1009N12.1
ENSG00000187164	SHTN1
ENSG00000128973	CLN6
ENSG00000003249	DBNDD1
ENSG00000279519	RP11-288C18.1
ENSG00000177374	HIC1
ENSG00000167461	RAB8A
ENSG00000042832	TG
ENSG00000113448	PDE4D
ENSG00000130522	JUND
ENSG00000165259	HDX
ENSG00000261732	LA16c-431H6.6
ENSG00000241478	HSPA8P9
ENSG00000137962	ARHGAP29
ENSG00000130985	UBA1
ENSG00000089558	KCNH4
ENSG00000130244	FAM98C
ENSG00000154608	CEP170P1
ENSG00000214199	EEF1A1P12
ENSG00000088832	FKBP1A
ENSG00000198482	ZNF808
ENSG00000138641	HERC3
ENSG00000117569	PTBP2
ENSG00000114573	ATP6V1A
ENSG00000136942	RPL35
ENSG00000177150	FAM210A
ENSG00000271447	MMP28
ENSG00000147138	GPR174
ENSG00000232654	FAM136BP
ENSG00000008311	AASS
ENSG00000123352	SPATS2
ENSG00000198734	F5
ENSG00000076554	TPD52
ENSG00000188171	ZNF626
ENSG00000128928	IVD
ENSG00000143811	PYCR2
ENSG00000168461	RAB31
ENSG00000278259	MYO19
ENSG00000089050	RBBP9
ENSG00000214297	ALDOAP2
ENSG00000267374	RP11-244M2.1
ENSG00000167562	ZNF701
ENSG00000175886	RPL7AP66
ENSG00000132780	NASP
ENSG00000088854	C20orf194
ENSG00000248122	APOOP4
ENSG00000108561	C1QBP
ENSG00000215114	UBXN2B
ENSG00000229127	AC007038.7
ENSG00000003400	CASP10
ENSG00000135253	KCP
ENSG00000224785	AC006026.9
ENSG00000253522	CTC-231O11.1
ENSG00000148426	PROSER2
ENSG00000155827	RNF20
ENSG00000243716	NPIPB5
ENSG00000176401	EID2B
ENSG00000229359	PIN1P1
ENSG00000136930	PSMB7
ENSG00000104823	ECH1
ENSG00000096070	BRPF3
ENSG00000141040	ZNF287
ENSG00000099256	PRTFDC1
ENSG00000114423	CBLB
ENSG00000131148	EMC8
ENSG00000125952	MAX
ENSG00000115484	CCT4
ENSG00000137337	MDC1
ENSG00000103642	LACTB
ENSG00000171634	BPTF
ENSG00000146469	VIP
ENSG00000145860	RNF145
ENSG00000116685	KIAA2013
ENSG00000138430	OLA1
ENSG00000178458	H3F3AP6
ENSG00000165806	CASP7
ENSG00000167525	PROCA1
ENSG00000133895	MEN1
ENSG00000250479	CHCHD10
ENSG00000186105	LRRC70
ENSG00000176055	MBLAC2
ENSG00000112118	MCM3
ENSG00000166979	EVA1C
ENSG00000158480	SPATA2
ENSG00000103254	FAM173A
ENSG00000234259	CTC-507E12.1
ENSG00000240785	RPL36AP21
ENSG00000180900	SCRIB
ENSG00000120071	KANSL1
ENSG00000086189	DIMT1
ENSG00000148153	INIP
ENSG00000105379	ETFB
ENSG00000152409	JMY
ENSG00000263563	UBBP4
ENSG00000259516	ANP32AP1
ENSG00000235001	EIF4A1P2
ENSG00000213569	RP13-383K5.4
ENSG00000231341	VDAC1P6
ENSG00000113356	POLR3G
ENSG00000270231	NBPF8
ENSG00000136531	SCN2A
ENSG00000125733	TRIP10
ENSG00000009954	BAZ1B
ENSG00000198088	NUP62CL
ENSG00000204256	BRD2
ENSG00000112983	BRD8
ENSG00000198169	ZNF251
ENSG00000096968	JAK2
ENSG00000168653	NDUFS5
ENSG00000154760	SLFN13
ENSG00000174721	FGFBP3
ENSG00000100241	SBF1
ENSG00000257624	RP1-128M12.3
ENSG00000250669	RP11-83M16.3
ENSG00000188985	DHFRP1
ENSG00000104894	CD37
ENSG00000236986	RP11-544A12.4
ENSG00000231160	KLF3-AS1
ENSG00000141367	CLTC
ENSG00000225099	ATP6V1E1P1
ENSG00000137486	ARRB1
ENSG00000176928	GCNT4
ENSG00000243830	RP11-113C12.2
ENSG00000184432	COPB2
ENSG00000166913	YWHAB
ENSG00000085840	ORC1
ENSG00000111481	COPZ1
ENSG00000235084	CHCHD2P6
ENSG00000181220	ZNF746
ENSG00000214434	NIFKP1
ENSG00000159423	ALDH4A1
ENSG00000221829	FANCG
ENSG00000263272	CTC-524C5.2
ENSG00000224473	CCND3P1
ENSG00000180767	CHST13
ENSG00000175893	ZDHHC21
ENSG00000236088	COX10-AS1
ENSG00000253550	RP11-115C21.4
ENSG00000134146	DPH6
ENSG00000168036	CTNNB1
ENSG00000060558	GNA15
ENSG00000179172	HNRNPCL1
ENSG00000124209	RAB22A
ENSG00000277447	RP11-193E15.4
ENSG00000143486	EIF2D
ENSG00000197362	ZNF786
ENSG00000085563	ABCB1
ENSG00000213888	LINC01521
ENSG00000175063	UBE2C
ENSG00000124383	MPHOSPH10
ENSG00000213757	CTC-451P13.1
ENSG00000119541	VPS4B
ENSG00000150457	LATS2
ENSG00000106628	POLD2
ENSG00000139428	MMAB
ENSG00000133619	KRBA1
ENSG00000109113	RAB34
ENSG00000104856	RELB
ENSG00000138092	CENPO
ENSG00000170473	WIBG
ENSG00000254449	SF3A3P2
ENSG00000197312	DDI2
ENSG00000203993	ARRDC1-AS1
ENSG00000214796	RP11-480I12.5
ENSG00000169891	REPS2
ENSG00000012822	CALCOCO1
ENSG00000137806	NDUFAF1
ENSG00000182885	ADGRG3
ENSG00000167969	ECI1
ENSG00000187951	ARHGAP11B
ENSG00000105854	PON2
ENSG00000103671	TRIP4
ENSG00000180172	RPS12P23
ENSG00000007545	CRAMP1L
ENSG00000071246	VASH1
ENSG00000148843	PDCD11
ENSG00000145734	BDP1
ENSG00000248487	ABHD14A
ENSG00000257953	RP11-620J15.1
ENSG00000158023	WDR66
ENSG00000126012	KDM5C
ENSG00000172366	FAM195A
ENSG00000109390	NDUFC1
ENSG00000175215	CTDSP2
ENSG00000177732	SOX12
ENSG00000198182	ZNF607
ENSG00000105220	GPI
ENSG00000155542	SETD9
ENSG00000160255	ITGB2
ENSG00000103034	NDRG4
ENSG00000187736	NHEJ1
ENSG00000198856	OSTC
ENSG00000153044	CENPH
ENSG00000078140	UBE2K
ENSG00000053254	FOXN3
ENSG00000169255	B3GALNT1
ENSG00000128059	PPAT
ENSG00000160318	CLDND2
ENSG00000076258	FMO4
ENSG00000261549	RP11-320A16.1
ENSG00000229425	AJ006998.2
ENSG00000163923	RPL39L
ENSG00000224383	PRR29
ENSG00000003756	RBM5
ENSG00000267470	ZNF571-AS1
ENSG00000082641	NFE2L1
ENSG00000228928	AC002069.5
ENSG00000058063	ATP11B
ENSG00000134215	VAV3
ENSG00000220924	OSTCP4
ENSG00000112972	HMGCS1
ENSG00000172456	FGGY
ENSG00000111361	EIF2B1
ENSG00000237036	ZEB1-AS1
ENSG00000276180	HIST1H4I
ENSG00000129007	CALML4
ENSG00000101938	CHRDL1
ENSG00000237296	SMG1P1
ENSG00000109787	KLF3
ENSG00000110422	HIPK3
ENSG00000155275	TRMT44
ENSG00000133169	BEX1
ENSG00000149212	SESN3
ENSG00000074660	SCARF1
ENSG00000163257	DCAF16
ENSG00000224510	POLR2KP2
ENSG00000163870	TPRA1
ENSG00000230956	RP3-452M16.1
ENSG00000165121	RP11-213G2.3
ENSG00000139734	DIAPH3
ENSG00000213938	SEPHS1P6
ENSG00000181467	RAP2B
ENSG00000166579	NDEL1
ENSG00000023171	GRAMD1B
ENSG00000137364	TPMT
ENSG00000107404	DVL1
ENSG00000145293	ENOPH1
ENSG00000118900	UBN1
ENSG00000159111	MRPL10
ENSG00000182687	GALR2
ENSG00000101057	MYBL2
ENSG00000224892	RPS4XP16
ENSG00000225975	LINC01534
ENSG00000188227	ZNF793
ENSG00000244585	RPL12P33
ENSG00000273619	RP5-908M14.9
ENSG00000147488	ST18
ENSG00000123965	PMS2P5
ENSG00000213018	AL590762.11
ENSG00000170873	MTSS1
ENSG00000144647	POMGNT2
ENSG00000141854	CTB-55O6.8
ENSG00000165476	REEP3
ENSG00000236526	RP4-742J24.2
ENSG00000197372	ZNF675
ENSG00000197121	PGAP1
ENSG00000169683	LRRC45
ENSG00000198355	PIM3
ENSG00000213440	H2AFZP1
ENSG00000266094	RASSF5
ENSG00000143252	SDHC
ENSG00000164329	PAPD4
ENSG00000197903	HIST1H2BK
ENSG00000226539	AC012512.1
ENSG00000182004	SNRPE
ENSG00000205730	ITPRIPL2
ENSG00000259045	RP11-320M16.1
ENSG00000114779	ABHD14B
ENSG00000196636	SDHAF3
ENSG00000171988	JMJD1C
ENSG00000273061	CDC37L1-AS1
ENSG00000105011	ASF1B
ENSG00000126705	AHDC1
ENSG00000173621	LRFN4
ENSG00000174175	SELP
ENSG00000124766	SOX4
ENSG00000105711	SCN1B
ENSG00000162772	ATF3
ENSG00000102786	INTS6
ENSG00000164649	CDCA7L
ENSG00000214706	IFRD2
ENSG00000151876	FBXO4
ENSG00000095209	TMEM38B
ENSG00000141385	AFG3L2
ENSG00000172965	MIR4435-2HG
ENSG00000109738	GLRB
ENSG00000085063	CD59
ENSG00000129566	TEP1
ENSG00000213068	RP11-277B15.1
ENSG00000006625	GGCT
ENSG00000125810	CD93
ENSG00000106052	TAX1BP1
ENSG00000162961	DPY30
ENSG00000238038	ATP6V0E1P3
ENSG00000230383	AC009245.3
ENSG00000173599	PC
ENSG00000236216	PPP1R11P1
ENSG00000130775	THEMIS2
ENSG00000280011	RP4-671O14.7
ENSG00000120693	SMAD9
ENSG00000156535	CD109
ENSG00000165630	PRPF18
ENSG00000138172	CALHM2
ENSG00000105865	DUS4L
ENSG00000107789	MINPP1
ENSG00000213711	PHBP7
ENSG00000169189	NSMCE1
ENSG00000188452	CERKL
ENSG00000180764	PIPSL
ENSG00000180867	PDIA3P1
ENSG00000146410	MTFR2
ENSG00000113140	SPARC
ENSG00000184508	HDDC3
ENSG00000267319	CTD-2528L19.3
ENSG00000092094	OSGEP
ENSG00000179889	PDXDC1
ENSG00000161999	JMJD8
ENSG00000162517	PEF1
ENSG00000064999	ANKS1A
ENSG00000120659	TNFSF11
ENSG00000229007	EXOSC3P1
ENSG00000172331	BPGM
ENSG00000178202	KDELC2
ENSG00000227765	MYL12BP2
ENSG00000119878	CRIPT
ENSG00000166295	ANAPC16
ENSG00000151338	MIPOL1
ENSG00000223973	AC068491.3
ENSG00000182866	LCK
ENSG00000136527	TRA2B
ENSG00000179041	RRS1
ENSG00000078747	ITCH
ENSG00000240350	AC017002.1
ENSG00000244157	EIF4E2P2
ENSG00000105429	MEGF8
ENSG00000140416	TPM1
ENSG00000129518	EAPP
ENSG00000223551	TMSB4XP4
ENSG00000115020	PIKFYVE
ENSG00000167114	SLC27A4
ENSG00000234369	TATDN1P1
ENSG00000104824	HNRNPL
ENSG00000254531	FLJ20021
ENSG00000162073	PAQR4
ENSG00000244043	RPS27P27
ENSG00000166153	DEPDC4
ENSG00000233170	RP11-863K10.4
ENSG00000183154	RP11-863K10.7
ENSG00000138735	PDE5A
ENSG00000143353	LYPLAL1
ENSG00000215034	DSTNP4
ENSG00000131781	FMO5
ENSG00000144395	CCDC150
ENSG00000176912	TYMSOS
ENSG00000228366	RP11-18B3.3
ENSG00000144468	RHBDD1
ENSG00000231741	RP11-213G2.5
ENSG00000163811	WDR43
ENSG00000167733	HSD11B1L
ENSG00000189157	FAM47E
ENSG00000084733	RAB10
ENSG00000103978	TMEM87A
ENSG00000174572	RP11-209A2.1
ENSG00000273145	CITF22-92A6.1
ENSG00000138814	PPP3CA
ENSG00000175573	C11orf68
ENSG00000215305	VPS16
ENSG00000166479	TMX3
ENSG00000204815	TTC25
ENSG00000222041	LINC00152
ENSG00000165138	ANKS6
ENSG00000079739	PGM1
ENSG00000243775	OSTCP1
ENSG00000105656	ELL
ENSG00000250492	INTS6P1
ENSG00000242612	DECR2
ENSG00000100209	HSCB
ENSG00000103326	CAPN15
ENSG00000256546	AC156455.1
ENSG00000166272	WBP1L
ENSG00000169679	BUB1
ENSG00000179454	KLHL28
ENSG00000198624	CCDC69
ENSG00000184368	MAP7D2
ENSG00000136143	SUCLA2
ENSG00000225693	LAGE3P1
ENSG00000282100	HSP90AB4P
ENSG00000171970	ZNF57
ENSG00000140332	TLE3
ENSG00000206573	THUMPD3-AS1
ENSG00000049759	NEDD4L
ENSG00000102362	SYTL4
ENSG00000166734	CASC4
ENSG00000180596	HIST1H2BC
ENSG00000112514	CUTA
ENSG00000232662	LDHBP1
ENSG00000105374	NKG7
ENSG00000171777	RASGRP4
ENSG00000197061	HIST1H4C
ENSG00000119682	AREL1
ENSG00000278272	HIST1H3C
ENSG00000162676	GFI1
ENSG00000003402	CFLAR
ENSG00000180573	HIST1H2AC
ENSG00000261395	HSPE1P5
ENSG00000185896	LAMP1
ENSG00000218582	GAPDHP63
ENSG00000140563	MCTP2
ENSG00000149231	CCDC82
ENSG00000280721	AC133644.2
ENSG00000172922	RNASEH2C
ENSG00000123600	METTL8
ENSG00000125351	UPF3B
ENSG00000250613	RP11-136I13.1
ENSG00000145494	NDUFS6
ENSG00000205571	SMN2
ENSG00000112357	PEX7
ENSG00000142621	FHAD1
ENSG00000170734	POLH
ENSG00000008735	MAPK8IP2
ENSG00000091972	CD200
ENSG00000147475	ERLIN2
ENSG00000249850	KRT18P31
ENSG00000151348	EXT2
ENSG00000110074	FOXRED1
ENSG00000196743	GM2A
ENSG00000229814	RPL35AP21
ENSG00000237206	IMPDH1P4
ENSG00000172840	PDP2
ENSG00000092978	GPATCH2
ENSG00000104524	PYCRL
ENSG00000277203	F8A1
ENSG00000271092	TMEM56-RWDD3
ENSG00000122223	CD244
ENSG00000198466	ZNF587
ENSG00000173281	PPP1R3B
ENSG00000181544	FANCB
ENSG00000130479	MAP1S
ENSG00000129465	RIPK3
ENSG00000178935	ZNF552
ENSG00000250116	RP11-417F21.1
ENSG00000132199	ENOSF1
ENSG00000173295	FAM86B3P
ENSG00000140743	CDR2
ENSG00000196262	PPIA
ENSG00000164483	SAMD3
ENSG00000103257	SLC7A5
ENSG00000132024	CC2D1A
ENSG00000086598	TMED2
ENSG00000176396	EID2
ENSG00000003096	KLHL13
ENSG00000228519	RP11-298C3.2
ENSG00000151665	PIGF
ENSG00000108518	PFN1
ENSG00000223908	AC068657.2
ENSG00000215057	PKMP5
ENSG00000080608	KIAA0020
ENSG00000113312	TTC1
ENSG00000221971	TTC4P1
ENSG00000182389	CACNB4
ENSG00000248641	HMGA1P2
ENSG00000007202	KIAA0100
ENSG00000183963	SMTN
ENSG00000203761	MSTO2P
ENSG00000162522	KIAA1522
ENSG00000267041	ZNF850
ENSG00000156136	DCK
ENSG00000004455	AK2
ENSG00000168476	REEP4
ENSG00000057252	SOAT1
ENSG00000089693	MLF2
ENSG00000135387	CAPRIN1
ENSG00000127481	UBR4
ENSG00000125618	PAX8
ENSG00000112796	ENPP5
ENSG00000110958	PTGES3
ENSG00000215414	PSMA6P1
ENSG00000014216	CAPN1
ENSG00000010278	CD9
ENSG00000270069	MIR222HG
ENSG00000260818	UNGP1
ENSG00000123472	ATPAF1
ENSG00000169689	STRA13
ENSG00000196295	AC005154.6
ENSG00000268575	RP1-283E3.8
ENSG00000180138	CSNK1A1L
ENSG00000100359	SGSM3
ENSG00000212664	RP11-592N21.1
ENSG00000090266	NDUFB2
ENSG00000113811	SELK
ENSG00000118263	KLF7
ENSG00000132153	DHX30
ENSG00000106327	TFR2
ENSG00000197785	ATAD3A
ENSG00000231500	RPS18
ENSG00000146263	MMS22L
ENSG00000253729	PRKDC
ENSG00000119946	CNNM1
ENSG00000253475	RP11-110G21.2
ENSG00000086504	MRPL28
ENSG00000168300	PCMTD1
ENSG00000226126	PSMC1P12
ENSG00000213630	BOLA3P3
ENSG00000173638	SLC19A1
ENSG00000260668	RP11-744D14.1
ENSG00000213719	CLIC1
ENSG00000119927	GPAM
ENSG00000279632	RP11-286N22.6
ENSG00000121067	SPOP
ENSG00000017260	ATP2C1
ENSG00000224578	HNRNPA1P48
ENSG00000088930	XRN2
ENSG00000256591	RP11-286N22.8
ENSG00000171155	C1GALT1C1
ENSG00000183077	AFMID
ENSG00000259699	HMGB1P8
ENSG00000082212	ME2
ENSG00000110455	ACCS
ENSG00000068796	KIF2A
ENSG00000114867	EIF4G1
ENSG00000197498	RPF2
ENSG00000132432	SEC61G
ENSG00000220205	VAMP2
ENSG00000240674	RP11-366M4.1
ENSG00000251229	RP11-503N18.5
ENSG00000163660	CCNL1
ENSG00000006125	AP2B1
ENSG00000159596	TMEM69
ENSG00000140526	ABHD2
ENSG00000001497	LAS1L
ENSG00000111364	DDX55
ENSG00000234329	RP11-767N6.2
ENSG00000016391	CHDH
ENSG00000198026	ZNF335
ENSG00000224600	RP4-612B18.1
ENSG00000105122	RASAL3
ENSG00000276576	MRPL30P1
ENSG00000128805	ARHGAP22
ENSG00000116096	SPR
ENSG00000225851	HLA-S
ENSG00000118507	AKAP7
ENSG00000138231	DBR1
ENSG00000198814	GK
ENSG00000214009	PCNAP3
ENSG00000107863	ARHGAP21
ENSG00000269304	AC010522.1
ENSG00000173542	MOB1B
ENSG00000237828	PA2G4P1
ENSG00000166965	RCCD1
ENSG00000227621	PHBP11
ENSG00000229145	ACTBP1
ENSG00000170312	CDK1
ENSG00000237922	RP11-478H16.1
ENSG00000248966	BCLAF1P1
ENSG00000166228	PCBD1
ENSG00000151498	ACAD8
ENSG00000115318	LOXL3
ENSG00000050426	LETMD1
ENSG00000188460	ACTBP11
ENSG00000100599	RIN3
ENSG00000241741	RPL7AP30
ENSG00000235559	NOP56P1
ENSG00000249142	CTD-2290P7.1
ENSG00000108826	MRPL27
ENSG00000256817	TPT1P12
ENSG00000186197	EDARADD
ENSG00000142583	SLC2A5
ENSG00000118412	CASP8AP2
ENSG00000259781	RP11-673C5.1
ENSG00000114902	SPCS1
ENSG00000170759	KIF5B
ENSG00000186891	TNFRSF18
ENSG00000114541	FRMD4B
ENSG00000176024	ZNF613
ENSG00000257954	RP11-161H23.10
ENSG00000159840	ZYX
ENSG00000167182	SP2
ENSG00000046651	OFD1
ENSG00000126838	PZP
ENSG00000224411	HSP90AA2P
ENSG00000059378	PARP12
ENSG00000184860	SDR42E1
ENSG00000179094	PER1
ENSG00000134909	ARHGAP32
ENSG00000112655	PTK7
ENSG00000242041	RP11-70F11.2
ENSG00000176393	RNPEP
ENSG00000127564	PKMYT1
ENSG00000233426	EIF3FP3
ENSG00000182934	SRPR
ENSG00000106105	GARS
ENSG00000100365	NCF4
ENSG00000231884	NDUFB1P1
ENSG00000114784	EIF1B
ENSG00000197457	STMN3
ENSG00000238150	AC008753.3
ENSG00000179029	TMEM107
ENSG00000260490	MYL12BP1
ENSG00000253626	EIF5AL1
ENSG00000228205	RP11-778D9.4
ENSG00000179639	FCER1A
ENSG00000149636	DSN1
ENSG00000218868	CNN3P1
ENSG00000240859	AC093627.10
ENSG00000167283	ATP5L
ENSG00000198795	ZNF521
ENSG00000164045	CDC25A
ENSG00000177946	CENPBD1
ENSG00000115956	PLEK
ENSG00000163938	GNL3
ENSG00000126749	EMG1
ENSG00000076053	RBM7
ENSG00000241352	RP11-392P7.1
ENSG00000140968	IRF8
ENSG00000145191	EIF2B5
ENSG00000142405	NLRP12
ENSG00000135763	URB2
ENSG00000162374	ELAVL4
ENSG00000167671	UBXN6
ENSG00000124279	FASTKD3
ENSG00000259790	ANP32BP1
ENSG00000226015	CCT8P1
ENSG00000181788	SIAH2
ENSG00000130508	PXDN
ENSG00000267170	CALM2P1
ENSG00000186792	HYAL3
ENSG00000183569	SERHL2
ENSG00000162194	LBHD1
ENSG00000061656	SPAG4
ENSG00000106952	TNFSF8
ENSG00000143674	MLK4
ENSG00000157764	BRAF
ENSG00000223427	AC016716.1
ENSG00000214045	RP6-186E3.1
ENSG00000066926	FECH
ENSG00000227946	AC007383.3
ENSG00000257037	RARSP1
ENSG00000265185	SNORD3B-1
ENSG00000114933	INO80D
ENSG00000105486	LIG1
ENSG00000108840	HDAC5
ENSG00000165458	INPPL1
ENSG00000129467	ADCY4
ENSG00000111962	UST
ENSG00000137547	MRPL15
ENSG00000184007	PTP4A2
ENSG00000173905	GOLIM4
ENSG00000198682	PAPSS2
ENSG00000160213	CSTB
ENSG00000105447	GRWD1
ENSG00000233783	AP001442.2
ENSG00000060237	WNK1
ENSG00000230480	AC093142.2
ENSG00000198816	ZNF358
ENSG00000259917	HNRNPLP2
ENSG00000146109	ABT1
ENSG00000111275	ALDH2
ENSG00000182324	KCNJ14
ENSG00000165572	KBTBD6
ENSG00000254469	RP11-849H4.2
ENSG00000150907	FOXO1
ENSG00000125384	PTGER2
ENSG00000105443	CYTH2
ENSG00000177465	ACOT4
ENSG00000160695	VPS11
ENSG00000214110	LDHAP4
ENSG00000180616	SSTR2
ENSG00000147854	UHRF2
ENSG00000010219	DYRK4
ENSG00000131652	THOC6
ENSG00000246422	CTD-2024I7.13
ENSG00000198042	MAK16
ENSG00000077782	FGFR1
ENSG00000107968	MAP3K8
ENSG00000166226	CCT2
ENSG00000204065	TCEAL5
ENSG00000184992	BRI3BP
ENSG00000122861	PLAU
ENSG00000214322	CBX1P2
ENSG00000185839	RP4-592A1.2
ENSG00000171552	BCL2L1
ENSG00000124614	RPS10
ENSG00000229666	MAST4-AS1
ENSG00000110768	GTF2H1
ENSG00000109917	ZPR1
ENSG00000173660	UQCRH
ENSG00000100711	ZFYVE21
ENSG00000228532	RP1-241P17.4
ENSG00000145569	FAM105A
ENSG00000122417	ODF2L
ENSG00000141219	C17orf80
ENSG00000066084	DIP2B
ENSG00000244226	ILF2P1
ENSG00000084693	AGBL5
ENSG00000134531	EMP1
ENSG00000133818	RRAS2
ENSG00000105223	PLD3
ENSG00000138376	BARD1
ENSG00000240371	RPS4XP13
ENSG00000140990	NDUFB10
[truncated: 8,011 more rows]

## Sheet: ex_vivo_mod_genes+PD_EXPER
Ensembl_ID	geneName
ENSG00000210049	MT-TF
ENSG00000211459	MT-RNR1
ENSG00000210077	MT-TV
ENSG00000210082	MT-RNR2
ENSG00000209082	MT-TL1
ENSG00000198888	MT-ND1
ENSG00000210100	MT-TI
ENSG00000210112	MT-TM
ENSG00000198763	MT-ND2
ENSG00000210140	MT-TC
ENSG00000210144	MT-TY
ENSG00000198804	MT-CO1
ENSG00000210154	MT-TD
ENSG00000198712	MT-CO2
ENSG00000228253	MT-ATP8
ENSG00000198899	MT-ATP6
ENSG00000198938	MT-CO3
ENSG00000210164	MT-TG
ENSG00000198840	MT-ND3
ENSG00000210174	MT-TR
ENSG00000212907	MT-ND4L
ENSG00000198886	MT-ND4
ENSG00000210176	MT-TH
ENSG00000210184	MT-TS2
ENSG00000198786	MT-ND5
ENSG00000198695	MT-ND6
ENSG00000198727	MT-CYB
ENSG00000210195	MT-TT
ENSG00000210196	MT-TP
ENSG00000236913	AC025750.5
ENSG00000150510	FAM124A
ENSG00000233503	HNRNPLP1
ENSG00000234115	RP11-288G3.4
ENSG00000228265	RALY-AS1
ENSG00000189298	ZKSCAN3
ENSG00000206341	HLA-H
ENSG00000134326	CMPK2
ENSG00000143797	MBOAT2
ENSG00000050393	MCUR1
ENSG00000204632	HLA-G
ENSG00000198865	CCDC152
ENSG00000125970	RALY
ENSG00000088812	ATRN
ENSG00000134057	CCNB1
ENSG00000122033	MTIF3
ENSG00000250251	PKD1P6
ENSG00000101200	AVP
ENSG00000231916	AC006033.22
ENSG00000101346	POFUT1
ENSG00000265713	RP11-82O19.2
ENSG00000216802	RP11-390P2.2
ENSG00000153179	RASSF3
ENSG00000116863	ADPRHL2
ENSG00000230067	HSPD1P6
ENSG00000127540	UQCR11
ENSG00000144645	OSBPL10
ENSG00000232018	AL132709.8
ENSG00000243303	RP11-268I9.1
ENSG00000161920	MED11
ENSG00000129355	CDKN2D
ENSG00000267293	RP11-8H2.1
ENSG00000185885	IFITM1
ENSG00000156689	GLYATL2
ENSG00000146281	PM20D2
ENSG00000230457	PA2G4P4
ENSG00000136732	GYPC
ENSG00000139675	HNRNPA1L2
ENSG00000238072	RP11-305M3.2
ENSG00000132109	TRIM21
ENSG00000114744	COMMD2
ENSG00000163803	PLB1
ENSG00000228328	RP11-516A11.1
ENSG00000211767	TRBJ2-3
ENSG00000254471	RP11-885L14.1
ENSG00000255014	ARL6IP1P3
ENSG00000197766	CFD
ENSG00000251369	ZNF550
ENSG00000121089	NACA3P
ENSG00000180773	SLC36A4
ENSG00000197857	ZNF44
ENSG00000271819	RNU6-94P
ENSG00000107566	ERLIN1
ENSG00000123636	BAZ2B
ENSG00000231690	LINC00574
ENSG00000134758	RNF138
ENSG00000059758	CDK17
ENSG00000277610	RNVU1-4
ENSG00000133027	PEMT
ENSG00000100427	MLC1
ENSG00000172716	SLFN11
ENSG00000137076	TLN1
ENSG00000047056	WDR37
ENSG00000228223	HCG11
ENSG00000111348	ARHGDIB
ENSG00000142700	DMRTA2
ENSG00000202515	VTRNA1-3
ENSG00000167555	ZNF528
ENSG00000211766	TRBJ2-2P
ENSG00000130270	ATP8B3
ENSG00000125445	MRPS7
ENSG00000275538	RNVU1-19
ENSG00000233968	RP11-354E11.2
ENSG00000268006	PTOV1-AS1
ENSG00000089063	TMEM230
ENSG00000130520	LSM4
ENSG00000064102	ASUN
ENSG00000145354	CISD2
ENSG00000108423	TUBD1
ENSG00000173065	FAM222B
ENSG00000207827	MIR30A
ENSG00000130300	PLVAP
ENSG00000115053	NCL
ENSG00000175536	LIPT2
ENSG00000213260	YWHAZP5
ENSG00000162231	NXF1
ENSG00000154370	TRIM11
ENSG00000264918	AC005229.1
ENSG00000120833	SOCS2
ENSG00000278700	Metazoa_SRP
ENSG00000240914	RPL15P2
ENSG00000203666	EFCAB2
ENSG00000138175	ARL3
ENSG00000182378	PLCXD1
ENSG00000110841	PPFIBP1
ENSG00000199377	RNU5F-1
ENSG00000188130	MAPK12
ENSG00000186185	KIF18B
ENSG00000236287	ZBED5
ENSG00000100485	SOS2
ENSG00000175602	CCDC85B
ENSG00000264229	RNU4ATAC
ENSG00000242193	RP11-568K15.1
ENSG00000221500	SNORD100
ENSG00000104517	UBR5
ENSG00000160688	FLAD1
ENSG00000089639	GMIP
ENSG00000142937	RPS8
ENSG00000275896	PRSS2
ENSG00000278540	ACACA
ENSG00000252178	RNU7-69P
ENSG00000272047	GTF2H5
ENSG00000200842	Y_RNA
ENSG00000234718	AC007161.5
ENSG00000207031	SNORD59A
ENSG00000280527	AL031587.1
ENSG00000200534	SNORA33
ENSG00000104221	BRF2
ENSG00000068383	INPP5A
ENSG00000276216	CH17-373J23.1
ENSG00000196405	EVL
ENSG00000201028	RNU6-151P
ENSG00000226137	BAIAP2-AS1
ENSG00000273996	AC104946.1
ENSG00000122515	ZMIZ2
ENSG00000273694	U2
ENSG00000116791	CRYZ
ENSG00000138778	CENPE
ENSG00000147687	TATDN1
ENSG00000128791	TWSG1
ENSG00000188599	NPIPP1
ENSG00000200087	SNORA73B
ENSG00000065518	NDUFB4
ENSG00000217094	PPIAP31
ENSG00000160460	SPTBN4
ENSG00000207205	RNVU1-15
ENSG00000141429	GALNT1
ENSG00000178338	ZNF354B
ENSG00000277048	AL353644.10
ENSG00000199851	U3
ENSG00000145882	PCYOX1L
ENSG00000171658	RP11-443P15.2
ENSG00000026025	VIM
ENSG00000141744	PNMT
ENSG00000201662	RNU6-60P
ENSG00000099797	TECR
ENSG00000102984	ZNF821
ENSG00000201558	RNVU1-6
ENSG00000206828	U1
ENSG00000219274	RPS20P2
ENSG00000250442	EIF3KP3
ENSG00000222724	RNU2-63P
ENSG00000209042	SNORD12C
ENSG00000070190	DAPP1
ENSG00000126524	SBDS
ENSG00000222788	RNU2-38P
ENSG00000123473	STIL
ENSG00000237547	IGHJ2P
ENSG00000086475	SEPHS1
ENSG00000130313	PGLS
ENSG00000172062	SMN1
ENSG00000199568	RNU5A-1
ENSG00000167930	ITFG3
ENSG00000073536	NLE1
ENSG00000279307	AC012065.1
ENSG00000134242	PTPN22
ENSG00000100678	SLC8A3
ENSG00000023516	AKAP11
ENSG00000200169	RNU5D-1
ENSG00000214111	RP1-258N20.3
ENSG00000151612	ZNF827
ENSG00000146918	NCAPG2
ENSG00000164924	YWHAZ
ENSG00000198818	SFT2D1
ENSG00000221539	SNORD99
ENSG00000141873	SLC39A3
ENSG00000274967	Y_RNA
ENSG00000200867	RN7SKP36
ENSG00000204592	HLA-E
ENSG00000159958	TNFRSF13C
ENSG00000132475	H3F3B
ENSG00000226380	AC058791.1
ENSG00000199753	SNORD104
ENSG00000176273	SLC35G1
ENSG00000174744	BRMS1
ENSG00000121691	CAT
ENSG00000233432	RP11-344P13.3
ENSG00000100979	PLTP
ENSG00000148773	MKI67
ENSG00000202198	RN7SK
ENSG00000138829	FBN2
ENSG00000163344	PMVK
ENSG00000265727	RN7SL648P
ENSG00000274648	AC093110.1
ENSG00000230470	GS1-115G20.1
ENSG00000233559	AC016831.7
ENSG00000273748	AL592183.1
ENSG00000212232	SNORD17
ENSG00000128268	MGAT3
ENSG00000136045	PWP1
ENSG00000180884	ZNF792
ENSG00000100106	TRIOBP
ENSG00000174705	SH3PXD2B
ENSG00000111237	VPS29
ENSG00000133136	GNG5P2
ENSG00000248873	SERBP1P6
ENSG00000105655	ISYNA1
ENSG00000169740	ZNF32
ENSG00000243988	RPS24P17
ENSG00000101935	AMMECR1
ENSG00000202538	RNU4-2
ENSG00000231544	RSL24D1P11
ENSG00000172986	GXYLT2
ENSG00000274642	CH17-472G23.1
ENSG00000121297	TSHZ3
ENSG00000179240	RP11-111M22.2
ENSG00000276168	RN7SL1
ENSG00000120915	EPHX2
ENSG00000127423	AUNIP
ENSG00000166436	TRIM66
ENSG00000213959	RP5-1100H13.3
ENSG00000115252	PDE1A
ENSG00000166902	MRPL16
ENSG00000100403	ZC3H7B
ENSG00000212195	U3
ENSG00000257331	RP11-478B9.3
ENSG00000139668	WDFY2
ENSG00000092470	WDR76
ENSG00000188186	LAMTOR4
ENSG00000202502	RNA5SP151
ENSG00000171202	TMEM126A
ENSG00000274210	U1
ENSG00000224451	ATP5F1P1
ENSG00000252361	RNU6-118P
ENSG00000105953	OGDH
ENSG00000280649	AC245100.1
ENSG00000141759	TXNL4A
ENSG00000199713	U8
ENSG00000271182	RP11-678G14.5
ENSG00000237629	UQCRHP2
ENSG00000168275	COA6
ENSG00000145868	FBXO38
ENSG00000108515	ENO3
ENSG00000119801	YPEL5
ENSG00000125648	SLC25A23
ENSG00000213774	AC010904.1
ENSG00000249784	SCARNA22
ENSG00000276256	AC011043.1
ENSG00000160307	S100B
ENSG00000229083	PSMA6P2
ENSG00000255909	PDCD5P1
ENSG00000225573	RPL35P5
ENSG00000108641	B9D1
ENSG00000135842	FAM129A
ENSG00000271254	AC240274.1
ENSG00000230398	HINT2P1
ENSG00000245205	EEF1A1P4
ENSG00000197363	ZNF517
ENSG00000177721	ANXA2R
ENSG00000160352	ZNF714
ENSG00000105926	MPP6
ENSG00000236814	RP11-446E9.1
ENSG00000177738	CTD-2201E18.3
ENSG00000229596	MYL8P
ENSG00000171314	PGAM1
ENSG00000184903	IMMP2L
ENSG00000224341	RP4-562J12.1
ENSG00000214144	RP11-488L18.1
ENSG00000226777	KIAA0125
ENSG00000130021	HDHD1
ENSG00000279483	RPL41
ENSG00000276345	AC004556.1
ENSG00000228929	RPS13P2
ENSG00000134815	DHX34
ENSG00000226745	RP11-115D7.3
ENSG00000227671	RP11-488L18.4
ENSG00000035499	DEPDC1B
ENSG00000253683	CTB-79E8.3
ENSG00000227097	RPS28P7
ENSG00000231752	EMBP1
ENSG00000136630	HLX
ENSG00000034713	GABARAPL2
ENSG00000117758	STX12
ENSG00000122376	FAM35A
ENSG00000267544	AC007229.3
ENSG00000117000	RLF
ENSG00000214212	C19orf38
ENSG00000111731	C2CD5
ENSG00000224094	RPS24P8
ENSG00000156127	BATF
ENSG00000217733	CCT7P1
ENSG00000146094	DOK3
ENSG00000100522	GNPNAT1
ENSG00000069399	BCL3
ENSG00000072756	TRNT1
ENSG00000095564	BTAF1
ENSG00000169129	AFAP1L2
ENSG00000214018	RRM2P3
ENSG00000090054	SPTLC1
ENSG00000268412	TRMT112P6
ENSG00000018408	WWTR1
ENSG00000213003	BTF3P12
ENSG00000249541	RP11-692C23.1
ENSG00000175906	ARL4D
ENSG00000220748	RP1-59B16.1
ENSG00000159251	ACTC1
ENSG00000165633	VSTM4
ENSG00000145241	CENPC
ENSG00000198483	ANKRD35
ENSG00000151502	VPS26B
ENSG00000179218	CALR
ENSG00000133422	MORC2
ENSG00000137038	TMEM261
ENSG00000174718	KIAA1551
ENSG00000165501	LRR1
ENSG00000184602	SNN
ENSG00000083123	BCKDHB
ENSG00000130312	MRPL34
ENSG00000122483	CCDC18
ENSG00000101361	NOP56
ENSG00000138326	RPS24
ENSG00000242485	MRPL20
ENSG00000257564	RP11-123M21.2
ENSG00000150540	HNMT
ENSG00000178764	ZHX2
ENSG00000124225	PMEPA1
ENSG00000225616	RP4-604A21.1
ENSG00000185201	IFITM2
ENSG00000157181	C1orf27
ENSG00000229659	RP11-345K20.2
ENSG00000163507	KIAA1524
ENSG00000236248	AC104389.32
ENSG00000132182	NUP210
ENSG00000130653	PNPLA7
ENSG00000160948	VPS28
ENSG00000142945	KIF2C
ENSG00000112773	FAM46A
ENSG00000232573	RPL3P4
ENSG00000140396	NCOA2
ENSG00000188786	MTF1
ENSG00000225335	XXbac-B476C20.9
ENSG00000100591	AHSA1
ENSG00000215873	FEN1P1
ENSG00000124575	HIST1H1D
ENSG00000260616	RP11-327F22.4
ENSG00000214998	CCNB2P1
ENSG00000101986	ABCD1
ENSG00000238199	UBE2V2P3
ENSG00000168806	LCMT2
ENSG00000073921	PICALM
ENSG00000164849	GPR146
ENSG00000188921	HACD4
ENSG00000170142	UBE2E1
ENSG00000172340	SUCLG2
ENSG00000254505	CHMP4A
ENSG00000237701	ATP5JP1
ENSG00000130962	PRRG1
ENSG00000184207	PGP
ENSG00000128694	OSGEPL1
ENSG00000161638	ITGA5
ENSG00000213347	MXD3
ENSG00000160087	UBE2J2
ENSG00000226746	SMCR5
ENSG00000275004	ZNF280B
ENSG00000176903	PNMA1
ENSG00000224051	CPTP
ENSG00000162144	CYB561A3
ENSG00000141551	CSNK1D
ENSG00000143106	PSMA5
ENSG00000109046	WSB1
ENSG00000115421	PAPOLG
ENSG00000151694	ADAM17
ENSG00000261588	AC002310.17
ENSG00000251122	NIFKP2
ENSG00000134690	CDCA8
ENSG00000107223	EDF1
ENSG00000224035	SFPQP1
ENSG00000122965	RBM19
ENSG00000083168	KAT6A
ENSG00000232888	RPS11P5
ENSG00000213741	RPS29
ENSG00000198546	ZNF511
ENSG00000077984	CST7
ENSG00000234648	AL162151.3
ENSG00000126803	HSPA2
ENSG00000182103	FAM181B
ENSG00000215210	RBMXP2
ENSG00000184863	RBM33
ENSG00000123975	CKS2
ENSG00000253785	CTC-308K20.3
ENSG00000185905	C16orf54
ENSG00000175592	FOSL1
ENSG00000236618	PITPNA-AS1
ENSG00000213493	ACTN4P1
ENSG00000214826	DDX12P
ENSG00000130052	STARD8
ENSG00000213862	CTD-2270N23.1
ENSG00000108958	AC016292.3
ENSG00000259022	DNAJC8P1
ENSG00000165724	ZMYND19
ENSG00000172209	GPR22
ENSG00000070081	NUCB2
ENSG00000110002	VWA5A
ENSG00000234790	NUTF2P4
ENSG00000198563	DDX39B
ENSG00000224097	RP11-472B18.1
ENSG00000176454	LPCAT4
ENSG00000118162	KPTN
ENSG00000109099	PMP22
ENSG00000243449	C4orf48
ENSG00000148248	SURF4
ENSG00000225177	RP11-390P2.4
ENSG00000274471	RP11-228M15.1
ENSG00000174599	TRAM1L1
ENSG00000105856	HBP1
ENSG00000125485	DDX31
ENSG00000183208	GDPGP1
ENSG00000229037	RP11-272G22.3
ENSG00000235916	RP13-444K19.1
ENSG00000121236	TRIM6
ENSG00000168291	PDHB
ENSG00000078668	VDAC3
ENSG00000104731	KLHDC4
ENSG00000253187	HOXA10-AS
ENSG00000169627	BOLA2B
ENSG00000198155	ZNF876P
ENSG00000143753	DEGS1
ENSG00000248578	NPM1P21
ENSG00000168769	TET2
ENSG00000100348	TXN2
ENSG00000231313	CLIC1P1
ENSG00000118855	MFSD1
ENSG00000179841	AKAP5
ENSG00000226701	RP11-570G20.1
ENSG00000213212	NCLP1
ENSG00000184785	SMIM10
ENSG00000130713	EXOSC2
ENSG00000183722	LHFP
ENSG00000020256	ZFP64
ENSG00000126953	TIMM8A
ENSG00000236646	LAMTOR5P1
ENSG00000159023	EPB41
ENSG00000033178	UBA6
ENSG00000113460	BRIX1
ENSG00000128340	RAC2
ENSG00000152253	SPC25
ENSG00000092621	PHGDH
ENSG00000103343	ZNF174
ENSG00000215895	RP11-334L9.1
ENSG00000198225	FKBP1C
ENSG00000234925	ATP5HP4
ENSG00000234040	RP11-254B13.4
ENSG00000133884	DPF2
ENSG00000113070	HBEGF
ENSG00000135870	RC3H1
ENSG00000239218	RPS20P22
ENSG00000105514	RAB3D
ENSG00000180787	ZFP3
ENSG00000150977	RILPL2
ENSG00000154620	TMSB4Y
ENSG00000203914	HSP90B3P
ENSG00000156787	TBC1D31
ENSG00000213964	CHCHD4P4
ENSG00000224061	AC092106.1
ENSG00000198105	ZNF248
ENSG00000258357	RP11-778J16.2
ENSG00000266472	MRPS21
ENSG00000087191	PSMC5
ENSG00000132004	FBXW9
ENSG00000236349	SUCLG2P2
ENSG00000184857	TMEM186
ENSG00000101255	TRIB3
ENSG00000169122	FAM110B
ENSG00000167604	NFKBID
ENSG00000102053	ZC3H12B
ENSG00000102760	RGCC
ENSG00000120942	UBIAD1
ENSG00000132849	INADL
ENSG00000100889	PCK2
ENSG00000023041	ZDHHC6
ENSG00000117614	SYF2
ENSG00000054148	PHPT1
ENSG00000213976	CTD-2561J22.2
ENSG00000138433	CIR1
ENSG00000175155	YPEL2
ENSG00000156802	ATAD2
ENSG00000159216	RUNX1
ENSG00000138303	ASCC1
ENSG00000266575	BOLA2P1
ENSG00000219986	BTF3P7
ENSG00000165312	OTUD1
ENSG00000184451	CCR10
ENSG00000163026	C2orf44
ENSG00000108506	INTS2
ENSG00000163655	GMPS
ENSG00000264179	RP11-672L10.5
ENSG00000254893	AC113404.1
ENSG00000151914	DST
ENSG00000114841	DNAH1
ENSG00000205339	IPO7
ENSG00000101654	RNMT
ENSG00000281383	CH507-513H4.5
ENSG00000118785	SPP1
ENSG00000124177	CHD6
ENSG00000262477	AC021224.1
ENSG00000196668	LINC00173
ENSG00000187741	FANCA
ENSG00000120334	CENPL
ENSG00000110536	PTPMT1
ENSG00000226976	COX6A1P2
ENSG00000168066	SF1
ENSG00000169756	LIMS1
ENSG00000060140	STYK1
ENSG00000217716	RPS10P3
ENSG00000163072	NOSTRIN
ENSG00000002587	HS3ST1
ENSG00000180817	PPA1
ENSG00000037042	TUBG2
ENSG00000203778	FAM229B
ENSG00000173262	SLC2A14
ENSG00000181555	SETD2
ENSG00000263606	RP11-737O24.3
ENSG00000254543	HSPD1P2
ENSG00000158769	F11R
ENSG00000131778	CHD1L
ENSG00000261868	MFSD1P1
ENSG00000164953	TMEM67
ENSG00000168374	ARF4
ENSG00000161692	DBF4B
ENSG00000256293	RP11-114F3.2
ENSG00000024048	UBR2
ENSG00000072958	AP1M1
ENSG00000281181	CH507-513H4.3
ENSG00000038382	TRIO
ENSG00000219747	RP1-292B18.1
ENSG00000266932	AC006116.13
ENSG00000236844	AC091633.2
ENSG00000007376	RPUSD1
ENSG00000213087	RP11-613F7.1
ENSG00000198633	ZNF534
ENSG00000251453	HAUS1P1
ENSG00000227505	RP11-434J24.2
ENSG00000164087	POC1A
ENSG00000169429	CXCL8
ENSG00000166823	MESP1
ENSG00000164442	CITED2
ENSG00000134330	IAH1
ENSG00000244026	FAM86DP
ENSG00000216775	RP1-152L7.5
ENSG00000216624	GAPDHP72
ENSG00000181652	ATG9B
ENSG00000111785	RIC8B
ENSG00000255135	RP11-111M22.3
ENSG00000267541	RP11-380M21.2
ENSG00000230568	SF3A3P1
ENSG00000278882	AC253572.1
ENSG00000178385	PLEKHM3
ENSG00000143862	ARL8A
ENSG00000012048	BRCA1
ENSG00000137312	FLOT1
ENSG00000156298	TSPAN7
ENSG00000078142	PIK3C3
ENSG00000084731	KIF3C
ENSG00000258102	MAP1LC3B2
ENSG00000224953	SRIP3
ENSG00000074603	DPP8
ENSG00000169607	CKAP2L
ENSG00000165490	DDIAS
ENSG00000230629	RPS23P8
ENSG00000159079	C21orf59
ENSG00000008256	CYTH3
ENSG00000169184	MN1
ENSG00000230795	HLA-K
ENSG00000151503	NCAPD3
ENSG00000158710	TAGLN2
ENSG00000164327	RICTOR
ENSG00000160710	ADAR
ENSG00000226491	FTOP1
ENSG00000105700	KXD1
ENSG00000204623	ZNRD1-AS1
ENSG00000123297	TSFM
ENSG00000131669	NINJ1
ENSG00000149187	CELF1
ENSG00000232202	AC098824.6
ENSG00000232992	AHCYP4
ENSG00000117593	DARS2
ENSG00000186532	SMYD4
ENSG00000109270	LAMTOR3
ENSG00000164967	RPP25L
ENSG00000231707	PABPC1P1
ENSG00000254703	SENCR
ENSG00000108064	TFAM
ENSG00000267066	RP11-866E20.1
ENSG00000147065	MSN
ENSG00000018869	ZNF582
ENSG00000236686	BZW1P1
ENSG00000230979	AC079250.1
ENSG00000243802	RP11-390K5.1
ENSG00000103363	TCEB2
ENSG00000121892	PDS5A
ENSG00000007237	GAS7
ENSG00000162430	SEPN1
ENSG00000165996	HACD1
ENSG00000116586	LAMTOR2
ENSG00000154511	FAM69A
ENSG00000263846	CIAPIN1P
ENSG00000153048	CARHSP1
ENSG00000176731	C8orf59
ENSG00000166501	PRKCB
ENSG00000124422	USP22
ENSG00000164070	HSPA4L
ENSG00000154957	ZNF18
ENSG00000138623	SEMA7A
ENSG00000108187	PBLD
ENSG00000126934	MAP2K2
ENSG00000115295	CLIP4
ENSG00000072571	HMMR
ENSG00000176890	TYMS
ENSG00000269220	LINC00528
ENSG00000244234	GMCL1P1
ENSG00000180389	ATP5EP2
ENSG00000129559	NEDD8
ENSG00000176386	CDC26
ENSG00000257611	RP11-185N2.1
ENSG00000160013	PTGIR
ENSG00000139436	GIT2
ENSG00000235508	RPS2P7
ENSG00000183856	IQGAP3
ENSG00000239636	RP4-728D4.2
ENSG00000123219	CENPK
ENSG00000205302	SNX2
ENSG00000246451	RP11-894P9.1
ENSG00000205940	HSP90AB2P
ENSG00000170917	NUDT6
ENSG00000260898	ADPGK-AS1
ENSG00000122406	RPL5
ENSG00000004487	KDM1A
ENSG00000188511	C22orf34
ENSG00000116514	RNF19B
ENSG00000131848	ZSCAN5A
ENSG00000242960	FTH1P23
ENSG00000166822	TMEM170A
ENSG00000157869	RAB28
ENSG00000166598	HSP90B1
ENSG00000117676	RPS6KA1
ENSG00000168566	SNRNP48
ENSG00000127993	RBM48
ENSG00000164236	ANKRD33B
ENSG00000025039	RRAGD
ENSG00000215093	EEF1A1P29
ENSG00000215467	RPL27AP
ENSG00000174799	CEP135
ENSG00000215301	DDX3X
ENSG00000186469	GNG2
ENSG00000261609	GAN
ENSG00000119812	FAM98A
ENSG00000139636	LMBR1L
ENSG00000100292	HMOX1
ENSG00000235363	SNRPGP10
ENSG00000066056	TIE1
ENSG00000139546	TARBP2
ENSG00000163528	CHCHD4
ENSG00000235065	RPL24P2
ENSG00000261971	MMP25-AS1
ENSG00000238249	HMGN2P17
ENSG00000072210	ALDH3A2
ENSG00000279745	AL365202.1
ENSG00000113732	ATP6V0E1
ENSG00000164190	NIPBL
ENSG00000108578	BLMH
ENSG00000116809	ZBTB17
ENSG00000133116	KL
ENSG00000250280	RP11-305O6.3
ENSG00000279191	RP11-803D5.1
ENSG00000223501	VPS52
ENSG00000061676	NCKAP1
ENSG00000169919	GUSB
ENSG00000177133	LINC00982
ENSG00000172432	GTPBP2
ENSG00000167850	CD300C
ENSG00000237682	RP3-514P16.1
ENSG00000204287	HLA-DRA
ENSG00000233459	AC125238.2
ENSG00000217239	RP1-182O16.1
ENSG00000134644	PUM1
ENSG00000164506	STXBP5
ENSG00000231491	JKAMPP1
ENSG00000233347	ERP29P1
ENSG00000181524	RPL24P4
ENSG00000216915	RP1-97D16.1
ENSG00000123178	SPRYD7
ENSG00000270296	STX8P1
ENSG00000218069	RSL24D1P1
ENSG00000090447	TFAP4
ENSG00000198853	RUSC2
ENSG00000189283	FHIT
ENSG00000272142	RP11-428J1.5
ENSG00000100162	CENPM
ENSG00000227462	RP11-108B14.4
ENSG00000243396	RP11-454H13.1
ENSG00000223550	SNRPBP1
ENSG00000223745	RP4-717I23.3
ENSG00000219806	ATP5F1P6
ENSG00000132383	RPA1
ENSG00000239455	RP11-561O4.1
ENSG00000133111	RFXAP
ENSG00000276023	DUSP14
ENSG00000198087	CD2AP
ENSG00000132613	MTSS1L
ENSG00000174106	LEMD3
ENSG00000231300	EZH2P1
ENSG00000101224	CDC25B
ENSG00000233695	GAS6-AS1
ENSG00000259479	SORD2P
ENSG00000136108	CKAP2
ENSG00000228065	LINC01515
ENSG00000058804	NDC1
ENSG00000180730	SHISA2
ENSG00000213186	TRIM59
ENSG00000213235	EEF1A1P16
ENSG00000226781	TBCAP1
ENSG00000112578	BYSL
ENSG00000112977	DAP
ENSG00000262265	RP5-867C24.4
ENSG00000135482	ZC3H10
ENSG00000236654	AC079780.3
ENSG00000105552	BCAT2
ENSG00000178078	STAP2
ENSG00000173273	TNKS
ENSG00000117983	MUC5B
ENSG00000107020	PLGRKT
ENSG00000173193	PARP14
ENSG00000136104	RNASEH2B
ENSG00000126522	ASL
ENSG00000225531	RP11-196I18.3
ENSG00000113456	RAD1
ENSG00000102858	MGRN1
ENSG00000244038	DDOST
ENSG00000022840	RNF10
ENSG00000280789	PAGR1
ENSG00000183978	COA3
ENSG00000240954	RPL4P1
ENSG00000085999	RAD54L
ENSG00000197329	PELI1
ENSG00000076641	PAG1
ENSG00000243499	RPS6P21
ENSG00000079150	FKBP7
ENSG00000213307	RPL18P11
ENSG00000046653	GPM6B
ENSG00000101695	RNF125
ENSG00000229043	AC091729.9
ENSG00000164609	SLU7
ENSG00000134901	KDELC1
ENSG00000205695	RP11-15H7.2
ENSG00000147416	ATP6V1B2
ENSG00000197275	RAD54B
ENSG00000196787	HIST1H2AG
ENSG00000266549	RP11-526I8.2
ENSG00000137343	ATAT1
ENSG00000119705	SLIRP
ENSG00000153234	NR4A2
ENSG00000092964	DPYSL2
ENSG00000196372	ASB13
ENSG00000220744	RPL5P18
ENSG00000219699	RP11-325O24.2
ENSG00000196301	HLA-DRB9
ENSG00000102879	CORO1A
ENSG00000205579	DYNLL1P1
ENSG00000233671	AC083899.1
ENSG00000167232	ZNF91
ENSG00000233276	GPX1
ENSG00000166845	C18orf54
ENSG00000151500	THYN1
ENSG00000167721	TSR1
ENSG00000185710	SMG1P4
ENSG00000170776	AKAP13
ENSG00000186111	PIP5K1C
ENSG00000250144	RP11-553P9.1
ENSG00000212747	FAM127C
ENSG00000170522	ELOVL6
ENSG00000180628	PCGF5
ENSG00000257405	RP11-609L23.2
ENSG00000100234	TIMP3
ENSG00000137767	SQRDL
ENSG00000228623	ZNF883
ENSG00000147457	CHMP7
ENSG00000104133	SPG11
ENSG00000167600	CYP2S1
ENSG00000141696	P3H4
ENSG00000075151	EIF4G3
ENSG00000103495	MAZ
ENSG00000230397	SPTLC1P1
ENSG00000032219	ARID4A
ENSG00000220522	RP1-177A13.1
ENSG00000225603	RP11-325P15.1
ENSG00000002822	MAD1L1
ENSG00000230832	RP11-325P15.2
ENSG00000070831	CDC42
ENSG00000103174	NAGPA
ENSG00000101367	MAPRE1
ENSG00000237054	PRMT5-AS1
ENSG00000269608	CTB-167G5.3
ENSG00000089159	PXN
ENSG00000136141	LRCH1
ENSG00000185864	NPIPB4
ENSG00000254294	IMPDH1P6
ENSG00000183298	RP11-556K13.1
ENSG00000174177	CTU2
ENSG00000213885	RPL13AP7
ENSG00000168811	IL12A
ENSG00000174327	SLC16A13
ENSG00000049541	RFC2
ENSG00000101230	ISM1
ENSG00000105372	RPS19
ENSG00000139168	ZCRB1
ENSG00000215021	PHB2
ENSG00000100345	MYH9
ENSG00000111605	CPSF6
ENSG00000110921	MVK
ENSG00000213070	HMGB3P6
ENSG00000268140	PCGF7P
ENSG00000123094	RASSF8
ENSG00000124767	GLO1
ENSG00000170298	LGALS9B
ENSG00000145649	GZMA
ENSG00000132535	DLG4
ENSG00000188404	SELL
ENSG00000127184	COX7C
ENSG00000149925	ALDOA
ENSG00000232973	CYP1B1-AS1
ENSG00000132313	MRPL35
ENSG00000111358	GTF2H3
ENSG00000127586	CHTF18
ENSG00000248626	GAPDHP40
ENSG00000254244	PAICSP4
ENSG00000170214	ADRA1B
ENSG00000229689	AC009237.8
ENSG00000114503	NCBP2
ENSG00000205765	C5orf51
ENSG00000108389	MTMR4
ENSG00000213332	SLC25A5P6
ENSG00000185651	UBE2L3
ENSG00000168488	ATXN2L
ENSG00000112984	KIF20A
ENSG00000183137	CEP57L1
ENSG00000113810	SMC4
ENSG00000122687	FTSJ2
ENSG00000156398	SFXN2
ENSG00000181798	LINC00471
ENSG00000235371	RP4-764D2.1
ENSG00000118482	PHF3
ENSG00000236060	HSPB1P1
ENSG00000008405	CRY1
ENSG00000103187	COTL1
ENSG00000171456	ASXL1
ENSG00000138031	ADCY3
ENSG00000113389	NPR3
ENSG00000238132	CASC4P1
ENSG00000198961	PJA2
ENSG00000242660	RP11-1094M14.1
ENSG00000125484	GTF3C4
ENSG00000178988	MRFAP1L1
ENSG00000172007	RAB33B
ENSG00000254677	OSBPL9P2
ENSG00000230793	SMARCE1P5
ENSG00000255070	OSBPL9P3
ENSG00000134193	REG4
ENSG00000105643	ARRDC2
ENSG00000116984	MTR
ENSG00000092929	UNC13D
ENSG00000168961	LGALS9
ENSG00000171806	METTL18
ENSG00000262953	EIF4A1P9
ENSG00000125885	MCM8
ENSG00000148516	ZEB1
ENSG00000259358	RP11-456J20.1
ENSG00000206503	HLA-A
ENSG00000141956	PRDM15
ENSG00000230697	SAP18P3
ENSG00000224415	RP11-401L13.4
ENSG00000226535	RP11-417L14.1
ENSG00000101199	ARFGAP1
ENSG00000144566	RAB5A
ENSG00000165527	ARF6
ENSG00000104368	PLAT
ENSG00000226608	FTLP3
ENSG00000256756	TIMM17BP1
ENSG00000119514	GALNT12
ENSG00000170632	ARMC10
ENSG00000258965	RP11-446P9.1
ENSG00000126759	CFP
ENSG00000270762	FXYD6P1
ENSG00000223928	RP11-183E9.2
ENSG00000112759	SLC29A1
ENSG00000188243	COMMD6
ENSG00000068323	TFE3
ENSG00000167978	SRRM2
ENSG00000099817	POLR2E
ENSG00000279602	CTD-3014M21.1
ENSG00000101194	SLC17A9
ENSG00000259623	RP11-156E6.1
ENSG00000261557	EEF1A1P38
ENSG00000277363	SRCIN1
ENSG00000244300	GATA2-AS1
ENSG00000213638	ADAT3
ENSG00000114125	RNF7
ENSG00000178502	KLHL11
ENSG00000167513	CDT1
ENSG00000177674	AGTRAP
ENSG00000131876	SNRPA1
ENSG00000213050	TPM3P1
ENSG00000185947	ZNF267
ENSG00000181704	YIPF6
ENSG00000213104	NPM1P46
ENSG00000123213	NLN
ENSG00000235015	GEMIN2P1
ENSG00000206418	RAB12
ENSG00000133961	NUMB
ENSG00000170085	SIMC1
ENSG00000104805	NUCB1
ENSG00000140474	ULK3
ENSG00000251474	RPL32P3
ENSG00000005100	DHX33
ENSG00000116525	TRIM62
ENSG00000104093	DMXL2
ENSG00000163602	RYBP
ENSG00000171421	MRPL36
ENSG00000279278	CH17-264L24.1
ENSG00000228071	RPL7P47
ENSG00000198918	RPL39
ENSG00000181744	C3orf58
ENSG00000160606	TLCD1
ENSG00000241255	RP1-89D4.1
ENSG00000217130	RP3-375P9.2
ENSG00000169860	P2RY1
ENSG00000158716	DUSP23
ENSG00000213066	FGFR1OP
ENSG00000225176	ATP5LP4
ENSG00000241671	RP11-529G21.3
ENSG00000155906	RMND1
ENSG00000160062	ZBTB8A
ENSG00000186575	NF2
ENSG00000173915	USMG5
ENSG00000074755	ZZEF1
ENSG00000237632	S100A11P1
ENSG00000131067	GGT7
ENSG00000170629	DPY19L2P2
ENSG00000198393	ZNF26
ENSG00000141030	COPS3
ENSG00000170264	FAM161A
ENSG00000219928	RP11-40C6.2
ENSG00000109775	UFSP2
ENSG00000128944	KNSTRN
ENSG00000219085	NPM1P37
ENSG00000166446	CDYL2
ENSG00000130813	C19orf66
ENSG00000115232	ITGA4
ENSG00000124831	LRRFIP1
ENSG00000101445	PPP1R16B
ENSG00000109881	CCDC34
ENSG00000197894	ADH5
ENSG00000198876	DCAF12
ENSG00000198554	WDHD1
ENSG00000147576	ADHFE1
ENSG00000251136	RP11-37B2.1
ENSG00000176261	ZBTB8OS
ENSG00000125703	ATG4C
ENSG00000108771	DHX58
ENSG00000152147	GEMIN6
ENSG00000108953	YWHAE
ENSG00000064933	PMS1
ENSG00000255973	RP11-592H6.3
ENSG00000081019	RSBN1
ENSG00000041357	PSMA4
ENSG00000166183	ASPG
ENSG00000074071	MRPS34
ENSG00000226555	AGKP1
ENSG00000141013	GAS8
ENSG00000080822	CLDND1
ENSG00000279010	RP5-1039K5.19
ENSG00000115524	SF3B1
ENSG00000104497	SNX16
ENSG00000166326	TRIM44
ENSG00000151276	MAGI1
ENSG00000126821	SGPP1
ENSG00000163840	DTX3L
ENSG00000258778	RP11-804M7.1
ENSG00000089048	ESF1
ENSG00000239665	RP11-295P9.3
ENSG00000094880	CDC23
ENSG00000169641	LUZP1
ENSG00000120616	EPC1
ENSG00000027697	IFNGR1
ENSG00000239900	ADSL
ENSG00000124496	TRERF1
ENSG00000228300	C19orf24
ENSG00000255074	RP11-140L24.3
ENSG00000166123	GPT2
ENSG00000106852	LHX6
ENSG00000119865	CNRIP1
ENSG00000111412	C12orf49
ENSG00000256614	AK6P1
ENSG00000158856	DMTN
ENSG00000168765	GSTM4
ENSG00000136807	CDK9
ENSG00000119471	HSDL2
ENSG00000167216	KATNAL2
ENSG00000134153	EMC7
ENSG00000107201	DDX58
ENSG00000113845	TIMMDC1
ENSG00000169288	MRPL1
ENSG00000183814	LIN9
ENSG00000214223	HNRNPA1P10
ENSG00000131051	RBM39
ENSG00000224800	RP11-235D19.2
ENSG00000100575	TIMM9
ENSG00000122482	ZNF644
ENSG00000198242	RPL23A
ENSG00000240024	LINC00888
ENSG00000234883	MIR155HG
ENSG00000122643	NT5C3A
ENSG00000125977	EIF2S2
ENSG00000185088	RPS27L
ENSG00000000460	C1orf112
ENSG00000224905	AP001347.6
ENSG00000268658	LINC00664
ENSG00000164088	PPM1M
ENSG00000148835	TAF5
ENSG00000198912	C1orf174
ENSG00000143155	TIPRL
ENSG00000232387	SKA2P1
ENSG00000125741	OPA3
ENSG00000164104	HMGB2
ENSG00000170293	CMTM8
ENSG00000121417	ZNF211
ENSG00000166130	IKBIP
ENSG00000142507	PSMB6
ENSG00000135269	TES
ENSG00000259050	CHORDC2P
ENSG00000065183	WDR3
ENSG00000279502	RP11-354E23.4
ENSG00000120129	DUSP1
ENSG00000116171	SCP2
ENSG00000186222	BLOC1S4
ENSG00000205885	C1RL-AS1
ENSG00000177200	CHD9
ENSG00000214013	GANC
ENSG00000219565	ZNF259P1
ENSG00000251593	MSNP1
ENSG00000236480	PKMP1
ENSG00000266184	RP11-552O4.2
ENSG00000140044	JDP2
ENSG00000139508	SLC46A3
ENSG00000271350	CTD-2384B9.1
ENSG00000256092	RP13-942N8.1
ENSG00000274211	SOCS7
ENSG00000231991	ANXA2P2
ENSG00000257173	AK6P2
ENSG00000103202	NME4
ENSG00000132330	SCLY
ENSG00000163635	ATXN7
ENSG00000135801	TAF5L
ENSG00000249936	RAC1P2
ENSG00000136504	KAT7
ENSG00000241343	RPL36A
ENSG00000196123	KIAA0895L
ENSG00000179909	ZNF154
ENSG00000142185	TRPM2
ENSG00000124224	PPP4R1L
ENSG00000233247	GS1-257G1.1
ENSG00000021574	SPAST
ENSG00000113595	TRIM23
ENSG00000131370	SH3BP5
ENSG00000228794	LINC01128
ENSG00000089041	P2RX7
ENSG00000109674	NEIL3
ENSG00000187630	DHRS4L2
ENSG00000183647	ZNF530
ENSG00000171236	LRG1
ENSG00000100304	TTLL12
ENSG00000127720	METTL25
ENSG00000139178	C1RL
ENSG00000107263	RAPGEF1
ENSG00000113407	TARS
ENSG00000196381	ZNF781
ENSG00000152443	ZNF776
ENSG00000102524	TNFSF13B
ENSG00000092841	MYL6
ENSG00000156026	MCU
ENSG00000233514	RP11-570P14.1
ENSG00000263465	SRSF8
ENSG00000149218	ENDOD1
ENSG00000139163	ETNK1
ENSG00000240809	RP11-550F7.1
ENSG00000144655	CSRNP1
ENSG00000164296	TIGD6
ENSG00000178982	EIF3K
ENSG00000257302	FAHD2P1
ENSG00000253797	UTP14C
ENSG00000258650	HSBP1P1
ENSG00000100916	BRMS1L
ENSG00000258900	HNRNPCP1
ENSG00000120784	ZFP30
ENSG00000244187	TMEM141
ENSG00000167981	ZNF597
ENSG00000101191	DIDO1
ENSG00000215158	RP11-1023L17.1
ENSG00000234130	RP13-88F20.1
ENSG00000248180	GAPDHP60
ENSG00000149179	C11orf49
ENSG00000152689	RASGRP3
ENSG00000182179	UBA7
ENSG00000196684	HSH2D
ENSG00000132669	RIN2
ENSG00000235325	AC009963.6
ENSG00000213962	API5P2
ENSG00000114767	RRP9
ENSG00000165283	STOML2
ENSG00000131797	CLUHP3
ENSG00000237077	AC105399.2
ENSG00000235674	LDHAP2
ENSG00000213036	RP11-365D23.4
ENSG00000163428	LRRC58
ENSG00000114331	ACAP2
ENSG00000167984	NLRC3
ENSG00000083635	NUFIP1
ENSG00000214114	MYCBP
ENSG00000173085	COQ2
ENSG00000166860	ZBTB39
ENSG00000203760	CENPW
ENSG00000255734	HNRNPABP1
ENSG00000130766	SESN2
ENSG00000145332	KLHL8
ENSG00000089094	KDM2B
ENSG00000116954	RRAGC
ENSG00000217414	RP11-528A10.2
ENSG00000137673	MMP7
ENSG00000133114	GPALPP1
ENSG00000206149	HERC2P9
ENSG00000234851	RPL23AP42
ENSG00000237550	UBE2Q2P6
ENSG00000013364	MVP
ENSG00000115163	CENPA
ENSG00000239557	RP11-168J18.6
ENSG00000232864	CTD-2090I13.2
ENSG00000233971	RPS20P10
ENSG00000165185	KIAA1958
ENSG00000204420	C6orf25
ENSG00000259429	UBE2Q2P2
ENSG00000095319	NUP188
ENSG00000164627	KIF6
ENSG00000110801	PSMD9
ENSG00000257151	PWAR6
ENSG00000167625	ZNF526
ENSG00000213075	RPL31P11
ENSG00000091879	ANGPT2
ENSG00000147586	MRPS28
ENSG00000256799	RP11-500M8.6
ENSG00000244274	DBNDD2
ENSG00000177542	SLC25A22
ENSG00000257511	RP11-278C7.1
ENSG00000139180	NDUFA9
ENSG00000138964	PARVG
ENSG00000177426	TGIF1
ENSG00000166189	HPS6
ENSG00000197279	ZNF165
ENSG00000229399	RP11-378J18.6
ENSG00000175806	MSRA
ENSG00000179886	TIGD5
ENSG00000002726	AOC1
ENSG00000103145	HCFC1R1
ENSG00000265402	RSL24D1P9
ENSG00000176845	METRNL
ENSG00000272009	RP1-313I6.12
ENSG00000144824	PHLDB2
ENSG00000234684	SDCBP2-AS1
ENSG00000165672	PRDX3
ENSG00000102901	CENPT
ENSG00000136167	LCP1
ENSG00000162078	ZG16B
ENSG00000181610	MRPS23
ENSG00000273148	RP5-1068E13.7
ENSG00000241878	PISD
ENSG00000162852	CNST
ENSG00000243964	RPL23AP65
ENSG00000186666	BCDIN3D
ENSG00000235275	KRT18P16
ENSG00000213881	NPM1P6
ENSG00000177830	CHID1
ENSG00000186806	VSIG10L
ENSG00000132359	RAP1GAP2
ENSG00000242276	RPL5P3
ENSG00000109906	ZBTB16
ENSG00000230750	SDAD1P2
ENSG00000158864	NDUFS2
ENSG00000173848	NET1
ENSG00000203950	FAM127B
ENSG00000197808	ZNF461
ENSG00000076382	SPAG5
ENSG00000126903	SLC10A3
ENSG00000152953	STK32B
ENSG00000181619	GPR135
ENSG00000261208	RP11-452D12.1
ENSG00000147813	NAPRT
ENSG00000127870	RNF6
ENSG00000008513	ST3GAL1
ENSG00000056558	TRAF1
ENSG00000243829	CTB-33G10.1
ENSG00000033011	ALG1
ENSG00000126226	PCID2
ENSG00000108179	PPIF
ENSG00000244381	RP11-3K16.1
ENSG00000249840	GAPDHP76
ENSG00000134294	SLC38A2
ENSG00000144158	RP11-395L14.17
ENSG00000184378	ACTRT3
ENSG00000103319	EEF2K
ENSG00000079215	SLC1A3
ENSG00000130303	BST2
ENSG00000067704	IARS2
ENSG00000143322	ABL2
ENSG00000231205	ZNF826P
ENSG00000170310	STX8
ENSG00000267315	RP11-686D22.6
ENSG00000073111	MCM2
ENSG00000197496	SLC2A10
ENSG00000125775	SDCBP2
ENSG00000173163	COMMD1
ENSG00000142002	DPP9
ENSG00000058600	POLR3E
ENSG00000149480	MTA2
ENSG00000140650	PMM2
ENSG00000084093	REST
ENSG00000007168	PAFAH1B1
ENSG00000025293	PHF20
ENSG00000163050	ADCK3
ENSG00000171960	PPIH
ENSG00000159186	AC007383.6
ENSG00000167566	NCKAP5L
ENSG00000130489	SCO2
ENSG00000187109	NAP1L1
ENSG00000185291	IL3RA
ENSG00000214336	FOXI3
ENSG00000163104	SMARCAD1
ENSG00000137225	CAPN11
ENSG00000118363	SPCS2
ENSG00000100578	KIAA0586
ENSG00000180329	CCDC43
ENSG00000173889	PHC3
ENSG00000271851	RP11-565F19.2
ENSG00000165118	C9orf64
ENSG00000213920	MDP1
ENSG00000181029	TRAPPC5
ENSG00000110047	EHD1
ENSG00000165934	CPSF2
ENSG00000120738	EGR1
ENSG00000125166	GOT2
ENSG00000166908	PIP4K2C
ENSG00000243927	MRPS6
ENSG00000085871	MGST2
ENSG00000137270	GCM1
ENSG00000223773	CD99P1
ENSG00000164134	NAA15
ENSG00000249673	NOP14-AS1
ENSG00000149639	SOGA1
ENSG00000085644	ZNF213
ENSG00000131470	PSMC3IP
ENSG00000123570	RAB9B
ENSG00000259397	RP11-323I15.2
ENSG00000060138	YBX3
ENSG00000253204	RP5-1009N12.1
ENSG00000187164	SHTN1
ENSG00000128973	CLN6
ENSG00000003249	DBNDD1
ENSG00000279519	RP11-288C18.1
ENSG00000177374	HIC1
ENSG00000167461	RAB8A
ENSG00000042832	TG
ENSG00000113448	PDE4D
ENSG00000130522	JUND
ENSG00000165259	HDX
ENSG00000261732	LA16c-431H6.6
ENSG00000241478	HSPA8P9
ENSG00000137962	ARHGAP29
ENSG00000130985	UBA1
ENSG00000089558	KCNH4
ENSG00000130244	FAM98C
ENSG00000154608	CEP170P1
ENSG00000214199	EEF1A1P12
ENSG00000088832	FKBP1A
ENSG00000198482	ZNF808
ENSG00000138641	HERC3
ENSG00000117569	PTBP2
ENSG00000114573	ATP6V1A
ENSG00000136942	RPL35
ENSG00000177150	FAM210A
ENSG00000271447	MMP28
ENSG00000147138	GPR174
ENSG00000232654	FAM136BP
ENSG00000008311	AASS
ENSG00000123352	SPATS2
ENSG00000198734	F5
ENSG00000076554	TPD52
ENSG00000188171	ZNF626
ENSG00000128928	IVD
ENSG00000143811	PYCR2
ENSG00000168461	RAB31
ENSG00000278259	MYO19
ENSG00000089050	RBBP9
ENSG00000214297	ALDOAP2
ENSG00000267374	RP11-244M2.1
ENSG00000167562	ZNF701
ENSG00000175886	RPL7AP66
ENSG00000132780	NASP
ENSG00000088854	C20orf194
ENSG00000248122	APOOP4
ENSG00000108561	C1QBP
ENSG00000215114	UBXN2B
ENSG00000229127	AC007038.7
ENSG00000003400	CASP10
ENSG00000135253	KCP
ENSG00000224785	AC006026.9
ENSG00000253522	CTC-231O11.1
ENSG00000148426	PROSER2
ENSG00000155827	RNF20
ENSG00000243716	NPIPB5
ENSG00000176401	EID2B
ENSG00000229359	PIN1P1
ENSG00000136930	PSMB7
ENSG00000104823	ECH1
ENSG00000096070	BRPF3
ENSG00000141040	ZNF287
ENSG00000099256	PRTFDC1
ENSG00000114423	CBLB
ENSG00000131148	EMC8
ENSG00000125952	MAX
ENSG00000115484	CCT4
ENSG00000137337	MDC1
ENSG00000103642	LACTB
ENSG00000171634	BPTF
ENSG00000146469	VIP
ENSG00000145860	RNF145
ENSG00000116685	KIAA2013
ENSG00000138430	OLA1
ENSG00000178458	H3F3AP6
ENSG00000165806	CASP7
ENSG00000167525	PROCA1
ENSG00000133895	MEN1
ENSG00000250479	CHCHD10
ENSG00000186105	LRRC70
ENSG00000176055	MBLAC2
ENSG00000112118	MCM3
ENSG00000166979	EVA1C
ENSG00000158480	SPATA2
ENSG00000103254	FAM173A
ENSG00000234259	CTC-507E12.1
ENSG00000240785	RPL36AP21
ENSG00000180900	SCRIB
ENSG00000120071	KANSL1
ENSG00000086189	DIMT1
ENSG00000148153	INIP
ENSG00000105379	ETFB
ENSG00000152409	JMY
ENSG00000263563	UBBP4
ENSG00000259516	ANP32AP1
ENSG00000235001	EIF4A1P2
ENSG00000213569	RP13-383K5.4
ENSG00000231341	VDAC1P6
ENSG00000113356	POLR3G
ENSG00000270231	NBPF8
ENSG00000136531	SCN2A
ENSG00000125733	TRIP10
ENSG00000009954	BAZ1B
ENSG00000198088	NUP62CL
ENSG00000204256	BRD2
ENSG00000112983	BRD8
ENSG00000198169	ZNF251
ENSG00000096968	JAK2
ENSG00000168653	NDUFS5
ENSG00000154760	SLFN13
ENSG00000174721	FGFBP3
ENSG00000100241	SBF1
ENSG00000257624	RP1-128M12.3
ENSG00000250669	RP11-83M16.3
ENSG00000188985	DHFRP1
ENSG00000104894	CD37
ENSG00000236986	RP11-544A12.4
ENSG00000231160	KLF3-AS1
ENSG00000141367	CLTC
ENSG00000225099	ATP6V1E1P1
ENSG00000137486	ARRB1
ENSG00000176928	GCNT4
ENSG00000243830	RP11-113C12.2
ENSG00000184432	COPB2
ENSG00000166913	YWHAB
ENSG00000085840	ORC1
ENSG00000111481	COPZ1
ENSG00000235084	CHCHD2P6
ENSG00000181220	ZNF746
ENSG00000214434	NIFKP1
ENSG00000159423	ALDH4A1
ENSG00000221829	FANCG
ENSG00000263272	CTC-524C5.2
ENSG00000224473	CCND3P1
ENSG00000180767	CHST13
ENSG00000175893	ZDHHC21
ENSG00000236088	COX10-AS1
ENSG00000253550	RP11-115C21.4
ENSG00000134146	DPH6
ENSG00000168036	CTNNB1
ENSG00000060558	GNA15
ENSG00000179172	HNRNPCL1
ENSG00000124209	RAB22A
ENSG00000277447	RP11-193E15.4
ENSG00000143486	EIF2D
ENSG00000197362	ZNF786
ENSG00000085563	ABCB1
ENSG00000213888	LINC01521
ENSG00000175063	UBE2C
ENSG00000124383	MPHOSPH10
ENSG00000213757	CTC-451P13.1
ENSG00000119541	VPS4B
ENSG00000150457	LATS2
ENSG00000106628	POLD2
ENSG00000139428	MMAB
ENSG00000133619	KRBA1
ENSG00000109113	RAB34
ENSG00000104856	RELB
ENSG00000138092	CENPO
ENSG00000170473	WIBG
ENSG00000254449	SF3A3P2
ENSG00000197312	DDI2
ENSG00000203993	ARRDC1-AS1
ENSG00000214796	RP11-480I12.5
ENSG00000169891	REPS2
ENSG00000012822	CALCOCO1
ENSG00000137806	NDUFAF1
ENSG00000182885	ADGRG3
ENSG00000167969	ECI1
ENSG00000187951	ARHGAP11B
ENSG00000105854	PON2
ENSG00000103671	TRIP4
ENSG00000180172	RPS12P23
ENSG00000007545	CRAMP1L
ENSG00000071246	VASH1
ENSG00000148843	PDCD11
ENSG00000145734	BDP1
ENSG00000248487	ABHD14A
ENSG00000257953	RP11-620J15.1
ENSG00000158023	WDR66
ENSG00000126012	KDM5C
ENSG00000172366	FAM195A
ENSG00000109390	NDUFC1
ENSG00000175215	CTDSP2
ENSG00000177732	SOX12
ENSG00000198182	ZNF607
ENSG00000105220	GPI
ENSG00000155542	SETD9
ENSG00000160255	ITGB2
ENSG00000103034	NDRG4
ENSG00000187736	NHEJ1
ENSG00000198856	OSTC
ENSG00000153044	CENPH
ENSG00000078140	UBE2K
ENSG00000053254	FOXN3
ENSG00000169255	B3GALNT1
ENSG00000128059	PPAT
ENSG00000160318	CLDND2
ENSG00000076258	FMO4
ENSG00000261549	RP11-320A16.1
ENSG00000229425	AJ006998.2
ENSG00000163923	RPL39L
ENSG00000224383	PRR29
ENSG00000003756	RBM5
ENSG00000267470	ZNF571-AS1
ENSG00000082641	NFE2L1
ENSG00000228928	AC002069.5
ENSG00000058063	ATP11B
ENSG00000134215	VAV3
ENSG00000220924	OSTCP4
ENSG00000112972	HMGCS1
ENSG00000172456	FGGY
ENSG00000111361	EIF2B1
ENSG00000237036	ZEB1-AS1
ENSG00000276180	HIST1H4I
ENSG00000129007	CALML4
ENSG00000101938	CHRDL1
ENSG00000237296	SMG1P1
ENSG00000109787	KLF3
ENSG00000110422	HIPK3
ENSG00000155275	TRMT44
ENSG00000133169	BEX1
ENSG00000149212	SESN3
ENSG00000074660	SCARF1
ENSG00000163257	DCAF16
ENSG00000224510	POLR2KP2
ENSG00000163870	TPRA1
ENSG00000230956	RP3-452M16.1
ENSG00000165121	RP11-213G2.3
ENSG00000139734	DIAPH3
ENSG00000213938	SEPHS1P6
ENSG00000181467	RAP2B
ENSG00000166579	NDEL1
ENSG00000023171	GRAMD1B
ENSG00000137364	TPMT
ENSG00000107404	DVL1
ENSG00000145293	ENOPH1
ENSG00000118900	UBN1
ENSG00000159111	MRPL10
ENSG00000182687	GALR2
ENSG00000101057	MYBL2
ENSG00000224892	RPS4XP16
ENSG00000225975	LINC01534
ENSG00000188227	ZNF793
ENSG00000244585	RPL12P33
ENSG00000273619	RP5-908M14.9
ENSG00000147488	ST18
ENSG00000123965	PMS2P5
ENSG00000213018	AL590762.11
ENSG00000170873	MTSS1
ENSG00000144647	POMGNT2
ENSG00000141854	CTB-55O6.8
ENSG00000165476	REEP3
ENSG00000236526	RP4-742J24.2
ENSG00000197372	ZNF675
ENSG00000197121	PGAP1
ENSG00000169683	LRRC45
ENSG00000198355	PIM3
ENSG00000213440	H2AFZP1
ENSG00000266094	RASSF5
ENSG00000143252	SDHC
ENSG00000164329	PAPD4
ENSG00000197903	HIST1H2BK
ENSG00000226539	AC012512.1
ENSG00000182004	SNRPE
ENSG00000205730	ITPRIPL2
ENSG00000259045	RP11-320M16.1
ENSG00000114779	ABHD14B
ENSG00000196636	SDHAF3
ENSG00000171988	JMJD1C
ENSG00000273061	CDC37L1-AS1
ENSG00000105011	ASF1B
ENSG00000126705	AHDC1
ENSG00000173621	LRFN4
ENSG00000174175	SELP
ENSG00000124766	SOX4
ENSG00000105711	SCN1B
ENSG00000162772	ATF3
ENSG00000102786	INTS6
ENSG00000164649	CDCA7L
ENSG00000214706	IFRD2
ENSG00000151876	FBXO4
ENSG00000095209	TMEM38B
ENSG00000141385	AFG3L2
ENSG00000172965	MIR4435-2HG
ENSG00000109738	GLRB
ENSG00000085063	CD59
ENSG00000129566	TEP1
ENSG00000213068	RP11-277B15.1
ENSG00000006625	GGCT
ENSG00000125810	CD93
ENSG00000106052	TAX1BP1
ENSG00000162961	DPY30
ENSG00000238038	ATP6V0E1P3
ENSG00000230383	AC009245.3
ENSG00000173599	PC
ENSG00000236216	PPP1R11P1
ENSG00000130775	THEMIS2
ENSG00000280011	RP4-671O14.7
ENSG00000120693	SMAD9
ENSG00000156535	CD109
ENSG00000165630	PRPF18
ENSG00000138172	CALHM2
ENSG00000105865	DUS4L
ENSG00000107789	MINPP1
ENSG00000213711	PHBP7
ENSG00000169189	NSMCE1
ENSG00000188452	CERKL
ENSG00000180764	PIPSL
ENSG00000180867	PDIA3P1
ENSG00000146410	MTFR2
ENSG00000113140	SPARC
ENSG00000184508	HDDC3
ENSG00000267319	CTD-2528L19.3
ENSG00000092094	OSGEP
ENSG00000179889	PDXDC1
ENSG00000161999	JMJD8
ENSG00000162517	PEF1
ENSG00000064999	ANKS1A
ENSG00000120659	TNFSF11
ENSG00000229007	EXOSC3P1
ENSG00000172331	BPGM
ENSG00000178202	KDELC2
ENSG00000227765	MYL12BP2
ENSG00000119878	CRIPT
ENSG00000166295	ANAPC16
ENSG00000151338	MIPOL1
ENSG00000223973	AC068491.3
ENSG00000182866	LCK
ENSG00000136527	TRA2B
ENSG00000179041	RRS1
ENSG00000078747	ITCH
ENSG00000240350	AC017002.1
ENSG00000244157	EIF4E2P2
ENSG00000105429	MEGF8
ENSG00000140416	TPM1
ENSG00000129518	EAPP
ENSG00000223551	TMSB4XP4
ENSG00000115020	PIKFYVE
ENSG00000167114	SLC27A4
ENSG00000234369	TATDN1P1
ENSG00000104824	HNRNPL
ENSG00000254531	FLJ20021
ENSG00000162073	PAQR4
ENSG00000244043	RPS27P27
ENSG00000166153	DEPDC4
ENSG00000233170	RP11-863K10.4
ENSG00000183154	RP11-863K10.7
ENSG00000138735	PDE5A
ENSG00000143353	LYPLAL1
ENSG00000215034	DSTNP4
ENSG00000131781	FMO5
ENSG00000144395	CCDC150
ENSG00000176912	TYMSOS
ENSG00000228366	RP11-18B3.3
ENSG00000144468	RHBDD1
ENSG00000231741	RP11-213G2.5
ENSG00000163811	WDR43
ENSG00000167733	HSD11B1L
ENSG00000189157	FAM47E
ENSG00000084733	RAB10
ENSG00000103978	TMEM87A
ENSG00000174572	RP11-209A2.1
ENSG00000273145	CITF22-92A6.1
ENSG00000138814	PPP3CA
ENSG00000175573	C11orf68
ENSG00000215305	VPS16
ENSG00000166479	TMX3
ENSG00000204815	TTC25
ENSG00000222041	LINC00152
ENSG00000165138	ANKS6
ENSG00000079739	PGM1
ENSG00000243775	OSTCP1
ENSG00000105656	ELL
ENSG00000250492	INTS6P1
ENSG00000242612	DECR2
ENSG00000100209	HSCB
ENSG00000103326	CAPN15
ENSG00000256546	AC156455.1
ENSG00000166272	WBP1L
ENSG00000169679	BUB1
ENSG00000179454	KLHL28
ENSG00000198624	CCDC69
ENSG00000184368	MAP7D2
ENSG00000136143	SUCLA2
ENSG00000225693	LAGE3P1
ENSG00000282100	HSP90AB4P
ENSG00000171970	ZNF57
ENSG00000140332	TLE3
ENSG00000206573	THUMPD3-AS1
ENSG00000049759	NEDD4L
ENSG00000102362	SYTL4
ENSG00000166734	CASC4
ENSG00000180596	HIST1H2BC
ENSG00000112514	CUTA
ENSG00000232662	LDHBP1
ENSG00000105374	NKG7
ENSG00000171777	RASGRP4
ENSG00000197061	HIST1H4C
ENSG00000119682	AREL1
ENSG00000278272	HIST1H3C
ENSG00000162676	GFI1
ENSG00000003402	CFLAR
ENSG00000180573	HIST1H2AC
ENSG00000261395	HSPE1P5
ENSG00000185896	LAMP1
ENSG00000218582	GAPDHP63
ENSG00000140563	MCTP2
ENSG00000149231	CCDC82
ENSG00000280721	AC133644.2
ENSG00000172922	RNASEH2C
ENSG00000123600	METTL8
ENSG00000125351	UPF3B
ENSG00000250613	RP11-136I13.1
ENSG00000145494	NDUFS6
ENSG00000205571	SMN2
ENSG00000112357	PEX7
ENSG00000142621	FHAD1
ENSG00000170734	POLH
ENSG00000008735	MAPK8IP2
ENSG00000091972	CD200
ENSG00000147475	ERLIN2
ENSG00000249850	KRT18P31
ENSG00000151348	EXT2
ENSG00000110074	FOXRED1
ENSG00000196743	GM2A
ENSG00000229814	RPL35AP21
ENSG00000237206	IMPDH1P4
ENSG00000172840	PDP2
ENSG00000092978	GPATCH2
ENSG00000104524	PYCRL
ENSG00000277203	F8A1
ENSG00000271092	TMEM56-RWDD3
ENSG00000122223	CD244
ENSG00000198466	ZNF587
ENSG00000173281	PPP1R3B
ENSG00000181544	FANCB
ENSG00000130479	MAP1S
ENSG00000129465	RIPK3
ENSG00000178935	ZNF552
ENSG00000250116	RP11-417F21.1
ENSG00000132199	ENOSF1
ENSG00000173295	FAM86B3P
ENSG00000140743	CDR2
ENSG00000196262	PPIA
ENSG00000164483	SAMD3
ENSG00000103257	SLC7A5
ENSG00000132024	CC2D1A
ENSG00000086598	TMED2
ENSG00000176396	EID2
ENSG00000003096	KLHL13
ENSG00000228519	RP11-298C3.2
ENSG00000151665	PIGF
ENSG00000108518	PFN1
ENSG00000223908	AC068657.2
ENSG00000215057	PKMP5
ENSG00000080608	KIAA0020
ENSG00000113312	TTC1
ENSG00000221971	TTC4P1
ENSG00000182389	CACNB4
ENSG00000248641	HMGA1P2
ENSG00000007202	KIAA0100
ENSG00000183963	SMTN
ENSG00000203761	MSTO2P
ENSG00000162522	KIAA1522
ENSG00000267041	ZNF850
ENSG00000156136	DCK
ENSG00000004455	AK2
ENSG00000168476	REEP4
ENSG00000057252	SOAT1
ENSG00000089693	MLF2
ENSG00000135387	CAPRIN1
ENSG00000127481	UBR4
ENSG00000125618	PAX8
ENSG00000112796	ENPP5
ENSG00000110958	PTGES3
ENSG00000215414	PSMA6P1
ENSG00000014216	CAPN1
ENSG00000010278	CD9
ENSG00000270069	MIR222HG
ENSG00000260818	UNGP1
ENSG00000123472	ATPAF1
ENSG00000169689	STRA13
ENSG00000196295	AC005154.6
ENSG00000268575	RP1-283E3.8
ENSG00000180138	CSNK1A1L
ENSG00000100359	SGSM3
ENSG00000212664	RP11-592N21.1
ENSG00000090266	NDUFB2
ENSG00000113811	SELK
ENSG00000118263	KLF7
ENSG00000132153	DHX30
ENSG00000106327	TFR2
ENSG00000197785	ATAD3A
ENSG00000231500	RPS18
ENSG00000146263	MMS22L
ENSG00000253729	PRKDC
ENSG00000119946	CNNM1
ENSG00000253475	RP11-110G21.2
ENSG00000086504	MRPL28
ENSG00000168300	PCMTD1
ENSG00000226126	PSMC1P12
ENSG00000213630	BOLA3P3
ENSG00000173638	SLC19A1
ENSG00000260668	RP11-744D14.1
ENSG00000213719	CLIC1
ENSG00000119927	GPAM
ENSG00000279632	RP11-286N22.6
ENSG00000121067	SPOP
ENSG00000017260	ATP2C1
ENSG00000224578	HNRNPA1P48
ENSG00000088930	XRN2
ENSG00000256591	RP11-286N22.8
ENSG00000171155	C1GALT1C1
ENSG00000183077	AFMID
ENSG00000259699	HMGB1P8
ENSG00000082212	ME2
ENSG00000110455	ACCS
ENSG00000068796	KIF2A
ENSG00000114867	EIF4G1
ENSG00000197498	RPF2
ENSG00000132432	SEC61G
ENSG00000220205	VAMP2
ENSG00000240674	RP11-366M4.1
ENSG00000251229	RP11-503N18.5
ENSG00000163660	CCNL1
ENSG00000006125	AP2B1
ENSG00000159596	TMEM69
ENSG00000140526	ABHD2
ENSG00000001497	LAS1L
ENSG00000111364	DDX55
ENSG00000234329	RP11-767N6.2
ENSG00000016391	CHDH
ENSG00000198026	ZNF335
ENSG00000224600	RP4-612B18.1
ENSG00000105122	RASAL3
ENSG00000276576	MRPL30P1
ENSG00000128805	ARHGAP22
ENSG00000116096	SPR
ENSG00000225851	HLA-S
ENSG00000118507	AKAP7
ENSG00000138231	DBR1
ENSG00000198814	GK
ENSG00000214009	PCNAP3
ENSG00000107863	ARHGAP21
ENSG00000269304	AC010522.1
ENSG00000173542	MOB1B
ENSG00000237828	PA2G4P1
ENSG00000166965	RCCD1
ENSG00000227621	PHBP11
ENSG00000229145	ACTBP1
ENSG00000170312	CDK1
ENSG00000237922	RP11-478H16.1
ENSG00000248966	BCLAF1P1
ENSG00000166228	PCBD1
ENSG00000151498	ACAD8
ENSG00000115318	LOXL3
ENSG00000050426	LETMD1
ENSG00000188460	ACTBP11
ENSG00000100599	RIN3
ENSG00000241741	RPL7AP30
ENSG00000235559	NOP56P1
ENSG00000249142	CTD-2290P7.1
ENSG00000108826	MRPL27
ENSG00000256817	TPT1P12
ENSG00000186197	EDARADD
ENSG00000142583	SLC2A5
ENSG00000118412	CASP8AP2
ENSG00000259781	RP11-673C5.1
ENSG00000114902	SPCS1
ENSG00000170759	KIF5B
ENSG00000186891	TNFRSF18
ENSG00000114541	FRMD4B
ENSG00000176024	ZNF613
ENSG00000257954	RP11-161H23.10
ENSG00000159840	ZYX
ENSG00000167182	SP2
ENSG00000046651	OFD1
ENSG00000126838	PZP
ENSG00000224411	HSP90AA2P
ENSG00000059378	PARP12
ENSG00000184860	SDR42E1
ENSG00000179094	PER1
ENSG00000134909	ARHGAP32
ENSG00000112655	PTK7
ENSG00000242041	RP11-70F11.2
ENSG00000176393	RNPEP
ENSG00000127564	PKMYT1
ENSG00000233426	EIF3FP3
ENSG00000182934	SRPR
ENSG00000106105	GARS
ENSG00000100365	NCF4
ENSG00000231884	NDUFB1P1
ENSG00000114784	EIF1B
ENSG00000197457	STMN3
ENSG00000238150	AC008753.3
ENSG00000179029	TMEM107
ENSG00000260490	MYL12BP1
ENSG00000253626	EIF5AL1
ENSG00000228205	RP11-778D9.4
ENSG00000179639	FCER1A
ENSG00000149636	DSN1
ENSG00000218868	CNN3P1
ENSG00000240859	AC093627.10
ENSG00000167283	ATP5L
ENSG00000198795	ZNF521
ENSG00000164045	CDC25A
ENSG00000177946	CENPBD1
ENSG00000115956	PLEK
ENSG00000163938	GNL3
ENSG00000126749	EMG1
ENSG00000076053	RBM7
ENSG00000241352	RP11-392P7.1
ENSG00000140968	IRF8
ENSG00000145191	EIF2B5
ENSG00000142405	NLRP12
ENSG00000135763	URB2
ENSG00000162374	ELAVL4
ENSG00000167671	UBXN6
ENSG00000124279	FASTKD3
ENSG00000259790	ANP32BP1
ENSG00000226015	CCT8P1
ENSG00000181788	SIAH2
ENSG00000130508	PXDN
ENSG00000267170	CALM2P1
ENSG00000186792	HYAL3
ENSG00000183569	SERHL2
ENSG00000162194	LBHD1
ENSG00000061656	SPAG4
ENSG00000106952	TNFSF8
ENSG00000143674	MLK4
ENSG00000157764	BRAF
ENSG00000223427	AC016716.1
ENSG00000214045	RP6-186E3.1
ENSG00000066926	FECH
ENSG00000227946	AC007383.3
ENSG00000257037	RARSP1
ENSG00000265185	SNORD3B-1
ENSG00000114933	INO80D
ENSG00000105486	LIG1
ENSG00000108840	HDAC5
ENSG00000165458	INPPL1
ENSG00000129467	ADCY4
ENSG00000111962	UST
ENSG00000137547	MRPL15
ENSG00000184007	PTP4A2
ENSG00000173905	GOLIM4
ENSG00000198682	PAPSS2
ENSG00000160213	CSTB
ENSG00000105447	GRWD1
ENSG00000233783	AP001442.2
ENSG00000060237	WNK1
ENSG00000230480	AC093142.2
ENSG00000198816	ZNF358
ENSG00000259917	HNRNPLP2
ENSG00000146109	ABT1
ENSG00000111275	ALDH2
ENSG00000182324	KCNJ14
ENSG00000165572	KBTBD6
ENSG00000254469	RP11-849H4.2
ENSG00000150907	FOXO1
ENSG00000125384	PTGER2
ENSG00000105443	CYTH2
ENSG00000177465	ACOT4
ENSG00000160695	VPS11
ENSG00000214110	LDHAP4
ENSG00000180616	SSTR2
ENSG00000147854	UHRF2
ENSG00000010219	DYRK4
ENSG00000131652	THOC6
ENSG00000246422	CTD-2024I7.13
ENSG00000198042	MAK16
ENSG00000077782	FGFR1
ENSG00000107968	MAP3K8
ENSG00000166226	CCT2
ENSG00000204065	TCEAL5
ENSG00000184992	BRI3BP
ENSG00000122861	PLAU
ENSG00000214322	CBX1P2
ENSG00000185839	RP4-592A1.2
ENSG00000171552	BCL2L1
ENSG00000124614	RPS10
ENSG00000229666	MAST4-AS1
ENSG00000110768	GTF2H1
ENSG00000109917	ZPR1
ENSG00000173660	UQCRH
ENSG00000100711	ZFYVE21
ENSG00000228532	RP1-241P17.4
ENSG00000145569	FAM105A
ENSG00000122417	ODF2L
ENSG00000141219	C17orf80
ENSG00000066084	DIP2B
ENSG00000244226	ILF2P1
ENSG00000084693	AGBL5
ENSG00000134531	EMP1
ENSG00000133818	RRAS2
ENSG00000105223	PLD3
ENSG00000138376	BARD1
ENSG00000240371	RPS4XP13
ENSG00000140990	NDUFB10
[truncated: 8,904 more rows]

## Sheet: ex_vivo_mod_genes+PD_GT
Ensembl_ID	geneName
ENSG00000210049	MT-TF
ENSG00000211459	MT-RNR1
ENSG00000210077	MT-TV
ENSG00000209082	MT-TL1
ENSG00000210112	MT-TM
ENSG00000210140	MT-TC
ENSG00000210144	MT-TY
ENSG00000198804	MT-CO1
ENSG00000198712	MT-CO2
ENSG00000228253	MT-ATP8
ENSG00000198899	MT-ATP6
ENSG00000198938	MT-CO3
ENSG00000210164	MT-TG
ENSG00000212907	MT-ND4L
ENSG00000198886	MT-ND4
ENSG00000198786	MT-ND5
ENSG00000198695	MT-ND6
ENSG00000198727	MT-CYB
ENSG00000210195	MT-TT
ENSG00000210196	MT-TP
ENSG00000281540	RCC2
ENSG00000281557	RP11-31F15.2
ENSG00000280751	AKR7A2P1
ENSG00000281626	ZNF852
ENSG00000281309	SURF6
ENSG00000281917	SLC16A1
ENSG00000281614	INPP5D
ENSG00000280858	RPL7A
ENSG00000281024	SURF2
ENSG00000281665	KIAA1143
ENSG00000281434	NDUFA10
ENSG00000280627	SURF1
ENSG00000234115	RP11-288G3.4
ENSG00000216657	GLRX3P2
ENSG00000206507	HLA-V
ENSG00000206341	HLA-H
ENSG00000134326	CMPK2
ENSG00000143797	MBOAT2
ENSG00000050393	MCUR1
ENSG00000204632	HLA-G
ENSG00000237154	MCFD2P1
ENSG00000088812	ATRN
ENSG00000134057	CCNB1
ENSG00000275867	KANSL1
ENSG00000101200	AVP
ENSG00000276007	RP11-358L22.3
ENSG00000181472	ZBTB2
ENSG00000270983	RP11-137J7.3
ENSG00000230067	HSPD1P6
ENSG00000237719	RP1-179N16.3
ENSG00000127540	UQCR11
ENSG00000213689	TREX1
ENSG00000101363	MANBAL
ENSG00000161920	MED11
ENSG00000230457	PA2G4P4
ENSG00000139675	HNRNPA1L2
ENSG00000196911	KPNA5
ENSG00000163803	PLB1
ENSG00000228328	RP11-516A11.1
ENSG00000254471	RP11-885L14.1
ENSG00000168038	ULK4
ENSG00000163444	TMEM183A
ENSG00000147168	IL2RG
ENSG00000121089	NACA3P
ENSG00000180773	SLC36A4
ENSG00000276711	U2
ENSG00000123636	BAZ2B
ENSG00000278846	OLA1P1
ENSG00000277610	RNVU1-4
ENSG00000274574	U1
ENSG00000133027	PEMT
ENSG00000100427	MLC1
ENSG00000208028	MIR616
ENSG00000172716	SLFN11
ENSG00000167555	ZNF528
ENSG00000125445	MRPS7
ENSG00000206605	RNU6-946P
ENSG00000275605	NDUFA3
ENSG00000123505	AMD1
ENSG00000233968	RP11-354E11.2
ENSG00000116957	TBCE
ENSG00000130520	LSM4
ENSG00000145354	CISD2
ENSG00000173065	FAM222B
ENSG00000231631	PSMB8
ENSG00000115053	NCL
ENSG00000162231	NXF1
ENSG00000240914	RPL15P2
ENSG00000138175	ARL3
ENSG00000182378	PLCXD1
ENSG00000199377	RNU5F-1
ENSG00000188130	MAPK12
ENSG00000186185	KIF18B
ENSG00000278217	MALAT1
ENSG00000124198	ARFGEF2
ENSG00000264229	RNU4ATAC
ENSG00000104517	UBR5
ENSG00000142937	RPS8
ENSG00000275896	PRSS2
ENSG00000108582	CPD
ENSG00000272047	GTF2H5
ENSG00000065457	ADAT1
ENSG00000198945	L3MBTL3
ENSG00000108592	FTSJ3
ENSG00000233904	HLA-E
ENSG00000130803	ZNF317
ENSG00000124523	SIRT5
ENSG00000275110	MIR6087
ENSG00000138778	CENPE
ENSG00000183054	RGPD6
ENSG00000128791	TWSG1
ENSG00000163605	PPP4R2
ENSG00000204740	MALRD1
ENSG00000065518	NDUFB4
ENSG00000217094	PPIAP31
ENSG00000145476	CYP4V2
ENSG00000207205	RNVU1-15
ENSG00000277048	AL353644.10
ENSG00000026025	VIM
ENSG00000186106	ANKRD46
ENSG00000099797	TECR
ENSG00000250442	EIF3KP3
ENSG00000222724	RNU2-63P
ENSG00000274700	RPL41
ENSG00000126524	SBDS
ENSG00000196236	XPNPEP3
ENSG00000222788	RNU2-38P
ENSG00000123473	STIL
ENSG00000237547	IGHJ2P
ENSG00000172062	SMN1
ENSG00000279307	AC012065.1
ENSG00000023516	AKAP11
ENSG00000146918	NCAPG2
ENSG00000164924	YWHAZ
ENSG00000214174	AMZ2P1
ENSG00000141873	SLC39A3
ENSG00000129932	DOHH
ENSG00000232559	GS1-124K5.12
ENSG00000071243	ING3
ENSG00000132475	H3F3B
ENSG00000135211	TMEM60
ENSG00000176273	SLC35G1
ENSG00000243742	RPLP0P2
ENSG00000100979	PLTP
ENSG00000148773	MKI67
ENSG00000202198	RN7SK
ENSG00000163344	PMVK
ENSG00000136045	PWP1
ENSG00000116667	C1orf21
ENSG00000111237	VPS29
ENSG00000133136	GNG5P2
ENSG00000248873	SERBP1P6
ENSG00000105655	ISYNA1
ENSG00000169740	ZNF32
ENSG00000243988	RPS24P17
ENSG00000224748	TAP1
ENSG00000187187	ZNF546
ENSG00000226742	HSBP1L1
ENSG00000057294	PKP2
ENSG00000279392	AL158801.1
ENSG00000120915	EPHX2
ENSG00000127423	AUNIP
ENSG00000213959	RP5-1100H13.3
ENSG00000139668	WDFY2
ENSG00000143889	HNRNPLL
ENSG00000092470	WDR76
ENSG00000188186	LAMTOR4
ENSG00000171202	TMEM126A
ENSG00000138286	FAM149B1
ENSG00000141759	TXNL4A
ENSG00000215068	AC025171.1
ENSG00000273319	RP11-138A9.2
ENSG00000271182	RP11-678G14.5
ENSG00000237629	UQCRHP2
ENSG00000119801	YPEL5
ENSG00000229083	PSMA6P2
ENSG00000255909	PDCD5P1
ENSG00000230398	HINT2P1
ENSG00000245205	EEF1A1P4
ENSG00000177721	ANXA2R
ENSG00000236814	RP11-446E9.1
ENSG00000177738	CTD-2201E18.3
ENSG00000171314	PGAM1
ENSG00000214144	RP11-488L18.1
ENSG00000226777	KIAA0125
ENSG00000276345	AC004556.1
ENSG00000228929	RPS13P2
ENSG00000226745	RP11-115D7.3
ENSG00000035499	DEPDC1B
ENSG00000253683	CTB-79E8.3
ENSG00000166681	NGFRAP1
ENSG00000117758	STX12
ENSG00000122376	FAM35A
ENSG00000117000	RLF
ENSG00000224094	RPS24P8
ENSG00000205771	CATSPER2P1
ENSG00000275323	RPS9
ENSG00000217733	CCT7P1
ENSG00000276228	UBE2Q2P6
ENSG00000100522	GNPNAT1
ENSG00000095564	BTAF1
ENSG00000214018	RRM2P3
ENSG00000268412	TRMT112P6
ENSG00000145241	CENPC
ENSG00000230097	ME2P1
ENSG00000198483	ANKRD35
ENSG00000179218	CALR
ENSG00000137038	TMEM261
ENSG00000105939	ZC3HAV1
ENSG00000165501	LRR1
ENSG00000125691	RPL23
ENSG00000083123	BCKDHB
ENSG00000130312	MRPL34
ENSG00000173171	MTX1
ENSG00000198863	RUNDC1
ENSG00000101361	NOP56
ENSG00000138326	RPS24
ENSG00000166526	ZNF3
ENSG00000242485	MRPL20
ENSG00000233841	HLA-C
ENSG00000166377	ATP9B
ENSG00000225616	RP4-604A21.1
ENSG00000185201	IFITM2
ENSG00000232143	GNL1
ENSG00000163507	KIAA1524
ENSG00000236248	AC104389.32
ENSG00000132182	NUP210
ENSG00000130653	PNPLA7
ENSG00000142945	KIF2C
ENSG00000232573	RPL3P4
ENSG00000100591	AHSA1
ENSG00000215873	FEN1P1
ENSG00000260616	RP11-327F22.4
ENSG00000214998	CCNB2P1
ENSG00000172687	ZNF738
ENSG00000125633	CCDC93
ENSG00000238199	UBE2V2P3
ENSG00000183690	EFHC2
ENSG00000168806	LCMT2
ENSG00000170142	UBE2E1
ENSG00000172340	SUCLG2
ENSG00000237701	ATP5JP1
ENSG00000280987	MATR3
ENSG00000275004	ZNF280B
ENSG00000174579	MSL2
ENSG00000143106	PSMA5
ENSG00000109046	WSB1
ENSG00000151694	ADAM17
ENSG00000251122	NIFKP2
ENSG00000128815	WDFY4
ENSG00000134690	CDCA8
ENSG00000107223	EDF1
ENSG00000083168	KAT6A
ENSG00000213741	RPS29
ENSG00000077984	CST7
ENSG00000234648	AL162151.3
ENSG00000123975	CKS2
ENSG00000253785	CTC-308K20.3
ENSG00000185905	C16orf54
ENSG00000175592	FOSL1
ENSG00000213862	CTD-2270N23.1
ENSG00000259022	DNAJC8P1
ENSG00000089775	ZBTB25
ENSG00000215193	PEX26
ENSG00000234790	NUTF2P4
ENSG00000231663	RP5-827C21.4
ENSG00000275568	ARHGAP11A
ENSG00000243449	C4orf48
ENSG00000148248	SURF4
ENSG00000250903	GMDS-AS1
ENSG00000105856	HBP1
ENSG00000229037	RP11-272G22.3
ENSG00000235916	RP13-444K19.1
ENSG00000277923	MBOAT7
ENSG00000168291	PDHB
ENSG00000276482	SLC12A7
ENSG00000138398	PPIG
ENSG00000078668	VDAC3
ENSG00000167186	COQ7
ENSG00000169627	BOLA2B
ENSG00000143753	DEGS1
ENSG00000231313	CLIC1P1
ENSG00000025770	NCAPH2
ENSG00000213212	NCLP1
ENSG00000100258	LMF2
ENSG00000130713	EXOSC2
ENSG00000020256	ZFP64
ENSG00000126953	TIMM8A
ENSG00000237459	C6orf25
ENSG00000236646	LAMTOR5P1
ENSG00000113460	BRIX1
ENSG00000276657	PYCRL
ENSG00000152253	SPC25
ENSG00000092621	PHGDH
ENSG00000108963	DPH1
ENSG00000215895	RP11-334L9.1
ENSG00000198225	FKBP1C
ENSG00000234925	ATP5HP4
ENSG00000149577	SIDT2
ENSG00000088451	TGDS
ENSG00000135870	RC3H1
ENSG00000105514	RAB3D
ENSG00000154620	TMSB4Y
ENSG00000197822	OCLN
ENSG00000213964	CHCHD4P4
ENSG00000224061	AC092106.1
ENSG00000198105	ZNF248
ENSG00000087191	PSMC5
ENSG00000132004	FBXW9
ENSG00000101255	TRIB3
ENSG00000267336	EIF4A2P1
ENSG00000102760	RGCC
ENSG00000120942	UBIAD1
ENSG00000132849	INADL
ENSG00000100889	PCK2
ENSG00000117614	SYF2
ENSG00000054148	PHPT1
ENSG00000170836	PPM1D
ENSG00000241656	UBA52P7
ENSG00000281930	SMIM10L1
ENSG00000282548	2009-09-01
ENSG00000268555	RP11-678G14.3
ENSG00000282056	CROCCP2
ENSG00000138433	CIR1
ENSG00000274084	LAIR2
ENSG00000156802	ATAD2
ENSG00000159216	RUNX1
ENSG00000275543	MPV17L
ENSG00000266575	BOLA2P1
ENSG00000219986	BTF3P7
ENSG00000169902	TPST1
ENSG00000163655	GMPS
ENSG00000264179	RP11-672L10.5
ENSG00000175110	MRPS22
ENSG00000151914	DST
ENSG00000114841	DNAH1
ENSG00000205339	IPO7
ENSG00000101654	RNMT
ENSG00000281383	CH507-513H4.5
ENSG00000280614	CH507-513H4.4
ENSG00000124177	CHD6
ENSG00000196668	LINC00173
ENSG00000187741	FANCA
ENSG00000120334	CENPL
ENSG00000226976	COX6A1P2
ENSG00000275713	HIST1H2BH
ENSG00000232024	LSM12P1
ENSG00000168066	SF1
ENSG00000169756	LIMS1
ENSG00000087269	NOP14
ENSG00000250722	SEPP1
ENSG00000250896	RNPS1P1
ENSG00000180817	PPA1
ENSG00000181555	SETD2
ENSG00000263606	RP11-737O24.3
ENSG00000231234	SKP1P1
ENSG00000158769	F11R
ENSG00000131778	CHD1L
ENSG00000261868	MFSD1P1
ENSG00000164953	TMEM67
ENSG00000168374	ARF4
ENSG00000151687	ANKAR
ENSG00000256293	RP11-114F3.2
ENSG00000024048	UBR2
ENSG00000256223	ZNF10
ENSG00000281181	CH507-513H4.3
ENSG00000143727	ACP1
ENSG00000007376	RPUSD1
ENSG00000198633	ZNF534
ENSG00000251453	HAUS1P1
ENSG00000000457	SCYL3
ENSG00000227505	RP11-434J24.2
ENSG00000164087	POC1A
ENSG00000244026	FAM86DP
ENSG00000216624	GAPDHP72
ENSG00000275300	MCCC2
ENSG00000109065	NAT9
ENSG00000060982	BCAT1
ENSG00000276761	CWC25
ENSG00000101146	RAE1
ENSG00000267541	RP11-380M21.2
ENSG00000230568	SF3A3P1
ENSG00000278882	AC253572.1
ENSG00000012048	BRCA1
ENSG00000258102	MAP1LC3B2
ENSG00000224953	SRIP3
ENSG00000169607	CKAP2L
ENSG00000165490	DDIAS
ENSG00000230629	RPS23P8
ENSG00000162885	B3GALNT2
ENSG00000235569	MSH5
ENSG00000151503	NCAPD3
ENSG00000158710	TAGLN2
ENSG00000164327	RICTOR
ENSG00000213553	RPLP0P6
ENSG00000101166	SLMO2
ENSG00000123297	TSFM
ENSG00000117593	DARS2
ENSG00000147459	DOCK5
ENSG00000108064	TFAM
ENSG00000224941	TCF19
ENSG00000103363	TCEB2
ENSG00000141905	NFIC
ENSG00000165996	HACD1
ENSG00000116586	LAMTOR2
ENSG00000263846	CIAPIN1P
ENSG00000153048	CARHSP1
ENSG00000151702	FLI1
ENSG00000164070	HSPA4L
ENSG00000154957	ZNF18
ENSG00000115295	CLIP4
ENSG00000276776	TC2N
ENSG00000072571	HMMR
ENSG00000176890	TYMS
ENSG00000246695	RASSF8-AS1
ENSG00000130518	KIAA1683
ENSG00000145431	PDGFC
ENSG00000149428	HYOU1
ENSG00000180389	ATP5EP2
ENSG00000177105	RHOG
ENSG00000129559	NEDD8
ENSG00000069667	RORA
ENSG00000139436	GIT2
ENSG00000235508	RPS2P7
ENSG00000183856	IQGAP3
ENSG00000113761	ZNF346
ENSG00000123219	CENPK
ENSG00000228194	CTA-415G2.2
ENSG00000205940	HSP90AB2P
ENSG00000182636	NDN
ENSG00000122406	RPL5
ENSG00000188511	C22orf34
ENSG00000242960	FTH1P23
ENSG00000213190	MLLT11
ENSG00000275193	MYL6P5
ENSG00000157869	RAB28
ENSG00000166598	HSP90B1
ENSG00000164414	SLC35A1
ENSG00000215301	DDX3X
ENSG00000119812	FAM98A
ENSG00000186314	PRELID2
ENSG00000235363	SNRPGP10
ENSG00000066056	TIE1
ENSG00000139546	TARBP2
ENSG00000226471	CTA-292E10.6
ENSG00000163528	CHCHD4
ENSG00000238249	HMGN2P17
ENSG00000187792	ZNF70
ENSG00000113732	ATP6V0E1
ENSG00000029725	RABEP1
ENSG00000108578	BLMH
ENSG00000063601	MTMR1
ENSG00000204287	HLA-DRA
ENSG00000217239	RP1-182O16.1
ENSG00000164506	STXBP5
ENSG00000129003	VPS13C
ENSG00000233347	ERP29P1
ENSG00000181524	RPL24P4
ENSG00000216915	RP1-97D16.1
ENSG00000123178	SPRYD7
ENSG00000177694	NAALADL2
ENSG00000171604	CXXC5
ENSG00000004700	RECQL
ENSG00000100162	CENPM
ENSG00000227462	RP11-108B14.4
ENSG00000243396	RP11-454H13.1
ENSG00000223550	SNRPBP1
ENSG00000223745	RP4-717I23.3
ENSG00000219806	ATP5F1P6
ENSG00000132383	RPA1
ENSG00000239455	RP11-561O4.1
ENSG00000161048	NAPEPLD
ENSG00000228065	LINC01515
ENSG00000169660	HEXDC
ENSG00000058804	NDC1
ENSG00000213235	EEF1A1P16
ENSG00000226781	TBCAP1
ENSG00000112578	BYSL
ENSG00000261377	PDCD6IPP2
ENSG00000174099	MSRB3
ENSG00000105552	BCAT2
ENSG00000136104	RNASEH2B
ENSG00000126522	ASL
ENSG00000225531	RP11-196I18.3
ENSG00000113456	RAD1
ENSG00000022840	RNF10
ENSG00000183978	COA3
ENSG00000085999	RAD54L
ENSG00000197329	PELI1
ENSG00000243499	RPS6P21
ENSG00000232818	RPS2P32
ENSG00000101695	RNF125
ENSG00000124635	HIST1H2BJ
ENSG00000147416	ATP6V1B2
ENSG00000197275	RAD54B
ENSG00000196787	HIST1H2AG
ENSG00000119705	SLIRP
ENSG00000153234	NR4A2
ENSG00000263956	NBPF11
ENSG00000196372	ASB13
ENSG00000196301	HLA-DRB9
ENSG00000102879	CORO1A
ENSG00000205579	DYNLL1P1
ENSG00000233671	AC083899.1
ENSG00000233276	GPX1
ENSG00000167721	TSR1
ENSG00000185710	SMG1P4
ENSG00000170776	AKAP13
ENSG00000170522	ELOVL6
ENSG00000257405	RP11-609L23.2
ENSG00000260290	CTD-2033A16.2
ENSG00000147457	CHMP7
ENSG00000165966	PDZRN4
ENSG00000277140	KIAA0430
ENSG00000032219	ARID4A
ENSG00000220522	RP1-177A13.1
ENSG00000230832	RP11-325P15.2
ENSG00000070831	CDC42
ENSG00000269608	CTB-167G5.3
ENSG00000137817	PARP6
ENSG00000136141	LRCH1
ENSG00000227855	DPY19L2P3
ENSG00000213885	RPL13AP7
ENSG00000049541	RFC2
ENSG00000105372	RPS19
ENSG00000273686	B2M
ENSG00000215021	PHB2
ENSG00000229663	AL672296.1
ENSG00000110921	MVK
ENSG00000213070	HMGB3P6
ENSG00000268140	PCGF7P
ENSG00000124767	GLO1
ENSG00000188404	SELL
ENSG00000127184	COX7C
ENSG00000106554	CHCHD3
ENSG00000149925	ALDOA
ENSG00000132313	MRPL35
ENSG00000111358	GTF2H3
ENSG00000127586	CHTF18
ENSG00000248626	GAPDHP40
ENSG00000254244	PAICSP4
ENSG00000108389	MTMR4
ENSG00000185651	UBE2L3
ENSG00000113810	SMC4
ENSG00000122687	FTSJ2
ENSG00000156398	SFXN2
ENSG00000118482	PHF3
ENSG00000236060	HSPB1P1
ENSG00000008405	CRY1
ENSG00000113389	NPR3
ENSG00000198961	PJA2
ENSG00000125484	GTF3C4
ENSG00000232630	PRPS1P2
ENSG00000172007	RAB33B
ENSG00000116984	MTR
ENSG00000092929	UNC13D
ENSG00000168961	LGALS9
ENSG00000262953	EIF4A1P9
ENSG00000125885	MCM8
ENSG00000206503	HLA-A
ENSG00000141956	PRDM15
ENSG00000224415	RP11-401L13.4
ENSG00000226535	RP11-417L14.1
ENSG00000101199	ARFGAP1
ENSG00000243974	VTI1BP1
ENSG00000225568	RP11-384B12.3
ENSG00000112699	GMDS
ENSG00000111832	RWDD1
ENSG00000153936	HS2ST1
ENSG00000226608	FTLP3
ENSG00000234420	ZNF37BP
ENSG00000256756	TIMM17BP1
ENSG00000170632	ARMC10
ENSG00000258965	RP11-446P9.1
ENSG00000196268	ZNF493
ENSG00000126759	CFP
ENSG00000112759	SLC29A1
ENSG00000214188	ST7-OT4
ENSG00000099817	POLR2E
ENSG00000137055	PLAA
ENSG00000279602	CTD-3014M21.1
ENSG00000244300	GATA2-AS1
ENSG00000100077	ADRBK2
ENSG00000167513	CDT1
ENSG00000185532	PRKG1
ENSG00000177674	AGTRAP
ENSG00000213050	TPM3P1
ENSG00000133246	PRAM1
ENSG00000179348	GATA2
ENSG00000123213	NLN
ENSG00000251667	BRCC3P1
ENSG00000090857	PDPR
ENSG00000078674	PCM1
ENSG00000119707	RBM25
ENSG00000170085	SIMC1
ENSG00000131143	COX4I1
ENSG00000005100	DHX33
ENSG00000171421	MRPL36
ENSG00000140262	TCF12
ENSG00000198918	RPL39
ENSG00000277104	TADA2A
ENSG00000241255	RP1-89D4.1
ENSG00000217130	RP3-375P9.2
ENSG00000158716	DUSP23
ENSG00000120800	UTP20
ENSG00000225176	ATP5LP4
ENSG00000155906	RMND1
ENSG00000126264	HCST
ENSG00000186575	NF2
ENSG00000173915	USMG5
ENSG00000237632	S100A11P1
ENSG00000170629	DPY19L2P2
ENSG00000096746	HNRNPH3
ENSG00000198393	ZNF26
ENSG00000141030	COPS3
ENSG00000170264	FAM161A
ENSG00000219928	RP11-40C6.2
ENSG00000128944	KNSTRN
ENSG00000030582	GRN
ENSG00000267575	CTC-459F4.3
ENSG00000124831	LRRFIP1
ENSG00000101445	PPP1R16B
ENSG00000109881	CCDC34
ENSG00000183695	MRGPRX2
ENSG00000198876	DCAF12
ENSG00000198554	WDHD1
ENSG00000147576	ADHFE1
ENSG00000251136	RP11-37B2.1
ENSG00000176261	ZBTB8OS
ENSG00000152147	GEMIN6
ENSG00000108953	YWHAE
ENSG00000143971	ETAA1
ENSG00000275145	FRG1
ENSG00000064933	PMS1
ENSG00000081019	RSBN1
ENSG00000041357	PSMA4
ENSG00000074071	MRPS34
ENSG00000080345	RIF1
ENSG00000231617	DAXX
ENSG00000258778	RP11-804M7.1
ENSG00000113716	HMGXB3
ENSG00000089048	ESF1
ENSG00000094880	CDC23
ENSG00000119318	RAD23B
ENSG00000120616	EPC1
ENSG00000239900	ADSL
ENSG00000129353	SLC44A2
ENSG00000228300	C19orf24
ENSG00000166123	GPT2
ENSG00000256614	AK6P1
ENSG00000142208	AKT1
ENSG00000107201	DDX58
ENSG00000113845	TIMMDC1
ENSG00000169288	MRPL1
ENSG00000131051	RBM39
ENSG00000198242	RPL23A
ENSG00000125977	EIF2S2
ENSG00000185088	RPS27L
ENSG00000000460	C1orf112
ENSG00000148835	TAF5
ENSG00000198912	C1orf174
ENSG00000232387	SKA2P1
ENSG00000165496	RPL10L
ENSG00000164104	HMGB2
ENSG00000166130	IKBIP
ENSG00000141526	SLC16A3
ENSG00000142507	PSMB6
ENSG00000135269	TES
ENSG00000273397	NDUFA6
ENSG00000065183	WDR3
ENSG00000120129	DUSP1
ENSG00000125834	STK35
ENSG00000177200	CHD9
ENSG00000174353	STAG3L3
ENSG00000219565	ZNF259P1
ENSG00000236480	PKMP1
ENSG00000266184	RP11-552O4.2
ENSG00000271350	CTD-2384B9.1
ENSG00000231991	ANXA2P2
ENSG00000257173	AK6P2
ENSG00000103202	NME4
ENSG00000132330	SCLY
ENSG00000197965	MPZL1
ENSG00000163635	ATXN7
ENSG00000249936	RAC1P2
ENSG00000136504	KAT7
ENSG00000241343	RPL36A
ENSG00000179909	ZNF154
ENSG00000228980	LINC01205
ENSG00000213762	ZNF134
ENSG00000089041	P2RX7
ENSG00000067560	RHOA
ENSG00000109674	NEIL3
ENSG00000187630	DHRS4L2
ENSG00000100304	TTLL12
ENSG00000102524	TNFSF13B
ENSG00000092841	MYL6
ENSG00000156026	MCU
ENSG00000233514	RP11-570P14.1
ENSG00000263465	SRSF8
ENSG00000149218	ENDOD1
ENSG00000240809	RP11-550F7.1
ENSG00000226912	ISCA2P1
ENSG00000144655	CSRNP1
ENSG00000281670	CABIN1
ENSG00000178982	EIF3K
ENSG00000253797	UTP14C
ENSG00000258650	HSBP1P1
ENSG00000258900	HNRNPCP1
ENSG00000244187	TMEM141
ENSG00000215158	RP11-1023L17.1
ENSG00000248180	GAPDHP60
ENSG00000082438	COBLL1
ENSG00000104408	EIF3E
ENSG00000101474	APMAP
ENSG00000276849	TRBC2
ENSG00000235325	AC009963.6
ENSG00000213962	API5P2
ENSG00000114767	RRP9
ENSG00000165283	STOML2
ENSG00000143507	DUSP10
ENSG00000139370	SLC15A4
ENSG00000235674	LDHAP2
ENSG00000214114	MYCBP
ENSG00000173085	COQ2
ENSG00000203760	CENPW
ENSG00000013364	MVP
ENSG00000115163	CENPA
ENSG00000232864	CTD-2090I13.2
ENSG00000140025	EFCAB11
ENSG00000095319	NUP188
ENSG00000213075	RPL31P11
ENSG00000147586	MRPS28
ENSG00000256799	RP11-500M8.6
ENSG00000139180	NDUFA9
ENSG00000138964	PARVG
ENSG00000177426	TGIF1
ENSG00000197279	ZNF165
ENSG00000229399	RP11-378J18.6
ENSG00000272009	RP1-313I6.12
ENSG00000165672	PRDX3
ENSG00000136167	LCP1
ENSG00000181610	MRPS23
ENSG00000162852	CNST
ENSG00000213881	NPM1P6
ENSG00000177830	CHID1
ENSG00000239470	RP11-16F15.2
ENSG00000135913	USP37
ENSG00000230750	SDAD1P2
ENSG00000173848	NET1
ENSG00000076382	SPAG5
ENSG00000224834	BTF3P9
ENSG00000261208	RP11-452D12.1
ENSG00000008513	ST3GAL1
ENSG00000151838	CCDC175
ENSG00000243829	CTB-33G10.1
ENSG00000033011	ALG1
ENSG00000108179	PPIF
ENSG00000249840	GAPDHP76
ENSG00000134294	SLC38A2
ENSG00000144158	RP11-395L14.17
ENSG00000235251	RP11-384B12.2
ENSG00000073111	MCM2
ENSG00000142002	DPP9
ENSG00000149480	MTA2
ENSG00000140650	PMM2
ENSG00000108799	EZH1
ENSG00000025293	PHF20
ENSG00000171960	PPIH
ENSG00000159186	AC007383.6
ENSG00000130489	SCO2
ENSG00000118363	SPCS2
ENSG00000100578	KIAA0586
ENSG00000173889	PHC3
ENSG00000181029	TRAPPC5
ENSG00000133773	CCDC59
ENSG00000160229	ZNF66
ENSG00000110047	EHD1
ENSG00000135052	GOLM1
ENSG00000165934	CPSF2
ENSG00000120738	EGR1
ENSG00000125166	GOT2
ENSG00000259943	RP1-39G22.7
ENSG00000254332	GS1-44D20.1
ENSG00000166908	PIP4K2C
ENSG00000243927	MRPS6
ENSG00000085871	MGST2
ENSG00000232125	DYTN
ENSG00000143258	USP21
ENSG00000131470	PSMC3IP
ENSG00000259397	RP11-323I15.2
ENSG00000060138	YBX3
ENSG00000128973	CLN6
ENSG00000188739	RBM34
ENSG00000167461	RAB8A
ENSG00000111860	CEP85L
ENSG00000113448	PDE4D
ENSG00000130522	JUND
ENSG00000165259	HDX
ENSG00000241478	HSPA8P9
ENSG00000250125	RP11-707A18.1
ENSG00000088832	FKBP1A
ENSG00000138641	HERC3
ENSG00000117569	PTBP2
ENSG00000114573	ATP6V1A
ENSG00000136942	RPL35
ENSG00000083642	PDS5B
ENSG00000271447	MMP28
ENSG00000008311	AASS
ENSG00000120594	PLXDC2
ENSG00000128928	IVD
ENSG00000143811	PYCR2
ENSG00000168461	RAB31
ENSG00000214297	ALDOAP2
ENSG00000132780	NASP
ENSG00000088854	C20orf194
ENSG00000248122	APOOP4
ENSG00000108561	C1QBP
ENSG00000215114	UBXN2B
ENSG00000108349	CASC3
ENSG00000196313	POM121
ENSG00000224785	AC006026.9
ENSG00000214401	KANSL1-AS1
ENSG00000229359	PIN1P1
ENSG00000136930	PSMB7
ENSG00000109670	FBXW7
ENSG00000104823	ECH1
ENSG00000141040	ZNF287
ENSG00000131148	EMC8
ENSG00000278666	RP11-423H2.1
ENSG00000115484	CCT4
ENSG00000171634	BPTF
ENSG00000138430	OLA1
ENSG00000178458	H3F3AP6
ENSG00000228875	CSNK2B
ENSG00000165806	CASP7
ENSG00000133895	MEN1
ENSG00000250479	CHCHD10
ENSG00000186105	LRRC70
ENSG00000112118	MCM3
ENSG00000119899	SLC17A5
ENSG00000226492	CUTA
ENSG00000196782	MAML3
ENSG00000144445	KANSL1L
ENSG00000168569	TMEM223
ENSG00000086189	DIMT1
ENSG00000148153	INIP
ENSG00000105379	ETFB
ENSG00000259516	ANP32AP1
ENSG00000235001	EIF4A1P2
ENSG00000279117	CTD-2562J17.6
ENSG00000213569	RP13-383K5.4
ENSG00000231341	VDAC1P6
ENSG00000270231	NBPF8
ENSG00000125733	TRIP10
ENSG00000276111	SDCCAG8
ENSG00000009954	BAZ1B
ENSG00000096968	JAK2
ENSG00000170017	ALCAM
ENSG00000168653	NDUFS5
ENSG00000154760	SLFN13
ENSG00000257624	RP1-128M12.3
ENSG00000250669	RP11-83M16.3
ENSG00000188985	DHFRP1
ENSG00000104894	CD37
ENSG00000231160	KLF3-AS1
ENSG00000141367	CLTC
ENSG00000225099	ATP6V1E1P1
ENSG00000184432	COPB2
ENSG00000166913	YWHAB
ENSG00000085840	ORC1
ENSG00000235084	CHCHD2P6
ENSG00000214434	NIFKP1
ENSG00000237854	LINC00674
ENSG00000221829	FANCG
ENSG00000253550	RP11-115C21.4
ENSG00000168036	CTNNB1
ENSG00000246089	RP11-115C21.2
ENSG00000179172	HNRNPCL1
ENSG00000185721	DRG1
ENSG00000006695	COX10
ENSG00000085563	ABCB1
ENSG00000175063	UBE2C
ENSG00000150457	LATS2
ENSG00000106628	POLD2
ENSG00000139428	MMAB
ENSG00000282665	ERICH1
ENSG00000281141	RP11-371E8.2
ENSG00000104856	RELB
ENSG00000138092	CENPO
ENSG00000170473	WIBG
ENSG00000254449	SF3A3P2
ENSG00000197312	DDI2
ENSG00000203993	ARRDC1-AS1
ENSG00000214796	RP11-480I12.5
ENSG00000206527	HACD2
ENSG00000012822	CALCOCO1
ENSG00000137806	NDUFAF1
ENSG00000187951	ARHGAP11B
ENSG00000151789	ZNF385D
ENSG00000135365	PHF21A
ENSG00000148843	PDCD11
ENSG00000172366	FAM195A
ENSG00000246851	RP11-544A12.8
ENSG00000109390	NDUFC1
ENSG00000175215	CTDSP2
ENSG00000177732	SOX12
ENSG00000198182	ZNF607
ENSG00000105220	GPI
ENSG00000160255	ITGB2
ENSG00000198856	OSTC
ENSG00000153044	CENPH
ENSG00000196576	PLXNB2
ENSG00000053254	FOXN3
ENSG00000169255	B3GALNT1
ENSG00000261549	RP11-320A16.1
ENSG00000229425	AJ006998.2
ENSG00000163923	RPL39L
ENSG00000161544	CYGB
ENSG00000003756	RBM5
ENSG00000177432	NAP1L5
ENSG00000078043	PIAS2
ENSG00000267023	LRRC37A16P
ENSG00000180423	HARBI1
ENSG00000082641	NFE2L1
ENSG00000228928	AC002069.5
ENSG00000237709	EEF1A1P28
ENSG00000220924	OSTCP4
ENSG00000235790	RP11-73M7.6
ENSG00000112972	HMGCS1
ENSG00000245552	RP11-712B9.2
ENSG00000276180	HIST1H4I
ENSG00000237296	SMG1P1
ENSG00000109787	KLF3
ENSG00000110422	HIPK3
ENSG00000038002	AGA
ENSG00000133169	BEX1
ENSG00000276463	AK6
ENSG00000149212	SESN3
ENSG00000230956	RP3-452M16.1
ENSG00000165121	RP11-213G2.3
ENSG00000139734	DIAPH3
ENSG00000166579	NDEL1
ENSG00000023171	GRAMD1B
ENSG00000137364	TPMT
ENSG00000101057	MYBL2
ENSG00000123965	PMS2P5
ENSG00000165476	REEP3
ENSG00000197121	PGAP1
ENSG00000213440	H2AFZP1
ENSG00000266094	RASSF5
ENSG00000143252	SDHC
ENSG00000197903	HIST1H2BK
ENSG00000226539	AC012512.1
ENSG00000182004	SNRPE
ENSG00000125149	C16orf70
ENSG00000196636	SDHAF3
ENSG00000171988	JMJD1C
ENSG00000105011	ASF1B
ENSG00000124766	SOX4
ENSG00000162772	ATF3
ENSG00000118655	DCLRE1B
ENSG00000164649	CDCA7L
ENSG00000214706	IFRD2
ENSG00000151876	FBXO4
ENSG00000141385	AFG3L2
ENSG00000225824	HLA-DQB1
ENSG00000172965	MIR4435-2HG
ENSG00000231856	RP11-327P2.5
ENSG00000148840	PPRC1
ENSG00000277354	CRIM1
ENSG00000213068	RP11-277B15.1
ENSG00000006625	GGCT
ENSG00000162961	DPY30
ENSG00000238038	ATP6V0E1P3
ENSG00000230383	AC009245.3
ENSG00000130775	THEMIS2
ENSG00000107789	MINPP1
ENSG00000225553	PHF1
ENSG00000213711	PHBP7
ENSG00000250031	RP11-114M5.1
ENSG00000180867	PDIA3P1
ENSG00000146410	MTFR2
ENSG00000113140	SPARC
ENSG00000184508	HDDC3
ENSG00000267319	CTD-2528L19.3
ENSG00000229007	EXOSC3P1
ENSG00000172331	BPGM
ENSG00000178202	KDELC2
ENSG00000166295	ANAPC16
ENSG00000136527	TRA2B
ENSG00000275619	C14orf142
ENSG00000244157	EIF4E2P2
ENSG00000140416	TPM1
ENSG00000129518	EAPP
ENSG00000223551	TMSB4XP4
ENSG00000104824	HNRNPL
ENSG00000244043	RPS27P27
ENSG00000138735	PDE5A
ENSG00000274997	HIST1H2AH
ENSG00000176912	TYMSOS
ENSG00000228366	RP11-18B3.3
ENSG00000163811	WDR43
ENSG00000084733	RAB10
ENSG00000051523	CYBA
ENSG00000175573	C11orf68
ENSG00000215305	VPS16
ENSG00000079739	PGM1
ENSG00000243775	OSTCP1
ENSG00000169679	BUB1
ENSG00000179454	KLHL28
ENSG00000136143	SUCLA2
ENSG00000225693	LAGE3P1
ENSG00000282100	HSP90AB4P
ENSG00000165526	RPUSD4
ENSG00000154874	CCDC144B
ENSG00000180596	HIST1H2BC
ENSG00000138381	ASNSD1
ENSG00000197061	HIST1H4C
ENSG00000119682	AREL1
ENSG00000003402	CFLAR
ENSG00000087302	C14orf166
ENSG00000180573	HIST1H2AC
ENSG00000172939	OXSR1
ENSG00000261395	HSPE1P5
ENSG00000185896	LAMP1
ENSG00000276410	HIST1H2BB
ENSG00000218582	GAPDHP63
ENSG00000140563	MCTP2
ENSG00000172922	RNASEH2C
ENSG00000250613	RP11-136I13.1
ENSG00000145494	NDUFS6
ENSG00000170734	POLH
ENSG00000278787	UBR7
ENSG00000151348	EXT2
ENSG00000110074	FOXRED1
ENSG00000172840	PDP2
ENSG00000181544	FANCB
ENSG00000117174	ZNHIT6
ENSG00000228867	NRM
ENSG00000178935	ZNF552
ENSG00000196262	PPIA
ENSG00000132024	CC2D1A
ENSG00000086598	TMED2
ENSG00000003096	KLHL13
ENSG00000226710	C6orf48
ENSG00000228519	RP11-298C3.2
ENSG00000108518	PFN1
ENSG00000185104	FAF1
ENSG00000215057	PKMP5
ENSG00000146574	CCZ1B
ENSG00000080608	KIAA0020
ENSG00000113312	TTC1
ENSG00000248641	HMGA1P2
ENSG00000105639	JAK3
ENSG00000004455	AK2
ENSG00000168476	REEP4
ENSG00000163636	PSMD6
ENSG00000150995	ITPR1
ENSG00000110958	PTGES3
ENSG00000215414	PSMA6P1
ENSG00000087053	MTMR2
ENSG00000277147	LINC00869
ENSG00000123472	ATPAF1
ENSG00000169689	STRA13
ENSG00000196295	AC005154.6
ENSG00000100359	SGSM3
ENSG00000212664	RP11-592N21.1
ENSG00000162959	MEMO1
ENSG00000090266	NDUFB2
ENSG00000113811	SELK
ENSG00000118263	KLF7
ENSG00000167766	ZNF83
ENSG00000146263	MMS22L
ENSG00000253729	PRKDC
ENSG00000086504	MRPL28
ENSG00000168300	PCMTD1
ENSG00000213630	BOLA3P3
ENSG00000107290	SETX
ENSG00000113013	HSPA9
ENSG00000173638	SLC19A1
ENSG00000119927	GPAM
ENSG00000017260	ATP2C1
ENSG00000224578	HNRNPA1P48
ENSG00000171155	C1GALT1C1
ENSG00000259699	HMGB1P8
ENSG00000270170	NCBP2-AS2
ENSG00000082212	ME2
ENSG00000114867	EIF4G1
ENSG00000197498	RPF2
ENSG00000132432	SEC61G
ENSG00000220205	VAMP2
ENSG00000129933	MAU2
ENSG00000163660	CCNL1
ENSG00000001497	LAS1L
ENSG00000111364	DDX55
ENSG00000128805	ARHGAP22
ENSG00000138231	DBR1
ENSG00000214009	PCNAP3
ENSG00000269304	AC010522.1
ENSG00000237828	PA2G4P1
ENSG00000166965	RCCD1
ENSG00000227621	PHBP11
ENSG00000229145	ACTBP1
ENSG00000170312	CDK1
ENSG00000237922	RP11-478H16.1
ENSG00000248966	BCLAF1P1
ENSG00000166228	PCBD1
ENSG00000165046	LETM2
ENSG00000188460	ACTBP11
ENSG00000249142	CTD-2290P7.1
ENSG00000100284	TOM1
ENSG00000108826	MRPL27
ENSG00000256817	TPT1P12
ENSG00000186197	EDARADD
ENSG00000118412	CASP8AP2
ENSG00000259781	RP11-673C5.1
ENSG00000114902	SPCS1
ENSG00000046651	OFD1
ENSG00000224411	HSP90AA2P
ENSG00000179094	PER1
ENSG00000112655	PTK7
ENSG00000242041	RP11-70F11.2
ENSG00000224086	LL22NC03-86G7.1
ENSG00000111670	GNPTAB
ENSG00000127564	PKMYT1
ENSG00000106105	GARS
ENSG00000100365	NCF4
ENSG00000231884	NDUFB1P1
ENSG00000114784	EIF1B
ENSG00000179029	TMEM107
ENSG00000253626	EIF5AL1
ENSG00000228205	RP11-778D9.4
ENSG00000179639	FCER1A
ENSG00000149636	DSN1
ENSG00000151461	UPF2
ENSG00000167283	ATP5L
ENSG00000198795	ZNF521
ENSG00000164045	CDC25A
ENSG00000163938	GNL3
ENSG00000076053	RBM7
ENSG00000165195	PIGA
ENSG00000145191	EIF2B5
ENSG00000135763	URB2
ENSG00000124279	FASTKD3
ENSG00000129696	TTI2
ENSG00000226015	CCT8P1
ENSG00000130508	PXDN
ENSG00000267170	CALM2P1
ENSG00000198301	SDAD1
ENSG00000162413	KLHL21
ENSG00000223427	AC016716.1
ENSG00000066926	FECH
ENSG00000114933	INO80D
ENSG00000105486	LIG1
ENSG00000008083	JARID2
ENSG00000237727	AIF1
ENSG00000137547	MRPL15
ENSG00000160213	CSTB
ENSG00000105447	GRWD1
ENSG00000230480	AC093142.2
ENSG00000254469	RP11-849H4.2
ENSG00000150907	FOXO1
ENSG00000125384	PTGER2
ENSG00000177465	ACOT4
ENSG00000282135	AL122127.25
ENSG00000214110	LDHAP4
ENSG00000125386	FAM193A
ENSG00000223959	AFG3L1P
ENSG00000147854	UHRF2
ENSG00000131652	THOC6
ENSG00000127445	PIN1
ENSG00000107968	MAP3K8
ENSG00000166226	CCT2
ENSG00000143494	VASH2
ENSG00000115137	DNAJC27
ENSG00000214322	CBX1P2
ENSG00000185839	RP4-592A1.2
ENSG00000124614	RPS10
ENSG00000109917	ZPR1
ENSG00000173660	UQCRH
ENSG00000228532	RP1-241P17.4
ENSG00000145569	FAM105A
ENSG00000122417	ODF2L
ENSG00000066084	DIP2B
ENSG00000244226	ILF2P1
ENSG00000134531	EMP1
ENSG00000138376	BARD1
ENSG00000140990	NDUFB10
ENSG00000178980	SEPW1
ENSG00000059728	MXD1
ENSG00000074201	CLNS1A
ENSG00000187742	SECISBP2
ENSG00000155158	TTC39B
ENSG00000128245	YWHAH
ENSG00000066923	STAG3
ENSG00000023228	NDUFS1
ENSG00000119661	DNAL1
ENSG00000234558	API5P1
ENSG00000213370	RANP6
ENSG00000257885	PHBP18
ENSG00000133935	C14orf1
ENSG00000166851	PLK1
ENSG00000145012	LPP
ENSG00000234315	OSTCP5
ENSG00000164430	MB21D1
ENSG00000125863	MKKS
ENSG00000198586	TLK1
ENSG00000105281	SLC1A5
ENSG00000235912	RP1-159A19.3
ENSG00000232083	RPL31P7
ENSG00000251587	LDHAP1
ENSG00000075618	FSCN1
ENSG00000140575	IQGAP1
ENSG00000134287	ARF3
ENSG00000257199	RP11-669B18.1
ENSG00000134884	ARGLU1
ENSG00000125779	PANK2
ENSG00000167004	PDIA3
ENSG00000270906	RP11-475J5.6
ENSG00000143641	GALNT2
ENSG00000196912	ANKRD36B
ENSG00000137393	RNF144B
ENSG00000178449	COX14
ENSG00000173950	XXYLT1
ENSG00000104738	MCM4
ENSG00000197258	EIF4BP6
ENSG00000132680	KIAA0907
ENSG00000188873	RPL10AP2
ENSG00000215548	RP11-764K9.4
ENSG00000120725	SIL1
ENSG00000159433	STARD9
ENSG00000143612	C1orf43
ENSG00000168906	MAT2A
ENSG00000183765	CHEK2
ENSG00000128524	ATP6V1F
ENSG00000242162	RP11-128A6.3
ENSG00000235309	HLA-J
ENSG00000160949	TONSL
ENSG00000251568	ALG3P1
ENSG00000113569	NUP155
ENSG00000179820	MYADM
ENSG00000224165	DNAJC27-AS1
ENSG00000129562	DAD1
ENSG00000140497	SCAMP2
ENSG00000171466	ZNF562
ENSG00000175376	EIF1AD
ENSG00000117228	GBP1
ENSG00000114120	SLC25A36
ENSG00000135048	TMEM2
ENSG00000152217	SETBP1
ENSG00000126067	PSMB2
ENSG00000281289	LSS
ENSG00000136051	KIAA1033
ENSG00000167670	CHAF1A
ENSG00000165915	SLC39A13
ENSG00000133641	C12orf29
ENSG00000166046	TCP11L2
ENSG00000143740	SNAP47
ENSG00000256356	HSPA8P5
ENSG00000196419	XRCC6
ENSG00000235064	SLC25A5P2
ENSG00000136810	TXN
ENSG00000033327	GAB2
ENSG00000249242	TMEM150C
ENSG00000198440	ZNF583
ENSG00000075856	SART3
ENSG00000101439	CST3
ENSG00000165629	ATP5C1
ENSG00000164338	UTP15
ENSG00000172115	CYCS
ENSG00000081692	JMJD4
ENSG00000100448	CTSG
ENSG00000083896	YTHDC1
ENSG00000227590	ATP5G1P5
ENSG00000136003	ISCU
ENSG00000231167	YBX1P2
ENSG00000162607	USP1
ENSG00000183155	RABIF
ENSG00000110108	TMEM109
ENSG00000228348	EFCAB14P1
ENSG00000133103	COG6
ENSG00000121858	TNFSF10
ENSG00000170468	C14orf169
ENSG00000198046	ZNF667
ENSG00000187866	FAM122A
ENSG00000115204	MPV17
ENSG00000137154	RPS6
ENSG00000165516	KLHDC2
ENSG00000258427	RBM8B
ENSG00000124795	DEK
ENSG00000214810	CYCSP55
ENSG00000143324	XPR1
ENSG00000005007	UPF1
ENSG00000163291	PAQR3
ENSG00000228782	CTD-2026D20.3
ENSG00000143110	C1orf162
ENSG00000156508	EEF1A1
ENSG00000120696	KBTBD7
ENSG00000163961	RNF168
ENSG00000229989	MIR181A1HG
ENSG00000205129	C4orf47
ENSG00000083544	TDRD3
ENSG00000033050	ABCF2
ENSG00000131351	HAUS8
ENSG00000149273	RPS3
ENSG00000147383	NSDHL
ENSG00000140374	ETFA
ENSG00000110031	LPXN
ENSG00000171115	GIMAP8
ENSG00000272501	XXbac-BPG299F13.17
ENSG00000224837	GCSHP5
ENSG00000152760	TCTEX1D1
ENSG00000239246	RP11-464D20.2
ENSG00000233236	AP001171.1
ENSG00000078596	ITM2A
ENSG00000100060	MFNG
ENSG00000215482	CALM2P3
ENSG00000075131	TIPIN
ENSG00000138071	ACTR2
ENSG00000172292	CERS6
ENSG00000249241	AC195454.1
ENSG00000104979	C19orf53
ENSG00000264350	SNRPGP2
ENSG00000239983	RP11-79E3.1
ENSG00000234213	FHP1
ENSG00000213650	RP11-760D2.7
ENSG00000238104	PPP1R10
ENSG00000101265	RASSF2
ENSG00000217241	CBX3P9
ENSG00000119013	NDUFB3
ENSG00000181991	MRPS11
ENSG00000109079	TNFAIP1
ENSG00000111196	MAGOHB
ENSG00000224114	RP11-343H5.4
ENSG00000188529	SRSF10
ENSG00000042753	AP2S1
ENSG00000180354	MTURN
ENSG00000164574	GALNT10
ENSG00000180211	RP1-278E11.3
ENSG00000025800	KPNA6
ENSG00000130818	ZNF426
ENSG00000170891	CYTL1
ENSG00000188612	SUMO2
ENSG00000244535	RP1-181J22.1
ENSG00000178537	SLC25A20
ENSG00000085276	MECOM
ENSG00000234495	TRIM27
ENSG00000146232	NFKBIE
ENSG00000230202	RP11-632C17__A.1
ENSG00000159720	ATP6V0D1
ENSG00000204922	UQCC3
ENSG00000064042	LIMCH1
ENSG00000052802	MSMO1
ENSG00000216740	ANXA2P3
ENSG00000278615	C11orf98
ENSG00000179933	C14orf119
ENSG00000163349	HIPK1
ENSG00000144893	MED12L
ENSG00000213366	GSTM2
ENSG00000213331	RP11-713C19.2
ENSG00000248327	NOL8P1
ENSG00000184967	NOC4L
ENSG00000113648	H2AFY
ENSG00000148362	C9orf142
ENSG00000105988	NHP2P1
ENSG00000037897	METTL1
ENSG00000131018	SYNE1
ENSG00000169972	PUSL1
ENSG00000234645	YWHAEP5
ENSG00000237939	AC097523.3
ENSG00000131238	PPT1
ENSG00000189159	HN1
ENSG00000198901	PRC1
ENSG00000111845	PAK1IP1
ENSG00000130475	FCHO1
ENSG00000236792	RP11-142L4.2
ENSG00000135968	GCC2
ENSG00000121060	TRIM25
ENSG00000143653	SCCPDH
ENSG00000170633	RNF34
ENSG00000267113	AF038458.4
ENSG00000121621	KIF18A
ENSG00000149100	EIF3M
ENSG00000241007	SEPT7P6
ENSG00000251478	CTD-2122P11.1
ENSG00000242477	CTD-2161E19.1
ENSG00000184188	CTC-512J14.7
ENSG00000106636	YKT6
ENSG00000108312	UBTF
ENSG00000182628	SKA2
ENSG00000259494	MRPL46
ENSG00000220583	RPL35P2
ENSG00000082898	XPO1
ENSG00000088247	KHSRP
ENSG00000230306	BANF1P2
ENSG00000176623	RMDN1
ENSG00000179583	CIITA
ENSG00000234975	FTH1P2
ENSG00000256771	ZNF253
ENSG00000184900	SUMO3
ENSG00000218107	RP1-261G23.4
ENSG00000095321	CRAT
ENSG00000143643	TTC13
ENSG00000135185	TMEM243
ENSG00000213365	AP000593.6
ENSG00000255836	RP11-157G21.2
ENSG00000251633	GYG1P1
ENSG00000224678	GAPDHP46
ENSG00000130517	PGPEP1
ENSG00000111647	UHRF1BP1L
ENSG00000249459	ZNF286B
ENSG00000233585	AC115617.2
ENSG00000271047	RP11-760D2.12
ENSG00000167720	SRR
ENSG00000136950	ARPC5L
ENSG00000107758	PPP3CB
ENSG00000278801	IGHD
ENSG00000143314	MRPL24
ENSG00000253173	RP11-152C15.1
ENSG00000169564	PCBP1
ENSG00000272092	RP11-350N15.5
ENSG00000239797	RPL21P39
ENSG00000132694	ARHGEF11
ENSG00000188185	LINC00265
ENSG00000140632	GLYR1
ENSG00000105750	ZNF85
ENSG00000004779	NDUFAB1
ENSG00000168944	CEP120
ENSG00000010361	FUZ
ENSG00000229349	ACTG1P9
ENSG00000238000	RP11-274E7.2
ENSG00000116752	BCAS2
ENSG00000084652	TXLNA
ENSG00000196199	MPHOSPH8
ENSG00000257365	FNTB
ENSG00000236530	AC097711.1
ENSG00000148488	ST8SIA6
ENSG00000125968	ID1
ENSG00000242364	RP11-451J24.1
ENSG00000229165	GDI2P1
ENSG00000228002	DHX9P1
ENSG00000164331	ANKRA2
ENSG00000116717	GADD45A
ENSG00000219626	FAM228B
ENSG00000159164	SV2A
ENSG00000203667	COX20
ENSG00000198604	BAZ1A
ENSG00000123136	DDX39A
ENSG00000261236	BOP1
ENSG00000233864	TTTY15
ENSG00000169692	AGPAT2
ENSG00000132294	EFR3A
ENSG00000111665	CDCA3
ENSG00000108960	MMD
ENSG00000129810	SGOL1
ENSG00000137221	TJAP1
ENSG00000213352	GAPDHP44
ENSG00000187840	EIF4EBP1
ENSG00000110063	DCPS
ENSG00000136149	RPL13AP25
ENSG00000028839	TBPL1
ENSG00000171522	PTGER4
ENSG00000186073	C15orf41
ENSG00000087088	BAX
ENSG00000134684	YARS
ENSG00000163297	ANTXR2
ENSG00000224831	RP11-651P23.4
ENSG00000240477	RP11-63E16.1
ENSG00000090238	YPEL3
ENSG00000131236	CAP1
ENSG00000072071	ADGRL1
ENSG00000112079	STK38
ENSG00000123349	PFDN5
ENSG00000138073	PREB
ENSG00000117308	GALE
ENSG00000147955	SIGMAR1
ENSG00000072786	STK10
ENSG00000140326	CDAN1
ENSG00000101473	ACOT8
ENSG00000256210	AC005255.3
ENSG00000188636	LDOC1L
ENSG00000162222	TTC9C
ENSG00000117724	CENPF
ENSG00000229676	ZNF492
ENSG00000265417	RP11-288C17.1
ENSG00000189306	RRP7A
ENSG00000182095	TNRC18
ENSG00000236312	RPL34P34
ENSG00000171681	ATF7IP
ENSG00000261064	RP11-1000B6.3
ENSG00000170035	UBE2E3
ENSG00000268119	CTD-2561J22.5
ENSG00000113048	MRPS27
ENSG00000216721	AC093850.1
ENSG00000127528	KLF2
ENSG00000140443	IGF1R
ENSG00000233139	RP11-38O23.4
ENSG00000236829	Z97634.3
ENSG00000161249	DMKN
ENSG00000215012	C22orf29
ENSG00000173113	TRMT112
ENSG00000239672	NME1
ENSG00000219451	AC005251.3
ENSG00000180747	SMG1P3
ENSG00000116062	MSH6
ENSG00000228474	OST4
ENSG00000270966	RP11-62H7.3
ENSG00000223828	BANF1P4
ENSG00000146701	MDH2
ENSG00000141556	TBCD
ENSG00000272168	CASC15
ENSG00000124787	RPP40
ENSG00000068903	SIRT2
ENSG00000109805	NCAPG
ENSG00000125257	ABCC4
ENSG00000276701	MIF
ENSG00000106077	ABHD11
ENSG00000166794	PPIB
ENSG00000153187	HNRNPU
ENSG00000114850	SSR3
ENSG00000165271	NOL6
ENSG00000168310	IRF2
ENSG00000205581	HMGN1
ENSG00000230409	TCEA1P2
ENSG00000117395	EBNA1BP2
ENSG00000101266	CSNK2A1
ENSG00000247092	SNHG10
ENSG00000155962	CLIC2
ENSG00000120913	PDLIM2
ENSG00000184445	KNTC1
ENSG00000084112	SSH1
ENSG00000152061	RABGAP1L
ENSG00000116213	WRAP73
ENSG00000197536	C5orf56
ENSG00000171204	TMEM126B
ENSG00000156471	PTDSS1
ENSG00000116793	PHTF1
ENSG00000147526	TACC1
ENSG00000117410	ATP6V0B
ENSG00000136156	ITM2B
ENSG00000235847	LDHAP7
ENSG00000271198	VDAC3P1
ENSG00000251583	AC008427.2
ENSG00000179091	CYC1
ENSG00000183171	RP11-49C9.2
ENSG00000272447	RP11-182L21.6
ENSG00000159259	CHAF1B
ENSG00000236675	MTX1P1
ENSG00000103540	CCP110
ENSG00000141959	PFKL
ENSG00000172428	MYEOV2
ENSG00000261635	RP11-618N24.1
ENSG00000088325	TPX2
ENSG00000154473	BUB3
ENSG00000173535	TNFRSF10C
ENSG00000204253	HNRNPCP2
ENSG00000054793	ATP9A
ENSG00000255397	AC022182.2
ENSG00000076003	MCM6
ENSG00000143569	UBAP2L
ENSG00000206053	HN1L
ENSG00000251301	RP11-81H14.2
ENSG00000172469	MANEA
ENSG00000167778	SPRYD3
ENSG00000168016	TRANK1
ENSG00000038219	BOD1L1
ENSG00000162236	STX5
ENSG00000240344	PPIL3
ENSG00000087338	GMCL1
ENSG00000136243	NUPL2
ENSG00000133028	SCO1
ENSG00000115761	NOL10
ENSG00000102054	RBBP7
ENSG00000230606	AC159540.1
ENSG00000275544	BDH1
ENSG00000130254	SAFB2
ENSG00000165891	E2F7
ENSG00000148803	FUOM
ENSG00000257847	LSM3P2
ENSG00000106006	HOXA6
ENSG00000198176	TFDP1
ENSG00000082515	MRPL22
ENSG00000130349	C6orf203
ENSG00000185130	HIST1H2BL
ENSG00000105997	HOXA3
ENSG00000126249	PDCD2L
ENSG00000080824	HSP90AA1
ENSG00000127955	GNAI1
ENSG00000234290	AC116366.6
ENSG00000113240	CLK4
ENSG00000167912	RP11-25K19.1
ENSG00000198846	TOX
ENSG00000214612	RPS19P1
ENSG00000107185	RGP1
ENSG00000026652	AGPAT4
ENSG00000257261	RP11-96H19.1
ENSG00000116350	SRSF4
ENSG00000161970	RPL26
ENSG00000228741	SPATA13
ENSG00000147140	NONO
ENSG00000153208	MERTK
ENSG00000110497	AMBRA1
ENSG00000079785	DDX1
ENSG00000198369	SPRED2
ENSG00000079335	CDC14A
ENSG00000143549	TPM3
ENSG00000104853	CLPTM1
ENSG00000235829	TBCAP2
ENSG00000174851	YIF1A
ENSG00000232267	ACTR3P2
ENSG00000242951	RP11-507E23.1
ENSG00000213740	SERBP1P1
ENSG00000178075	GRAMD1C
ENSG00000177855	CACYBPP2
ENSG00000179144	GIMAP7
ENSG00000108405	P2RX1
ENSG00000134987	WDR36
ENSG00000165801	ARHGEF40
ENSG00000229119	CTB-63M22.1
ENSG00000234518	PTGES3P1
ENSG00000084676	NCOA1
ENSG00000107372	ZFAND5
ENSG00000234782	TPT1P9
ENSG00000203396	RP11-217O12.1
ENSG00000124151	NCOA3
ENSG00000162804	SNED1
ENSG00000248415	GAPDHP61
ENSG00000075188	NUP37
ENSG00000136854	STXBP1
ENSG00000130204	TOMM40
ENSG00000116649	SRM
ENSG00000126453	BCL2L12
ENSG00000181873	IBA57
ENSG00000232260	BTF3L4P1
ENSG00000270598	RP11-396C23.3
ENSG00000183020	AP2A2
ENSG00000150779	TIMM8B
ENSG00000131791	PRKAB2
ENSG00000119725	ZNF410
ENSG00000089009	RPL6
ENSG00000070950	RAD18
ENSG00000137193	PIM1
ENSG00000099624	ATP5D
ENSG00000170581	STAT2
ENSG00000143390	RFX5
ENSG00000010626	LRRC23
ENSG00000228716	DHFR
ENSG00000282657	IGHM
ENSG00000119321	FKBP15
ENSG00000166432	ZMAT1
ENSG00000152082	MZT2B
ENSG00000233723	LINC01122
ENSG00000271869	RP11-51J9.5
ENSG00000104671	DCTN6
ENSG00000110876	SELPLG
ENSG00000267106	ZNF561-AS1
ENSG00000119383	PPP2R4
ENSG00000189144	ZNF573
ENSG00000196937	FAM3C
ENSG00000117984	CTSD
ENSG00000091651	ORC6
ENSG00000183741	CBX6
ENSG00000196305	IARS
ENSG00000219481	NBPF1
ENSG00000158863	FAM160B2
ENSG00000269556	TMEM185A
ENSG00000236680	RP11-296P7.4
ENSG00000159459	UBR1
ENSG00000104859	CLASRP
ENSG00000262473	GART
ENSG00000154582	TCEB1
ENSG00000138777	PPA2
ENSG00000242125	SNHG3
ENSG00000231468	PRDX3P2
ENSG00000253480	RP11-39H3.1
ENSG00000243014	PTMAP8
ENSG00000157540	DYRK1A
ENSG00000006756	ARSD
ENSG00000179262	RAD23A
ENSG00000204161	C10orf128
ENSG00000115310	RTN4
ENSG00000232362	ATP5LP2
ENSG00000137575	SDCBP
ENSG00000219200	RNASEK
ENSG00000236762	RP11-159H3.1
ENSG00000171497	PPID
ENSG00000142347	MYO1F
ENSG00000042980	ADAM28
ENSG00000137710	RDX
ENSG00000205208	C4orf46
ENSG00000257576	RP11-153M3.1
ENSG00000164880	INTS1
ENSG00000234882	EIF3EP1
ENSG00000137563	GGH
ENSG00000174547	MRPL11
ENSG00000188486	H2AFX
ENSG00000204852	TCTN1
ENSG00000267809	NDUFV2P1
ENSG00000168405	CMAHP
ENSG00000213148	AC073465.1
ENSG00000188690	UROS
ENSG00000139405	RITA1
ENSG00000250526	CCT6P2
ENSG00000250182	EEF1A1P13
ENSG00000233287	AC009362.2
ENSG00000169020	ATP5I
ENSG00000205100	HSP90AA4P
ENSG00000180198	RCC1
ENSG00000174903	RAB1B
ENSG00000144848	ATG3
ENSG00000111837	MAK
ENSG00000122042	UBL3
ENSG00000178053	MLF1
ENSG00000101464	PIGU
ENSG00000058091	CDK14
ENSG00000099725	PRKY
ENSG00000113916	BCL6
ENSG00000176422	SPRYD4
ENSG00000270788	PDLIM1P1
ENSG00000240376	RP11-36C20.1
ENSG00000132510	KDM6B
ENSG00000225165	CTD-2538A21.1
ENSG00000183508	FAM46C
ENSG00000165060	FXN
ENSG00000103423	DNAJA3
ENSG00000134285	FKBP11
ENSG00000173272	MZT2A
ENSG00000240356	RPL23AP7
ENSG00000178104	PDE4DIP
ENSG00000243678	NME1-NME2
ENSG00000151131	C12orf45
ENSG00000092208	GEMIN2
ENSG00000183010	PYCR1
ENSG00000236778	INTS6-AS1
ENSG00000214182	PTMAP5
ENSG00000234742	AC144530.1
ENSG00000196747	HIST1H2AI
ENSG00000176014	TUBB6
ENSG00000145632	PLK2
ENSG00000162645	GBP2
ENSG00000282130	NDNL2
ENSG00000254701	RP11-1415C14.4
ENSG00000105135	ILVBL
ENSG00000214465	SMARCE1P6
ENSG00000197928	ZNF677
ENSG00000115392	FANCL
ENSG00000131462	TUBG1
ENSG00000101290	CDS2
ENSG00000179271	GADD45GIP1
ENSG00000113638	TTC33
ENSG00000282230	ADAM9
ENSG00000237991	RPL35P1
ENSG00000273611	ZNHIT3
ENSG00000270726	AJ271736.10
ENSG00000143228	NUF2
ENSG00000124334	IL9R
ENSG00000164056	SPRY1
ENSG00000231503	PTMAP4
ENSG00000047188	YTHDC2
ENSG00000117519	CNN3
ENSG00000144802	NFKBIZ
ENSG00000071082	RPL31
ENSG00000051596	THOC3
ENSG00000114956	DGUOK
ENSG00000166825	ANPEP
ENSG00000128654	MTX2
ENSG00000140740	UQCRC2
ENSG00000154144	TBRG1
ENSG00000138448	ITGAV
ENSG00000161888	SPC24
ENSG00000131747	TOP2A
ENSG00000164951	PDP1
ENSG00000143870	PDIA6
ENSG00000149658	YTHDF1
ENSG00000101557	USP14
ENSG00000072042	RDH11
ENSG00000161021	MAML1
ENSG00000219487	RP11-365H23.1
ENSG00000223467	CALM1P1
ENSG00000141568	FOXK2
ENSG00000130150	MOSPD2
ENSG00000162600	OMA1
ENSG00000144120	TMEM177
ENSG00000158161	EYA3
ENSG00000237248	LINC00987
ENSG00000236319	CTD-2033D24.2
ENSG00000100034	PPM1F
ENSG00000231007	CDC20P1
ENSG00000168010	ATG16L2
ENSG00000282052	RPS7P11
ENSG00000144043	TEX261
ENSG00000123240	OPTN
ENSG00000155561	NUP205
ENSG00000276262	NSF
ENSG00000116198	CEP104
ENSG00000116604	MEF2D
ENSG00000221963	APOL6
ENSG00000142856	ITGB3BP
ENSG00000122678	POLM
ENSG00000241553	ARPC4
ENSG00000159140	SON
ENSG00000211584	SLC48A1
ENSG00000251235	SNRPCP2
ENSG00000223825	DAZAP2P1
ENSG00000270975	MAGOH3P
ENSG00000174365	SNHG11
ENSG00000121152	NCAPH
ENSG00000258605	DYNLL1P2
ENSG00000226950	DANCR
ENSG00000100387	RBX1
ENSG00000182484	WASH6P
ENSG00000236189	RPL18AP15
ENSG00000100056	DGCR14
ENSG00000248113	RP11-791G16.4
ENSG00000170919	TPT1-AS1
ENSG00000110066	SUV420H1
ENSG00000244005	NFS1
ENSG00000170962	PDGFD
ENSG00000027075	PRKCH
ENSG00000248988	RP11-815N9.2
ENSG00000052795	FNIP2
ENSG00000183742	MACC1
ENSG00000154723	ATP5J
ENSG00000265273	PGDP1
ENSG00000163608	C3orf17
ENSG00000269244	RPL23AP78
ENSG00000186918	ZNF395
ENSG00000205707	LYRM5
ENSG00000059573	ALDH18A1
ENSG00000213512	GBP7
ENSG00000164687	FABP5
ENSG00000110104	CCDC86
ENSG00000244313	RP11-425L10.1
ENSG00000101452	DHX35
ENSG00000235036	RP5-1099D15.1
ENSG00000162994	CLHC1
ENSG00000276480	MYH11
ENSG00000103995	CEP152
ENSG00000235859	AC006978.6
ENSG00000153132	CLGN
ENSG00000172269	DPAGT1
ENSG00000173801	JUP
ENSG00000124610	HIST1H1A
ENSG00000100316	RPL3
ENSG00000277649	TIMM22
ENSG00000100028	SNRPD3
ENSG00000145685	LHFPL2
ENSG00000214283	RAD51AP1P1
ENSG00000112110	MRPL18
ENSG00000230837	RPL31P2
ENSG00000230291	RP11-244J10.1
ENSG00000142065	ZFP14
ENSG00000084207	GSTP1
ENSG00000119720	NRDE2
ENSG00000101003	GINS1
ENSG00000112697	TMEM30A
ENSG00000243199	RP11-408P14.1
ENSG00000081014	AP4E1
ENSG00000121413	ZSCAN18
ENSG00000092853	CLSPN
ENSG00000100764	PSMC1
ENSG00000162139	NEU3
ENSG00000224058	AC006509.7
ENSG00000073905	VDAC1P1
ENSG00000112237	CCNC
ENSG00000214425	LRRC37A4P
ENSG00000163006	CCDC138
ENSG00000164347	GFM2
ENSG00000061794	MRPS35
ENSG00000149357	LAMTOR1
ENSG00000151553	FAM160B1
ENSG00000188512	RP1-273G13.2
ENSG00000174442	ZWILCH
ENSG00000133112	TPT1
ENSG00000258373	SLC25A3P2
ENSG00000205609	EIF3CL
ENSG00000227339	THRAP3P1
ENSG00000010671	BTK
ENSG00000275714	HIST1H3A
ENSG00000101333	PLCB4
ENSG00000183048	SLC25A10
ENSG00000111912	NCOA7
ENSG00000159147	DONSON
ENSG00000151287	TEX30
ENSG00000158122	AAED1
ENSG00000081181	ARG2
ENSG00000100138	NHP2L1
ENSG00000185164	NOMO2
ENSG00000214194	LINC00998
ENSG00000160932	LY6E
ENSG00000055208	TAB2
ENSG00000228834	RP11-249L21.4
ENSG00000100994	PYGB
ENSG00000236165	PRADC1P1
ENSG00000137992	DBT
ENSG00000241547	ACTG1P20
ENSG00000132467	UTP3
ENSG00000143878	RHOB
ENSG00000171840	NINJ2
ENSG00000102225	CDK16
ENSG00000093144	ECHDC1
ENSG00000110013	SIAE
ENSG00000143947	RPS27A
ENSG00000074800	ENO1
ENSG00000068831	RASGRP2
ENSG00000130255	RPL36
ENSG00000136929	HEMGN
ENSG00000213406	ANXA2P1
ENSG00000083444	PLOD1
ENSG00000001630	CYP51A1
ENSG00000175166	PSMD2
ENSG00000119535	CSF3R
ENSG00000242670	RP11-601I15.1
ENSG00000074842	MYDGF
ENSG00000280153	RP11-876N24.3
ENSG00000022267	FHL1
ENSG00000238251	RP11-172F4.2
ENSG00000213867	RP11-829H16.2
ENSG00000184208	C22orf46
ENSG00000146842	TMEM209
ENSG00000106804	C5
ENSG00000119596	YLPM1
ENSG00000233588	CYP51A1P2
ENSG00000104904	OAZ1
ENSG00000225093	RPL3P7
ENSG00000154124	OTULIN
ENSG00000148229	POLE3
ENSG00000128951	DUT
ENSG00000149136	SSRP1
ENSG00000278828	HIST1H3H
ENSG00000114315	HES1
ENSG00000163527	STT3B
ENSG00000233846	RP11-307L3.2
ENSG00000097021	ACOT7
ENSG00000142186	SCYL1
ENSG00000106355	LSM5
ENSG00000162441	LZIC
ENSG00000185305	ARL15
ENSG00000184515	BEX5
ENSG00000213478	CFL1P2
ENSG00000075539	FRYL
ENSG00000066027	PPP2R5A
ENSG00000116898	MRPS15
ENSG00000113734	BNIP1
ENSG00000275333	FAM120B
ENSG00000163430	FSTL1
ENSG00000256898	RP11-707G14.8
ENSG00000099622	CIRBP
ENSG00000181924	COA4
ENSG00000117400	MPL
ENSG00000123416	TUBA1B
ENSG00000187147	RNF220
ENSG00000138078	PREPL
ENSG00000259051	HNRNPUP1
ENSG00000100997	ABHD12
ENSG00000126787	DLGAP5
ENSG00000227008	RP3-417G15.1
ENSG00000159210	SNF8
ENSG00000112742	TTK
ENSG00000226752	PSMD5-AS1
ENSG00000135976	ANKRD36
ENSG00000249014	HMGN2P4
ENSG00000223513	ATP6V0E1P2
ENSG00000213942	RP1-102E24.1
ENSG00000251107	PDCD5P2
ENSG00000225338	RPL23AP18
ENSG00000224906	RP1-102E24.9
ENSG00000197324	LRP10
ENSG00000230758	SNAP23P
ENSG00000274110	LAIR1
ENSG00000116675	DNAJC6
ENSG00000095906	NUBP2
ENSG00000183826	BTBD9
ENSG00000093009	CDC45
ENSG00000110848	CD69
ENSG00000185813	PCYT2
ENSG00000179869	ABCA13
ENSG00000101084	C20orf24
ENSG00000131437	KIF3A
ENSG00000128228	SDF2L1
ENSG00000148187	MRRF
ENSG00000215349	MRPL3P1
ENSG00000005469	CROT
ENSG00000171320	ESCO2
ENSG00000100364	KIAA0930
ENSG00000130332	LSM7
ENSG00000105576	TNPO2
ENSG00000282471	IGHJ3
ENSG00000163161	ERCC3
ENSG00000197958	RPL12
ENSG00000105669	COPE
ENSG00000063245	EPN1
ENSG00000145708	CRHBP
ENSG00000130816	DNMT1
ENSG00000247134	RP11-11N9.4
ENSG00000119242	CCDC92
ENSG00000134594	RAB33A
ENSG00000276141	WHAMMP3
[truncated: 3,470 more rows]
