# Supplementary material for: Adaptation to ex vivo culture reduces human hematopoietic stem cell activity independently of the cell cycle
Source: Blood. 2024 May 31;144(7):729–41. doi: 10.1182/blood.2023021426 (PMC7616366; doi:10.1182/blood.2023021426)
Supplement: Supplemental Table 6 [file BLOOD_BLD-2023-021426-mmc5.xlsx]

## Sheet: DEGpatterns_genes
Group_1	Group_6	Group_7	Group_8	Group_9	Group_10	Group_11	Group_12	Group_13	Group_14	Group_15	Group_2	Group_3	Group_4	Group_5
TSPAN6	C1orf112	FUCA2	GCLC	STPG1	CASP10	HS3ST1	ITGA3	BAIAP3	SARM1	ARX	BZRAP1	KMT2E	TNFRSF12A	CELSR3
AASS	NFYA	AOC1	DBNDD1	LUC7L	CFLAR	TTC22	KDM7A	SLC9A3	PLXND1	THSD7A	GAS7	MYLIP	CYTH3	ATP6V0A1
PRICKLE3	LAS1L	MAD1L1	ALS2	UBR2	RBM5	KLC3	IL32	RPS6KA2	CD38	MAPK8IP2	CD4	ST3GAL1	ALOX5	PARP3
NCDN	KRIT1	KLHL13	CAMKK1	BOD1L1	CREBBP	GRM6	MVP	SPEG	ARHGAP33	RANBP9	MATR3	FYN	CHPF2	POLR3E
NFE2L3	LAP3	KDM1A	CCDC109B	SPATA7	IFRD1	KISS1R	DNASE1L1	CELSR1	ACSM3	FAM65C	GRAMD1B	RGPD5	VCAN	PSD
RRP12	SNX11	SKAP2	MSL3	DCUN1D1	MARK4	CLUHP3	SAMD4A	RGS1	AC004381.6	H6PD	PHF20	RNF10	CTNS	ISOC2
AHRR	POLDIP2	POLR2J	CROT	LTBP1	SPAG9	KCP	SH2D2A	MYO15A	PDK2	FOXC1	ARID4A	RB1CC1	SBNO2	LMCD1
ADCK1	AK2	PRKAR2B	ZFX	ZFR	CRY1	CACNA1A	DNAH5	CCDC80	CEACAM21	FSTL3	FBXO42	CCDC28A	SLC9A3R2	TTC38
ZFAT	FKBP4	MPO	RALA	WNK1	IDS	COL6A2	TG	CATSPERG	E2F2	PANX2	PREX2	PRKCH	TRO	UBE2D4
CACNB1	SLC22A16	GCFC2	PHTF2	GPBP1	HIVEP2	WTIP	ELN	EEF1A2	PKD1	APOB	HDAC9	GAB2	LRP6	DLG3
RRP15	HCCS	ITGA2B	TBXA2R	SPEN	AKAP8L	HMCN2	FNIP2	ISM1	PHF7	SFRP1	LETMD1	RNF19A	FERMT2	GMIP
GLI2	DHX33	ALDH3B1	PAF1	SLK	PIK3C2A	SPTBN4	TRAF1	SMAD7	MBTD1	SCN1B	HHAT	ADAM28	SSH1	KCNK6
SLC1A3	CIAPIN1	PRSS21	PAFAH1B1	SEC61A2	MAP4K3	BCL6B	PRDM1	KLF5	ANLN	LRP2BP	ATP9A	FAM214A	TTC39A	RNF215
CDH7	WDR54	KIAA0100	CRAMP1L	SNX13	CALCOCO1	AMN	TMCC3	RELB	TACC3	CEP126	ATP11B	ARAP2	ITPKC	MYL9
ATP8B1	IBTK	TRAPPC6A	CYB561	MPP5	MAP4K5	EVPL	CAMK2B	ELL	HGF	SOX6	TARBP1	RELT	CREM	GRIK5
NUFIP1	ITGAL	MATK	FAM76A	PDE8A	ATP2C1	ATOH8	NCKAP1	COL1A1	DEPDC1	CUL9	LIMCH1	MXD1	TRPS1	LHX6
KIF3C	TMEM98	CD79B	BAZ1B	DHRS9	RUFY3	GPR25	VASH1	SOD3	ZCCHC8	DNAH6	STAG3	CTDP1	RASAL3	TNFSF8
MAPRE3	GGCT	MPND	CD9	RBM7	BIRC3	DSEL	ZFYVE26	OTOF	SCML1	PPP1R12C	RASSF1	DDX3Y	TGFB1	SFXN3
ZNF213	ELAC2	MGST1	BTBD7	FMO4	AGPAT4	FOSL1	PLXNA2	PTCH2	MPHOSPH9	MCF2L	IP6K2	SDK2	ACTA2	NPM3
MMP2	PNPLA4	TRAF3IP3	ABHD5	PAG1	IFNGR1	FAM181B	RFX3	MUC5B	FOXN3	GGT7	PSME4	BCL3	RAB5C	P2RX1
CRLS1	ADIPOR2	NCAPD2	RNF216	NT5C2	POU2F2	CECR6	CXCL2	CASC1	GALC	SBF2	JMJD6	MGAT4A	PMP22	ALDOC
ZNF343	CCDC124	UTP18	LARS2	USP33	IKZF2	COL27A1	TCF7	SGIP1	TM7SF3	PCDH8	RPS6KA6	AFF4	ELK3	GLRB
ESF1	RPUSD1	PPP5C	PLAUR	RSBN1	FAM13B	ARF1P2	EBF4	TNFAIP3	ANKRD44	DMRTA2	FRY	RBMS2	STX2	PEX7
RBBP9	DNAJC11	TYROBP	PGM3	WDFY1	ARHGAP31	RPL18P11	KCNH4	EGR1	MYLK	NFKBIE	FOSL2	FGFR1	ICK	PODXL2
NDUFB2	NADK	MBTPS2	RWDD2A	ADD1	UBA6	UBA52P6	SEMA6A	INHBA	PRKCZ	ZNF462	BAZ2A	STK17B	ACVR1	LEPR
PUS7	ADAM22	EHD3	PRDM11	KIF4A	MAP2K3	RPL27AP	DFNB31	FOSB	ROGDI	RNF207	SMARCA2	YTHDC1	IL1R1	MAN1C1
CD200	MED24	POLR3B	SPAST	CMTM6	TBC1D23	MTMR9LP	MMP9	KLF2	PDK3	ZNF276	SESN1	ERO1LB	CYSTM1	KPTN
KCTD17	POMT2	DDX11	GCLM	TYRO3	TRIO	RP11-235D19.2	MAP1LC3A	ADCY4	GRIPAP1	FAM160B2	ULK2	NECAP1	KIAA1191	NKX2-3
ARFRP1	METTL13	WAS	EHD2	SEC22C	PHLPP2	RP4-796I17.5	NDFIP2	SYT5	TCOF1	GRIN2C	MECOM	YPEL3	BATF3	AKAP1
ZC3H12B	DYRK4	XYLT2	RRAGD	WAC	OFD1	RPS4XP16	PLAT	DOCK6	TFRC	CCDC42	GRAMD1A	NLRP1	RRAS	KIAA0087
SYTL4	IFFO1	CHDH	FAS	RAB18	WDR37	RPS12P26	PPP1R13L	KCNC3	MARK2	FCMR	ARHGAP4	SORBS1	HSPA2	CCDC91
MAZ	STAB1	CXorf56	BRD9	ARHGAP5	ZNF800	ERCC6	IL4I1	KL	HMMR	ZC3H12A	IRAK3	LRP5L	CHAC1	BCAS4
IL21R	ZNF200	RUNX3	SNX1	SEC23A	TNFRSF9	FTH1P20	EBI3	BEX1	TMEM38A	ASPG	IKZF5	PIK3IP1	RHBDF2	HS3ST3B1
SLC30A4	LYPLA2	MRE11A	VCL	DIDO1	ARID4B	RP11-570G20.1	CLIP3	ERMN	SELO	MN1	JAK2	SLC8A3	PLVAP	METTL25
TUSC3	APBA3	DERA	ADSS	STAG2	KIF1B	AC073325.2	TFPI2	KLF4	TMEM131	PDGFD	TPTEP1	PPP1R16B	MAP1S	SMO
TRMT1	MKS1	TYMP	ZFYVE16	STX4	TAB2	RP11-58A11.2	STX1A	LMBR1L	ACACB	PRR15	EP300	ARHGEF7	AKAP12	SLC27A1
CCDC130	WIZ	TOMM34	FAM65A	TRIP4	GINM1	SAP18P3	USP42	ACTA1	MBNL3	MEX3C	ABHD4	ZNF821	PDLIM4	PCED1A
POLR2I	BRCA1	MIPEP	MED17	DOT1L	KMT2C	RPL35AP35	GLIS3	PPFIA4	APBB1IP	GRIN1	PPM1A	HERC1	IL15RA	CTIF
CACTIN	UBR7	VRK2	LCP2	CBLL1	RC3H2	RPL3P9	CCL2	NFKBIZ	FBLN1	GRINA	GMEB2	RIPK2	NHSL1	TMEM241
LPPR2	MAN2B2	HMGB3	CTNNA1	FKBP14	ZC3H11A	RPL34P33	KRT18	CREB5	OSBPL6	RPS12P23	PLCB4	SNX16	TM6SF1	DZIP1
AGFG2	SLC25A39	FUT8	GPM6B	BCL7B	CDK17	RPL5P12	DUSP16	CACNA1B	TNS1	ATG9B	OXT	ARRDC2	RPS6KC1	VILL
AEBP1	RNF14	SH3YL1	MAP4	ARHGAP21	SLC2A3	RP11-285F7.2	DSE	HMGA2	NDC80	ADRA2C	ZNF516	WASL	FAM129B	RSAD1
MPDZ	POLA2	FAM136A	NEDD4L	DHX40	ST3GAL6	CTD-2313D3.1	ITK	NR3C2	PHLPP1	ZNF781	ADNP2	TLE4	CASP5	GARNL3
CCNJ	CAPN1	RFC1	FAM160A2	CLCN3	CALCRL	CTD-3214H19.12	HES1	POU4F1	FYB	DLGAP2	SMCHD1	GATA3	THBS1	IL18BP
PALD1	COX15	GEMIN8	MCF2L2	KLHL5	PKN2		APC2	JAKMIP1	MAP3K4	CARD11	RNF125	TBC1D12	CYP1B1	CGREF1
AC016292.3	ZMYND11	TSPAN17	SDCCAG8	CNOT2	SLC9A7		CLIP4	NR4A2	P2RX7	L1CAM	CDADC1	HDAC5	CH25H	NAAA
NFKB1	SLC38A5	R3HDM1	SYNE2	SPSB2	ATXN3		QPCT	RABGEF1	DZANK1	VTRNA1-3	CLN5	AREG	DUSP6	IGF1R
GAR1	WWTR1	HEXB	FAM168A	SUDS3	ATG2B		AKT3	SKI	KDM2B	PDCD4-AS1	AKT2	SH3D19	LPAR6	GCSH
UFSP2	TTC27	MCUR1	TRAF3IP2	STK38	ARFGEF1		SGK1	ACTC1	OAS1	NOTCH4	HNRNPUL1	NCOA7	SMAD4	CBX4
HTATIP2	ZNF582	RAD51	SOAT1	PHACTR1	SP100		TNFSF11	BTG2	ZNF302	MIR30A	FZR1	PPARD	MOB3C	FKBP10
ZPR1	ZFP64	POLQ	ATG5	ZNF451	ROCK1		TSHZ3	ABCG1	RCOR1	IGHG4	DENND3	TRIM38	MALL	SAMD1
PRDM4	AQR	THOC3	ATP2B4	ACAP2	MEF2A		ACVR1C	IER2	SEL1L3	IGHG2	PTPRS	PDE4D	ARID5B	WDTC1
ENO2	NLRP2	AKR7A2	YBX3	BBX	OTUD5		SNX21	GRASP	HAUS4	IGHG1	CAPS	XRN1	SLC7A11	PTPRF
UST	ZDHHC6	ANAPC4	STYK1	TTL	DAPP1		PMEPA1	DHRS3	AGO1	IGHG3	NAMPT	CBLB	SAV1	EFNA3
SAYSD1	RNH1	PHPT1	OGFR	PIKFYVE	ATP2B1		CDKN1A	PBXIP1	DPYSL2	RP11-134K1.2	HOXA5	KLHL24	ZNF773	PSEN2
TREML2	AKAP11	MRPS24	MON2	DOCK7	FBXW11		MAX	SPRY1	CECR1	RPL36AP48	CPED1	COQ10B	IFIT5	LPP
EPM2A	GLRX2	SPHK2	APPBP2	MAP7D1	KDM5A		USP6	ADGRV1	SUCO	CTC-398G3.2	C10orf54	ID2	PRDM8	PAM
HMGCS1	TBPL1	ASUN	HAGH	MREG	PTGS2		MLLT4	NFIL3	TBC1D2	RPL21P75	MAP3K8	MEF2D	CMIP	CABLES2
GNPDA1	ARNTL2	TMEM161A	CASP8	LRMP	IGF2BP2		ZSWIM6	OTUD1	SMIM24	LTB4R	PBLD	GADD45A	CC2D1B	WDR17
TRIM23	SLC39A9	LPAR2	HIPK2	CTNNAL1	SLC24A1		HELZ2	RIMKLB	ZNF184	RP11-256K7.1	SMURF2	RGS2	GRAMD3	MIPOL1
DBN1	TFB1M	PMS1	ANKS1A	ATAD2B	ZZEF1		GFPT2	LDHD	FAM21A	FOXI3	HLF	RP11-268J15.5	B3GNT7	PXYLP1
GBE1	NUP160	NTHL1	MAP2K4	ZFP30	FRYL		RARA	KIFC2	MAST3	TPT1P6	KLF3	ETV3	RP11-66N24.4	TYSND1
CISH	CENPQ	WDR18	FAM107B	TARDBP	TM9SF3		KDM6B	BEST1	KLHL22	RPL15P20	ZBTB16	KDM5B	MYO1E	CNNM4
RRP9	TSSC1	MCM10	DIP2B	PDS5A	NFKB2		IRAK2	LRP1B	DERL3	RP11-334L9.1	MTRF1L	PTBP2	ACE	ZNF333
FN1	PNPLA6	ASPM	SPI1	TMEM156	NAALAD2		TMEM2	RGPD8	GTPBP1	ZNF579	CD83	KLF7	SGCB	GFI1
MOB4	ALG1	CD84	MSANTD3	ZNF644	N4BP2		SLC9A5	ADRA1B	SUN2	RP3-323K23.3	ADGRG6	NR4A3	CDC42EP3	GPR155
HSPE1	ABCF2	ISOC1	PFKP	NT5C3A	EDN1		LMO7	TANC2	HMGXB4	ACTBP8	BNIP1	CSF3R	TIPARP	TRIM46
IL18R1	SLC4A7	IARS2	PHKA1	RAP2C	ITCH		DNAJB5	JUNB	CBX7	INHBA-AS1	AMOTL2	DLST	APBB2	GLB1L
PNO1	PEX3	IDH3G	TNFRSF1A	B9D2	STX7		GCM1	PTGER4	VCPKMT	RP11-380G5.2	SLC25A36	HOXB3	SGMS2	CPA3
TRIM62	DEPDC1B	PRR11	METTL22	ATP8A1	RAB21		IER3	WDR49	GSTZ1	INE1	FRMD4B	EPC1	ELOVL7	TLR3
EBNA1BP2	DAPK2	ATP11A	DHX8	GPCPD1	AP4E1		CPEB2	CLEC14A	RIN3	CROCCP1	WDR48	RNF11	TMEM200A	KIAA1161
UCHL3	TUBG2	CECR5	TFE3	RALY	MAGI3		DUOX1	UMODL1	C14orf93	ELFN1	DNAH1	NECAB1	SLC13A4	ANKS6
GOT1	RPL26L1	IKBKAP	INPP5A	UBR4	MEF2C		SPTBN5	RPS3AP5	PCIF1	FTOP1	GPR75-ASB3	NR4A1	C9orf84	INPPL1
TNFRSF8	NSUN2	NDST1	KIF2A	HIP1	KAT6A		PELI2	SERTAD2	ABHD12	TEX41	PDE1A	MXD4	HDX	ZNF503
PILRB	MFAP3	EIF2B3	MAST4	ARPP19	CYLD		BCL2A1	ADGRB1	SLA2	SLC8A1-AS1	STK16	RUNX2	UBTD1	C16orf45
GTDC1	MRI1	RAD18	RAB27A	PALLD	CHMP2B		MESDC1	HHIPL1	PABPC1L	RP1-228H13.1	PRKD3	ATG14	SLC39A13	INO80E
ZMIZ2	METTL1	ARHGAP10	PHRF1	KIF1C	ATRX		ITGAX	GALR2	TCFL5	RP11-378J18.6	AMPD2	KDM4B	ANKDD1A	HIC2
KIAA1549	PI4K2B	ADGRL1	AP3M2	ATG4D	ABCB1		KIFC3	GBP6	CHRDL1	UBBP1	ARHGEF2	ZFP36	CSNK1G1	ZNF32
NDUFAF4	EDC4	PTPN18	OSBPL3	CAPN7	SMOX		TPGS1	HIST2H2BE	PIM2	RP3-428A13.1	PRDM2	APOL3	RAB3B	RAC3
MSTO1	RAI14	ALDH3A2	NCK2	INADL	ICAM1		ADAMTS10	IER5L	MGRN1	AC021188.4	PHTF1	CDKN2D	TCAF2	AVEN
EML2	SPDL1	SMC1A	WBSCR22	KIDINS220	PLEKHG2		FHAD1	CACNA1H	PARD6A	LINC00574	RLF	LDLR	PRKCE	FAXDC2
FGD3	STAU2	SCARB1	UBE2D1	ARHGAP32	OSBPL8		CTTNBP2NL	HIST1H2BK	CTSH	RP11-313D6.3	PHF3	PVRL2	GRIK1	CDH2
F2RL3	RTN4R	MCM2	STK10	FHOD1	TOX4		ARL8A	PIM3	CEP152	SEMA3F-AS1	FOXO3	SNX9	MCC	INSR
HDHD1	INPP4A	MRPS34	PICALM	RNASEL	LRRFIP2		MYO10	ZNF521	SPG11	AC093716.1	FAM47E-STBD1	JUND	TMEM51	GATM
STARD8	THAP3	ATP2A3	SCARF1	ARPC5L	BTAF1		RNF145	RNU5F-1	NIPAL2	RPL5P9	KLF12	PNPLA7	TVP23B	ADCK5
ACTN4	AIFM2	MGLL	EIF4G3	ENPP2	HIVEP1		VIP	U8	NCALD	TAS2R39	AFTPH	RLIM	GNG12	C11orf80
UTP3	AP2S1	BCS1L	GTSE1	DENND4C	CDC34		FAM124A	U3	UBR5	ANKRD44-IT1	IFIT2	NR1H2	NBEA	TNK1
NIP7	C12orf4	LMAN1	RASAL2	SSFA2	GADD45B		NPAS3	RN7SKP36	HNRNPL	CBX1P3	PYROXD2	OSER1	ADCY6	SLC29A2
DPH2	WWC3	HACD3	FNDC3B	BMP2K	SLC35E4		SETBP1	RNVU1-6	PLD3	AC097523.3	MXI1	RARRES3	ZDHHC21	PTDSS2
RFXAP	NOP16	TXK	BCAP29	SCARB2	CYTH4		FBXO32	RN7SK	NUMBL	RP11-407P2.1	AVPI1	ZFC3H1	SPHK1	ZNF77
GNG5P2	MRPS10	MOCOS	MKRN2	AEBP2	HMOX1		FCHO2	HIST2H2AA3	CEACAM4	GUSBP2	EPHX2	GCC2	SYNE3	HSF5
COX16	FAM120A	PLD1	DGKD	GIT2	MTMR3		RBPMS	RING1	MEGF8	RP11-529G21.3	FAM117A	RPL13AP25	PTRF	CPNE7
SLC43A3	RCN1	WDR62	DYNC1I2	LNX2	TNRC6B		TSPAN18	HLA-F	CLEC11A	RPL9P28	ZMYM2	CALCOCO2	PVRL3	SCRIB
RNFT2	RFC2	EXOSC7	UBE2A	NAA30	FAM118A		DUSP2	ZBTB10	RAB3D	RPL5P29	CXCR4	FAM8A1	ZHX2	TMEM45A
RCBTB2	CLPTM1L	MCM6	CST7	UBE2Q2	BRD1		ELK4	RPS3AP47	PIK3CG	RPL5P3	RPL21	CIR1	ZBTB7A	GPR135
TTC5	HERPUD1	UNG	ACER3	NCOA2	KHNYN		SCUBE1	RNVU1-15	EPHB6	CTD-2086L14.1	RBBP6	SECISBP2L	SNX18	TNRC18
SCN2A	MRTO4	SLC46A1	UBE2K	ABHD2	SOS2		TCHH	U3	ANKMY2	RPL13AP23	ADCK4	RASGEF1B	CELF2-AS1	LDOC1
BIN1	NNAT	TPD52	PIK3C3	MCTP2	RPS6KA5		PGLYRP2	RPL31P11	GIMAP2	RPS18P13	FAM124B	GABARAPL1	NEB	PAQR7
MYC	LY75	UBE2T	TULP3	FURIN	TRIP11		ADAMTS9	RP11-355O1.7	MEGF9	AOX2P	BTN2A2	N4BP2L1	UPP1	CTC-512J14.7
TRIM54	OPN3	SNRPA	SYNJ2	ARHGAP17	TRPC4AP		CXCL3	EEF1A1P16	C5	RP11-113C12.2	HIST1H1D	VPS37B	ACTRT3	CCSER1
PLCE1	C4orf27	EXOSC5	GNB1	TNFRSF11A	CDS2		BSN	RP1-102E24.1	LZTS2	RPL12P33	IRF1	RERE	SOCS3	TMEM121
COX17	IL17RB	MCCC1	CEACAM1	CAPN10	ANKRD12		AQP3	RPS4XP1	SH3PXD2A	CTD-2260A17.2	PPDPF	RHOB	DNAH17	GP1BA
SEMA7A	RIOK2	FKBP7	DNM2	BCL10	RIOK3		TCP11L2	AC005562.1	DHX58	RP11-39C10.1	PZP	SPOPL	DCUN1D3	DNAH14
PEX5	YIPF1	PAFAH1B3	CRYBG3	DCAF6	ABCD1		SMAD3	LACTBL1	MANBA	RP11-113I22.1	HELB	CSRNP1	IL1RAP	PTCH1
CYP1A1	NDC1	KIF22	CNOT4	MLK4	ELF4		SERTAD3	RPL10P1	ACCS	SCARNA9	THEMIS2	LRIG1	AKAP17A	TPCN1
SCAMP2	PARP12	PGM1	PSEN1	LBR	EMD		AXL	RNU2-38P	PITPNM1	RP11-676F20.2	ANKHD1	TNIP1	FAM19A2	TTC24
TGFB1I1	ALDH18A1	HSPB11	DLGAP4	AMMECR1L	STK24		SEMA6B	EEF1A1P8	TCIRG1	A2MP1	MTSS1L	PNRC1	F5	RP3-391O22.3
DEF8	GATB	IL12RB2	ARG2	KIAA0226	FLT1		DDIT4	DAZAP2P1	CHKA	SALL3	RIN2	CASK	RP5-961K14.2	SUPT3H
RAB40B	DNAJC25	GEMIN5	ZNF510	CENPC	NFAT5		MOBP	RP11-343H5.4	PPM1H	CTD-2341M24.1	RBM38	KDM6A	GDI1	ZNF239
CTB-55O6.8	SPAG4	BCKDHB	NFE2L1	FGD2	BMF		RHOH	CTD-2290C23.1	FOXM1	RP11-161M6.2	ZMYM5	ADHFE1	ZNF155	EME2
C1orf216	MRPS35	ITGAE	ERC1	ZC3HAV1L	NDRG1		ACTBL2	RP11-564A8.4	CDK2AP1	RP11-830F9.7	EPSTI1	FOXO1	RAB12	VPS13A
HSPG2	ZNF112	TDRD3	ZNF264	RPL7	SPAG1		CXCL10	RP11-234N17.1	C2CD5	ACTBP9	TSPAN2	CRIM1	DNAJA1P3	RPS6KL1
POGK	POLD1	OXCT1	REST	AUH	PPP2CB		CXCL11	AC140076.1	MAPK14	CTD-2528L19.3	CABLES1	ANK3	RP11-30P6.1	C20orf203
SDHC	U2AF2	SLC27A5	TXLNA	INPP5E	PLIN3		CXCL8	UBBP2	MED23	ARHGAP19-SLIT1	ANKRD36	MFSD6	SFPQP1	HLA-DOA
PFDN2	ZNF275	AGBL5	RAB10	MKI67	GLTSCR2		TPT1-AS1	AC015971.2	VNN2	RP11-797A18.6	KAT7	DST	DAP3P1	DXO
RABL2A	SLC12A2	AKR1B1	WDR47	ADM	CYTH2		KSR2	AC004837.5	GLTSCR1L	RP11-417P24.1	CD72	JMY	SUB1P1	GABBR1
CTDSP1	ABCA7	ORC1	SLC25A24	DIXDC1	HAMP		SPSB1	RP11-574F21.2	FAM46A	MMP28	TMEM8B	SLC25A27	MYL12BP2	STAG3L1
DGKQ	FAR2	MGST2	ATG16L1	IPMK	LSR		SLC2A14	XIST	KIF20A	CTB-13F3.1	CAPN11	CHD1	RAB11FIP1P1	HERC2P9
RPL7L1	AP3D1	POMGNT1	NLK	ZNF547	ITGB8		CMB9-22P13.1	RP1-225E12.2	LOX	RP11-7F17.8	FXYD6	PDE1C	LAMTOR3P1	ZCWPW2
TATDN1	OAT	LPCAT2	PGS1	TCTEX1D1	HBP1		SPERT	RP1-40G4P.1	RNF130	RP11-193E15.4	IFI44L	KLF10	MYL8P	TRBJ2-2P
CBWD5	WDR3	L2HGDH	C20orf194	ZNF117	TAX1BP1		DENND4A	RPL31P7	ERGIC1		RGS3	CFAP70	GS1-115G20.1	TRBJ2-3
GSN	YBX1	GMCL1	PXN	BCL2L11	CHN2		RP1-146I3.1	FTH1P1	SMC4		MTMR6	WHAMM	AP000695.6	RP11-393N4.2
GBGT1	TIE1	PIR	GPATCH2L	CCDC174	DDX58		LY6H	RPL3P12	CEP70		MBNL2	FGF18	AC007246.3	AC004386.4
SURF6	ZNRD1	ALG6	SPTLC1	C1orf27	RAPGEF1		HIC1	EEF1A1P14	ABHD14B		FBLN5	FAM122C	PPP1R2P3	RP11-713C19.2
MPZL2	GOLGA5	EDEM2	PDCD7	ST3GAL2	DNMBP		MLF1	TMEM238	ZAP70		TOB1	FBRS	CYP1B1-AS1	LCAT
HNMT	TRMT11	TPX2	GOLGA3	TAB3	TNKS2		PLEC	RP11-389O22.4	ST3GAL5		TMC6	SLC37A3	PRKAR1AP	C1QBPP2
SLC25A4	FECH	SLC4A11	TNRC6A	CDC25C	MED13		DTX3	RPL5P10	ALMS1		PMAIP1	SHROOM4	MIR155HG	AC092798.2
RASGRP3	ACSL4	CPXM1	DTX2	SPATA2	RASD1		ABCA13	RPL13AP6	CEP104		PRDM16	BSDC1	PPP1R11P1	NPM1P6
SRP19	FTSJ1	ERP29	ANGPT2	SV2A	CYTH1		MTURN	RP11-761N21.2	CD48		MCL1	ZER1	RP4-742J24.2	RP11-568J23.1
INO80C	TTC7A	BIRC5	TINF2	UBR1	IFT20		S1PR5	AC116366.6	GBP3		SDE2	CRTC2	RGL2	NPM1P24
ANKH	NUP133	BLVRB	RFFL	ZNF230	SUPT6H		SMG1P3	AL162151.3	NEK2		ETNK2	SPSB3	S100A11P1	NPM1P12
NIFK	KCNAB2	TFAP4	GPATCH2	ADAR	CHIC2		SGSH	AC007161.5	CENPF		AFF3	GBP4	RPL36AP21	XXbac-B562F10.11
KDM8	GAL	SPG21	UPRT	NXF1	ELF2		KCNJ14	AC016712.2	STK11		OSBPL10	ATF3	RPL7P49	SEPW1P
FMNL2	NEDD4	GNPTG	NANS	RBM15	KLHL2		CRIP2	KRT18P16	KIF14		SETD7	IER5	AC005062.2	AC093850.1
AC007383.6	GNB5	FH	BRPF3	NOSTRIN	RAPGEF2		SOX1	RPS2P7	AKAP7		NAF1	RYBP	CKMT2-AS1	RP3-375P9.2
CCDC24	UFD1L	ORC6	ITPR3	SENP2	FNBP4		CAMK1D	RP11-175B9.3	RAB32		PLK2	CCNL1	YJEFN3	RP11-2J18.1
PTGIR	ASNS	WDR76	PCSK5	FAM198B	C11orf63		A3GALT2	RPS3AP12	ALDH6A1		PIK3R1	PLB1	CSNK1A1P3	NPM1P37
ATAD3B	CFAP20	PHGDH	MYO9B	SERINC5	PPP6R3		BEX5	RP3-423B22.5	IFIT3		SCML4	EMCN	RP11-529H22.1	RP11-467L13.5
MPZL3	TRIP13	CLSPN	PALM	TMEM67	PANX1		SEMA4B	RPL9P7	IQSEC3		ZNF711	RICTOR	RP11-61L23.2	ATP5C1P1
MFSD12	HLTF	UNC13D	BCL2L13	NEMF	IL10RA		IL3RA	RP4-800G7.1	CLU		C9orf72	TP53INP1	OSBPL9P3	RP11-756G12.1
LRP5	CYBRD1	CDC45	GGT5	METTL3	BIRC2		IRF7	RP11-587D21.1	PTK2B		TCF7L2	GKAP1	RP11-504G3.4	AC006509.7
ATXN7L2	PDCD2	XYLB	SPECC1L	TC2N	NUP98		IRS2	AMY2B	ECHDC2		ITPRIP	ARHGEF40	LIMS3	AL590762.6
MRPS18C	ACTN1	CDC6	MAPK1	GPT2	UHRF1BP1L		CEACAM19	CTD-2061E19.1	PSPC1		MPP7	APBB1	CTD-2014B16.1	MINOS1P3
POGLUT1	HSD17B10	AAAS	TRIOBP	RAB8B	ING4		MIR22HG	RP11-941H19.1	KIF18A		KIAA1328	ST5	MYL12BP1	RP5-854E16.2
ATP1A1	TRNT1	MSH2	MICALL1	DEPDC4	FGFR1OP2		NANOS3	RP11-100N21.1	TNFSF10		TMEM263	KIAA0430	SUB1P3	YBX1P1
KRTCAP2	DERL2	PTGS1	KDELR3	FAM227B	SERINC1		SERTAD1	CTD-2015H6.2	ZNF639		BTBD11	MTMR10	DLGAP1-AS2	PSME2P2
STK36	AP1M1	CWF19L1	SBF1	USP54	SOD2		PGAP1	RPS4XP14	GPSM2		FAM160B1	TBC1D16	TVP23CP2	AC005740.3
ABHD6	PVR	TMEM14A	PACSIN2	HDGFRP3	HECA		PELI1	RPL5P17	FLT3		ZNF827	IRGQ	RP11-866E20.1	AC007237.2
UVSSA	NLE1	CDC7	RBFOX2	AP1G1	PHF1		PDGFA	RPS24P17	CD244		AC093838.4	NFKBID	RP11-358B23.1	AC108059.4
SAP30	VDAC1P1	SCD	ATP6V1D	SP2	COL4A3BP		DNAH10	RPS2P24	ZC3H7A		ZNF256	ADAM9	LIN37	HMGN1P37
STARD4	NSF	H2AFY2	DAAM1	ZNF91	ARRDC3		RNU6-60P	RPL5P24	PQLC1		PLEKHG4B	TET2	RP4-569M23.5	PNPT1P1
SLC6A18	EED	TECR	ALKBH1	PBK	NR3C1		HLA-G	RP11-278L15.6	CIT		DGKE	CA5B	RP11-344N10.5	RP4-725G10.3
LEAP2	DPP8	DDTL	SUSD6	TCTN2	DPYSL3		SMG1P2	EEF1A1P4	ARHGAP9		ROBO4	TAPT1	RP11-467L13.7	HSPB1P2
SAMD3	TIPIN	PPM1F	PCNX	ZBTB49	CSNK1A1		ARRDC5	RP11-727A23.5	SPATS2		OBSCN	CSGALNACT2	RP5-1039K5.19	PHBP4
KIAA1958	NUP37	SLC25A1	SRP54	PPIC	BCL6		ZNF316	INSL3	SLC36A1		LONRF1	KBTBD2	LINC00921	RPL4P3
SLC18A2	ACAT1	SH3BP1	TM9SF1	SPNS1	NPHP3		ONECUT3	AC195454.1	OBSL1		JAM2	JMJD1C	RP11-278L15.7	PTMAP4
TTC7B	TIMM21	GCAT	DNAJC5	MT1E	USP9Y		HLA-H	RP11-166J22.1	ENKD1		AK9	ZNF554		RP11-495P10.1
ZNF202	SART3	CENPM	KIF3B	SYAP1	INO80D		YWHAZP5	RP11-417F21.1	HMGB1P1		ZSCAN12	MALT1		AC009501.4
TRIM44	MLH1	TIMP3	SNTA1	TLN2	CYTIP		CTB-47B8.5	RAB5CP2	CHD6		STARD9	TNKS		AC012354.8
FAM86GP	SPAG5	TTLL1	RPRD1B	PAIP1	RTN4		FTH1P3	IGHVIII-67-4	PAIP2B		ZBTB8A	ZBTB21		LDHBP1
HSBP1P2	GPATCH1	NEFH	CHMP4B	ZNF621	USP34		EIF1P7	RP11-90E9.1	TBCC		DEDD2	MOB1B		ATP5G1P7
FAM96B	CTTNBP2	MCM5	USP14	TNFRSF10C	AAK1		RPL3P6	RP11-658F2.8	KCNK17		U2AF1L4	JUP		AHCYP4
NKX3-1	IL4R	ARSA	TBL1X	KLHL15	RNF19B		KRT18P17	DIO3OS	LRRC29		MEGF6	PHC3		AC092835.2
TUBA1C	POLD3	TTLL12	ALG13	SLC16A13	SWT1		KRT18P33	RP11-27M9.1	MT2A		CNST	RBM4		BIN2P1
E2F6	SLC25A43	SAMM50	XIAP	CEP135	ID3		RPS15AP1	EEF1A1P22	C17orf53		WDR26	CTSF		EIF5AP4
AR	TIGAR	FOXRED2	PLP2	ATG13	TNFSF4		EEF1A1P29	CTC-527H23.1	SLC25A35		REL	LEMD3		HNRNPDLP2
ZNF354A	MKNK1	KIAA0930	PLS3	LYSMD3	STX12		YWHAZP6	ACTG1P16	SLC2A4RG		DCAF16	DENND6A		RP11-480I12.2
RP11-220D10.1	KEAP1	NCF4	SMARCA1	YES1	CAMSAP2		RP13-104F24.2	SCRT1	MCM8		ATXN7	DDIT3		HSPB1P1
BOLA2B	SLC35C2	MLC1	SLC35A2	GCNT4	SPP1		WI2-1896O14.1	RP11-196G18.22	IGFLR1		MTHFD2L	MCTP1		AC091633.2
ZNF16	KIAA0020	CTSG	FGD1	ARIH2	ELL2		TPT1P4	KRT18P18	THRA		IGF2BP2-AS1	B3GNT5		UQCRHP2
GPR27	CPOX	POLE2	RGCC	SH2B1	UBE2B		RP11-465B22.3	UBBP4	CFP		SYTL3	METRNL		RP11-274E7.2
MSANTD4	RBL1	CDKN3	INTS6	TAF7	KLF9		RP11-40C6.2	SNORD3A	DLGAP5		LMTK2	LINC00982		RP11-59K5.1
NDUFA3	JMJD4	TMED8	LYRM1	CDC42EP4	ZNF410		RP11-211G3.2	RNU4ATAC	CHTF18		OXR1	ULK1		AC007560.1
MORN4	WDR70	ITPK1	N4BP1	PDXDC1	GNA13		MEG9	SNORD3B-1	RIBC2		CCDC171	NECAP1P1		PRKAG2-AS1
BCL2L1	STRADB	MTHFD1	POLR2C	PCGF5	KANSL1		AC007319.1	CCDC177	CALML4		FBXO33	MAF		RPL4P1
MRPL52	ME2	VRK1	NDRG4	YOD1	HOXB5		RP11-439L18.2	CTD-2192J16.22	LRRC6		KLHDC2	PER1		RP11-278L15.3
SNX32	XPO1	RABGGTA	SLC38A7	HKR1	PLEKHG1		RP11-415J8.3	RNU12	CCNT1		PDZD8	SAMD4B		CTD-2349P21.1
CCDC106	TNPO1	PLTP	SLC7A6	ZNF708	DUSP4		HLA-S	RP11-372K14.2	PARP2		ARL5B	RP11-756P10.3		UBA52P3
HEG1	PLOD1	GSS	MLYCD	SPACA6P	PIK3CA		TRAF6P1	RP3-467N11.2	MIS18BP1		FRS2	HIST1H2AC		UBA52P5
LIG4	PPIE	MYBL2	FBXO31	C16orf72	ODF2L		ACTG1P12	AC015849.14	ARHGEF6		RIC3	HIST1H2BC		RPS6P21
CNTNAP2	ZMPSTE24	NDRG3	LACTB	ASB7	ARL4A		SLC9A7P1	YPEL5P2	CDKN1C		ZMAT1	SSTR2		CACNA1C-AS1
EIF3KP1	STARD7	SLC17A9	EHD4	MEX3B	PLAU		RP11-556E13.1	LINC00936	PHF10		MFAP4	SHISA2		COX5BP1
TOMM5	CAD	C20orf27	TMEM87A	FAM46C	MED13L		SPTLC1P1	HIST2H2AA4	FAM98C		TK2	RP11-69E11.4		RP11-206P5.2
CTDNEP1	BCORL1	CDC25B	VPS18	SETD8	RASSF8		AC093142.2	RP5-1068E13.7	STK33		ATF7IP2	RP3-341D10.1		RP11-485M7.1
B3GALT6	AK6	SAMHD1	CSPP1	SMTN	OPTN		RPL10P3	RP11-386I14.4	TRPM4		EVA1C	EPGN		BIN2P2
C8orf59	SEH1L	JAG1	BRF2	PTP4A2	BAZ2B		HLA-K	U2	LSP1		ZNF528	UTY		RP11-815N9.2
ACOT4	RAD54L	E2F1	ZC2HC1A	YTHDF3	NCOA3		AL132709.1	HIST1H2BG	POMT1		LTBP3	PPP1R2		RP11-524L6.3
CACYBPP2	MAST2	PXMP4	IL7	GPATCH8	RAB22A		RP13-15M17.1	CH507-42P11.8	SYNE1		MAP4K2	TSPYL2		RP11-478C6.4
CENPBD1	DIMT1	AHCY	NFKBIB	ZNF669	PPP4R1L		DYNLT3P1	HIST1H4I	LILRB2		HOOK3	MAML2		CHCHD10
STAP2	IPO11	FAM83D	CLPTM1	WASF4P	ATXN1		RPS27AP2	SRCIN1	NINJ1		IRF2BP2	PDE4B		GLI4
ZNF354B	EIF2AK1	PIGU	PLEKHJ1	ZNF600	LRRFIP1		RPL34P27	RP11-35O15.2	FMO5		HIST1H1E	MAFF		RP11-889L3.4
EXOSC4	EPDR1	RBFA	MED26	PNRC2	AHNAK		ACTBP12	Metazoa_SRP	SNRPA1		LDLRAD4	UBALD2		FAM86HP
FIZ1	SEPHS1	POLA1	DYRK1B	HIATL2	CD70		RPS2P48		FBXW9		SEMA4C	RBM11		HOXA-AS2
HIGD1A	MRPL28	NXT2	ZNF175	TTC30B	SH2D3A		TPT1P1		PRKAA1		AFAP1L2	RGPD2		HSPD1P2
PJA1	HBQ1	MCTS2P	ZNF85	ERI2	SDCBP2		AP000936.1		XAF1		LDB2	BRWD1		RP11-592H6.3
PHLDA2	LAT2	PRPS2	IQCE	ZNF100	AGO3		PPP1R2P1		FLOT2		REPS2	EVI2B		RPL41P2
LCK	ALG9	AMMECR1	CYP3A5	ZNF763	KLC1		AC010240.2		ARHGEF11		ADPRM	LRRC70		RP11-169D4.2
ZNF662	BAX	SUV39H1	AHR	PSMD12	CCR7		HLA-W		MTL5		GPRC5C	UBE2H		PHBP18
TRMT12	OGFOD1	UBL4A	TMEM176B	ZNF98	EVI2A		CTA-276O3.4		HMGB1P5		MZB1	EEF1GP1		RP11-43D4.2
CBX6	ERGIC2	CD99L2	PRKAG2	ZNF517	RAP1B		AC093106.4		DSTYK		RAB33B	PTAR1		DNM1P47
PRKX	AURKA	PCYT1B	YKT6	ADARB1	PMS2P3		RPL34P34		BTBD2		C1QTNF4	UBE2Q2P1		RP11-382N13.3
CMSS1	COQ9	PORCN	LIMK1	ZNF624	RBM48		RPL31P63		SLC2A11		RAB37	GTF2IRD2		CTA-445C9.14
ARL15	ATRN	CAB39L	FSD1L	ZNF273	DNAJB9		AC104978.1		MICAL2		KDM2A	CD55		UBE2FP2
ZNF696	TESC	UGGT2	TGFBR1	ZNF876P	TWSG1		RPL34P31		GSTM1		GTF2IRD2B	ZNF34		VPS9D1-AS1
RP4-592A1.2	SNX5	NUP93	SUSD1	ATL1	TTBK2		RPL34P18		VAV3		ANKRD36C	TCF4		RP11-356I18.1
LAMP1	GCN1L1	CENPT	ENG	UBE2J1	FAM63B		RP11-48B14.1		PSRC1		RP11-209A2.1	FAM3C		TAPT1-AS1
ZNF566	TRMT6	DHODH	DOCK8	PRRC2A	PHF20L1		HLA-L		PTPN22		NR1D2	SSPO		BAHCC1
KRT10	FUS	CCDC113	CREB3	C1RL-AS1	SEC14L1		RP11-29H23.5		TRIM45		ABO	ZNF44		NDUFB8P2
KTN1-AS1	CDIP1	NME3	PLEKHA1	MT-TC	OSBPL2		SMURF2P1		ANKRD16		RPL7AP66	MGEA5		RP11-396C23.3
ZNF397	GANAB	COG4	CCSER2	MT-TY	CLIP1		KRT18P31		DOCK2		A2M	SMURF1		PRMT1P1
TRPV2	MRPS33	HCFC1R1	LARP4B	MT-TP	PLXNA3		RP11-278I4.1		CYP2J2		KBTBD11	RNU5A-1		RP11-416L21.2
RP1-273G13.2	PABPC4	COTL1	PITRM1	STK38L	PPIL4		MYL12AP1		RNF138		CTD-2201E18.3	RNU5D-1		CTA-228A9.3
KIAA0895L	AARS	NME4	NUFIP2	HNRNPA3P6	SH3BP5		RP11-166D19.1		NREP		DPY19L2	Y_RNA		PRSS2
IPO4	NAT14	ABCC1	TUBD1	EMP2	PPFIA1		MTRNR2L1		TROAP		H3F3AP6	RNU6-151P		RN7SL1
CBWD3	PITPNM2	LMF1	TRIM16L	LIPE-AS1	GCH1		EEF1A1P17		MAP7		GPC5	RNU4-2		AC012065.1
WDR5B	SPAG7	HAGHL	AKAP10	C17orf67	ZSWIM4		POC1B-GALNT4		REPS1		PCBP1-AS1	ZDBF2		RP11-566E18.1
ZNF470	ZC3HC1	EEF2K	PEX12	RPL23AP3	RFX1		KB-1460A1.5		CCDC102A		NACAP2	TTC25		RP11-51F16.1
ZGPAT	TMEM101	GGA2	RAB34	CTD-2006C1.2	TRIM22		EPPK1		REV1		ZNF792	C4orf47		RP11-288C18.1
SRC	OSGEP	RRN3P2	LAMTOR3	LINGO3	PTPRE		EEF1A1P38		TGFBRAP1		HIST3H2A	CFI		NPTN-IT1
UAP1L1	SUPT16H	PYCARD	NEIL3	TMSB4XP4	DLG4		SPON1		FLNB		ZBTB20	U1
ZNF81	GEMIN2	FAH	VWA5A	AC005076.5	GIMAP4		NDUFV2-AS1		AOAH		SIAH2	FTH1P12
ZNF461	TRPM7	DMXL2	LPXN	PPP1R8P1	BTG1		EIF1P5		GOLGA1		FXYD6P3	GSTM2
DNM3	NUP50	OIP5	ATG2A	AC010970.2	KRAS		RP11-101P17.14		IL11RA		TMEM198B	RP11-972K6.1
ZNF335	ECHDC1	FZD3	EHD1	RP1-172N19.3	RRAS2		RP11-274B21.10		RNF144B		ABAT	GBP7
CDC42BPB	CDC23	INTS9	CHORDC1	LINC01534	BHLHE40		RP11-47A8.5		NUMA1		LYSMD4	ZNF816-ZNF321P
ZNF358	NUP188	UBE2W	CBL	THRAP3P1	IL6ST		CTB-119C2.1		C11orf1		ZNRF3	AC104306.1
SNORD104	NUBP2	GSDMD	HIPK3	AC007383.3	AGO4		RP11-804H8.6		CTDSPL2		RP5-821D11.7	EEF1A1P12
MSTO2P	ACOT7	INTS10	FBXO3	RP11-398K22.12	DSC2		RP11-823E8.3		UACA		HIST2H2AC	RPS3AP26
FAM127B	PRTFDC1	ARHGEF10	AMBRA1	AC079250.1	UBQLN1		RP11-474P2.5		PPM1B		CCR10	STARD10
TRAF3IP1	OCEL1	MCM4	CARS	DLEU2	DMTF1		RP11-156K23.3		FBXO11		H1FX	GOLGA8B
HSPA1B	NDUFB7	NUCB1	EXPH5	EIF4HP1	PNPLA8		HIST1H2AE		TET1		TNFAIP2	ZC3H11B
HSPA1A	MTAP	GYS1	GTF2H1	BCAS2P2	TES		NEFL		NAB1		GPRIN3	RP3-393E18.1
HSP90AA4P	TRMT2A	MAP4K1	PPFIBP1	RP11-1217F2.1	AKIRIN2		PGM5P2		FAM117B		PDE6G	RSL24D1P1
COX17P1	RANBP1	SARS2	CAPRIN2	AC008753.3	STX11		RP11-797A18.5		DIRC2		PBX1	RP3-340B19.2
DYNLL1P1	ZDHHC8	ERCC2	KCTD10	PAXBP1-AS1	USP15		CTA-243E7.1		SENP7		MATN1-AS1	FAM228B
HSP90AB2P	SNAP29	RNASEH2A	PARP11	RP11-561O4.1	CPM		RP11-182N22.9		PRKG2		ZNF395	RP1-292B18.1
SNORD12C	OSM	STX10	VDR	RP11-254B13.1	RC3H1		AL365202.1		PDE5A		PPARA	VAMP2
TRBV25-1	PES1	SNAPC2	RAB5B	VPS26AP1	DOCK10		RP4-671O14.7		CNOT6L		RNF220	RP11-69L16.5
TRBC2	MFNG	TIMM44	RIC8B	RP11-313M3.1	C2orf49		RP11-434P11.1		LEF1		TSPYL4	RNU2-63P
FAM127C	LGALS1	ILVBL	MAK	C8orf58	KIAA1033				ERP27		LINC00265	AC016716.1
MAP10	CCDC134	POP4	NEDD9	RPL23AP55	SLC41A2				NUPL1		FAM26F	AC007879.5
BTF3P12	DMC1	CCNE1	FBXO5	KCTD7	LRCH1				SLC46A3		ZNF292	EPB41L4A-AS1
TPM3P1	HSCB	FBL	FANCE	ZNF487	TNS3				BRCA2		RIMKLBP1	PRR29
AC005229.7	RHBDD3	GPI	CCNC	UBE2V1	VEZF1				MAP3K12		FHIT	AB019441.29
NCLP1	AP1B1	FSD1	SLC16A10	RP11-867G23.3	LIMD2				WDFY2		SPOCK3	RPL23AP18
NIP7P2	MCAT	ETFB	SLC39A7	NUDT16P1	TANK				HNRNPA1L2		FAT4	RPL14P5
RP11-212P7.1	APOL4	CD33	TMEM30A	BCLAF1P1	HLX				PTGR2		LINC00173	SUGT1P
RP4-778K6.1	SGSM3	BABAM1	VEGFA	ZNF225	IL1RN				HMG20A		ANKRD36B	MYL6P3
RP11-364P2.2	L3MBTL2	DBP	ENPP5	LSM14A	ABI1				DET1		HHLA3	RP13-188A5.1
NDUFAF4P2	ZC3H7B	BCAT2	ERBB2IP	RP11-231I16.1	FOXP4				C16orf58		TOPORS	RPL7P6
ACTN4P1	PHF5A	KLF1	MAN2A1	RP11-328C8.2	IRF4				ZCCHC2		SLC9A8	RPL7P47
RPS7P14	ACO2	ISYNA1	BRD8	RP11-278C7.1	TUBB2A				PNMT		ZNF334	AC093495.4
RP11-12M9.4	POLR3H	PON2	HBEGF	MC1R	RDX				ATHL1		BHLHB9	PCAT6
YBX1P10	TRMU	MPP6	TTC33	RP11-456J20.1	BCAR3				MAP3K6		RP11-332M2.1	RPL15P18
RPS10P2	DESI1	NHP2P1	ARL6	LINC01003	ARHGAP29				KIF2C		MBD5	EEF1A1P11
RP11-488L18.1	PRMT5	BRAT1	KPNA1	C1orf186	DUSP5				POU2F1		ZNF805	RPL7P52
NIFKP1	COCH	HIBADH	PDCD10	PTP4A2P1	ITGAV				EIF2D		ZNF204P	RP11-405L18.4
SDHCP2	CDKL1	CPVL	USP4	CITF22-92A6.1	HERC3				MBOAT2		CCDC85C	PABPC1P3
IFRD2	PYGL	NUDT1	IFT57	RP11-108L7.15	KIAA1109				FANCD2		DENND6B	AC125232.1
CYCSP55	GNPNAT1	TFR2	SNX4	AC104946.1	CCNG2				IQSEC1		EGFEM1P	RSL24D1P11
LRRC69	TIMM9	IMPDH1	C3orf52	HIST1H3B	ANXA3				AMT		COLQ	LINC-PINT
DSTNP4	KIAA0586	RPA3	NEK11	HIST1H3I	SEC24B				CAMK2D		SNORD59A	RPS3AP25
FDPSP5	CEP128	ZNHIT1	ACVR2B	RDM1	MAPK8IP3				TIFA		IGHD	AP001171.1
CALM2P3	ERH	CEP41	ARHGEF26	GGNBP2	GLTP				ZNF300		RPL7AP34	RP4-666F24.3
MRPL20P1	ZFYVE21	RARRES2	ZBTB47	RP11-574K11.24	FRMD6				TNFRSF21		ERV3-1	RP11-543B16.1
RP3-406A7.5	GSKIP	PSMA2	NEK4	CH507-513H4.6	TLE3				IRAK1BP1		RPL7AP4	SDCBP2-AS1
CCT7P1	CINP	POLD2	EPB41L5		IQGAP1				ZMYM3		AC010904.1	RPS3AP6
TATDN2P2	PCK2	OGN	STAM2		DHX38				GPR174		C8orf44	VEZF1P1
NUFIP1P	EMC9	KANK1	GCA		ZFHX3				DOCK11		CSNK1E	INTS6-AS1
RP11-365H23.1	BRMS1L	PIP5K1B	GALNT3		MAP1LC3B				ST18		TTLL3	RP11-6B6.3
ZNF259P1	NFATC4	ERLIN1	PAPOLG		ZCCHC14				UHRF2		RPL7P1	RP11-154D3.1
RP11-430A19.2	PYGB	MICU1	IL1RL1		IRF8				WDR31		RP11-115L11.1	RP11-280O1.2
BTF3P7	GINS1	CUEDC2	TAF1B		KSR1				ADD3		GSTM2P1	ERICH1-AS1
RP1-101K10.4	UQCC1	UBTF	PLEKHB2		NPEPPS				CCDC15		FTH1P15	RP11-465N4.2
CALM1P1	CSTF1	RAD51C	RMDN2		GREB1L				FAM173B		ARIH2OS	RPS20P22
ATP6V0E1P2	MTG2	MTMR4	SOS1		CSNK1D				CACNA2D4		EEF1A1P24	KMT2E-AS1
RPL34P26	MRGBP	PNPO	WIPF1		NLRP12				MBIP		ATP5F1P1	RP11-665C16.1
MSL3P1	ARFGAP1	GALK1	ATF2		POGZ				NUBPL		RP13-401N8.1	CTD-2301A4.3
RPL7P57	NDUFAF5	ENO3	NFE2L2		TP53BP2				NMT2		AC110926.4	RPS15AP24
HSPA8P7	TRIB3	RNF167	QSOX1		NUP210L				IGSF10		HNRNPA1P14	RP11-214O14.1
TIMM8BP2	SEC23B	B9D1	SRSF4		RIT1				SPEF2		RP11-16L9.1	RP11-1094M14.1
STIP1P3	FERMT1	C17orf75	EDEM3		CEP170				STK32B		RP11-325E14.2	FTH1P23
FAM195B	HCK	TMEM97	RAP1A		NPHP1				AHCTF1		AF013593.1	FTH1P4
AC073321.4	POFUT1	AADAT	ASH1L		RAB5A				PLA2R1		AJ006998.2	RPL31P61
RPL37AP1	IDH3B	NCAPG	KIAA2013		GOLGA4				TMSB4Y		NAMPTP1	RP11-627K11.1
ARPC3P1	TTI1	ANAPC15	KIF21B		TMF1				FGD5		CNOT6LP1	RP11-902B17.1
AC005082.12	ACOT8	GALNT18	ADPRHL2		PHLDB2				CDK19		BTF3P10	RP11-153M7.1
RP11-543B16.2	RBBP8	PVRL1	RRAGC		ATP10D				SLA		KLF3-AS1	EEF1A1P9
BTF3P13	CSTF2	COMMD9	ECE1		OCIAD2				FBXO43		AF127577.11	RP11-159F24.3
PFN1P9	ATG4A	PTPMT1	IPO13		USP53				KAT6B		RP11-57C19.2	EEF1A1P13
ATP5G1P4	NAA10	NAA40	RSRP1		SSBP2				TBC1D31		RP11-512F24.1	CIR1P2
RP11-108B14.4	MTMR8	C11orf21	DHDDS		FEM1C				DDX19B		EEF1A1P3	RP11-333E13.2
RP11-434J24.2	GATA1	SELPLG	MESDC2		GFOD1				KIT		HLA-DQB2	RP11-232L2.1
RP11-472F19.1	SMS	MVK	STAG1		FAM193B				ZNF618		RP5-961K14.1	RP11-37B2.1
ATP5G1P5	JADE3	BIN2	CREB1		PPP1R18				SPPL3		RP11-90H3.1	AKIRIN2P1
AC092646.2	HTATSF1	RAD51AP1	FBXO30		RBAK				SYNJ1		RP11-254B13.4	RNU6-118P
RP11-489C13.1	TIMP1	ALDH2	OTUD4P1		TMEM140				PADI4		RP11-432J24.3	CIR1P1
NACAP1	PIN4	OGFOD2	TJP2		ACRC				CPAMD8		RP11-767N6.2	KB-1562D12.3
TXNP5	CENPI	OAS3	SENP5		NOTCH1				PCNT		RPL23AP42	RP11-110G21.2
DAP3P2	PBDC1	EIF2B1	C1orf198		ZEB1				CLDND2		RPS26P31	RP11-624C23.1
RP1-241P17.4	TNFSF13B	MDM1	NEK6		SESN3				GBAP1		AC006978.6	RP11-5L12.1
HSPA8P8	SLC25A15	NUP107	RBM18		CCDC82				TMEM143		RP11-264I13.2	CHMP1B
AC007038.7	VWA8	TIMELESS	KDSR		TMCO3				DBF4B		HNRNPA1P54	PABPC1P4
ACTBP1	NUTF2	COPS7A	VPS4B		LATS2				SPC24		HNRNPA3P5	TPT1P12
PES1P2	CTCF	C12orf57	AREL1		MAGI1				WDR90		RP11-430C7.2	RP11-598F7.3
AC009237.8	USB1	RP11-22B23.1	ABCD4		FER				AMDHD2		PRMT5-AS1	RP11-654D12.3
KARSP1	TANGO6	TMEM14C	EIF2B2		EPS8				ZG16B		RP11-771F20.1	LINC01481
SNRPFP2	NAGPA	SMIM8	YIPF4		ADAM8				SLC25A45		GATS	RP11-394J1.2
PET100	MTHFSD	GPR63	CNRIP1		ADAM17				NFIA		RP11-366M4.1	RP11-293M10.2
RPL7P46	FAM173A	ACOT13	PANK3		ZNF776				MT2P1		RP3-455J7.4	HIF1AP1
ACBD6	SLC7A5	GMNN	MSANTD2		USP12				HAAO		RPL14P3	RP11-643G16.3
RP5-997D16.2	NUBP1	MRPL2	SMAD9		FARP1				PQLC3		RPL31P58	RP11-16E23.4
CCT5P2	CAPN15	DNPH1	TNFRSF10B		CAST				DUSP19		RPL3P3	RP11-327F22.4
RP11-325P15.2	ZNF174	TTK	PPP3CC		BMP6				H3F3A		RPL23AP63	SNORD3B-2
GAPDHP64	USP31	SLC29A1	TRIM25		ASAP1				SLC16A14		FOXP1-AS1	RP11-160E2.6
RP13-150K15.1	HMOX2	SPARC	TRIM6		UBALD1				CTSS		AOX3P	RP11-143J12.3
YBX1P2	DNAJA3	HRH2	CEP89		SREK1				ARHGAP25		RP13-1056D16.2	AC005229.1
NDUFAF4P4	BFAR	NIT2	ZNF549		PITPNC1				SPDYA		GABPB1-AS1	RSL24D1P9
RP11-144L1.8	RPGRIP1L	FAM162A	ZNF211		CEP112				ARSK		RP11-17A1.3	RARA-AS1
HINT1P1	NOMO1	PCCB	RNF2		CEP170P1				RHOBTB3		TRIM52-AS1	CTD-2020K17.1
USMG5P1	AAGAB	KAT2B	CCRL2		FAM126B				TERT		RNF138P1	AC137932.4
CCT6P4	RPAP1	NPRL2	ACVR2A		RASA2				USP49		RNU7-69P	RPL23AP78
TXNP1	HOMER2	CYB561D2	UBL3		MAP3K7CL				MED30		RP11-16E18.1	RP11-571I18.5
GSTO3P	TRIM35	C3orf14	CCZ1		CD109				MICALL2		RP11-484D2.4	LINC01215
RP11-390F4.2	DECR1	KIAA1257	SLC25A51		SAMD8				ALDH7A1		RP11-676M6.1	RP11-51J9.5
RP11-42O15.2	POP1	PLCH1	RECK		ZFYVE9				BAALC		SNHG9	RP4-635E18.8
AC009518.2	JPH1	FAHD2A	DCAF10		RNF111				TMEM71		RP11-142C4.6	RP11-367G6.3
AC009362.2	EMC2	STEAP3	TRIM24		DYRK1A				HECTD2		RP13-942N8.1	CASC15
EIF4A1P1	CHRAC1	MOGS	IFT81		ERG				FAAH2		SMIM3	RP11-489E7.4
RP4-569D19.5	TSTA3	PECR	ITPR2		SVOPL				SNAPC4		CACNA1C-AS2	DCP1A
CALM2P4	PYCRL	PPP1R7	C19orf43		BRAF				FAM69B		HNRNPA3P10	LINC01578
MYCNOS	SQLE	PASK	ORMDL2		WDR66				NSMF		ADIPOR1P2	CTD-2410N18.4
TXNP6	SH2D4A	ODC1	HJURP		HIST1H2BD				IFI27L1		RP11-361D15.2	U1
AC074117.10	ERI1	ORC2	AGO2		PPP1R15B				POLL		CTD-3094K11.1	AC093110.1
HSPA8P1	SLC39A14	PLEK	TTPAL		F11R				COPS2		MIR762HG	Y_RNA
CTC-507E12.1	GSR	SPR	SDC4		MORC3				PRKCB		ADPGK-AS1	RNVU1-19
OSTCP5	UBXN8	FARSB	ZNFX1		GPBP1L1				BLCAP		RP11-93O14.2	HIST1H3A
TATDN1P1	KLHDC4	MORN1	CNOT1		ZYX				CASC4		RP11-532F12.5	CH17-373J23.1
AC096664.1	MAN2B1	GPX7	UPF3B		U2AF1				MESP1		RP11-452L6.1	AL353644.10
AC144530.1	PIH1D1	SCP2	GTF3C4		SIK3				PBX3		RP5-867C24.4	RP11-734K23.9
SUMO2P1	ASF1B	MECR	TRIP10		ZNF394				ACSF2		AC021224.1	HIST1H2AM
RP11-477D19.2	VRK3	LAMTOR2	VASP		SQSTM1				KATNAL2		DND1P1	HIST1H4B
PSMB3P2	URI1	FBXO6	PANK2		ITGA5				DPEP2		RASSF5	RP11-707G18.1
AF127936.9	TIMM50	SMG7	TBC1D20		UBXN1				TRIM68		MYO15B	RP3-394A18.1
TBCAP2	TBCB	NCF2	KDM5C		STX5				PPP2R3B		ILF3-AS1	RP11-417L19.5
RP13-444K19.1	SLC1A5	CTH	NR1D1		ELAVL4				CORO6		NDUFA7	CTD-3014M21.1
COX7CP1	ATP5SL	TTF2	FRMD8		DNAJB4				CYB5D2		RP11-158I3.1	RP11-463O12.5
AC013470.6	MRPL4	TMEM9	SCAF1		FAM102B				IGFBP6		NBPF9	AC245100.1
RP11-215A21.2	NKG7	MRPS15	AHDC1		GBP2				TRANK1		NBPF8
RP11-297K7.1	CNFN	MTR	SGPP1		MAPKAPK2				THAP9		FXYD6P1
EI24P2	GRWD1	SSX2IP	SLC10A3		CAPN2				ACOX2		NBPF19
EI24P1	LIG1	SLC2A1	FGFRL1		RNF149				ING5		RNU6-94P
NDUFAF4P3	MIER2	MPL	SIN3B		HIPK1				SNRNP48		U47924.31
LAMTOR5P1	GCDH	B4GALT2	RNF6		KBTBD8				LGALS9		RP11-347P5.1
MTX1P1	DNASE2	ERI3	PTPN12		C4orf36				ARMC4		CTD-2517O10.6
RP11-3D23.1	PRPF31	CCDC181	POR		SLMAP				SCN9A		RP11-352M15.2
RP11-389O22.5	SLC5A5	DPH5	TUBGCP6		RBM47				METTL15		CDC37L1-AS1
MIR600HG	DDX49	NENF	ASPHD2		SNRK				CKAP2L		RP11-1275H24.3
AC025750.5	ARMC6	RCN2	APOL2		UBXN7				GUSB		AL592183.1
AL591704.5	KXD1	CTSD	STRIP2		IL15				UBE2E3		WHAMMP3
RP11-459A10.1	DNAJC2	MYB	MKLN1		ITGA2				LGALS9B		RNVU1-4
BANF1P3	DUS4L	ARMC2	C15orf57		NIPBL				SLC30A1		RP11-294J22.7
ATP6V0E1P3	TTC26	UBN1	FXR2		EBF1				METTL7B		PWAR5
RP11-305M3.2	OGDH	WDR34	RIPK3		CREBRF				STAT2		RP11-20I23.2
RP3-469D22.1	ABHD11	PPP2R4	TEP1		STK17A				ATF7		RP11-69M1.6
RP11-464D20.2	PDAP1	HSDL2	MOSPD2		SLU7				TSNARE1		RN7SKP23
RP11-51L5.2	EIF3B	GALNT12	ELOF1		DCSTAMP				ZNF439		CTC-351M12.1
RP11-553D4.2	AIMP2	DENND1A	PAK4		TMEM65				ASXL1		RASSF1-AS1
RPL36A	MOSPD3	IFI27L2	TAF4		ABCA1				GPHN
HSPA8P9	LSM5	NEK9	ADRM1		RP11-213G2.3				RASGRP4
ACTG1P20	AP1S1	TMEM214	PRRC2B		DYNLT3				RHNO1
RP11-435F17.3	PLOD3	CUTC	SESN2		C10orf10				ORMDL3
PWP2	EZH2	HELLS	C19orf66		CASP7				ZNF131
RP11-70F11.2	MRPL32	TEK	SLC35D2		MOAP1				ZFAND4
RP11-451J24.1	COA1	MASTL	AAR2		CACNB2				CYP7B1
MRPL20	URGCP	CCDC77	ZNF227		ARIH1				ANKRD13D
RP11-159H22.1	ECM2	KBTBD7	SLC6A6		KIAA0355				ADRBK1
DCAF13P1	PLGRKT	ALG5	DIAPH1		SLFN5				EVC2
CTD-2339M3.1	EXOSC3	EXOSC8	NDFIP1		STX3				ZNF483
CCT4P1	DVL1	SIL1	ACAP3		CCNDBP1				SCAI
RP11-454H13.1	MINPP1	PLS1	NPHP4		DUSP18				AGFG1
RP11-715J22.1	C10orf2	TMPO	MAP1B		MEI1				NET1
C4orf48	TFAM	PDLIM2	IL13RA1		ENTHD2				DPY19L1
WDR92	DNAJC12	NCAPH	WDR44		MIDN				ZDHHC24
RPS27P27	PPIF	MND1	CKMT2		ZNF641				IQCK
RP11-10L12.4	GIT1	CLCC1	PEX11B		NCKAP5L				P2RY14
MIR4458HG	TRIM37	ZRANB3	LLGL1		LENG8				PDIK1L
PES1P1	CBX1	SASH3	ACTR10		SLC43A2				CTDSP2
DSTNP2	INTS2	FAM213A	CC2D1A		PCMTD1				POLD4
HSPA8P4	SLC25A11	CCDC18	TRIM21		CMAHP				LRRC25
HIGD1AP14	BLMH	HOXA7	TRIM5		STAT3				MLXIP
RP11-777B9.1	NAGLU	BICC1	CARD6		ZBTB5				GAPT
SUMO2P6	ABI3	RBM19	SERPINF1		IL12A				ARL4D
RP11-326I11.1	PPP1R9B	ACADS	GPS2		SLC35G2				RNPEP
CTD-2233C11.3	MRPL27	EBPL	SDF2		PXDC1				KIAA2018
GAPDHP76	LRRC59	CENPK	TERF2		MECP2				CCDC121
RP11-114H7.2	EFTUD2	NFE2	VPS4A		ZBTB43				ANKLE2
CCT5P1	RANGRF	SMUG1	ZSWIM3		NPIPB3				ZBTB33
LRRC37BP1	DHRS7B	EXOSC9	CDK8		PTK2				ANXA2R
RP11-158C21.2	SLC9A3R1	PMS2P5	ALOX5AP		LUZP1				KIAA0195
PDCD5P2	TMEM104	SLC12A5	SPG20		MAP3K2				CTNNBIP1
NIFKP2	ZNF330	RP11-663P9.2	GPALPP1		USP38				HYI
FKBP4P1	GRPEL1	TRERF1	FAM104A		USP47				TMEM107
CTC-250P20.2	FRG1	PEX6	MORC2		PFKFB3				SLITRK4
CTC-463N11.1	SLC2A9	OARD1	GIMAP6		AKAP13				EIF2S3L
FAM86EP	WHSC1	AARS2	SWAP70		USP32				GPR157
RP11-115C21.4	UGDH	KLHDC3	NUMB		S1PR1				CHST13
SOD1P3	CTSC	RPP40	MBD2		ZNF440				SLC25A42
CTC-308K20.3	CCDC34	CLYBL	ARL8B		BPTF				ZNF746
PKMP4	MTCH2	MIF4GD	NOTCH2		PRNP				SETD2
ERHP1	UNC93B1	IL1B	NAPG		ISG20				LINC00471
RP11-793I11.1	PUS3	CHCHD5	SPIRE1		TMEM217				CREB3L2
SDHCP4	DCPS	PAX8	CDC73		SP3				UBA7
RP11-46H11.2	FOXRED1	PSD4	KIAA1468		DMXL1				CACNB4
HNRNPABP1	MS4A4A	SLC25A23	IL2RA		GXYLT2				SPNS3
RP11-79P5.10	CPT1A	ATG4C	ANXA1		RELA				SATB1
PDCD5P1	CCDC86	RTN2	PSAT1		GOLGB1				ADGRG3
AE000658.25	TMEM109	CENPB	ADAM19		PPP1R3B				SPATA13
RP1-96H9.5	SLC22A18	DTD1	HAVCR2		PEAK1				AP2A2
NIFKP3	CD81	ZNF133	CD36		CHD2				RP11-863K10.7
HSPA8P5	SLC35F2	ST3GAL3	MAP3K7		SULT1B1				GDPGP1
ZBTB11-AS1	AIP	TMEM53	PRR5L		PLK3				RP11-556K13.1
RP11-707G14.8	PSMD9	XRCC3	GDF11		ZNF791				HMGN3P1
RARSP1	P3H3	TUBGCP3	TSPAN31		2003-03-01				NPIPA5
AK6P2	COQ5	TRAP1	ESPL1		FAM3C2				LIN9
RP11-536C10.12	MLEC	GLIS2	ACVR1B		RALGAPA1				IQGAP3
RP11-609L23.2	MAGOHB	ELK1	CCDC142		TRAM1L1				HIST1H1B
HIGD1AP1	GPN3	AIF1L	DYNC1LI2		AC026271.5				MAP7D2
RP11-778J16.2	MANSC1	OMD	TAF5L		TRAF6				WDR27
RP11-228G3.1	LTBR	YEATS4	FAM129A		TVP23C				MED12
LINC00641	OAS2	EPS15L1	PIGC		YPEL2				PRR33
DYNLL1P2	GTF2H3	GFER	TMBIM1		CTD-2368P22.1				RBM33
HSPE1P2	DDX55	SYNGR3	ARMC9		BASP1				C14orf80
HSBP1P1	C12orf49	TUBBP1	CAB39		PNMA1				METTL7A
RP11-589M4.2	RFC5	SMARCA4	USP44		CHD9				SH3BGR
RP11-644F5.15	COPZ1	TUBA4A	KDELR2		TGIF1				IFIT1
RP11-446P9.1	NOP2	ZNF835	HUS1		PDE4DIP				C16orf54
COX5AP2	CDCA3	PAICS	CCM2		NDUFV2				CD300LF
RP11-696L21.2	CHPT1	DGCR6L	HS6ST1		ERN1				KIF18B
DCAF13P3	USP5	TST	CDK9		GAK				SAPCD2
RP11-192M23.1	NT5DC3	IGLL1	ZNF189		TMEM125				GNG2
HSPE1P3	CMAS	IRF5	TSTD2		CLK3				BTN3A2
TCEB1P2	PAK1IP1	HERC2	TLN1		KLHL28				TMEM17
RP5-1085F17.3	RHAG	ARHGAP22	RIPK1		DNHD1				EMID1
AC002310.10	MRPL18	DUT	FLOT1		MYADM				GPR141
RP11-430C1.2	MCM3	CLN6	ATAT1		ZNF154				PLCD1
HSPE1P5	RNF8	LOXL1	MTCH1		SLC36A4				SESTD1
TXNP4	MDN1	ANAPC13	ANKRD42		TMEM102				IFT140
MRPL12	BAG2	DCTD	NEK1		RELL1				TMSB4XP8
CTD-2349P21.10	FBXL4	FAM64A	SLTM		GPR132				SECISBP2
RP11-526I8.2	ASCC3	DTD2	KIF23		C9orf66				LDLRAD2
BOLA2P1	WASF1	CBFA2T3	TTLL7		BTBD9				ARHGAP11B
CALM2P1	VNN1	GAMT	FNBP1L		DENND5A				RP5-1119A7.11
RP11-8H2.1	CCND3	CRACR2A	ADCY3		KRBA2				COL4A5
CTC-559E9.6	BYSL	SH3BP4	CALHM2		SLC2A3P2				C19orf54
RP11-35G9.5	PTK7	ECSIT	CEP55		TNFAIP8L1				DUSP28
PTOV1-AS1	SRF	THEM6	MNS1		SHC4				DPYD
FKBP4P6	NUDT12	APOC1	TMOD3		SMG1P4				FAM221A
TRMT112P6	CEP72	ATP8B3	SPPL2A		RNPC3				ADAT2
CTB-167G5.3	NNT	NSUN5	AGPAT9		ZNF267				FAM111B
RP11-597G23.1	MRPS27	MRPL34	PPP3CA		PIP5K1C				FAM47E
RP11-62H7.3	TMCO6	PGLS	FBN2		FNBP1				FAM53B
AC240274.1	HMGCR	RTN4IP1	RNF185		HIST1H1C				C16orf93
RP11-728B21.3	TTC1	FCHO1	POC1B		H3F3C				ZNF107
CTB-181H17.1	MSH3	PXDN	TMTC3		FAM196A				AC005154.6
CD24	POLR3G	LSM4	SYCP3		LITAF				TRAPPC2
CH507-9B2.5	LMNB1	SAMD10	ZNF740		S100A13				ZNF799
TYW1B	RAD1	C16orf13	RB1		TSPYL1				SULT1A1
AC092066.1	BRIX1	TMEM160	SLC38A6		LCOR				MYO18A
HSP90AB4P	NUP155	SMPDL3B	JDP2		ZNF471				WNK3
	PPWD1	MPP1	WARS		PTPN1				HSH2D
	RARS	PRRG1	SLC12A6		EVL				ZNF512B
	EHHADH	TXLNGY	LINS		TSC22D2				HIST1H2AG
	TBCCD1	GINS2	HAPLN3		SULF2				SIGLEC15
	TIMMDC1	F12	POLG		NF1				SLC25A29
	OGG1	HAUS8	TICRR		ARID5A				C1D
	ECT2	TBC1D5	ZNF710		ZFP28				KANK2
	TUSC2	VPS25	EFTUD1		MAFG				HIST1H3D
	UMPS	TMEM204	NLRC5		LRRC8B				MAP3K5
	NCBP2	CHD1L	CMTM3		ENTPD4				SLC2A10
	ATP6V1A	MCCC2	TLDC1		ZNF165				CD2AP
	SCAP	NUP210	TIGD7		RP11-366L20.2				ZNF251
	MRPL3	ENOSF1	GAS8		SVIL				DDX42
	HEMK1	SCLY	MED9		SIPA1L1				MT1F
	COMMD2	RAP1GAP2	PCTP		ZNF460				TCAF1
	ABCC5	RPA1	VPS53		FAM49A				ZNF43
	CENPA	EEFSEC	CLTC		MYO1C				PAPSS2
	MPV17	HRSP12	SLC39A6		2005-03-01				RP5-857K21.11
	EIF2B4	PRMT7	NPC1		SULT1C4				RCSD1
	SNX17	PCNA	ARHGDIA		HELZ				PRC1
	PPM1G	MYH10	NARF		ZKSCAN8				SAMD13
	NDUFS7	PEMT	TRIM65		SPRED2				TCEAL5
	HTRA2	PIK3C2B	FAM134C		ITSN2				BMS1P1
	LOXL3	RFC3	IGFBP4		CTNND1				HSD17B8
	POLE4	TBC1D8B	BRD4		DDX39B				PSMB8-AS1
	MRPL19	SLC39A11	APP		FAM169A				C6orf25
	WDR75	PDE6B	ERVK3-1		FOXJ3				ZNF783
	FANCL	KRBA1	ZNF473		TOX				NT5M
	UNC50	TMEM254	EFHD2		R3HDM4				RP11-15H7.2
	TXNDC9	HSD17B4	GPR161		MAP3K3				MT-TF
	CHST10	C14orf159	FCGR2A		RPL39				MT-TG
	PDCL3	DPH6	ABL2		PJA2				MT-TR
	ZNF142	TMEM106C	ARNT		RNA5SP151				LINC01089
	HDLBP	MYCN	GOLPH3L		POTEKP				AL590762.11
	NOL10	CMPK2	GATAD2B		AC068538.2				HMGB3P6
	SLC1A4	RBMX2	DEGS1		ADGRG1				MXD3
	PCYOX1	CDCA8	FBXO28		RPL23AP57				FIRRE
	MSH6	FADS2	CNIH4		DENND1B				CTD-2270N23.1
	DHCR24	CARS2	EML4		YWHAZP4				RP11-314A20.1
	DNAJC16	HILPDA	ASXL2		YWHAZP2				ZNF726
	CACYBP	NAT10	EXOC6B		CTD-2666L21.3				ZNF99
	FAM20B	PRRG4	UBR3		RPL9P18				GANC
	LRRC42	LACE1	FAM171B		PCNPP3				RRM2P3
	MRPL37	NTPCR	ADPRH		NAP1L1P3				RP3-412A9.15
	ICMT	EIF4E2	OSBPL11		ADAT3				C19orf38
	WDR77	RNASEH2B	SNCA		SEC14L1P1				HNRNPA1P10
	HDAC1	CKAP2	ROPN1L		DDAH2				HAUS3
	SCAMP3	TBC1D4	FAM105A		CTC-451P13.1				LRRC37A4P
	SRM	ABHD17C	GZMA		IRF9				RP11-27I1.4
	MAD2L2	BRIP1	RASA1		RP6-218J18.2				METTL12
	DNAJC6	CCDC115	BDP1		RP1-258N20.3				DDX12P
	MIIP	SAP130	TNFAIP8		PLEKHM1P				AC004540.5
	UCHL5	SMC2	YIPF5		RPS4XP3				TTC3P1
	AGMAT	RALGPS1	FBXO38		FNIP1				RBMXP2
	CRYZ	ST6GALNAC4	RNF217		RP1-182O16.1				CCDC7
	ZBTB17	CDK5RAP2	MTFR2		RNASEK				RPS10P3
	EXOC8	HEMGN	ZMYM4		RPS20P2				AC005251.3
	C1orf109	NCBP1	ZNF92		FTH1P8				RP11-545E17.3
	ZNF684	POLR1E	TRIM4		KRASP1				AC093690.1
	ACADM	GRHPR	AGBL3		APOL6				EEF1A1P1
	RBBP5	HINT2	EPHA1		CSNK1A1P1				SNHG14
	HMGCL	ARHGEF39	MFHAS1		RBM48P1				RP11-255B23.1
	GALE	GMPR	ATP6V1B2		RAD17P2				SHMT1P1
	PRPF3	CMTR1	HMBOX1		MIR503HG				RPL29P11
	APH1A	TMEM14B	ZNF7		CD99P1				AP001347.6
	P3H1	BPHL	HIATL1		RPS20P14				RUSC1-AS1
	CDC20	TCF19	UGCG		CFL1P1				UQCRFS1P1
	DARS2	MDC1	SURF4		ATXN1L				KIF4B
	DIEXF	TPMT	ASB6		RP4-612B18.1				HAUS4P1
	MTFR1L	VARS2	FAM188A		BRAFP1				LINC01515
	RPS6KA1	TLR2	NRBF2		UBE2D3P1				RP11-251M1.1
	RPA2	ARRB1	TAF5		PLEKHM1				RP5-1091N2.9
	CD3EAP	NARS2	BTBD10		ARL6IP1P2				TMSB10P1
	IFT46	GGH	CELF1		GBP1P1				RP11-110G21.1
	B4GALT6	PLCB2	NPAT		UBE2D3P2				ANKRD10-IT1
	SPCS2	GCHFR	MRPL49		RP11-325P15.1				MIR181A1HG
	CASP8AP2	IFI44	CDC42EP2		MIAT				FANCD2P2
	MFSD1	KHK	PPP4C		SGMS1-AS1				NCAPD2P1
	EEF2KMT	PNPT1	TAOK2		AC058791.1				TCEA1P2
	LDAH	CENPO	ITGB1		CENPCP1				PPP5D1
	NDUFB3	ARL3	CTAGE5		IL6STP1				THAP7-AS1
	ITGB1BP1	KIF20B	CCRN4L		RPL41P1				RP5-1198O20.4
	CPSF3	ENTPD1	UEVLD		ELL2P1				EEF1B2P1
	PIGZ	ATIC	GXYLT1		RP11-488L18.4				C1DP1
	HEATR1	BARD1	EIF4E		AKIRIN1P2				PABPC1P1
	FAM206A	UBL7	FAM177A1		OFD1P17				IDH1-AS1
	GLE1	HERC6	NEK7		AL390877.1				SLC25A6P2
	TRIM32	CENPE	C4orf33		ATF4P3				CTD-3184A7.4
	PHF19	HADH	WWC2		LINC01004				KANTR
	NDUFA8	PARVG	SACS		RP4-575N6.2				RP11-126K1.2
	DCAF4	KLRG1	BAG3		RP11-364L4.1				RP11-863K10.4
	DNAL1	SDSL	SCHIP1		NAP1L1P2				GS1-257G1.1
	SUPT7L	MMAB	MGAT5		GS1-124K5.11				HMGB1P31
	FAM98A	NABP2	RNF219		MBNL1-AS1				GTF2IP4
	CRIPT	DIAPH3	EPG5		RP11-159G9.5				HNRNPLP1
	IDE	SORD	SPC25		DYNLT3P2				RP11-54D18.4
	GPAM	LYSMD2	GPR180		YWHAZP3				RPL7P11
	CNNM1	ANP32A	CARHSP1		RPL5P4				HMGN2P5
	C10orf88	PSTPIP1	DAB2		RP1-43E13.2				ZSCAN31
	FAM45A	TPM1	RASSF3		CTB-89H12.4				SMIM1
	C10orf76	FANCI	RBMS1		CTD-2593A12.4				ASH1L-AS1
	RCL1	SH3GL3	GDPD1		FLJ27354				GSTM5P1
	MTHFD1L	PARN	LRRK1		FTH1P7				TMEM147-AS1
	MRPS14	FTO	TNIK		MTRNR2L4				AC079780.3
	CENPL	CDR2	TRIM11		AC093673.5				FTH1P11
	ACAT2	CPNE2	LY96		RP11-439L18.1				SRRM1P3
	PDZD11	KATNB1	FLCN		SDCBPP3				IGHJ2P
	SLC10A7	TOM1L1	DPH3		DDX3P1				AP000251.3
	NUDCD1	G6PC3	PPP4R1		RP11-22C8.1				KIFC1
	TAF12	SLMO1	SAMSN1		AC006042.8				UQCRBP1
	ENOX1	IMPA2	USP25		EEF1A1P6				FAM200B
	HSPH1	OSBPL1A	RHOC		AC016831.7				RP11-90H3.2
	NFYB	TP53	TTN		EIF4EP1				GOLGA2P5
	RNF170	CEP131	RAB39B		AP001442.2				CASC4P1
	UBIAD1	PRDM15	MICU3		HIST1H2BN				HMGN2P17
	LYPLA1	PFKL	BACH1		TTTY15				RP11-271C24.3
	RDH10	MVB12A	TIAM1		RPS20P10				HNRNPA1P26
	SPOP	DUS3L	HK1		RPS4XP11				AC093627.10
	PAPD5	DOPEY2	MED19		FTH1P2				LINC00877
	TRMT1L	MYO1F	NPTN		AC010492.2				RP11-392P7.1
	NAA50	SLC2A5	GLYATL2		BHLHE40-AS1				RP11-568K15.1
	PEX16	PLK4	SMG1		PEBP1P3				IGHJ3
	DEPDC7	ITGB3BP	CPT2		AP004290.1				RPL7P16
	LIAS	ATP1B1	NECAP2		RP11-544A12.4				NAT6
	MTIF3	PPOX	MMP14		RP11-12M9.3				LINC01011
	MTERF4	NUF2	MEGF11		SMG1P1				AL122127.25
	MRPS2	MRPL24	NCK1		CDC42P6				H2AFJ
	FAM35A	ANP32E	TPRG1L		RAC1P4				RP11-11N9.4
	PMS2	DTL	XKR8		RPS15AP38				MEF2C-AS1
	FTSJ2	SLC27A3	EYA3		RPL30P4				HAUS5
	ACO1	INTS3	AUTS2		LINC00211				RP11-305O6.3
	CISD1	SCCPDH	HIST1H4H		GS1-309P15.4				TSEN2P1
	ZWINT	C1orf35	C11orf30		RPL12P37				RP11-503N18.5
	HVCN1	PARP1	USF1		RPL9P3				ALDH7A1P1
	ACOT9	EPHX1	DEDD		RPSAP52				LINC01604
	SPRYD7	CAMKMT	EPB41		LINC00969				LYN
	NLN	CHAC2	IFNGR2		RP11-436H11.1				RP11-134O21.1
	TSFM	RP11-395L14.17	UBE2Z		RP11-281P11.1				RP11-34P1.2
	ATG101	FAHD2B	RUNX1		RP11-390K5.1				RP11-849H4.2
	IKZF4	CCDC150	ATP6V0D1		CTB-33G10.1				CHMP4A
	ATPAF1	SPAG16	ZNF233		RP11-114H7.1				RP11-660L16.2
	STIL	ANKMY1	PRMT2		GATA2-AS1				STX17-AS1
	RAB9B	STK11IP	SHC1		RP11-894P9.1				TAS2R30
	METTL8	LIMD1	IL6R		SDCBPP2				PWAR6
	RAB38	ECE2	NACC1		FAM13A-AS1				RP11-298I3.1
	CKS2	KLHL8	MGAT4B		LUCAT1				RP11-2H8.4
	FAM210B	SKP2	PCYT1A		TOX4P1				PCNPP1
	VAPB	GIN1	ZNF382		RP11-777B9.5				RP11-752G15.8
	CSE1L	PCYOX1L	ACOX1		RP11-440L14.1				PIGHP1
	FASTKD3	KCNMB1	PRPSAP1		RAC1P2				HMGB1P8
	PEPD	FARS2	PLCD3		RP11-141P6.1				RP11-673C5.1
	IL9R	RNF44	FMNL3		RP11-553P9.1				HNRNPLP2
	NAGK	DOK3	TTC9C		CTA-963H5.5				RP3-467N11.1
	MPHOSPH10	PRIM2	SYVN1		INTS6P1				RP11-66N11.8
	ZNF576	MMS22L	TPCN2		RP11-933H2.4				SNHG19
	MRS2	PM20D2	CMPK1		DDX3P3				WBP11P1
	RRP36	SLC18B1	PARS2		MSNP1				C16orf95
	XPO5	CDCA5	PPAP2B		CTC-231O11.1				RP11-264L1.4
	ABCC10	PSPH	KIAA1522		MAPRE1P1				RP11-872J21.3
	NQO2	EBP	MYSM1		ZNF260				UNGP1
	PRICKLE4	ZNF185	SLC30A7		SLC2A3P4				LINC01572
	RPS10	CCDC25	NLRP3		FLJ20021				RP11-960L18.1
	MED20	DOK2	PEA15		NAP1L1P1				AC002310.17
	MAD2L1BP	ERLIN2	CLHC1		ARL6IP1P3				RP4-612B15.3
	MEA1	GINS4	ACTG2		RP11-140L24.3				RP13-1032I1.7
	GLO1	MRPS28	C2orf44		RP11-23F23.3				RP11-750B16.1
	EEF1E1	LACTB2	S100A9		MTRNR2L8				TMEM220-AS1
	EMC3	EBAG9	CCNYL1		MTRNR2L10				BZRAP1-AS1
	GOT2	SLC39A4	ANTXR2		RP11-709A23.2				CTC-260E6.6
	ABCC4	NAPRT	CGGBP1		ZNF432				ZNF571-AS1
	RNF113A	SIGMAR1	PYGO2		ATF4P4				ZNF285
	PTGER2	CEP78	RNF25		ZNF350				RP11-380M21.2
	GRK4	C9orf3	KIAA1524		RP11-500M8.6				HMGB2P1
	MRPS7	ALAD	CWC22		CCND2P1				RPL7P50
	ARMC7	SURF1	TGFBR2		GALNT4				LSP1P1
	NUP85	PTGES2	PRKCI		RP11-161H23.10				AF131215.9
	SLC25A19	SH3GLB2	RCHY1		MAP1LC3B2				RP11-178L8.7
	NT5C	C9orf142	CDCP1		RP11-115H15.2				RP11-265B8.5
	DDX31	COMMD3	FYCO1		RAP1AP				STX8P1
	POLR1B	RSU1	DTX3L		CTD-2647L4.4				RP11-475J5.8
	OPA3	CAMK2G	SMIM12		CTD-2647E9.1				RP11-565F19.2
	CD93	EIF4EBP2	PBRM1		RP11-323I15.2				RP11-393I2.4
	MKKS	PGAP2	RNF168		UBE2Q2P2				RP11-446N19.1
	ITPA	DGKZ	DNAJB14		CTD-2576F9.1				RP5-908M14.9
	MRPS26	C11orf73	PGRMC2		CCPG1				HIST1H2AJ
	NCLN	PAK1	HSPA4L		RP11-16E23.3				HIST1H4E
	CEP250	SLX4IP	MFSD8		RP11-471L13.3				MARCKS
	PCID2	TKFC	C4orf29		RN7SL648P				DDX6P2
	PDCD2L	FADS1	HPGD		RP11-806H10.4				ZNF8
	BCL2L12	CHEK1	OTUD4		CTD-2554C21.1				DHRS11
	ASL	TMEM25	TMEM184C		CTD-3252C9.4				AC253572.1
	EMG1	DSN1	ANKRD33B		EEF1A1P7				RP11-65L3.3
	TRMT5	SOGA1	CASP3		MTRNR2L12				ABBA01017803.1
	RHOT1	LSM14B	PAPD4		CTC-246B18.10				RP11-399K21.12
	MAP2K2	TRPT1	CITED2		RP5-1069C8.3				AC093642.1
	TIMM8A	TM7SF2	STXBP5		RP11-734K2.4				HELLPAR
	DYRK2	HIRIP3	CTSB		MTRNR2L6				SEPSECS-AS1
	AUNIP	TMEM218	DLC1		RP11-963H1.1
	EMC1	N6AMT2	RAD21		RP11-678G14.5
	PKMYT1	ABCB9	GPR146		SNHG24
	WDR24	PLBD2	PHAX		RP1-313I6.12
	AAMP	THYN1	FOXK1		RP11-127B20.3
	MTERF1	VPS26B	PDP1		RP11-670E13.6
	SRD5A3	QDPR	C9orf64		CH17-431G21.1
	PPAT	TEX9	TMEM246		RP11-104N10.2
	DGCR8	PIGF	STRBP		CH17-472G23.1
	SDF2L1	CENPU	C9orf89		CH17-472G23.4
	MGAT3	GUF1	ATP7A		ARHGAP23
	IFT22	FBXO4	REEP3		CTD-2095E4.5
	CCDC136	RABGAP1L	C10orf25		RP11-596C23.2
	KLHDC10	SUV39H2	ARF6		HIST1H3H
	MRPS12	PFKM	PRPF18		RP11-342K2.1
	EIF2S2P4	NADK2	VSTM4		RP11-437B10.1
	OSGEPL1	PANK1	TSC1		AC133644.2
	INO80	ADGRA3	E2F7		N4BP2L2-IT2
	IVD	CENPH	CLMN		CH507-513H4.3
	KNSTRN	CLGN	SPRED1		CH507-513H4.5
	MBD4	CD96	IKBIP		CICP14
	E2F8	NMRAL1	HIF1AN
	TXNDC17	RPIA	SGPL1
	MPDU1	DDAH1	CUL5
	PUS7L	IMPACT	WBP1L
	KRI1	SDHAF4	SERPINB8
	HEATR5A	THY1	XRRA1
	REEP5	NRGN	TRIM66
	MAP7D3	ANGPT1	CDYL2
	ASH2L	ENAH	TMEM41B
	SGOL1	FAM69A	NDEL1
	TOMM40	TSEN2	PLEKHA7
	COLGALT1	SLFN13	ZNF592
	C6orf203	SKA1	CATSPER2
	SCO2	PIEZO2	TMEM170A
	CAMSAP1	EME1	ANPEP
	UBAC1	ZNF18	C18orf54
	EXOSC2	TMEM55A	PLK1
	TRIM28	MARVELD1	ZBTB39
	PPAN	MOV10	NAB2
	DNMT1	DEPTOR	PIP4K2C
	DKC1	RNF20	AKTIP
	C12orf65	PPARGC1B	FAM102A
	NOL11	RMND1	CRK
	ARHGEF9	TMBIM4	ENGASE
	ATP6V1E1	DCK	ZNF180
	EMC8	RWDD2B	ZNF646
	MRPS25	TSPAN7	GATAD2A
	TUBG1	SFXN2	ANKRD11
	PSME3	UTP14A	PROCA1
	PSMC3IP	ATAD2	ZNF610
	ACLY	MPV17L	ZNF701
	NDUFA2	BUB1B	PROSER3
	C1orf159	RPUSD3	ZNF146
	THOC6	LRP8	RP11-25K19.1
	TRAF7	SUSD3	E4F1
	ZCCHC9	DHRS4	ZNF597
	TOP2A	PSMG3	NLRC3
	PDHA1	FAM213B	SLC3A2
	ZSCAN5A	PEX10	C2CD3
	CHSY1	BRE	UBTD2
	FAAP24	GALNT14	PXK
	DHX30	RHPN1	IRF2
	EMILIN2	FANCC	FILIP1L
	PTCD3	FAIM	RAB31
	IMMT	TSPAN33	ATXN2L
	MRPL35	COPG2	ABHD15
	CLUH	DUSP23	ANKRD49
	MYBBP1A	CDA	ZNF608
	TBC1D14	DMTN	MAP2K1
	TMEM128	MIS18A	FAM110B
	COQ3	DONSON	TBC1D10B
	FIGNL1	CSRP1	ARL13B
	ANKRD17	RCAN1	MMGT1
	DAP3	CBR3	TM2D2
	MMACHC	CHAF1B	CLIC4
	MUTYH	HK2	GPR183
	STARD13	RGL4	FAM103A1
	HSPBP1	CHCHD6	TRIM56
	ANKRD32	RLTPR	OTUD3
	CNDP2	ZNF221	SPDYE5
	MACROD1	ZNF362	NIPA1
	ACTR3B	ANKLE1	UBE2E1
	C12orf29	RRP1B	CHRNB1
	LARS	ITGB2	CMTM8
	DPF2	LSS	RALGAPB
	MEN1	VAV2	RNF34
	C14orf1	C21orf58	POLH
	TTC9	ZNF714	MTSS1
	CCNB1	NLRX1	TMEM43
	CAMK1	RUSC1	ZNF415
	EMC7	TONSL	PKIA
	REG4	ALKBH4	GIMAP8
	SORT1	BDH1	LRG1
	FKBP11	PGAP3	NAT1
	RSAD2	JOSD2	LRRC8C
	IAH1	RACGAP1	RP11-443P15.2
	TIMM17A	POLR3K	METTL18
	ACP2	CCNF	ZNF570
	HOOK1	PAQR4	MOB3A
	TIMM10	FLYWCH2	KRCC1
	DHX34	CYB561A3	SLFN12
	CLDN10	ASRGL1	TEFM
	KDELC1	RPS6KA4	TP53RK
	ACRV1	C1orf123	BPGM
	APC	SEPN1	GTPBP2
	WDR36	TMCO4	ZNF24
	C9orf40	OMA1	AFF1
	MTO1	LRRIQ3	KLHL6
	CEP162	HENMT1	CBWD1
	ORC3	C1orf74	CES2
	DNAJC14	MRPL55	MIR4435-2HG
	TESPA1	DISC1	HECTD4
	BLOC1S1	FBXO41	FAM222B
	CDK4	ADCK3	PARP14
	TFCP2	SMARCAD1	GPR137
	ZC3H10	HPGDS	ZNF449
	PRADC1	BOLA3	TNFRSF10D
	GNS	FAM175A	ZNF622
	MPHOSPH6	PMVK	NABP1
	URB2	APOA1BP	NUDT4
	COG2	LRRC58	NMNAT1
	NPL	IGFBP7	CNP
	MFSD9	SGOL2	RNF213
	CKAP4	COX18	TLR1
	BORA	PTPN13	PITPNA
	SUCLA2	THOC7	KIAA1551
	NUDT15	GMPS	C4orf32
	NUPL2	PRRT3	KCTD13
	TBRG4	KIF15	KLC2
	DDX56	ELP6	VCPIP1
	DBNL	NMNAT3	MARCKSL1
	ACTL6A	SFMBT1	TP53I11
	NDUFB5	SLBP	PHYHD1
	EPRS	PIGX	NRIP3
	IMP4	AIMP1	C11orf68
	UGGT1	CDC25A	RAB6A
	TOR1A	APEH	ERCC4
	PRPF4	TEX264	TMEM70
	DPM2	POC1A	TOM1L2
	RABEPK	PPM1M	BAIAP2
	DSCC1	MAD2L1	UBE2O
	TMEM261	NDUFAF2	TUBB6
	ALDH1B1	CMBL	ZNF613
	PPIL1	2008-09-01	TPRN
	ZSCAN9	PDSS2	CSTF3
	PIM1	CDCA7L	TCP11L1
	UQCC2	ZNF704	PHLDB3
	NRM	CDK5	FAM89B
	MMP7	C7orf55	FBXO46
	DCUN1D5	CTHRC1	SLC38A9
	SLC37A4	INTS8	ANO6
	PPP2R1B	FREM1	NAP1L4P1
	CASP1	FAM219A	PCNPP5
	ALKBH8	NUDT2	CCDC71
	SQRDL	FXN	IL17RA
	NUSAP1	ZNF367	SUMO4
	NDUFAF1	PIGO	CD151
	CASC5	TTC8	RP11-606P2.1
	CCBL2	C9orf9	RP1-232L22__B.1
	PREB	ZMYND19	DALRD3
	SLC5A6	PACSIN3	ZNF543
	EMILIN1	PTER	C14orf39
	LRPPRC	HACD1	EDC3
	TMEM180	PLEKHF1	HNRNPCL1
	KIF11	CYB5A	ARID3B
	DBR1	C11orf74	AKAP5
	ASCC1	TUB	C14orf119
	DNA2	WEE1	CSNK1A1L
	METTL5	CENPV	RP5-1055C14.6
	IDH1	FAM111A	CCDC43
	OLA1	KIAA0101	TIGD2
	WDR12	DIS3L	PAK2
	SLC40A1	RCCD1	CCDC66
	APH1B	POP5	EXOC5P1
	VWA9	RRM1	ZFP3
	ZGRF1	KLHL26	ZNF443
	COPS4	CDT1	PDIA3P1
	RAP1GDS1	TRAPPC2L	OR52N5
	PRDM5	DHRS13	F2R
	USO1	CYP2S1	ZNF707
	CASP6	LAIR1	TMEM136
	METTL20	LAIR2	RAP2B
	C1RL	YIF1B	ZFP41
	NDUFA9	TMIGD2	YIPF6
	RITA1	CHAF1A	COPG1
	TCHP	UBXN6	RTKN2
	SLC7A1	HSD11B1L	TMEM259
	TARBP2	CD320	AP1S2
	ESYT1	NUDT8	CRIP1P4
	ANKRD52	PRDX2	TRAPPC6B
	SLAIN1	CD300A	CEP97
	TMX1	TK1	LIMK2
	MFAP1	GHDC	MFSD5
	SLC27A2	ITFG3	NGRN
	COMMD4	MLST8	SRPR
	WDR61	ABCA3	CNOT10
	ULK3	VPS37C	ZNF320
	GLYR1	SAC3D1	TPM3P8
	PMM2	DEGS2	RABIF
	TXNL4B	DTYMK	FHL3
	RHOT2	MLKL	PRR14L
	COPS3	RFWD3	TRIM52
	GID4	REEP4	CMTM4
	ZNF287	FEN1	TOB2
	CIRH1A	ING2	COPB2
	RANBP10	DNAJC21	ZFP1
	GFOD2	GSTM4	TMEM173
	NOB1	PPIP5K1	SNN
	C17orf80	SNTB2	ZNF93
	PTRH2	TMEM129	AMER1
	AFG3L2	STXBP6	APOBR
	GALNT1	NSMCE1	SDR42E1
	PELP1	B3GALNT1	ARMCX2
	ARRB2	SHE	TMEM106A
	WRAP53	PTAFR	AP3M1
	TTYH2	DFFB	CA13
	FN3KRP	BUB1	SOCS1
	ELAC1	LRRC45	HGS
	P3H4	STRA13	L3MBTL1
	NT5C3B	ASPSCR1	ZFP36L1
	MIEN1	GP9	ZBTB3
	TXNL4A	DCXR	DMWD
	SLC39A3	CHD3	NPIPB4
	FEM1A	SIMC1	SDHAP3
	DPP9	FAM161A	LRCH3
	TRPM2	CRTAP	ZBTB6
	URB1	STX8	BLOC1S4
	SAE1	MGMT	ZNF17
	GEMIN7	ELOVL6	ZNF555
	C19orf52	NUDCD2	KPNA4
	ZNF593	GTSF1	ZNF197
	GPN2	DPY19L2P2	INSIG1
	NBPF3	ARMC10	ARAP1
	ALDH9A1	LSM3	ZNF286A
	TIPRL	FAM86JP	B3GLCT
	UCK2	CCBL1	ZFP69
	TMCO1	SIGLEC17P	PMS2CL
	MGST3	ATP6V0E2	C11orf95
	RRNAD1	C9orf16	ZNF383
	PIGM	ZNF692	PLSCR1
	ISG20L2	NAIF1	H2AFX
	LYPLAL1	SHCBP1	C22orf34
	PRUNE	GAA	FAM83G
	CERS2	ESCO2	ZDHHC11
	AC027612.6	ZNF524	SLX4
	TAF1A	S100Z	ZNF527
	SMYD2	LKAAEAR1	BLOC1S2
	ADAM15	PWWP2B	TDRD7
	HAX1	NINJ2	SPATS2L
	HCN3	SNTB1	STK40
	C1orf131	CERS6	TMEM63A
	GALNT2	ALG14	RNF216P1
	PYCR2	SUCLG2	FUT4
	TMEM177	IL16	ZNF569
	POLR2D	FAM195A	FGF16
	PKP4	FIBP	ZNF846
	SCRN3	HCFC1	ZKSCAN5
	METTL21A	ZMAT3	ZNF418
	RHBDD1	CORO1B	S100A2
	POMGNT2	SSH3	ZSCAN16
	ITGA9	METAP1D	C6orf106
	SHQ1	DHCR7	PDLIM7
	ABHD10	DCAKD	FLNA
	SRPRB	COQ2	ZNF585A
	NCEH1	CYSLTR1	ZNF420
	NICN1	CKS1B	IGF2R
	EIF2B5	FAM86B3P	ZNF257
	LYAR	MINOS1	NOL4L
	SCD5	VEGFB	SLC22A4
	ENOPH1	PC	C6orf141
	TRMT10A	LRFN4	ZNF655
	TBCK	SLC19A1	ZNF675
	CISD2	CBX2	SHPK
	CCNA2	GOLIM4	FAR1
	2001-03-01	XXYLT1	ZNF790
	CBR4	SLC25A30	ZNF823
	NDUFS6	SELP	ZNF347
	SRD5A1	ZHX3	MBP
	LHFPL2	EXO1	SNHG12
	GTF2H2	MRPL11	ENTPD7
	COMMD10	RSRC1	SIRPA
	DDX46	FUT1	NUP62CL
	RMND5B	UBE2C	TOR4A
	FAM50B	APITD1	SLC29A3
	CDKAL1	CCNE2	STYX
	ZMAT2	ZNF519	ZNF26
	HIGD2A	CCDC14	BZW1P2
	ABT1	MRPL48	TXNRD1
	ARMT1	CCDC85B	ZNF583
	C7orf50	RMI2	ZNF587
	C7orf26	B3GNTL1	ZNF808
	TMEM168	MSRA	ZNF28
	SLC12A9	MBLAC2	ZNF789
	MEPCE	DLEU1	NCOA6
	NOM1	BNIP3	UNC13B
	NCAPG2	ATAD5	GPATCH3
	ZNF182	EID2B	ZNF830
	ZNF41	LPCAT4	GK
	SNX12	ZNF575	SFT2D1
	CHMP7	RMDN1	RYR3
	PROSC	TYMS	ZNF277
	UTP23	PXMP2	SELT
	HAUS6	POLE	RUSC2
	INIP	EPS8L2	LTN1
	MRRF	CASKIN2	SFMBT2
	POLE3	PPFIA3	CIPC
	NTMT1	ATOX1	TOP1
	FAM73B	GBA	KIAA0753
	PROSER2	AGTRAP	KIF1BP
	PDSS1	SOX12	SGMS1
	PARD3	FXNP2	FAM32B
	POLR3A	CHID1	C1orf132
	RPP30	ZNF354C	ATP1A1-AS1
	LRRC27	PLEKHM3	C6orf163
	MTG1	NT5DC1	HSP90B3P
	PDCD11	CKS1BP6	C10orf128
	TUT1	RPP25	BMPR2
	APIP	MPI	RXRB
	SSRP1	PFAS	FKBPL
	SLC43A1	DPM3	NEU1
	C11orf49	TCAIM	C6orf47
	ENDOD1	MAGED1	GNL1
	MTA2	RP11-111M22.2	TRIM39
	TMEM138	LDLRAD3	ZNF468
	INCENP	DGKZP1	ZNRD1-AS1
	MS4A3	GIPC3	FBXO48
	EI24	AC025335.1	IPO7
	NUDT22	TIGD5	SAMD9
	PLCB3	ZNF771	NAP1L4
	TIRAP	PSTK	ITPRIPL2
	RGS18	AC010894.4	C5orf51
	PRSS23	EMC3-AS1	TRIM71
	DLAT	PSMG4	THUMPD3-AS1
	TIMM8B	TCEAL8	SLC48A1
	DCP1B	DHTKD1	SNORD17
	OXSM	SLC2A4	AC007256.5
	TEX30	P2RY8	TRIM59
	EXT2	TSEN54	GIMAP1
	NDUFC2	BACE2	PGK1P2
	ACAD8	FBXL6	RP5-1106E3.1
	NCAPD3	PLCXD1	ANXA2P1
	QTRTD1	DNM1P46	RP11-760D2.7
	MMAA	WASH6P	DNASE1
	AKR1C2	FES	API5P2
	RNF144A	ADI1	CTD-2561J22.2
	CENPJ	PYCR1	COPS8P2
	AP1S3	NAA38	RP5-1053E7.3
	MZT2B	CEP57L1	SHFM1P1
	GEMIN6	RUVBL2	UBXN2B
	HAUS1	COA5	EIF5P1
	ATG10	TANGO2	MIR17HG
	POC5	SFXN4	CROCCP2
	TADA1	NDUFB1	ANXA2P3
	CWF19L2	FAM101B	RP11-390P2.2
	XRCC4	NOG	RP11-129H15.4
	GPD1L	TRAIP	RP3-425P12.4
	SLC30A6	CHEK2	RP11-325O24.2
	PELO	NPW	RP11-95M15.2
	ANAPC1	EIF3C	RP1-177A13.1
	CETN3	NIPSNAP1	RPL5P18
	SMARCA5	NR2C2AP	AC093642.5
	MERTK	CRELD2	SNORD99
	TMEM87B	ACOT1	PPP3CB-AS1
	LPCAT1	KNTC1	PPP2R2A
	GTF2E1	TXNRD2	FADS3
	KCTD15	HDDC3	TTC4P1
	ZNF599	SMIM10	CCNL2
	TBCEL	IMMP2L	LINC00152
	UBASH3B	USP18	EXOSC6
	UCHL1	BRI3BP	AC068657.2
	BUB3	DDX51	AC068491.3
	MRPL39	PRMT3	CPTP
	CXXC1	KIAA0825	AC005014.5
	ANKRD40	CDK10	SVIL-AS1
	CYP2U1	SMYD3	LINC00863
	ATP6V1C1	DLK1	AP000936.5
	AGPAT5	MRPL40	AP000350.6
	TRMT44	KCNQ5	XXbac-B476C20.9
	SLC16A1	PCYT2	AC010878.3
	HEATR3	ZNF829	RBMS1P1
	LARP1	C15orf41	TNPO1P1
	SETD9	GSAP	NUTM2B-AS1
	RBM45	WWOX	SNHG23
	PDIA4	BACE1	PSMC1P12
	TMEM237	SMYD4	MRPL35P3
	LSM11	HPDL	CTD-2015B23.2
	RRAGA	LYRM7	MYL6P1
	VBP1	HYAL3	LENG8-AS1
	C9orf41	ENTPD5	SMCR5
	MCU	TAF9B	RP5-837I24.1
	ADK	ISG15	SEPT2P1
	BATF	DHRS4L2	MYL6P5
	NDUFAF6	TCEA1	RALY-AS1
	PCGF6	FANCA	RP11-516A11.1
	MTERF3	LIN28B	LINC00954
	PTDSS1	MORN2	LINC01128
	AIFM1	MAPK12	RP11-567G24.1
	WDYHV1	PP7080	RP11-348A7.1
	ZNF689	CERKL	TNPO1P3
	PHKG2	NPIPP1	RP11-345K20.2
	MALSU1	UROS	MAST4-AS1
	PDE6D	TMEM120B	RP11-533K11.1
	TATDN2	NHLRC3	FTX
	FAM92A1P1	ZNF563	RP11-286H14.4
	CLDN12	TRMT2B	TNPO1P2
	AASDH	HACD4	PSAT1P3
	CCNB2	DHFRP1	FBXW11P1
	C9orf91	C15orf61	RP3-452M16.1
	RAB28	ZKSCAN3	AC007395.4
	C12orf43	ZNF724P	AC002486.2
	MRPL17	PLEKHG4	RP4-700A9.1
	TMSB15A	FAM217B	OGFOD1P1
	MITD1	LONP1	ANXA2P2
	AHCYL2	ZNF605	CAP1P2
	FAM86C1	MYL6B	AL132709.8
	SLC45A3	C20orf96	RAD17P1
	NIT1	SDHAF3	HMGA1P8
	ALG8	ZNF502	AC125238.2
	FBXW5	AC004057.1	AP000695.4
	C21orf59	ZFP62	AC005083.1
	MRPL10	AMZ2	RP11-255H23.2
	GART	GM2A	RP11-307L3.2
	SNF8	ZNF700	RP1-136J15.5
	CBR1	SCOC-AS1	MT1XP1
	HLCS	ANXA4	AC007969.4
	PSMD4	LAGE3	RP13-88F20.1
	ATP13A2	ANXA6	NAP1L4P3
	ALDH4A1	NEK5	AC093616.4
	THEM4	BLM	ZNF879
	MED8	BNIP3P1	RP11-297L17.6
	NAE1	STMN3	CTBP2P8
	TMEM69	ZNF665	RP11-666F17.1
	ADGRG5	NMB	ZNF736
	PSKH1	PTMAP2	AC016894.1
	ZNF235	TXNRD3	YWHAEP5
	TNFRSF13C	GPAA1	TSPY26P
	CCDC28B	ADH5	FAM103A2P
	UBE2J2	CLEC9A	NSRP1P1
	NR2F6	PRIM1	MYL6P2
	CCDC58	ZNF248	FAR1P1
	FAM86C2P	RP11-267J23.4	ZBED5
	WDR4	HMGN5	LINC00854
	NDUFV3	MYL4	AC068282.3
	C21orf33	ZNF813	BZW1P1
	S100B	ZNF69	BLOC1S2P1
	SLC2A6	TPM2	ZEB1-AS1
	TOR2A	FLVCR1-AS1	AC018738.2
	ZDHHC12	ANKRD35	EIF3IP1
	PKN3	NBR2	RPS7P15
	TLCD1	ZNF511	RP3-514P16.1
	FLAD1	CCDC69	EEF1A1P30
	VPS11	ZNF534	RP11-110J1.2
	FDPS	KLHL9	DGUOK-AS1
	FAM189B	EIF1AY	PRKCQ-AS1
	PPP1R35	ANKRD13B	TMEM161BP1
	GPATCH4	ECI2	ZEB2-AS1
	CPSF4	ARHGAP11A	RP3-347M6.2
	RECQL4	TSEN15	RP11-365F18.3
	ORAI2	CCDC167	RP11-168J18.6
	MAML1	CENPW	RP11-451B8.1
	YDJC	EFCAB7	RP11-295P9.3
	DVL3	NHSL2	LINC00888
	ABCF3	PTPN20	COX19
	THAP8	EHMT2	AC017002.1
	FDXR	LSM2	RP11-63E16.1
	ALDH16A1	MSH5	RP11-550F7.1
	MPP3	APOM	TMEM189
	LSM12	CCHCR1	RP11-624D20.1
	MED11	ZNF616	ARPC1A
	SNRNP25	RPS26P8	PISD
	JMJD8	AC083899.3	RP11-242C19.2
	C16orf59	RANBP17	RP11-128A6.3
	TBC1D24	LINC01291	ARFGAP3
	CLPB	FAM216A	KLHL6-AS1
	LBHD1	C4orf46	AP5Z1
	COA7	TMEM256	RP11-268I9.1
	AK4	EIF3CL	RPL35AP32
	LZIC	LIN52	GMFBP1
	USP1	DENND1C	IL10RB
	BPNT1	CFAP44	NPIPB5
	DPY30	MT-TV	RP11-637A17.2
	C2orf47	MT-TH	TWF2
	PRORSD1P	TRAV22	RP11-1277A3.1
	CFAP36	RP11-592N21.1	RP11-709A23.1
	NUP35	NUP62	AC005351.1
	CCDC138	RP11-277B15.1	HMGA1P2
	PDHA2	NPM1P46	HNRNPH1P3
	PACRGL	TCTEX1D2	CTNNAP1
	HELQ	PRDX2P4	SUDS3P1
	TSACC	AC018804.7	YWHAQP6
	TMEM79	RPL12P38	MORF4L2P1
	FBLN2	AC008155.1	PKD1P6
	CHCHD4	CLNS1AP1	CTD-2272G21.2
	SNHG16	ANKRD39	RP11-136I13.1
	ICOS	ARHGAP19	RP11-451H23.1
	C3orf17	RBMX2P2	RP1-313L4.4
	GYG1	RP11-624L12.1	RP11-701P16.5
	TPRA1	AKR1B1P2	ZNF550
	POLR2H	ARL2	RP11-397E7.4
	RFC4	RP13-39P12.2	HADHAP1
	RPL39L	RP11-486G15.1	RP11-521B24.3
	RFT1	BOLA3P3	NRBF2P4
	LRPAP1	NCKIPSD	CCDC71L
	MFI2	AC002056.3	RP11-316J7.4
	METAP1	PHBP7	AZIN1-AS1
	SLC9B2	PRDX2P2	RP11-798K23.5
	CCDC51	POLD2P1	CTD-2179L22.1
	RNF123	RP11-449L13.2	RNF5P1
	DUSP7	AC004129.9	RP11-451O18.1
	NAA15	TAF9BP1	MAP2K1P1
	ABCE1	AC092610.12	RP11-697N18.2
	LSM6	RP5-1100H13.3	AP5B1
	SLC25A46	ZNF90	HNRNPCP8
	C5orf63	PCNAP3	AC113404.1
	PRRC1	MRPL23	GNAI2P1
	GRPEL2	AC073310.4	RP11-438L7.3
	TIGD6	RP6-186E3.1	TRAPPC2B
	UTP15	TSPAN4	UBE2NP1
	GFM2	CPSF1P1	RP11-286N22.8
	DAGLB	ALG3	KIAA1147
	PTTG1	ZNF788	RP11-996F15.2
	KIF6	TUBBP2	GATC
	FABP5	SPDYE3	ZNF271P
	ORC5	SMARCE1P6	RP11-123M21.2
	DNAAF5	RBBP4P4	RP11-185N2.1
	KIAA0196	HNRNPUL2	RP11-76E16.2
	RPP25L	RP11-480I12.5	BTBD10P1
	METTL2B	TMEM14D	RP11-620J15.1
	ZHX1	RP11-355K23B.1	HMGA1P3
	NOL6	CCNB2P1	RP11-603K19.1
	MELK	MESTP4	RP11-977G19.5
	SKA3	CHCHD2P2	MEG8
	DDIAS	CD27-AS1	RBM8B
	LRR1	PRDX2P1	CHMP4BP1
	KBTBD6	RPS5P3	RP11-386M24.4
	NUDT5	RP11-313J2.1	HNRNPCP1
	COMTD1	RP11-1023L17.1	SEPT7P1
	ENOX2	VPS16	RP11-305B6.1
	PMPCA	RP11-551G24.2	ITGB3
	SDCCAG3	FEN1P1	RP11-37J13.1
	GFI1B	DUTP5	RP11-295H24.3
	LOH12CR1	CBX3P9	RP11-156E6.1
	STOX1	RP11-528A10.2	HSP90B2P
	TRUB1	AC073869.20	CTD-2256P15.2
	CPSF2	RP1-261G23.4	LINC00657
	CEP295	SLC25A5P7	CTD-2583P5.1
	ABTB2	RP11-96J19.1	TPST2P1
	RPUSD2	LINC00339	RPL23AP97
	TRMT61A	DBIP1	RP11-304L19.13
	DPCD	CNN3P1	CTD-2144E22.10
	API5	PTMAP3	RP11-363E7.4
	HPS6	RP3-359N14.1	LINC01355
	SENP8	AMZ2P2	PECAM1
	PCBD1	RP11-69L16.3	RP11-320A16.1
	COX11	RP11-277I20.3	GAN
	SMPD1	RPL21P28	CSDAP1
	IDH3A	RPL21P119	RP11-618N24.1
	CRABP1	MESTP1	RP11-283I3.6
	RNF169	FANCG	RP11-680G24.4
	CENPN	VPS52	MMP25-AS1
	AKIP1	RP5-884C9.3	RP11-156P1.3
	LEO1	BX842568.2	ZNF234
	TMX3	BANF1P4	LRRC37A17P
	MCM7	AC092106.1	HNRNPCP4
	SEC11C	RPS24P8	RP11-737O24.3
	SAAL1	RP11-472B18.1	AC010761.8
	FAM96A	MRRFP1	RP13-104F24.3
	LDHAL6A	RP4-562J12.1	RP11-82O19.2
	PEX11A	CCND3P1	SEC22B
	PATL1	LAMTOR5-AS1	ARIH2P1
	XRCC6BP1	CEP57L1P1	RP11-138I1.3
	TSC22D4	AC090945.1	RP11-1094M14.7
	CNPY4	AC099850.1	RP11-686D22.6
	NUDT21	GCSHP5	CTC-559E9.5
	PHB	RP11-390P2.4	ZNF224
	TRUB2	RP1-144F13.4	SHC1P2
	SLC27A4	BOLA3-AS1	AC005795.1
	URM1	RP11-301G21.1	CTD-2620I22.2
	CERCAM	RPL35P5	AC007228.9
	DOLPP1	LAGE3P1	CTC-444N24.9
	FBXO22	SLC26A6	AC010522.1
	HDHD2	ATP5G2P1	ITGB1P1
	DUS2	RP11-325E14.5	KCNQ1OT1
	ACAA2	LSM3P3	ZNF528-AS1
	VKORC1	AC004540.4	IPO5P1
	RAB8A	RP4-706A16.3	MAP2K4P1
	MVD	BAIAP2-AS1	RP11-362K14.5
	CACNB3	SLC25A39P1	RP11-297D21.4
	ZNF526	SMARCE1P2	MIR222HG
	ZNF283	RP11-417L14.1	RP13-36G14.4
	PPP1R14A	CTA-85E5.7	DDX55P1
	MFSD3	CTA-351J1.1	TMEM56-RWDD3
	WDR81	ENTPD1-AS1	AP000654.5
	SRR	RBMX2P5	RP3-368A4.5
	TSR1	PARP1P1	ARF4P1
	C19orf48	KLLN	CTB-88F18.4
	CDK2AP2	RP11-258C19.4	RP1-224A6.9
	ZNF232	RBM26-AS1	ZNF595
	CD300C	LINC01268	RP11-422P24.11
	ICT1	PHBP11	RP4-569M23.4
	TMEM99	AC098592.6	WI2-87327B8.2
	ZNF598	PNKDP1	WBSCR16
	ECI1	PHBP3	RP11-567M16.6
	KCTD5	RP11-363H12.1	MLLT6
	VWCE	HCG11	HMGB1P24
	RNF187	C19orf24	RP11-3K24.3
	POLR2J3	RP11-18B3.3	DUSP14
	NT5DC2	RP4-800M22.1	ZNF670
	SMIM4	TSTD3	CTB-58E17.1
	COA6	C1orf233	HIST1H3C
	MGAT2	ZNF883	ZNF229
	THAP11	DHFR	SND1-IT1
	PDHB	RP11-129J12.1	RP11-107E5.3
	KCTD6	RASA4CP	RP11-803D5.1
	MFSD2A	AC002069.5	AC007191.4
	BMP1	SNRPD2P1	RP11-354E23.4
	ZSWIM1	SATB1-AS1	RP11-286N22.6
	SLC16A4	AKR7A2P1	RP11-185E8.2
	TMEM208	RP11-553N16.1	AC000123.2
	CNNM3	AC091729.9	CTA-941F9.10
	TSPAN5	RP11-417B4.3	AP000648.5
	LCMT2	CTB-63M22.1	AL031587.1
	GFM1	ATP5HP2	LINC00294
	DDX19A	PIN1P1	ST3GAL4-AS1
	LETM1	RPS15P5
	ATP5I	ANKRD36BP2
	HSPBAP1	MTAPP2
	ATF5	HINT2P1
	UBE2V2	PSMG3-AS1
	APEX2	SETSIP
	RGS14	SMARCE1P5
	GCSAML	AC099535.4
	MRPL1	TSEN15P1
	SNUPN	PPIHP1
	RNASE2	RP11-10B2.1
	PTPN9	ZNF826P
	CCDC8	GS1-542M4.3
	PCBP1	EMBP1
	DTWD2	MTHFD1P1
	C15orf40	NDUFB1P1
	CHRNA5	TPRKBP1
	FASN	AC006033.22
	DUS1L	AC016724.6
	P2RY1	TMA7
	ZNF747	MCTS1
	PUSL1	RP11-132A1.4
	TRAPPC1	RP1-266L20.2
	TMEM192	FAM136BP
	RP11-423H2.1	HNRNPDP1
	RP11-262H14.4	CTD-2090I13.2
	C14orf142	RP11-302I18.1
	CDK1	RPS24P6
	B3GNT2	ERP29P1
	ZNF804A	EIF3KP2
	TMEM182	GAS6-AS1
	ADORA2B	ADH5P4
	NFXL1	RP11-354E11.2
	C14orf169	RP11-420H19.1
	SPATA24	RNASEH1-AS1
	WIBG	FHP1
	PA2G4	AC012146.7
	EMB	PINLYP
	CDCA4	CCT6P3
	AC093323.3	RP11-253E3.1
	MINA	ATP5HP4
	TRIAP1	TECRP1
	NUDT6	CDK5PS
	C1GALT1C1	HGH1
	TMEM126A	PPP1R3E
	TMEM126B	RPL5P28
	ZDHHC16	AC009963.6
	PGAM1	TOPORS-AS1
	CLCN5	DBF4P1
	MRPL36	NFAM1
	POLR1C	TTC28-AS1
	ZNF562	COX10-AS1
	PPID	AC104389.32
	TBCA	GUSBP5
	CTPS1	SUCLG2P2
	EXOSC10	AC097711.1
	RRM2	RP11-211A18.1
	RNMTL1	AC105399.2
	FRMD5	IMPDH1P4
	PPIH	LINC00987
	ZNF57	GS1-124K5.4
	MAL	AP000563.2
	THOP1	XXbac-B135H6.15
	SMN1	LINC00959
	NME6	ATP5JP1
	MTBP	RP5-857K21.6
	GPR22	RPL35P1
	DPAGT1	MRPL48P1
	COPRS	RP4-620F22.3
	POP7	ALKBH6
	GNB2	MYLK-AS1
	CLP1	CTA-242H14.1
	MYEOV2	RP4-728D4.2
	FGGY	LILRA2
	IL17D	PSMB9
	MANEA	PPIL3
	CHCHD1	MTATP8P1
	RAD9A	PHBP8
	SLFN11	SETP14
	LRRC20	RPL15P2
	MUS81	NSUN6
	FAM192A	RP11-488C13.1
	ZBTB8OSP2	RPP21
	PDP2	CD302
	RNASEH2C	FAM195CP
	LCLAT1	CBX5P1
	NOC3L	RPL7AP11
	ESRRA	ARPIN
	COMMD1	DECR2
	KIAA1919	RP11-601I15.1
	VANGL1	CCDC169
	MZT2A	ZNF702P
	ARV1	PTMAP8
	NAA20	APOBEC3D
	FKBP2	ACY1
	GMPPB	RP11-1396O13.2
	RCE1	NFS1
	GPR160	TMEM141
	FBXO45	RPL7P23
	C16orf91	RP11-3K16.1
	FAM53A	RP11-20O24.4
	CTU2	LINC00847
	DDX23	AP001258.4
	RPL35P9	CRNDE
	ZWILCH	CEBPA
	SNAPC5	STARD4-AS1
	B4GAT1	STX18-AS1
	TMEM167A	USP51
	SH3PXD2B	CTD-2366F13.1
	FGFBP3	RP11-421F16.3
	BRMS1	RP11-499E18.1
	HRAS	SUMO2P17
	RIN1	ABHD14A
	GLMN	ANP32C
	YIF1A	TECRP2
	NDUFA11	NPM1P21
	C19orf70	RP11-205M3.1
	AMZ1	MTND5P11
	FBXW8	HMGN2P4
	ZDHHC14	CTD-2015H6.3
	CKAP5	ATP5LP3
	ARHGAP1	RP11-474J18.1
	DOLK	ZNF324B
	LSM1	SNX5P1
	EIF1AD	PVT1
	LIPT2	CBX3P3
	KCNE3	CTC-820M8.1
	PAAF1	KDELC1P1
	LINC00116	AC005740.4
	RWDD4P2	RP11-47F1.1
	AURKAIP1	EIF3KP3
	ZNF169	GMPSP1
	RUVBL1	ATP6V1E2
	SLC35A4	MESTP3
	SSNA1	RP11-402J6.3
	ANAPC2	AC008592.3
	ZBTB8OS	SNRPCP2
	SLC35G1	ALG3P1
	CDC26	HOXA10-AS
	EID2	RP11-643N23.1
	DNAJC30	RP5-1009N12.1
	SPRYD4	RP11-468O2.1
	WDR25	CTD-2547L16.3
	LMNB2	RP11-39H3.1
	SCAND2P	EIF5AL1
	TTTY14	PIGFP1
	TCEANC	HMGN1P38
	TYMSOS	RP11-434I12.5
	SHMT1	PAICSP4
	FAM109B	IMPDH1P6
	FAM210A	RP11-56F10.3
	PUS1	RP11-885L14.1
	TOP3A	SLC25A1P1
	SLC25A22	FPGT
	GSG2	AF131215.3
	ACAD9	DPP3
	CDKN2AIPNLP1	RP11-110I1.12
	ZNF620	AP006621.5
	TMEM187	CTD-3074O7.5
	ZNF619	FDXACB1
	AP3S1	PXN-AS1
	IMP3	RP11-809N8.5
	ZNF114	HMBS
	LCORL	AC156455.1
	KDELC2	RP11-424C20.2
	AQP11	RP11-444B24.2
	BEND3	RBBP4P5
	COX14	RP11-129B9.2
	KLHL11	FAHD2P1
	CA8	FNTB
	KCTD12	GSTP1P1
	DPY19L3	LINC01475
	ZNF552	LSM6P2
	RMI1	LSM3P2
	MRFAP1L1	RP11-453D16.2
	AURKB	RP11-326E7.1
	RRS1	RP11-307P22.1
	FARSA	RP11-371E8.2
	FUCA1	SRP54-AS1
	PTPN11	RP11-529H20.3
	GEMIN4	RP11-320M16.1
	GCC1	RP11-1112J20.2
	PLD6	SMARCE1P3
	LACC1	AHCYP7
	FCER1A	SORD2P
	APOBEC3B	ANP32AP1
	MROH1	MESTP2
	SEPHS2	IQCH-AS1
	BBS10	ANP32BP1
	DCTPP1	HERC2P10
	RCC1	LSM3P5
	ZNF816	RP11-178D12.2
	SRP9P1	CTA-331P3.1
	PIPSL	RP11-347C12.10
	PPA1	COX6CP1
	CMTR2	PHBP21
	ST20	ATP2A1-AS1
	MRPL14	SNAI3-AS1
	ZFP82	RP11-744D14.1
	NQO1	PKI55
	TRAPPC5	GS1-358P8.4
	FRAT2	RP11-358M11.4
	ZNF322	ATP5HP1
	OGFOD3	RP11-212I21.4
	FANCB	RP11-667K14.8
	MRPS23	TMPOP2
	C3orf58	RP11-498D10.8
	C5orf30	SRSF8
	LSM10	IKBKE
	SLC35C1	RP11-321A17.3
	ADO	SRP72P1
	COA4	AKR1B1P7
	GINS3	CTC-232P5.1
	MRPS11	RP11-35G9.3
	TDRKH	PTGES3L
	MRPL41	TPMTP1
	MRPS16	RP11-244M2.1
	SHMT2	ZNF582-AS1
	UBE2E2	AC007229.3
	ZSCAN22	AC009005.2
	KBTBD3	CTD-2291D10.4
	PGBD4	CTC-360J11.4
	GLRX5	LINC00664
	MXRA7	CTC-429P9.3
	RWDD4	ZSCAN16-AS1
	SKA2	RPARP-AS1
	C12orf60	RP11-330M2.4
	SLC25A10	RP11-258C19.7
	AFMID	BNIP3P37
	FANCF	PEBP1P2
	RP11-49C9.2	RP11-34P1.4
	JRKL	CTD-2302E22.5
	SF3A3	RP11-760D2.12
	ZBTB8OSP1	PHBP20
	GTF2H2C	RP11-884K10.7
	MX2	GTF2H5
	EP400	RP11-428J1.5
	PSMG1	FGF14-AS2
	SERHL2	RP11-500C11.3
	MRPL54	KMT2B
	ZNF530	RP11-127B20.2
	LHFP	RP11-38M8.1
	ZNF730	RP5-1074L1.4
	COA3	ZNF280B
	VPS33B	UHRF1
	SCFD2	PIK3R6
	PGP	AC004556.1
	IRAK1	RP11-142E9.1
	OAF	GTF2IP1
	ZDHHC23	CISD3
	THAP7	RP11-257O5.2
	PTP4A3	RP11-226M10.3
	PROS1	RP11-426D19.1
	XPOT	RP11-546D6.3
	CDCA2
	APOO
	TMEM186
	NOC4L
	INTS5
	PURA
	PGBD2
	ZNF74
	ZBTB37
	CCDC137
	MRPL30
	PARPBP
	FAM212A
	C16orf52
	SLC52A2
	GNB1L
	KLHDC8B
	SETD4
	NDUFA13
	POLR3C
	EDARADD
	2001-03-01
	ZNF749
	TOR3A
	TMEM222
	NF2
	KIF24
	C17orf58
	BCDIN3D
	VSIG10L
	ZSCAN30
	ERCC6L
	TNFRSF18
	CHCHD2P9
	TMEM216
	CMC1
	AKR1C1
	SHTN1
	MT1X
	GCNT1
	PRR13P5
	MAGEH1
	ZKSCAN4
	C2orf88
	TMEM203
	NHEJ1
	MCRS1
	FANCM
	CARD9
	RP11-43F13.1
	TMPPE
	ZNF626
	NCR3LG1
	ZNF793
	CENPP
	FAM92A1
	ACTBP11
	NDOR1
	FAM72B
	LDOC1L
	SMIM15
	MTF1
	SF3B3
	HN1
	PAX8-AS1
	RRP7A
	NEMP2
	ZNF250
	ZNF681
	SEMA4A
	NIF3L1
	ZKSCAN7
	WDR5
	ASB13
	PRTN3
	PPP1R26
	ANAPC7
	RP3-499B10.3
	XRCC2
	HDAC2
	RABL6
	TECPR2
	VKORC1L1
	SNHG17
	ADA
	SCN8A
	NOP9
	FUT11
	ZSCAN25
	ZNF441
	ZNF682
	PCNXL3
	ABCB8
	SND1
	RAD54B
	FITM2
	DDI2
	ZNF786
	HNRNPAB
	ZNF695
	RPF2
	RAB40C
	PIGN
	GPX1P1
	RPE
	RPS26
	CFD
	MCMBP
	ZNF780A
	ATAD3A
	TEAD4
	C2orf27A
	MRPL42
	MAK16
	HIBCH
	ZNF544
	TFDP1
	ZNF607
	RPL23A
	UCKL1
	ZNF485
	HYLS1
	ZNF442
	ASNA1
	TMA16
	KCNRG
	WDHD1
	BAZ1A
	STK39
	TTC37
	TUSC1
	IPO9
	MSRB1
	CHAMP1
	CCDC152
	CTB-36O1.4
	TYW1
	DCAF12
	ITPRIPL1
	PRMT6
	C1orf174
	C9orf114
	DCLRE1A
	NAGA
	SMG5
	SNORA73B
	SNORA33
	ZNF525
	AC074019.2
	RP11-217O12.1
	EFCAB2
	COX20
	FAM229B
	ARRDC1-AS1
	DAXX
	PFDN6
	TAP2
	RNF5
	SKIV2L
	SDHD
	VARS
	MICB
	DHX16
	C6orf136
	PRR3
	PPP1R11
	TRIM27
	TCTN1
	MZT1
	UQCC3
	SDHAF1
	E2F4
	PDE7A
	TMEM170B
	PRR13
	CHKB-AS1
	SMN2
	ITSN1
	RP11-333E13.4
	DNAJC19
	HN1L
	HCP5
	MT-TL1
	MT-TI
	MT-TM
	MT-TD
	MT-TS2
	MT-TT
	RPS26P3
	PTTG3P
	ZNF611
	COX20P1
	CFL1P4
	RP11-365D23.4
	FGFR1OP
	RP11-312J18.5
	PDCL3P5
	RP3-352A20.1
	RPL32P31
	AC073465.1
	KLHL23
	RP11-641D5.1
	RP11-335F8.2
	AC012066.1
	AC093724.2
	NPM1P32
	RP11-819M15.1
	SLC25A5P6
	CHUK
	GAPDHP44
	RANP6
	COG8
	AC104297.1
	HAUS7
	HSPD1P1
	H2AFZP1
	CFL1P2
	YBX1P6
	DNAJC9
	RP11-386I14.3
	RP13-383K5.4
	LDHAP5
	VDAC1
	TMX2
	NDUFS3
	SLC25A5P3
	RP1-172N19.4
	AC007679.1
	SERBP1P1
	ZNF337-AS1
	OLA1P1
	CFL1P5
	TMX2P1
	VDAC1P2
	LINC01521
	MDP1
	MSRB1P1
	SEPHS1P6
	CHCHD4P4
	NUDT19
	TAX1BP3
	ARPC3P5
	SMIM7
	LYRM4
	MYCBP
	PRDX1P1
	XPOTP1
	LINC00998
	RAD51AP1P1
	ALDOAP2
	CBX1P2
	ATP5F1P2
	RP11-457K10.2
	RCN1P2
	ZBED1
	PKMP5
	XRCC6P5
	RP11-182N22.7
	SLC25A5P1
	MRPL3P1
	MYL5
	RP11-490H24.5
	GAPDHP72
	RP1-152L7.5
	RP1-97D16.1
	PPIAP31
	PRELID1P1
	CKLF
	PTGES3P2
	RP1-95L4.4
	PAM16
	LYPLA1P3
	H2AFZP3
	RP3-453I5.2
	OSTCP6
	ATP5F1P6
	RP11-378G13.2
	RP11-420L9.2
	RP5-1170D6.1
	RPL35P2
	RP1-59B16.1
	OSTCP4
	SNORD100
	ZBED8
	TRIM16
	EXOC3-AS1
	FAM185A
	GAPDHP69
	SNRPBP1
	RP11-700P18.1
	RBMX2P3
	HBD
	RP11-183E9.2
	HNRNPRP1
	HAUS1P2
	LINC00539
	PIGUP1
	POLR2KP2
	SMIM13
	FAM96AP2
	GAPDHP46
	FDPSP8
	AC006026.9
	RP11-651P23.4
	C17orf89
	SUCLA2P1
	RP11-51C14.1
	SRIP3
	ATP6V1E1P1
	TOMM22P5
	ATP5LP4
	RP4-814D15.2
	RPF2P1
	AC016700.4
	FDPSP1
	JPX
	RP11-196I18.3
	RP1-159M24.1
	MTND1P23
	GTF2H2B
	SLC25A5P5
	RPA2P2
	RPS7P10
	AC012512.1
	RPL7P22
	SCDP1
	AGKP1
	RP11-142L4.3
	RP11-115D7.3
	TBCAP1
	AC109638.1
	RP11-82H13.2
	AF196972.4
	COX6A1P2
	RP11-533F5.2
	WDR46
	ZNF717
	PARG
	RP1-49C23.1
	RP11-152N13.5
	ATP5A1P2
	RP11-118D22.3
	PSMA2P3
	BUB3P1
	PIN4P1
	DHX9P1
	RNF144A-AS1
	GLRXP
	PSMD8P1
	AC016734.2
	RP11-552J9.9
	SDAD1P1
	RP11-298C3.2
	SPCS2P4
	AC005682.5
	RPL23AP58
	FAM207BP
	RP1-305B16.3
	RP11-249L21.4
	UBE3AP2
	EXOSC3P1
	VDAC1P8
	RP11-272G22.3
	PSMA6P2
	TCP1P1
	GDI2P1
	MRPS16P1
	PTGES3P3
	RP5-857K21.7
	ACTG1P9
	RP11-119B16.2
	PRDX3P1
	LINC01150
	ZNF492
	DDX50P1
	RP1-308E4.1
	IMMTP1
	RP11-668G10.2
	EIF4EP2
	HSPD1P6
	SEPHS1P4
	BANF1P2
	AC009245.3
	TFAMP1
	PA2G4P4
	SF3A3P1
	ACTG1P14
	SDAD1P2
	CBX1P1
	GOT2P2
	RP4-631H13.6
	CDC20P1
	GYG1P3
	RP11-75A9.1
	EZH2P1
	VDAC1P6
	RP3-426I6.2
	TIMM8AP1
	PRDX3P2
	JKAMPP1
	RP11-296O14.2
	RP11-213G2.5
	RP13-93L13.2
	AC019097.7
	RP11-206F17.2
	SNRPFP1
	MRPL35P2
	AF277315.19
	AC098824.6
	ACTR3P2
	SKA2P1
	RP11-134K13.2
	RP11-3J10.7
	TMA16P2
	SS18L2P1
	PHBP10
	RP3-437C15.1
	YWHAEP1
	TIMM9P3
	RP11-144C15.1
	PET117
	RP11-534I8.1
	HDAC1P2
	RP11-38O23.4
	AC113189.5
	SNRPEP4
	RP11-344P13.3
	RP11-295G20.2
	U40455.1
	RP11-570P14.1
	AC115617.2
	BTF3P5
	AC083899.1
	RP11-312J18.7
	GOT2P3
	AC004947.2
	KCNQ5-IT1
	GAPDHP68
	RPS28
	AC108059.1
	RP11-308D16.2
	RP11-288G3.4
	RP4-775C13.1
	AC009945.4
	FAM133B
	RAD1P1
	JRK
	FOXP4-AS1
	NUTF2P4
	RP11-9E13.4
	FABP5P7
	EIF4A1P2
	COX20P2
[truncated: 352 more rows]

## Sheet: DEGpatterns_GSVApathways
Group_1	Group_7	Group_8	Group_9	Group_10	Group_11	Group_12	Group_13	Group_14	Group_15	Group_16	Group_17	Group_18	Group_19	Group_2	Group_3	Group_4	Group_5	Group_6
ABBUD_LIF_SIGNALING_1_DN	ABBUD_LIF_SIGNALING_1_UP	ABBUD_LIF_SIGNALING_2_UP	ABDULRAHMAN_KIDNEY_CANCER_VHL_DN	ABRAHAM_ALPC_VS_MULTIPLE_MYELOMA_DN	ABE_INNER_EAR	ACEVEDO_LIVER_CANCER_WITH_H3K27ME3_DN	ALCALAY_AML_BY_NPM1_LOCALIZATION_UP	ACEVEDO_LIVER_TUMOR_VS_NORMAL_ADJACENT_TISSUE_DN	VANDESLUIS_COMMD1_TARGETS_GROUP_3_DN	AFFAR_YY1_TARGETS_UP	AMIT_EGF_RESPONSE_20_MCF10A	CAVARD_LIVER_CANCER_MALIGNANT_VS_BENIGN	BIOCARTA_BLYMPHOCYTE_PATHWAY	ANDERSEN_LIVER_CANCER_KRT19_DN	BACOLOD_RESISTANCE_TO_ALKYLATING_AGENTS_UP	BANDRES_RESPONSE_TO_CARMUSTIN_MGMT_48HR_DN	BILANGES_SERUM_AND_RAPAMYCIN_SENSITIVE_GENES	CHARAFE_BREAST_CANCER_BASAL_VS_MESENCHYMAL_DN
ABDELMOHSEN_ELAVL4_TARGETS	ABE_VEGFA_TARGETS_30MIN	ABE_VEGFA_TARGETS_2HR	BIOCARTA_LAIR_PATHWAY	ABRAMSON_INTERACT_WITH_AIRE	AFFAR_YY1_TARGETS_DN	CHIANG_LIVER_CANCER_SUBCLASS_POLYSOMY7_UP	AMBROSINI_FLAVOPIRIDOL_TREATMENT_TP53	ADDYA_ERYTHROID_DIFFERENTIATION_BY_HEMIN	REACTOME_TICAM1_TRAF6_DEPENDENT_INDUCTION_OF_TAK1_COMPLEX	ANASTASSIOU_MULTICANCER_INVASIVENESS_SIGNATURE	BALLIF_DEVELOPMENTAL_DISABILITY_P16_P12_DELETION	REACTOME_IRAK1_RECRUITS_IKK_COMPLEX	BIOCARTA_CSK_PATHWAY	BIOCARTA_LEPTIN_PATHWAY	BANDRES_RESPONSE_TO_CARMUSTIN_WITHOUT_MGMT_48HR_DN	DORN_ADENOVIRUS_INFECTION_24HR_UP	BILANGES_SERUM_RESPONSE_TRANSLATION	CLASPER_LYMPHATIC_VESSELS_DURING_METASTASIS_UP
ACEVEDO_LIVER_CANCER_DN	ABE_VEGFA_TARGETS	ABRAHAM_ALPC_VS_MULTIPLE_MYELOMA_UP	CHANG_IMMORTALIZED_BY_HPV31_UP	ACEVEDO_NORMAL_TISSUE_ADJACENT_TO_LIVER_TUMOR_DN	ALCALAY_AML_BY_NPM1_LOCALIZATION_DN	CROONQUIST_IL6_DEPRIVATION_UP	AMIT_EGF_RESPONSE_480_MCF10A	AZARE_NEOPLASTIC_TRANSFORMATION_BY_STAT3_UP	LINDVALL_IMMORTALIZED_BY_TERT_DN	BEGUM_TARGETS_OF_PAX3_FOXO1_FUSION_UP	BANDRES_RESPONSE_TO_CARMUSTIN_WITHOUT_MGMT_24HR_UP	LEE_LIVER_CANCER_DENA_DN	BIOCARTA_CTLA4_PATHWAY	DISTECHE_ESCAPED_FROM_X_INACTIVATION	BASSO_CD40_SIGNALING_DN	GOUYER_TATI_TARGETS_DN	BILANGES_SERUM_SENSITIVE_VIA_TSC1	HASINA_NOL7_TARGETS_DN
ACEVEDO_LIVER_CANCER_WITH_H3K9ME3_DN	ACEVEDO_LIVER_CANCER_WITH_H3K27ME3_UP	ACEVEDO_LIVER_CANCER_WITH_H3K9ME3_UP	FARMER_BREAST_CANCER_CLUSTER_1	ACOSTA_PROLIFERATION_INDEPENDENT_MYC_TARGETS_UP	ANDERSEN_LIVER_CANCER_KRT19_UP	DIAZ_CHRONIC_MEYLOGENOUS_LEUKEMIA_DN	AMUNDSON_RESPONSE_TO_ARSENITE	BAKKER_FOXO3_TARGETS_UP	NOUZOVA_METHYLATED_IN_APL	BIOCARTA_AMI_PATHWAY	BARRIER_CANCER_RELAPSE_TUMOR_SAMPLE_DN	FLOTHO_PEDIATRIC_ALL_THERAPY_RESPONSE_UP	BIOCARTA_DC_PATHWAY	CROONQUIST_NRAS_VS_STROMAL_STIMULATION_DN	BIOCARTA_AKAP13_PATHWAY	HO_LIVER_CANCER_VASCULAR_INVASION	BIOCARTA_AMAN_PATHWAY	HOFMANN_MYELODYSPLASTIC_SYNDROM_RISK_UP
ACEVEDO_NORMAL_TISSUE_ADJACENT_TO_LIVER_TUMOR_UP	AKL_HTLV1_INFECTION_DN	AIGNER_ZEB1_TARGETS	FONTAINE_PAPILLARY_THYROID_CARCINOMA_DN	AGUIRRE_PANCREATIC_CANCER_COPY_NUMBER_UP	APPIERTO_RESPONSE_TO_FENRETINIDE_DN	KEGG_ANTIGEN_PROCESSING_AND_PRESENTATION	ASTON_MAJOR_DEPRESSIVE_DISORDER_DN	BIOCARTA_ALK_PATHWAY	HINATA_NFKB_TARGETS_KERATINOCYTE_DN	BIOCARTA_CARDIACEGF_PATHWAY	BERENJENO_TRANSFORMED_BY_RHOA_REVERSIBLY_DN	KASLER_HDAC7_TARGETS_2_DN	BIOCARTA_ERYTH_PATHWAY	WANG_RESPONSE_TO_BEXAROTENE_UP	BYSTRYKH_HEMATOPOIESIS_STEM_CELL_SCP2_QTL_TRANS	MIKKELSEN_MCV6_LCP_WITH_H3K4ME3	BIOCARTA_FREE_PATHWAY	LI_WILMS_TUMOR_VS_FETAL_KIDNEY_2_DN
ACOSTA_PROLIFERATION_INDEPENDENT_MYC_TARGETS_DN	ALTEMEIER_RESPONSE_TO_LPS_WITH_MECHANICAL_VENTILATION	ALONSO_METASTASIS_NEURAL_UP	HECKER_IFNB1_TARGETS	AIYAR_COBRA1_TARGETS_DN	BAELDE_DIABETIC_NEPHROPATHY_UP	KEGG_SYSTEMIC_LUPUS_ERYTHEMATOSUS	ASTON_MAJOR_DEPRESSIVE_DISORDER_UP	BIOCARTA_BCELLSURVIVAL_PATHWAY	YEMELYANOV_GR_TARGETS_DN	BIOCARTA_CTL_PATHWAY	BIOCARTA_NOS1_PATHWAY	MYLLYKANGAS_AMPLIFICATION_HOT_SPOT_27	BIOCARTA_EXTRINSIC_PATHWAY	ZHAN_MULTIPLE_MYELOMA_CD1_VS_CD2_UP	DUNNE_TARGETS_OF_AML1_MTG8_FUSION_UP	MODY_HIPPOCAMPUS_NEONATAL	BIOCARTA_MHC_PATHWAY	LIEN_BREAST_CARCINOMA_METAPLASTIC
AGUIRRE_PANCREATIC_CANCER_COPY_NUMBER_DN	AMIT_EGF_RESPONSE_120_HELA	AMIT_EGF_RESPONSE_240_MCF10A	LEE_LIVER_CANCER_ACOX1_DN	ALCALA_APOPTOSIS	BANDRES_RESPONSE_TO_CARMUSTIN_MGMT_24HR_DN	LIU_SMARCA4_TARGETS	BAELDE_DIABETIC_NEPHROPATHY_DN	BIOCARTA_CK1_PATHWAY	POOLA_INVASIVE_BREAST_CANCER_DN	BIOCARTA_IL17_PATHWAY	BIOCARTA_VITCB_PATHWAY	HOLLEMAN_VINCRISTINE_RESISTANCE_ALL_DN	BIOCARTA_GHRELIN_PATHWAY	POOLA_INVASIVE_BREAST_CANCER_UP	FINETTI_BREAST_CANCER_KINOME_GREEN	MURAKAMI_UV_RESPONSE_1HR_UP	BIOCARTA_NO1_PATHWAY	LIM_MAMMARY_LUMINAL_PROGENITOR_UP
AIYAR_COBRA1_TARGETS_UP	AMIT_EGF_RESPONSE_60_HELA	AMIT_EGF_RESPONSE_60_MCF10A	LEIN_LOCALIZED_TO_PROXIMAL_DENDRITES	ALONSO_METASTASIS_UP	BECKER_TAMOXIFEN_RESISTANCE_UP	LIU_TARGETS_OF_VMYB_VS_CMYB_UP	BAKER_HEMATOPOIESIS_STAT3_TARGETS	BIOCARTA_CXCR4_PATHWAY	REACTOME_PEXOPHAGY	BIOCARTA_NKT_PATHWAY	BRIDEAU_IMPRINTED_GENES	OUELLET_CULTURED_OVARIAN_CANCER_INVASIVE_VS_LMP_DN	BIOCARTA_INFLAM_PATHWAY	BHATI_G2M_ARREST_BY_2METHOXYESTRADIOL_DN	FLECHNER_BIOPSY_KIDNEY_TRANSPLANT_REJECTED_VS_OK_UP	NIKOLSKY_BREAST_CANCER_5P15_AMPLICON	CAFFAREL_RESPONSE_TO_THC_8HR_5_DN	LIN_NPAS4_TARGETS_DN
AKL_HTLV1_INFECTION_UP	AMIT_SERUM_RESPONSE_120_MCF10A	ANDERSEN_CHOLANGIOCARCINOMA_CLASS1	LIEN_BREAST_CARCINOMA_METAPLASTIC_VS_DUCTAL_DN	AMIT_SERUM_RESPONSE_480_MCF10A	BENNETT_SYSTEMIC_LUPUS_ERYTHEMATOSUS	LU_TUMOR_ENDOTHELIAL_MARKERS_UP	BALDWIN_PRKCI_TARGETS_UP	BIOCARTA_GLEEVEC_PATHWAY	CHEBOTAEV_GR_TARGETS_UP	BIOCARTA_TH1TH2_PATHWAY	CEBALLOS_TARGETS_OF_TP53_AND_MYC_UP	VALK_AML_CLUSTER_6	BIOCARTA_INTRINSIC_PATHWAY	KEGG_SULFUR_METABOLISM	GRAESSMANN_APOPTOSIS_BY_SERUM_DEPRIVATION_DN	REACTOME_ASPARTATE_AND_ASPARAGINE_METABOLISM	CAIRO_HEPATOBLASTOMA_POOR_SURVIVAL	LU_TUMOR_VASCULATURE_DN
ALFANO_MYC_TARGETS	AMIT_SERUM_RESPONSE_60_MCF10A	BEGUM_TARGETS_OF_PAX3_FOXO1_FUSION_DN	LIM_MAMMARY_LUMINAL_MATURE_UP	AUNG_GASTRIC_CANCER	BENPORATH_ES_2	MCCLUNG_DELTA_FOSB_TARGETS_2WK	BARRIER_CANCER_RELAPSE_NORMAL_SAMPLE_DN	BIOCARTA_MAPK_PATHWAY	LUI_THYROID_CANCER_CLUSTER_2	BOQUEST_STEM_CELL_CULTURED_VS_FRESH_DN	CHEN_ETV5_TARGETS_SERTOLI	KANG_FLUOROURACIL_RESISTANCE_DN	BIOCARTA_NO2IL12_PATHWAY	SCHLINGEMANN_SKIN_CARCINOGENESIS_TPA_DN	JAZAG_TGFB1_SIGNALING_VIA_SMAD4_DN	REACTOME_COBALAMIN_CBL_VITAMIN_B12_TRANSPORT_AND_METABOLISM	DING_LUNG_CANCER_BY_MUTATION_RATE	MATZUK_CENTRAL_FOR_FEMALE_FERTILITY
ALONSO_METASTASIS_EMT_UP	ASGHARZADEH_NEUROBLASTOMA_POOR_SURVIVAL_DN	BEIER_GLIOMA_STEM_CELL_DN	LOPEZ_MESOTHELIOMA_SURVIVAL_OVERALL_DN	BARIS_THYROID_CANCER_UP	BERENJENO_ROCK_SIGNALING_NOT_VIA_RHOA_UP	MIKKELSEN_MCV6_LCP_WITH_H3K27ME3	BARRIER_CANCER_RELAPSE_NORMAL_SAMPLE_UP	BIOCARTA_NFAT_PATHWAY	MAHADEVAN_IMATINIB_RESISTANCE_DN	BOQUEST_STEM_CELL_UP	EHRLICH_ICF_SYNDROM_UP	VALK_AML_WITH_11Q23_REARRANGED	BIOCARTA_RACC_PATHWAY	REACTOME_MUCOPOLYSACCHARIDOSES	NOJIMA_SFRP2_TARGETS_DN	REACTOME_GAP_JUNCTION_TRAFFICKING_AND_REGULATION	GILDEA_METASTASIS	MEISSNER_NPC_HCP_WITH_H3K27ME3
AMIT_EGF_RESPONSE_120_MCF10A	BANDRES_RESPONSE_TO_CARMUSTIN_MGMT_48HR_UP	BHAT_ESR1_TARGETS_NOT_VIA_AKT1_DN	NOUSHMEHR_GBM_SILENCED_BY_METHYLATION	BARRIER_COLON_CANCER_RECURRENCE_DN	BHATTACHARYA_EMBRYONIC_STEM_CELL	MOROSETTI_FACIOSCAPULOHUMERAL_MUSCULAR_DISTROPHY_DN	BEIER_GLIOMA_STEM_CELL_UP	BIOCARTA_NFKB_PATHWAY	BIOCARTA_TCYTOTOXIC_PATHWAY	BORCZUK_MALIGNANT_MESOTHELIOMA_DN	GERHOLD_ADIPOGENESIS_DN	REACTOME_HEME_DEGRADATION	BIOCARTA_TCRA_PATHWAY	KEGG_ARACHIDONIC_ACID_METABOLISM	ONO_AML1_TARGETS_DN	REACTOME_METABOLIC_DISORDERS_OF_BIOLOGICAL_OXIDATION_ENZYMES	GROSS_HIF1A_TARGETS_DN	MEISSNER_NPC_ICP_WITH_H3_UNMETHYLATED
AMIT_EGF_RESPONSE_480_HELA	BASAKI_YBX1_TARGETS_DN	BIOCARTA_ACE2_PATHWAY	PIEPOLI_LGI1_TARGETS_UP	BASAKI_YBX1_TARGETS_UP	BILANGES_RAPAMYCIN_SENSITIVE_VIA_TSC1_AND_TSC2	MURAKAMI_UV_RESPONSE_24HR	BENPORATH_NOS_TARGETS	BIOCARTA_NKCELLS_PATHWAY	HAHTOLA_MYCOSIS_FUNGOIDES_DN	BOSCO_TH1_CYTOTOXIC_MODULE	GREENBAUM_E2A_TARGETS_DN	REACTOME_PYRIMIDINE_CATABOLISM	CERVERA_SDHB_TARGETS_1_DN	CHESLER_BRAIN_HIGHEST_EXPRESSION	PLASARI_NFIC_TARGETS_BASAL_DN	REACTOME_SYNTHESIS_OF_LEUKOTRIENES_LT_AND_EOXINS_EX	HANN_RESISTANCE_TO_BCL2_INHIBITOR_DN	MURAKAMI_UV_RESPONSE_6HR_DN
AMIT_SERUM_RESPONSE_20_MCF10A	BASSO_CD40_SIGNALING_UP	BIOCARTA_EGFR_SMRTE_PATHWAY	PLASARI_TGFB1_SIGNALING_VIA_NFIC_10HR_DN	BASSO_B_LYMPHOCYTE_NETWORK	BIOCARTA_AHSP_PATHWAY	NAKAYAMA_SOFT_TISSUE_TUMORS_PCA1_DN	BILD_SRC_ONCOGENIC_SIGNATURE	BIOCARTA_PS1_PATHWAY	LEIN_CHOROID_PLEXUS_MARKERS	BROWNE_HCMV_INFECTION_2HR_UP	HATADA_METHYLATED_IN_LUNG_CANCER_DN	KEGG_STEROID_HORMONE_BIOSYNTHESIS	CHEMELLO_SOLEUS_VS_EDL_MYOFIBERS_UP	KANNAN_TP53_TARGETS_DN	REACTOME_CASPASE_ACTIVATION_VIA_DEPENDENCE_RECEPTORS_IN_THE_ABSENCE_OF_LIGAND	REACTOME_SYNTHESIS_SECRETION_AND_DEACYLATION_OF_GHRELIN	HERNANDEZ_MITOTIC_ARREST_BY_DOCETAXEL_2_DN	NAKAMURA_ADIPOGENESIS_EARLY_DN
AMIT_SERUM_RESPONSE_240_MCF10A	BASSO_HAIRY_CELL_LEUKEMIA_UP	BIOCARTA_HES_PATHWAY	REACTOME_ACTIVATION_OF_THE_PHOTOTRANSDUCTION_CASCADE	BENPORATH_ES_1	BIOCARTA_AKAP95_PATHWAY	NAKAYAMA_SOFT_TISSUE_TUMORS_PCA1_UP	BIOCARTA_AGPCR_PATHWAY	BIOCARTA_PTEN_PATHWAY	REACTOME_EPHRIN_SIGNALING	BROWNE_HCMV_INFECTION_30MIN_UP	INGRAM_SHH_TARGETS_DN	PHESSE_TARGETS_OF_APC_AND_MBD2_UP	CHIANG_LIVER_CANCER_SUBCLASS_CTNNB1_UP	REACTOME_RESPONSE_TO_METAL_IONS	REACTOME_CTLA4_INHIBITORY_SIGNALING	TSENG_ADIPOGENIC_POTENTIAL_UP	HILLION_HMGA1B_TARGETS	NAKAMURA_ADIPOGENESIS_LATE_DN
APPEL_IMATINIB_RESPONSE	BAUS_TFF2_TARGETS_UP	BIOCARTA_PDZS_PATHWAY	REACTOME_ALPHA_PROTEIN_KINASE_1_SIGNALING_PATHWAY	BENPORATH_ES_CORE_NINE_CORRELATED	BIOCARTA_BTG2_PATHWAY	REACTOME_BINDING_AND_UPTAKE_OF_LIGANDS_BY_SCAVENGER_RECEPTORS	BIOCARTA_ATM_PATHWAY	BIOCARTA_RAS_PATHWAY	TAKEDA_TARGETS_OF_NUP98_HOXA9_FUSION_3D_DN	CERVERA_SDHB_TARGETS_2	KAYO_CALORIE_RESTRICTION_MUSCLE_UP	ICHIBA_GRAFT_VERSUS_HOST_DISEASE_D7_DN	DAVIES_MULTIPLE_MYELOMA_VS_MGUS_UP	CAIRO_LIVER_DEVELOPMENT_DN	REACTOME_ION_TRANSPORT_BY_P_TYPE_ATPASES	WILLERT_WNT_SIGNALING	IIZUKA_LIVER_CANCER_PROGRESSION_L0_L1_DN	NATSUME_RESPONSE_TO_INTERFERON_BETA_UP
APPIERTO_RESPONSE_TO_FENRETINIDE_UP	BECKER_TAMOXIFEN_RESISTANCE_DN	BIOCARTA_PLATELETAPP_PATHWAY	REACTOME_BIOSYNTHESIS_OF_SPECIALIZED_PRORESOLVING_MEDIATORS_SPMS	BENPORATH_MYC_TARGETS_WITH_EBOX	BIOCARTA_MTA3_PATHWAY	REACTOME_BUTYROPHILIN_BTN_FAMILY_INTERACTIONS	BIOCARTA_BARR_MAPK_PATHWAY	BOYAULT_LIVER_CANCER_SUBCLASS_G56_DN	VERNOCHET_ADIPOGENESIS	CHARAFE_BREAST_CANCER_BASAL_VS_MESENCHYMAL_UP	KEGG_NITROGEN_METABOLISM	REACTOME_PHASE_I_FUNCTIONALIZATION_OF_COMPOUNDS	DOANE_BREAST_CANCER_CLASSES_UP	REACTOME_ACYL_CHAIN_REMODELLING_OF_PS	REACTOME_SENESCENCE_ASSOCIATED_SECRETORY_PHENOTYPE_SASP	YAO_TEMPORAL_RESPONSE_TO_PROGESTERONE_CLUSTER_4	KEGG_TYROSINE_METABOLISM	PEDERSEN_METASTASIS_BY_ERBB2_ISOFORM_6
ASTIER_INTEGRIN_SIGNALING	BERENJENO_ROCK_SIGNALING_NOT_VIA_RHOA_DN	BOQUEST_STEM_CELL_DN	REACTOME_CD28_DEPENDENT_VAV1_PATHWAY	BENPORATH_PROLIFERATION	BIOCARTA_PTC1_PATHWAY	REACTOME_COLLAGEN_BIOSYNTHESIS_AND_MODIFYING_ENZYMES	BIOCARTA_BARRESTIN_SRC_PATHWAY	BROWNE_HCMV_INFECTION_12HR_UP	REACTOME_IRAK2_MEDIATED_ACTIVATION_OF_TAK1_COMPLEX	CHEBOTAEV_GR_TARGETS_DN	KEGG_TGF_BETA_SIGNALING_PATHWAY	KEGG_GLYCOSPHINGOLIPID_BIOSYNTHESIS_GLOBO_SERIES	FIGUEROA_AML_METHYLATION_CLUSTER_6_DN	ZHANG_ANTIVIRAL_RESPONSE_TO_RIBAVIRIN_UP	REACTOME_SIGNALING_BY_NTRK3_TRKC		KIM_HYPOXIA	PID_SYNDECAN_3_PATHWAY
AZARE_STAT3_TARGETS	BERENJENO_TRANSFORMED_BY_RHOA_FOREVER_DN	BOSCO_EPITHELIAL_DIFFERENTIATION_MODULE	REACTOME_CS_DS_DEGRADATION	BERTUCCI_INVASIVE_CARCINOMA_DUCTAL_VS_LOBULAR_UP	BIOCARTA_RANMS_PATHWAY	REACTOME_ELEVATION_OF_CYTOSOLIC_CA2_LEVELS	BIOCARTA_BCR_PATHWAY	BROWNE_HCMV_INFECTION_8HR_UP	REACTOME_ANTIMICROBIAL_PEPTIDES	CHIBA_RESPONSE_TO_TSA_UP	KUNINGER_IGF1_VS_PDGFB_TARGETS_DN	VALK_AML_CLUSTER_16	FLORIO_HUMAN_NEOCORTEX	HADDAD_T_LYMPHOCYTE_AND_NK_PROGENITOR_DN	ROETH_TERT_TARGETS_UP		KUUSELO_PANCREATIC_CANCER_19Q13_AMPLIFICATION	PID_UPA_UPAR_PATHWAY
BACOLOD_RESISTANCE_TO_ALKYLATING_AGENTS_DN	BERTUCCI_INVASIVE_CARCINOMA_DUCTAL_VS_LOBULAR_DN	BOYAULT_LIVER_CANCER_SUBCLASS_G5_DN	REACTOME_DOWNREGULATION_OF_TGF_BETA_RECEPTOR_SIGNALING	BILANGES_RAPAMYCIN_SENSITIVE_GENES	BIOCARTA_SET_PATHWAY	REACTOME_GABA_B_RECEPTOR_ACTIVATION	BIOCARTA_CARM1_PATHWAY	BRUECKNER_TARGETS_OF_MIRLET7A3_UP	REACTOME_REGULATION_OF_TLR_BY_ENDOGENOUS_LIGAND	CLASPER_LYMPHATIC_VESSELS_DURING_METASTASIS_DN	KUROKAWA_LIVER_CANCER_EARLY_RECURRENCE_UP	REACTOME_ACTIVATION_OF_IRF3_IRF7_MEDIATED_BY_TBK1_IKK_EPSILON	FUKUSHIMA_TNFSF11_TARGETS	CAIRO_HEPATOBLASTOMA_DN	TURASHVILI_BREAST_CARCINOMA_DUCTAL_VS_LOBULAR_UP		LEIN_ASTROCYTE_MARKERS	REACTOME_DISEASES_ASSOCIATED_WITH_O_GLYCOSYLATION_OF_PROTEINS
BAE_BRCA1_TARGETS_DN	BERTUCCI_MEDULLARY_VS_DUCTAL_BREAST_CANCER_DN	BRACHAT_RESPONSE_TO_CISPLATIN	REACTOME_EPH_EPHRIN_MEDIATED_REPULSION_OF_CELLS	BILANGES_SERUM_SENSITIVE_GENES	BOGNI_TREATMENT_RELATED_MYELOID_LEUKEMIA_UP	REACTOME_NEGATIVE_REGULATION_OF_TCF_DEPENDENT_SIGNALING_BY_WNT_LIGAND_ANTAGONISTS	BIOCARTA_CCR3_PATHWAY	BURTON_ADIPOGENESIS_11	BERENJENO_TRANSFORMED_BY_RHOA_FOREVER_UP	CORRE_MULTIPLE_MYELOMA_DN	LEIN_MEDULLA_MARKERS	REACTOME_TICAM1_DEPENDENT_ACTIVATION_OF_IRF3_IRF7	GARGALOVIC_RESPONSE_TO_OXIDIZED_PHOSPHOLIPIDS_PINK_DN	REACTOME_CELLULAR_HEXOSE_TRANSPORT	VANTVEER_BREAST_CANCER_METASTASIS_UP		LUI_TARGETS_OF_PAX8_PPARG_FUSION	REACTOME_DOWNREGULATION_OF_ERBB2_SIGNALING
BAE_BRCA1_TARGETS_UP	BHAT_ESR1_TARGETS_VIA_AKT1_DN	BURTON_ADIPOGENESIS_1	REACTOME_GPVI_MEDIATED_ACTIVATION_CASCADE	BILD_MYC_ONCOGENIC_SIGNATURE	BOYAULT_LIVER_CANCER_SUBCLASS_G12_DN	REACTOME_PHASE_2_PLATEAU_PHASE	BIOCARTA_CDK5_PATHWAY	CHARAFE_BREAST_CANCER_LUMINAL_VS_BASAL_DN	GAUSSMANN_MLL_AF4_FUSION_TARGETS_B_UP	CROMER_TUMORIGENESIS_DN	MADAN_DPPA4_TARGETS	GRAHAM_CML_QUIESCENT_VS_NORMAL_DIVIDING_DN	HARRIS_BRAIN_CANCER_PROGENITORS	PAL_PRMT5_TARGETS_DN	WATANABE_COLON_CANCER_MSI_VS_MSS_UP		MATZUK_IMPLANTATION_AND_UTERINE	REACTOME_NITRIC_OXIDE_STIMULATES_GUANYLATE_CYCLASE
BAKKER_FOXO3_TARGETS_DN	BILBAN_B_CLL_LPL_DN	BURTON_ADIPOGENESIS_PEAK_AT_2HR	REACTOME_HYALURONAN_METABOLISM	BIOCARTA_ATRBRCA_PATHWAY	BOYAULT_LIVER_CANCER_SUBCLASS_G123_DN	REACTOME_PRESYNAPTIC_DEPOLARIZATION_AND_CALCIUM_CHANNEL_OPENING	BIOCARTA_CFTR_PATHWAY	CHIARADONNA_NEOPLASTIC_TRANSFORMATION_KRAS_CDC25_UP	REACTOME_CRMPS_IN_SEMA3A_SIGNALING	CUI_TCF21_TARGETS_UP	MCBRYAN_TERMINAL_END_BUD_UP	KYNG_RESPONSE_TO_H2O2_VIA_ERCC6	HERNANDEZ_MITOTIC_ARREST_BY_DOCETAXEL_1_UP	KIM_RESPONSE_TO_TSA_AND_DECITABINE_DN	WIELAND_UP_BY_HBV_INFECTION		MATZUK_MALE_REPRODUCTION_SERTOLI	REACTOME_O_GLYCOSYLATION_OF_TSR_DOMAIN_CONTAINING_PROTEINS
BANDRES_RESPONSE_TO_CARMUSTIN_WITHOUT_MGMT_48HR_UP	BILD_CTNNB1_ONCOGENIC_SIGNATURE	CAIRO_HEPATOBLASTOMA_CLASSES_DN	REACTOME_INLB_MEDIATED_ENTRY_OF_LISTERIA_MONOCYTOGENES_INTO_HOST_CELL	BIOCARTA_CHEMICAL_PATHWAY	BOYAULT_LIVER_CANCER_SUBCLASS_G3_DN	REACTOME_SIGNALING_BY_NODAL	BIOCARTA_CREB_PATHWAY	CHIARETTI_T_ALL_REFRACTORY_TO_THERAPY	WILENSKY_RESPONSE_TO_DARAPLADIB	DACOSTA_ERCC3_ALLELE_XPCS_VS_TTD_UP	OLSSON_E2F3_TARGETS_UP	XU_HGF_TARGETS_REPRESSED_BY_AKT1_DN	HOLLERN_PAPILLARY_BREAST_TUMOR	REACTOME_SYNTHESIS_OF_BILE_ACIDS_AND_BILE_SALTS	WINTER_HYPOXIA_DN		MUNSHI_MULTIPLE_MYELOMA_UP	REACTOME_PHASE_4_RESTING_MEMBRANE_POTENTIAL
BARIS_THYROID_CANCER_DN	BILD_HRAS_ONCOGENIC_SIGNATURE	CAIRO_PML_TARGETS_BOUND_BY_MYC_DN	REACTOME_ION_HOMEOSTASIS	BIOCARTA_CPSF_PATHWAY	BRACHAT_RESPONSE_TO_CAMPTOTHECIN_DN	RIGGINS_TAMOXIFEN_RESISTANCE_UP	BIOCARTA_D4GDI_PATHWAY	CHUANG_OXIDATIVE_STRESS_RESPONSE_UP	REACTOME_NEGATIVE_REGULATION_OF_FGFR3_SIGNALING	DELASERNA_TARGETS_OF_MYOD_AND_SMARCA4	PACHER_TARGETS_OF_IGF1_AND_IGF2_UP	LEE_AGING_CEREBELLUM_UP	HOLLERN_SOLID_NODULAR_BREAST_TUMOR_UP	FERRANDO_LYL1_NEIGHBORS	ZHANG_INTERFERON_RESPONSE		NIKOLSKY_BREAST_CANCER_22Q13_AMPLICON	REACTOME_SLC_MEDIATED_TRANSMEMBRANE_TRANSPORT
BARRIER_CANCER_RELAPSE_TUMOR_SAMPLE_UP	BIOCARTA_41BB_PATHWAY	CERVERA_SDHB_TARGETS_1_UP	REACTOME_MAP3K8_TPL2_DEPENDENT_MAPK1_3_ACTIVATION	BIOCARTA_DNAFRAGMENT_PATHWAY	BRACHAT_RESPONSE_TO_METHOTREXATE_DN	RORIE_TARGETS_OF_EWSR1_FLI1_FUSION_DN	BIOCARTA_EICOSANOID_PATHWAY	COLIN_PILOCYTIC_ASTROCYTOMA_VS_GLIOBLASTOMA_DN	MATZUK_EMBRYONIC_GERM_CELL	DELYS_THYROID_CANCER_DN	PARENT_MTOR_SIGNALING_DN	CROMER_TUMORIGENESIS_UP	HOWLIN_PUBERTAL_MAMMARY_GLAND	TANAKA_METHYLATED_IN_ESOPHAGEAL_CARCINOMA			NIKOLSKY_BREAST_CANCER_7P15_AMPLICON	SCHAEFFER_SOX9_TARGETS_IN_PROSTATE_DEVELOPMENT_UP
BARRIER_COLON_CANCER_RECURRENCE_UP	BIOCARTA_ACH_PATHWAY	CHIANG_LIVER_CANCER_SUBCLASS_CTNNB1_DN	REACTOME_SIGNALING_BY_NOTCH2	BIOCARTA_EFP_PATHWAY	BURTON_ADIPOGENESIS_3	SASAI_TARGETS_OF_CXCR6_AND_PTCH1_UP	BIOCARTA_ERK5_PATHWAY	CONCANNON_APOPTOSIS_BY_EPOXOMICIN_UP	MCBRYAN_PUBERTAL_TGFB1_TARGETS_DN	DIRMEIER_LMP1_RESPONSE_EARLY	PID_ALK1_PATHWAY	RIZ_ERYTHROID_DIFFERENTIATION_HBZ	HUPER_BREAST_BASAL_VS_LUMINAL_UP	REACTOME_KERATAN_SULFATE_DEGRADATION			REACTOME_ATTENUATION_PHASE	SCHRAETS_MLL_TARGETS_DN
BENPORATH_OCT4_TARGETS	BIOCARTA_AGR_PATHWAY	CHIARADONNA_NEOPLASTIC_TRANSFORMATION_KRAS_CDC25_DN	REACTOME_TRAFFICKING_AND_PROCESSING_OF_ENDOSOMAL_TLR	BIOCARTA_EIF_PATHWAY	BURTON_ADIPOGENESIS_PEAK_AT_16HR	SERVITJA_ISLET_HNF1A_TARGETS_DN	BIOCARTA_FCER1_PATHWAY	COULOUARN_TEMPORAL_TGFB1_SIGNATURE_UP	BIOCARTA_CCR5_PATHWAY	DOANE_BREAST_CANCER_ESR1_UP	PID_S1P_META_PATHWAY	PID_HNF3B_PATHWAY	KEGG_ASTHMA	REACTOME_SYNTHESIS_OF_BILE_ACIDS_AND_BILE_SALTS_VIA_7ALPHA_HYDROXYCHOLESTEROL			REACTOME_DIGESTION_OF_DIETARY_CARBOHYDRATE	SU_KIDNEY
BERENJENO_TRANSFORMED_BY_RHOA_DN	BIOCARTA_AKT_PATHWAY	CHO_NR4A1_TARGETS	SHIRAISHI_PLZF_TARGETS_UP	BIOCARTA_EIF2_PATHWAY	BURTON_ADIPOGENESIS_PEAK_AT_24HR	STEGER_ADIPOGENESIS_UP	BIOCARTA_FMLP_PATHWAY	CREIGHTON_ENDOCRINE_THERAPY_RESISTANCE_5	BIOCARTA_NUCLEARRS_PATHWAY	DURAND_STROMA_S_UP	REACTOME_AQUAPORIN_MEDIATED_TRANSPORT	HOLLEMAN_VINCRISTINE_RESISTANCE_B_ALL_DN	KEGG_AUTOIMMUNE_THYROID_DISEASE	REACTOME_PURINERGIC_SIGNALING_IN_LEISHMANIASIS_INFECTION			REACTOME_EICOSANOID_LIGAND_BINDING_RECEPTORS	TONKS_TARGETS_OF_RUNX1_RUNX1T1_FUSION_SUSTAINED_IN_GRANULOCYTE_UP
BERNARD_PPAPDC1B_TARGETS_DN	BIOCARTA_ARAP_PATHWAY	COLDREN_GEFITINIB_RESISTANCE_DN	STEINER_ERYTHROCYTE_MEMBRANE_GENES	BIOCARTA_ERAD_PATHWAY	CHANG_POU5F1_TARGETS_UP	SUMI_HNF4A_TARGETS	BIOCARTA_GATA3_PATHWAY	DACOSTA_UV_RESPONSE_VIA_ERCC3_TTD_DN	REACTOME_SIGNALING_BY_EGFR_IN_CANCER	EBAUER_MYOGENIC_TARGETS_OF_PAX3_FOXO1_FUSION	REACTOME_DISEASES_OF_GLYCOSYLATION	REACTOME_SYNTHESIS_OF_BILE_ACIDS_AND_BILE_SALTS_VIA_27_HYDROXYCHOLESTEROL	KEGG_GLYCOSPHINGOLIPID_BIOSYNTHESIS_LACTO_AND_NEOLACTO_SERIES	KEGG_GLYCOSAMINOGLYCAN_DEGRADATION			REACTOME_EUKARYOTIC_TRANSLATION_ELONGATION	TONKS_TARGETS_OF_RUNX1_RUNX1T1_FUSION_SUSTAINED_IN_MONOCYTE_UP
BERNARD_PPAPDC1B_TARGETS_UP	BIOCARTA_ARENRF2_PATHWAY	CORRE_MULTIPLE_MYELOMA_UP	VANDESLUIS_COMMD1_TARGETS_GROUP_2_UP	BIOCARTA_G2_PATHWAY	CHEN_ETV5_TARGETS_TESTIS	VANDESLUIS_COMMD1_TARGETS_GROUP_4_DN	BIOCARTA_GH_PATHWAY	DORN_ADENOVIRUS_INFECTION_12HR_DN	YAMASHITA_LIVER_CANCER_STEM_CELL_UP	ELVIDGE_HIF1A_TARGETS_DN	REACTOME_EGR2_AND_SOX10_MEDIATED_INITIATION_OF_SCHWANN_CELL_MYELINATION	ANDERSEN_CHOLANGIOCARCINOMA_CLASS2	KEGG_GRAFT_VERSUS_HOST_DISEASE	LEE_LIVER_CANCER_MYC_E2F1_DN			REACTOME_EUKARYOTIC_TRANSLATION_INITIATION	VANDESLUIS_COMMD1_TARGETS_GROUP_4_UP
BERTUCCI_MEDULLARY_VS_DUCTAL_BREAST_CANCER_UP	BIOCARTA_CBL_PATHWAY	COWLING_MYCN_TARGETS	VANTVEER_BREAST_CANCER_BRCA1_DN	BIOCARTA_MCM_PATHWAY	CHEN_LUNG_CANCER_SURVIVAL	WEBER_METHYLATED_ICP_IN_FIBROBLAST	BIOCARTA_GPCR_PATHWAY	DURCHDEWALD_SKIN_CARCINOGENESIS_DN	BRUINS_UVC_RESPONSE_VIA_TP53_GROUP_C	ENGELMANN_CANCER_PROGENITORS_DN	REACTOME_GAP_JUNCTION_ASSEMBLY	CHIANG_LIVER_CANCER_SUBCLASS_PROLIFERATION_DN	KEGG_INTESTINAL_IMMUNE_NETWORK_FOR_IGA_PRODUCTION	KEGG_PRIMARY_BILE_ACID_BIOSYNTHESIS			REACTOME_INWARDLY_RECTIFYING_K_CHANNELS	VERRECCHIA_EARLY_RESPONSE_TO_TGFB1
BHAT_ESR1_TARGETS_NOT_VIA_AKT1_UP	BIOCARTA_CD40_PATHWAY	DAVICIONI_PAX_FOXO1_SIGNATURE_IN_ARMS_UP	YAO_HOXA10_TARGETS_VIA_PROGESTERONE_UP	BIOCARTA_NDKDYNAMIN_PATHWAY	CONCANNON_APOPTOSIS_BY_EPOXOMICIN_DN		BIOCARTA_HCMV_PATHWAY	ENK_UV_RESPONSE_EPIDERMIS_DN	ONO_AML1_TARGETS_UP	FARMER_BREAST_CANCER_CLUSTER_4	REACTOME_IRAK4_DEFICIENCY_TLR2_4	REACTOME_NRIF_SIGNALS_CELL_DEATH_FROM_THE_NUCLEUS	KEGG_OLFACTORY_TRANSDUCTION	REACTOME_AMYLOID_FIBER_FORMATION			REACTOME_ION_CHANNEL_TRANSPORT	WATANABE_ULCERATIVE_COLITIS_WITH_CANCER_UP
BHAT_ESR1_TARGETS_VIA_AKT1_UP	BIOCARTA_CHREBP_PATHWAY	DAVICIONI_RHABDOMYOSARCOMA_PAX_FOXO1_FUSION_UP	ZHAN_MULTIPLE_MYELOMA_DN	BIOCARTA_NPC_PATHWAY	CUI_TCF21_TARGETS_2_UP		BIOCARTA_HDAC_PATHWAY	FAELT_B_CLL_WITH_VH_REARRANGEMENTS_UP	LIU_VAV3_PROSTATE_CARCINOGENESIS_UP	FLORIO_NEOCORTEX_BASAL_RADIAL_GLIA_UP	REACTOME_METABOLISM_OF_ANGIOTENSINOGEN_TO_ANGIOTENSINS	LEE_LIVER_CANCER_MYC_DN	KEGG_PHENYLALANINE_METABOLISM	BIOCARTA_GRANULOCYTES_PATHWAY			REACTOME_RESPONSE_OF_EIF2AK4_GCN2_TO_AMINO_ACID_DEFICIENCY	YAMASHITA_METHYLATED_IN_PROSTATE_CANCER
BHATI_G2M_ARREST_BY_2METHOXYESTRADIOL_UP	BIOCARTA_EDG1_PATHWAY	DAWSON_METHYLATED_IN_LYMPHOMA_TCL1		BIOCARTA_P27_PATHWAY	DIRMEIER_LMP1_RESPONSE_LATE_DN		BIOCARTA_HIF_PATHWAY	FIGUEROA_AML_METHYLATION_CLUSTER_5_UP	MEISSNER_BRAIN_HCP_WITH_H3K4ME2	FUJII_YBX1_TARGETS_UP	REACTOME_NUCLEOTIDE_LIKE_PURINERGIC_RECEPTORS	KEGG_RETINOL_METABOLISM	KEGG_TYPE_I_DIABETES_MELLITUS	REACTOME_SEMA3A_PAK_DEPENDENT_AXON_REPULSION			REACTOME_SELENOAMINO_ACID_METABOLISM	ZHOU_PANCREATIC_EXOCRINE_PROGENITOR
BIDUS_METASTASIS_DN	BIOCARTA_EGF_PATHWAY	DAZARD_UV_RESPONSE_CLUSTER_G2		BIOCARTA_PGC1A_PATHWAY	DUTERTRE_ESTRADIOL_RESPONSE_24HR_UP		BIOCARTA_IL10_PATHWAY	FLECHNER_PBL_KIDNEY_TRANSPLANT_OK_VS_DONOR_DN	KRISHNAN_FURIN_TARGETS_DN	FURUKAWA_DUSP6_TARGETS_PCI35_UP	REACTOME_PEPTIDE_HORMONE_METABOLISM	OHM_METHYLATED_IN_ADULT_CANCERS	KIM_BIPOLAR_DISORDER_OLIGODENDROCYTE_DENSITY_CORR_DN	KEGG_METABOLISM_OF_XENOBIOTICS_BY_CYTOCHROME_P450			REACTOME_TFAP2_AP_2_FAMILY_REGULATES_TRANSCRIPTION_OF_GROWTH_FACTORS_AND_THEIR_RECEPTORS
BILANGES_SERUM_SENSITIVE_VIA_TSC2	BIOCARTA_EPO_PATHWAY	DAZARD_UV_RESPONSE_CLUSTER_G4		BIOCARTA_PRC2_PATHWAY	EGUCHI_CELL_CYCLE_RB1_TARGETS		BIOCARTA_IL2RB_PATHWAY	FOSTER_TOLERANT_MACROPHAGE_UP	REACTOME_NEGATIVE_REGULATION_OF_FGFR4_SIGNALING	GARGALOVIC_RESPONSE_TO_OXIDIZED_PHOSPHOLIPIDS_TAN_DN	REACTOME_TRAFFICKING_OF_GLUR2_CONTAINING_AMPA_RECEPTORS	FINAK_BREAST_CANCER_SDPP_SIGNATURE	KIM_LRRC3B_TARGETS	CERIBELLI_GENES_INACTIVE_AND_BOUND_BY_NFY			REACTOME_TRANSPORT_OF_VITAMINS_NUCLEOSIDES_AND_RELATED_MOLECULES
BILBAN_B_CLL_LPL_UP	BIOCARTA_ETS_PATHWAY	DE_YY1_TARGETS_UP		BIOCARTA_RB_PATHWAY	FARMER_BREAST_CANCER_CLUSTER_2		BIOCARTA_LONGEVITY_PATHWAY	FRASOR_TAMOXIFEN_RESPONSE_UP	RASHI_RESPONSE_TO_IONIZING_RADIATION_1	GAURNIER_PSMD4_TARGETS	REACTOME_TRANSPORT_OF_CONNEXONS_TO_THE_PLASMA_MEMBRANE	LI_CISPLATIN_RESISTANCE_UP	KIM_MYCL1_AMPLIFICATION_TARGETS_UP	NIKOLSKY_BREAST_CANCER_21Q22_AMPLICON			RUAN_RESPONSE_TO_TROGLITAZONE_DN
BILD_E2F3_ONCOGENIC_SIGNATURE	BIOCARTA_GSK3_PATHWAY	DEBOSSCHER_NFKB_TARGETS_REPRESSED_BY_GLUCOCORTICOIDS		BIOCARTA_SRCRPTP_PATHWAY	FARMER_BREAST_CANCER_CLUSTER_7		BIOCARTA_LYM_PATHWAY	GAL_LEUKEMIC_STEM_CELL_UP	BOYLAN_MULTIPLE_MYELOMA_PCA1_UP	GAUSSMANN_MLL_AF4_FUSION_TARGETS_A_DN	REACTOME_TRANSPORT_OF_INORGANIC_CATIONS_ANIONS_AND_AMINO_ACIDS_OLIGOPEPTIDES	TANG_SENESCENCE_TP53_TARGETS_UP	KONDO_PROSTATE_CANCER_WITH_H3K27ME3	WANG_THOC1_TARGETS_DN			SCHAEFFER_PROSTATE_DEVELOPMENT_12HR_DN
BIOCARTA_AKAPCENTROSOME_PATHWAY	BIOCARTA_HER2_PATHWAY	DELACROIX_RAR_TARGETS_UP		BIOCARTA_TEL_PATHWAY	FERRANDO_HOX11_NEIGHBORS		BIOCARTA_MONOCYTE_PATHWAY	GARGALOVIC_RESPONSE_TO_OXIDIZED_PHOSPHOLIPIDS_CYAN_UP	TURASHVILI_BREAST_LOBULAR_CARCINOMA_VS_LOBULAR_NORMAL_DN	GAUSSMANN_MLL_AF4_FUSION_TARGETS_D_UP	TAKADA_GASTRIC_CANCER_COPY_NUMBER_DN	SMID_BREAST_CANCER_RELAPSE_IN_LUNG_UP	KORKOLA_EMBRYONIC_CARCINOMA_VS_SEMINOMA_DN	REACTOME_ASSEMBLY_OF_THE_HIV_VIRION			SHIN_B_CELL_LYMPHOMA_CLUSTER_5
BIOCARTA_ARF_PATHWAY	BIOCARTA_IGF1_PATHWAY	DING_LUNG_CANCER_MUTATED_SIGNIFICANTLY		BLALOCK_ALZHEIMERS_DISEASE_INCIPIENT_DN	FIGUEROA_AML_METHYLATION_CLUSTER_2_UP		BIOCARTA_MYOSIN_PATHWAY	GARGALOVIC_RESPONSE_TO_OXIDIZED_PHOSPHOLIPIDS_GREEN_UP	REACTOME_NEGATIVE_REGULATION_OF_FGFR2_SIGNALING	GAUSSMANN_MLL_AF4_FUSION_TARGETS_F_DN	TURJANSKI_MAPK1_AND_MAPK2_TARGETS	PID_EPHA_FWDPATHWAY	KORKOLA_EMBRYONIC_CARCINOMA_VS_SEMINOMA_UP	KEGG_DRUG_METABOLISM_CYTOCHROME_P450			TIEN_INTESTINE_PROBIOTICS_2HR_UP
BIOCARTA_AT1R_PATHWAY	BIOCARTA_IL1R_PATHWAY	DOANE_BREAST_CANCER_ESR1_DN		BLUM_RESPONSE_TO_SALIRASIB_DN	FINETTI_BREAST_CANCER_KINOME_RED		BIOCARTA_P38MAPK_PATHWAY	GAUSSMANN_MLL_AF4_FUSION_TARGETS_C_UP	REACTOME_RET_SIGNALING	GENTILE_UV_HIGH_DOSE_UP	VALK_AML_CLUSTER_8	KIM_ALL_DISORDERS_CALB1_CORR_DN	KUROZUMI_RESPONSE_TO_ONCOCYTIC_VIRUS	REACTOME_NOTCH3_ACTIVATION_AND_TRANSMISSION_OF_SIGNAL_TO_THE_NUCLEUS			TIEN_INTESTINE_PROBIOTICS_6HR_UP
BIOCARTA_BAD_PATHWAY	BIOCARTA_IL2_PATHWAY	DORSEY_GAB2_TARGETS		BOHN_PRIMARY_IMMUNODEFICIENCY_SYNDROM_UP	FLORIO_NEOCORTEX_BASAL_RADIAL_GLIA_DN		BIOCARTA_PAR1_PATHWAY	GAUSSMANN_MLL_AF4_FUSION_TARGETS_E_DN	REACTOME_TRAF6_MEDIATED_INDUCTION_OF_TAK1_COMPLEX_WITHIN_TLR4_COMPLEX	GERHOLD_RESPONSE_TO_TZD_DN	WANG_BARRETTS_ESOPHAGUS_AND_ESOPHAGUS_CANCER_UP	LOPEZ_EPITHELIOID_MESOTHELIOMA	KYNG_DNA_DAMAGE_BY_4NQO_OR_GAMMA_RADIATION	REACTOME_JOSEPHIN_DOMAIN_DUBS			VANDESLUIS_COMMD1_TARGETS_GROUP_3_UP
BIOCARTA_BIOPEPTIDES_PATHWAY	BIOCARTA_IL3_PATHWAY	DUTERTRE_ESTRADIOL_RESPONSE_6HR_DN		BONOME_OVARIAN_CANCER_POOR_SURVIVAL_DN	FOURNIER_ACINAR_DEVELOPMENT_LATE_DN		BIOCARTA_PITX2_PATHWAY	GAUSSMANN_MLL_AF4_FUSION_TARGETS_G_DN	TURASHVILI_BREAST_LOBULAR_CARCINOMA_VS_LOBULAR_NORMAL_UP	GHANDHI_BYSTANDER_IRRADIATION_DN	ZHAN_VARIABLE_EARLY_DIFFERENTIATION_GENES_UP	MASSARWEH_RESPONSE_TO_ESTRADIOL	LE_NEURONAL_DIFFERENTIATION_UP	CUI_TCF21_TARGETS_DN			WANG_ADIPOGENIC_GENES_REPRESSED_BY_SIRT1
BIOCARTA_CALCINEURIN_PATHWAY	BIOCARTA_IL6_PATHWAY	EBAUER_TARGETS_OF_PAX3_FOXO1_FUSION_UP		BORCZUK_MALIGNANT_MESOTHELIOMA_UP	FRASOR_RESPONSE_TO_SERM_OR_FULVESTRANT_DN		BIOCARTA_PLCE_PATHWAY	GAVIN_FOXP3_TARGETS_CLUSTER_P2	REACTOME_P75NTR_SIGNALS_VIA_NF_KB	GOERING_BLOOD_HDL_CHOLESTEROL_QTL_TRANS		WEINMANN_ADAPTATION_TO_HYPOXIA_UP	LEE_LIVER_CANCER_SURVIVAL_UP	REACTOME_CARNITINE_METABOLISM			WHITEHURST_PACLITAXEL_SENSITIVITY
BIOCARTA_CARM_ER_PATHWAY	BIOCARTA_IL7_PATHWAY	FRASOR_RESPONSE_TO_ESTRADIOL_DN		BOUDOUKHA_BOUND_BY_IGF2BP2	FURUKAWA_DUSP6_TARGETS_PCI35_DN		BIOCARTA_PPARA_PATHWAY	GAVIN_FOXP3_TARGETS_CLUSTER_P4	SU_THYMUS	HAHTOLA_CTCL_PATHOGENESIS		KEGG_ALDOSTERONE_REGULATED_SODIUM_REABSORPTION	LEIN_LOCALIZED_TO_DISTAL_AND_PROXIMAL_DENDRITES	FIGUEROA_AML_METHYLATION_CLUSTER_5_DN			WU_ALZHEIMER_DISEASE_DN
BIOCARTA_CELL2CELL_PATHWAY	BIOCARTA_INSULIN_PATHWAY	GAUSSMANN_MLL_AF4_FUSION_TARGETS_E_UP		BOYAULT_LIVER_CANCER_SUBCLASS_G123_UP	GAL_LEUKEMIC_STEM_CELL_DN		BIOCARTA_RAB_PATHWAY	GAZDA_DIAMOND_BLACKFAN_ANEMIA_MYELOID_UP	PID_S1P_S1P2_PATHWAY	HAN_JNK_SINGALING_DN		REACTOME_TGF_BETA_RECEPTOR_SIGNALING_IN_EMT_EPITHELIAL_TO_MESENCHYMAL_TRANSITION	LUI_THYROID_CANCER_CLUSTER_4	REACTOME_NOTCH2_ACTIVATION_AND_TRANSMISSION_OF_SIGNAL_TO_THE_NUCLEUS
BIOCARTA_CELLCYCLE_PATHWAY	BIOCARTA_KERATINOCYTE_PATHWAY	GERY_CEBP_TARGETS		BOYAULT_LIVER_CANCER_SUBCLASS_G23_UP	GAVIN_FOXP3_TARGETS_CLUSTER_P6		BIOCARTA_RAC1_PATHWAY	GENTILE_UV_RESPONSE_CLUSTER_D2	ZHAN_MULTIPLE_MYELOMA_SPIKED	HAN_JNK_SINGALING_UP		OHGUCHI_LIVER_HNF4A_TARGETS_DN	LY_AGING_MIDDLE_UP	HOLLEMAN_ASPARAGINASE_RESISTANCE_ALL_UP
BIOCARTA_CERAMIDE_PATHWAY	BIOCARTA_MAL_PATHWAY	GHANDHI_DIRECT_IRRADIATION_DN		BOYAULT_LIVER_CANCER_SUBCLASS_G3_UP	GNATENKO_PLATELET_SIGNATURE		BIOCARTA_RACCYCD_PATHWAY	GRANDVAUX_IFN_RESPONSE_NOT_VIA_IRF3	BIOCARTA_CDMAC_PATHWAY	HANSON_HRAS_SIGNALING_VIA_NFKB		FOSTER_KDM1A_TARGETS_UP	MAHADEVAN_IMATINIB_RESISTANCE_UP	ICHIBA_GRAFT_VERSUS_HOST_DISEASE_35D_DN
BIOCARTA_CTCF_PATHWAY	BIOCARTA_MET_PATHWAY	GRAHAM_CML_DIVIDING_VS_NORMAL_DIVIDING_DN		BOYAULT_LIVER_CANCER_SUBCLASS_G6_UP	GOERING_BLOOD_HDL_CHOLESTEROL_QTL_CIS		BIOCARTA_SODD_PATHWAY	GUENTHER_GROWTH_SPHERICAL_VS_ADHERENT_DN	REACTOME_ACTIVATION_OF_THE_AP_1_FAMILY_OF_TRANSCRIPTION_FACTORS	HASLINGER_B_CLL_WITH_MUTATED_VH_GENES		REACTOME_RA_BIOSYNTHESIS_PATHWAY	MAINA_VHL_TARGETS_DN	CADWELL_ATG16L1_TARGETS_UP
BIOCARTA_ECM_PATHWAY	BIOCARTA_NTHI_PATHWAY	GRAHAM_CML_QUIESCENT_VS_NORMAL_QUIESCENT_DN		BOYLAN_MULTIPLE_MYELOMA_C_CLUSTER_UP	GRADE_COLON_AND_RECTAL_CANCER_DN		BIOCARTA_TALL1_PATHWAY	HADDAD_B_LYMPHOCYTE_PROGENITOR	REACTOME_PI_3K_CASCADE_FGFR4	HATADA_METHYLATED_IN_LUNG_CANCER_UP		REACTOME_THE_CANONICAL_RETINOID_CYCLE_IN_RODS_TWILIGHT_VISION	MASRI_RESISTANCE_TO_TAMOXIFEN_AND_AROMATASE_INHIBITORS_UP	KEGG_LINOLEIC_ACID_METABOLISM
BIOCARTA_EIF4_PATHWAY	BIOCARTA_PCAF_PATHWAY	GYORFFY_DOXORUBICIN_RESISTANCE		BREDEMEYER_RAG_SIGNALING_NOT_VIA_ATM_DN	GRADE_COLON_VS_RECTAL_CANCER_UP		BIOCARTA_TFF_PATHWAY	HEIDENBLAD_AMPLICON_8Q24_DN	TSUNODA_CISPLATIN_RESISTANCE_UP	HELLEBREKERS_SILENCED_DURING_TUMOR_ANGIOGENESIS		HEIDENBLAD_AMPLIFIED_IN_SOFT_TISSUE_CANCER	MCDOWELL_ACUTE_LUNG_INJURY_DN	REACTOME_BILE_ACID_AND_BILE_SALT_METABOLISM
BIOCARTA_ERK_PATHWAY	BIOCARTA_PDGF_PATHWAY	HANN_RESISTANCE_TO_BCL2_INHIBITOR_UP		BROWN_MYELOID_CELL_DEVELOPMENT_DN	GRAHAM_CML_DIVIDING_VS_NORMAL_QUIESCENT_UP		BIOCARTA_TRKA_PATHWAY	HELLER_SILENCED_BY_METHYLATION_DN	ROZANOV_MMP14_TARGETS_SUBSET	HENDRICKS_SMARCA4_TARGETS_DN		REACTOME_SURFACTANT_METABOLISM	MEISSNER_BRAIN_HCP_WITH_H3K4ME2_AND_H3K27ME3	VARELA_ZMPSTE24_TARGETS_DN
BIOCARTA_G1_PATHWAY	BIOCARTA_RANKL_PATHWAY	HASINA_NOL7_TARGETS_UP		BRUNO_HEMATOPOIESIS	GRAHAM_CML_QUIESCENT_VS_NORMAL_QUIESCENT_UP		BLALOCK_ALZHEIMERS_DISEASE_INCIPIENT_UP	HERNANDEZ_ABERRANT_MITOSIS_BY_DOCETACEL_2NM_UP	REACTOME_XENOBIOTICS	HERNANDEZ_ABERRANT_MITOSIS_BY_DOCETACEL_2NM_DN			MEISSNER_NPC_HCP_WITH_H3_UNMETHYLATED	MAGRANGEAS_MULTIPLE_MYELOMA_IGLL_VS_IGLK_DN
BIOCARTA_GCR_PATHWAY	BIOCARTA_RELA_PATHWAY	HEDVAT_ELF4_TARGETS_UP		BURTON_ADIPOGENESIS_4	GREENBAUM_E2A_TARGETS_UP		BOHN_PRIMARY_IMMUNODEFICIENCY_SYNDROM_DN	HOEGERKORP_CD44_TARGETS_DIRECT_DN	MOLENAAR_TARGETS_OF_CCND1_AND_CDK4_UP	HOELZEL_NF1_TARGETS_DN			MIKKELSEN_ES_ICP_WITH_H3K4ME3_AND_H3K27ME3	PID_P38_GAMMA_DELTA_PATHWAY
BIOCARTA_IGF1MTOR_PATHWAY	BIOCARTA_SHH_PATHWAY	HERNANDEZ_ABERRANT_MITOSIS_BY_DOCETACEL_4NM_UP		BURTON_ADIPOGENESIS_5	HAHTOLA_CTCL_CUTANEOUS		BONCI_TARGETS_OF_MIR15A_AND_MIR16_1	HOLLEMAN_VINCRISTINE_RESISTANCE_B_ALL_UP	TAGHAVI_NEOPLASTIC_TRANSFORMATION	HOLLERN_EMT_BREAST_TUMOR_DN			MIKKELSEN_ES_LCP_WITH_H3K4ME3
BIOCARTA_IGF1R_PATHWAY	BIOCARTA_SPRY_PATHWAY	HOFMANN_MYELODYSPLASTIC_SYNDROM_HIGH_RISK_DN		BURTON_ADIPOGENESIS_6	HERNANDEZ_MITOTIC_ARREST_BY_DOCETAXEL_1_DN		BOSCO_INTERFERON_INDUCED_ANTIVIRAL_MODULE	HUMMERICH_SKIN_CANCER_PROGRESSION_DN	REACTOME_CONSTITUTIVE_SIGNALING_BY_ABERRANT_PI3K_IN_CANCER	HOLLERN_SOLID_NODULAR_BREAST_TUMOR_DN			MIKKELSEN_IPS_HCP_WITH_H3_UNMETHYLATED
BIOCARTA_IL4_PATHWAY	BIOCARTA_STRESS_PATHWAY	HUANG_FOXA2_TARGETS_DN		BURTON_ADIPOGENESIS_7	HILLION_HMGA1_TARGETS		BOWIE_RESPONSE_TO_EXTRACELLULAR_MATRIX	IKEDA_MIR1_TARGETS_UP	TAVAZOIE_METASTASIS	HOLLERN_SQUAMOUS_BREAST_TUMOR			MIKKELSEN_IPS_ICP_WITH_H3K4ME3_AND_H327ME3
BIOCARTA_INTEGRIN_PATHWAY	BIOCARTA_TCR_PATHWAY	HUANG_FOXA2_TARGETS_UP		BYSTROEM_CORRELATED_WITH_IL5_UP	HOFFMANN_SMALL_PRE_BII_TO_IMMATURE_B_LYMPHOCYTE_DN		BOWIE_RESPONSE_TO_TAMOXIFEN	INGRAM_SHH_TARGETS_UP	REACTOME_PKA_ACTIVATION_IN_GLUCAGON_SIGNALLING	HOOI_ST7_TARGETS_DN			MIKKELSEN_MCV6_ICP_WITH_H3K27ME3
BIOCARTA_LIS1_PATHWAY	BIOCARTA_TNFR2_PATHWAY	HUMMERICH_BENIGN_SKIN_TUMOR_DN		CAFFAREL_RESPONSE_TO_THC_24HR_3_DN	HOLLEMAN_ASPARAGINASE_RESISTANCE_B_ALL_UP		BOYAULT_LIVER_CANCER_SUBCLASS_G1_UP	IWANAGA_CARCINOGENESIS_BY_KRAS_DN	REACTOME_NEGATIVE_REGULATION_OF_FGFR1_SIGNALING	HUI_MAPK14_TARGETS_UP			MIKKELSEN_MEF_HCP_WITH_H3_UNMETHYLATED
BIOCARTA_MEF2D_PATHWAY	BIOCARTA_TOLL_PATHWAY	HUMMERICH_MALIGNANT_SKIN_TUMOR_DN		CAFFAREL_RESPONSE_TO_THC_24HR_5_DN	HONRADO_BREAST_CANCER_BRCA1_VS_BRCA2		BOYAULT_LIVER_CANCER_SUBCLASS_G6_DN	JOHNSTONE_PARVB_TARGETS_3_UP	REACTOME_INTERLEUKIN_7_SIGNALING	HUPER_BREAST_BASAL_VS_LUMINAL_DN			MIKKELSEN_MEF_ICP_WITH_H3K4ME3_AND_H3K27ME3
BIOCARTA_MITOCHONDRIA_PATHWAY	BIOCARTA_TPO_PATHWAY	INAMURA_LUNG_CANCER_SCC_DN		CAFFAREL_RESPONSE_TO_THC_24HR_5_UP	HOUSTIS_ROS		BOYLAN_MULTIPLE_MYELOMA_D_CLUSTER_UP	KAAB_HEART_ATRIUM_VS_VENTRICLE_UP	HAHTOLA_SEZARY_SYNDROM_DN	IIZUKA_LIVER_CANCER_PROGRESSION_L0_L1_UP			MIKKELSEN_MEF_LCP_WITH_H3K27ME3
BIOCARTA_MPR_PATHWAY	BONOME_OVARIAN_CANCER_POOR_SURVIVAL_UP	ISSAEVA_MLL2_TARGETS		CAFFAREL_RESPONSE_TO_THC_8HR_3_DN	HSIAO_HOUSEKEEPING_GENES		BOYLAN_MULTIPLE_MYELOMA_PCA3_DN	KANG_AR_TARGETS_DN	ELVIDGE_HIF1A_AND_HIF2A_TARGETS_DN	IKEDA_MIR30_TARGETS_DN			MISHRA_CARCINOMA_ASSOCIATED_FIBROBLAST_DN
BIOCARTA_MTOR_PATHWAY	BOQUEST_STEM_CELL_CULTURED_VS_FRESH_UP	ITO_PTTG1_TARGETS_UP		CAFFAREL_RESPONSE_TO_THC_DN	HSIAO_LIVER_SPECIFIC_GENES		BREDEMEYER_RAG_SIGNALING_VIA_ATM_NOT_VIA_NFKB_DN	KEGG_B_CELL_RECEPTOR_SIGNALING_PATHWAY	REACTOME_PI_3K_CASCADE_FGFR3	JAATINEN_HEMATOPOIETIC_STEM_CELL_DN			MIZUKAMI_HYPOXIA_UP
BIOCARTA_P53_PATHWAY	BORLAK_LIVER_CANCER_EGF_UP	JECHLINGER_EPITHELIAL_TO_MESENCHYMAL_TRANSITION_UP		CAIRO_PML_TARGETS_BOUND_BY_MYC_UP	IRITANI_MAD1_TARGETS_DN		BROWNE_HCMV_INFECTION_10HR_DN	KEGG_BLADDER_CANCER	AMIT_EGF_RESPONSE_40_MCF10A	JAEGER_METASTASIS_DN			NABA_COLLAGENS
BIOCARTA_P53HYPOXIA_PATHWAY	BOSCO_ALLERGEN_INDUCED_TH2_ASSOCIATED_MODULE	JI_CARCINOGENESIS_BY_KRAS_AND_STK11_UP		CHAUHAN_RESPONSE_TO_METHOXYESTRADIOL_DN	IWANAGA_E2F1_TARGETS_INDUCED_BY_SERUM		BROWNE_HCMV_INFECTION_10HR_UP	KEGG_CHEMOKINE_SIGNALING_PATHWAY	BIOCARTA_IL12_PATHWAY	KANG_AR_TARGETS_UP			NAKAYAMA_SOFT_TISSUE_TUMORS_PCA2_DN
BIOCARTA_PML_PATHWAY	BOYLAN_MULTIPLE_MYELOMA_C_CLUSTER_DN	JI_METASTASIS_REPRESSED_BY_STK11		CHAUHAN_RESPONSE_TO_METHOXYESTRADIOL_UP	JAZAG_TGFB1_SIGNALING_DN		BROWNE_HCMV_INFECTION_16HR_DN	KEGG_ERBB_SIGNALING_PATHWAY	REACTOME_PI_3K_CASCADE_FGFR1	KANG_IMMORTALIZED_BY_TERT_UP			NIKOLSKY_BREAST_CANCER_17P11_AMPLICON
BIOCARTA_PTDINS_PATHWAY	BOYLAN_MULTIPLE_MYELOMA_C_DN	JOHANSSON_GLIOMAGENESIS_BY_PDGFB_DN		CHEMNITZ_RESPONSE_TO_PROSTAGLANDIN_E2_UP	JIANG_AGING_HYPOTHALAMUS_UP		BROWNE_HCMV_INFECTION_20HR_DN	KEGG_JAK_STAT_SIGNALING_PATHWAY	YAO_TEMPORAL_RESPONSE_TO_PROGESTERONE_CLUSTER_0	KATSANOU_ELAVL1_TARGETS_UP			PARK_OSTEOBLAST_DIFFERENTIATION_BY_PHENYLAMIL_UP
BIOCARTA_PYK2_PATHWAY	BOYLAN_MULTIPLE_MYELOMA_PCA3_UP	KANG_IMMORTALIZED_BY_TERT_DN		CHEN_HOXA5_TARGETS_9HR_DN	JISON_SICKLE_CELL_DISEASE_DN		BROWNE_HCMV_INFECTION_20HR_UP	KEGG_LONG_TERM_POTENTIATION	VERHAAK_GLIOBLASTOMA_PRONEURAL	KEGG_ABC_TRANSPORTERS			PID_CONE_PATHWAY
BIOCARTA_RANBP2_PATHWAY	BRACHAT_RESPONSE_TO_CAMPTOTHECIN_UP	KEGG_BASAL_CELL_CARCINOMA		CHEN_NEUROBLASTOMA_COPY_NUMBER_GAINS	JOHANSSON_GLIOMAGENESIS_BY_PDGFB_UP		BROWNE_HCMV_INFECTION_24HR_DN	KEGG_MELANOMA	LIANG_SILENCED_BY_METHYLATION_2	KEGG_ALLOGRAFT_REJECTION			POMEROY_MEDULLOBLASTOMA_DESMOPLASIC_VS_CLASSIC_DN
BIOCARTA_RHO_PATHWAY	BRACHAT_RESPONSE_TO_METHOTREXATE_UP	KEGG_CALCIUM_SIGNALING_PATHWAY		CHENG_RESPONSE_TO_NICKEL_ACETATE	KAMIKUBO_MYELOID_CEBPA_NETWORK		BROWNE_HCMV_INFECTION_30MIN_DN	KEGG_NEUROTROPHIN_SIGNALING_PATHWAY	REACTOME_NEUROTRANSMITTER_RECEPTORS_AND_POSTSYNAPTIC_SIGNAL_TRANSMISSION	KEGG_AXON_GUIDANCE			RADAEVA_RESPONSE_TO_IFNA1_DN
BIOCARTA_RNA_PATHWAY	BROCKE_APOPTOSIS_REVERSED_BY_IL6	KEGG_CYTOKINE_CYTOKINE_RECEPTOR_INTERACTION		CHEOK_RESPONSE_TO_MERCAPTOPURINE_DN	KAMMINGA_EZH2_TARGETS		BROWNE_HCMV_INFECTION_48HR_DN	KEGG_NOTCH_SIGNALING_PATHWAY	YAO_TEMPORAL_RESPONSE_TO_PROGESTERONE_CLUSTER_1	KEGG_CELL_ADHESION_MOLECULES_CAMS			REACTOME_ADENYLATE_CYCLASE_ACTIVATING_PATHWAY
BIOCARTA_SKP2E2F_PATHWAY	BROWNE_HCMV_INFECTION_1HR_UP	KEGG_HEDGEHOG_SIGNALING_PATHWAY		CHEOK_RESPONSE_TO_MERCAPTOPURINE_UP	KARAKAS_TGFB1_SIGNALING		BROWNE_HCMV_INFECTION_6HR_DN	KEGG_O_GLYCAN_BIOSYNTHESIS	VANASSE_BCL2_TARGETS_UP	KEGG_DILATED_CARDIOMYOPATHY			REACTOME_ADHERENS_JUNCTIONS_INTERACTIONS
BIOCARTA_SPPA_PATHWAY	BROWNE_HCMV_INFECTION_4HR_UP	KEGG_HYPERTROPHIC_CARDIOMYOPATHY_HCM		CHESLER_BRAIN_QTL_CIS	KAUFFMANN_MELANOMA_RELAPSE_UP		BROWNE_HCMV_INFECTION_6HR_UP	KEGG_PATHWAYS_IN_CANCER	ICHIBA_GRAFT_VERSUS_HOST_DISEASE_D7_UP	KEGG_ECM_RECEPTOR_INTERACTION			REACTOME_ADORA2B_MEDIATED_ANTI_INFLAMMATORY_CYTOKINES_PRODUCTION
BIOCARTA_TID_PATHWAY	BRUECKNER_TARGETS_OF_MIRLET7A3_DN	KEGG_MATURITY_ONSET_DIABETES_OF_THE_YOUNG		CHIANG_LIVER_CANCER_SUBCLASS_PROLIFERATION_UP	KEGG_BETA_ALANINE_METABOLISM		BRUINS_UVC_RESPONSE_VIA_TP53_GROUP_B	KEGG_RENAL_CELL_CARCINOMA	REACTOME_PI_3K_CASCADE_FGFR2	KEGG_GLYCOSPHINGOLIPID_BIOSYNTHESIS_GANGLIO_SERIES			REACTOME_AMINE_LIGAND_BINDING_RECEPTORS
BIOCARTA_TNFR1_PATHWAY	CAMPS_COLON_CANCER_COPY_NUMBER_DN	KERLEY_RESPONSE_TO_CISPLATIN_UP		CHIANG_LIVER_CANCER_SUBCLASS_UNANNOTATED_DN	KEGG_CARDIAC_MUSCLE_CONTRACTION		BURTON_ADIPOGENESIS_12	KEGG_VEGF_SIGNALING_PATHWAY	POS_HISTAMINE_RESPONSE_NETWORK	KEGG_HEMATOPOIETIC_CELL_LINEAGE			REACTOME_ANTI_INFLAMMATORY_RESPONSE_FAVOURING_LEISHMANIA_PARASITE_INFECTION
BIOCARTA_UCALPAIN_PATHWAY	CARD_MIR302A_TARGETS	KHETCHOUMIAN_TRIM24_TARGETS_UP		CHIARETTI_T_ALL_RELAPSE_PROGNOSIS	KEGG_CYSTEINE_AND_METHIONINE_METABOLISM		BURTON_ADIPOGENESIS_9	KEGG_WNT_SIGNALING_PATHWAY	HALMOS_CEBPA_TARGETS_DN	KEGG_NEUROACTIVE_LIGAND_RECEPTOR_INTERACTION			REACTOME_BLOOD_GROUP_SYSTEMS_BIOSYNTHESIS
BIOCARTA_VDR_PATHWAY	CASORELLI_ACUTE_PROMYELOCYTIC_LEUKEMIA_UP	KIM_GLIS2_TARGETS_UP		CHICAS_RB1_TARGETS_GROWING	KEGG_DRUG_METABOLISM_OTHER_ENZYMES		BURTON_ADIPOGENESIS_PEAK_AT_0HR	KIM_ALL_DISORDERS_OLIGODENDROCYTE_NUMBER_CORR_DN	BIOCARTA_HSP27_PATHWAY	KEGG_TASTE_TRANSDUCTION			REACTOME_CARDIAC_CONDUCTION
BIOCARTA_VEGF_PATHWAY	CASORELLI_APL_SECONDARY_VS_DE_NOVO_UP	KIM_LIVER_CANCER_POOR_SURVIVAL_DN		CHICAS_RB1_TARGETS_LOW_SERUM	KEGG_GLYCEROLIPID_METABOLISM		CAFFAREL_RESPONSE_TO_THC_UP	KIM_WT1_TARGETS_8HR_UP	TURJANSKI_MAPK14_TARGETS	KEGG_VIRAL_MYOCARDITIS			REACTOME_CLASS_A_1_RHODOPSIN_LIKE_RECEPTORS
BIOCARTA_VIP_PATHWAY	CASTELLANO_NRAS_TARGETS_DN	KOBAYASHI_RESPONSE_TO_ROMIDEPSIN		CHOI_ATL_CHRONIC_VS_ACUTE_DN	KEGG_GLYCINE_SERINE_AND_THREONINE_METABOLISM		CHANDRAN_METASTASIS_UP	KLEIN_PRIMARY_EFFUSION_LYMPHOMA_DN	ONDER_CDH1_SIGNALING_VIA_CTNNB1	KOBAYASHI_EGFR_SIGNALING_24HR_UP			REACTOME_COLLAGEN_CHAIN_TRIMERIZATION
BIOCARTA_WNT_PATHWAY	CHANDRAN_METASTASIS_DN	KONDO_EZH2_TARGETS		CHOW_RASSF1_TARGETS_DN	KEGG_GLYCOLYSIS_GLUCONEOGENESIS		CHARAFE_BREAST_CANCER_LUMINAL_VS_BASAL_UP	KYNG_DNA_DAMAGE_BY_UV	BIOCARTA_NGF_PATHWAY	KONDO_PROSTATE_CANCER_HCP_WITH_H3K27ME3			REACTOME_COLLAGEN_DEGRADATION
BLUM_RESPONSE_TO_SALIRASIB_UP	CHANG_IMMORTALIZED_BY_HPV31_DN	KUNINGER_IGF1_VS_PDGFB_TARGETS_UP		CHOW_RASSF1_TARGETS_UP	KEGG_HISTIDINE_METABOLISM		CHARAFE_BREAST_CANCER_LUMINAL_VS_MESENCHYMAL_DN	LEE_DIFFERENTIATING_T_LYMPHOCYTE	CAMPS_COLON_CANCER_COPY_NUMBER_UP	KORKOLA_YOLK_SAC_TUMOR			REACTOME_COMMON_PATHWAY_OF_FIBRIN_CLOT_FORMATION
BOCHKIS_FOXA2_TARGETS	CHEN_HOXA5_TARGETS_9HR_UP	LA_MEN1_TARGETS		CHUANG_OXIDATIVE_STRESS_RESPONSE_DN	KEGG_PENTOSE_AND_GLUCURONATE_INTERCONVERSIONS		CHARAFE_BREAST_CANCER_LUMINAL_VS_MESENCHYMAL_UP	LEE_METASTASIS_AND_ALTERNATIVE_SPLICING_UP	REACTOME_RECYCLING_OF_BILE_ACIDS_AND_SALTS	LE_SKI_TARGETS_UP			REACTOME_CREATINE_METABOLISM
BOGNI_TREATMENT_RELATED_MYELOID_LEUKEMIA_DN	CHEN_LVAD_SUPPORT_OF_FAILING_HEART_DN	LEE_NEURAL_CREST_STEM_CELL_DN		CHUNG_BLISTER_CYTOTOXICITY_UP	KEGG_PPAR_SIGNALING_PATHWAY		CHEMNITZ_RESPONSE_TO_PROSTAGLANDIN_E2_DN	LIAN_LIPA_TARGETS_3M	BOYLAN_MULTIPLE_MYELOMA_C_D_DN	LEE_DOUBLE_POLAR_THYMOCYTE			REACTOME_DIGESTION_AND_ABSORPTION
BONOME_OVARIAN_CANCER_SURVIVAL_OPTIMAL_DEBULKING	CHEN_LVAD_SUPPORT_OF_FAILING_HEART_UP	LEE_NEURAL_CREST_STEM_CELL_UP		COLDREN_GEFITINIB_RESISTANCE_UP	KEGG_RIBOFLAVIN_METABOLISM		CHEOK_RESPONSE_TO_MERCAPTOPURINE_AND_LD_MTX_DN	LINDGREN_BLADDER_CANCER_HIGH_RECURRENCE	REACTOME_DSCAM_INTERACTIONS	LEE_LIVER_CANCER_CIPROFIBRATE_DN			REACTOME_DIGESTION
BONOME_OVARIAN_CANCER_SURVIVAL_SUBOPTIMAL_DEBULKING	CHEOK_RESPONSE_TO_HD_MTX_DN	LEIN_CEREBELLUM_MARKERS		COLIN_PILOCYTIC_ASTROCYTOMA_VS_GLIOBLASTOMA_UP	KLEIN_PRIMARY_EFFUSION_LYMPHOMA_UP		CHIBA_RESPONSE_TO_TSA	LINDVALL_IMMORTALIZED_BY_TERT_UP	WANG_IMMORTALIZED_BY_HOXA9_AND_MEIS1_DN	LEI_HOXC8_TARGETS_UP			REACTOME_DOWNREGULATION_OF_ERBB2_ERBB3_SIGNALING
BOYAULT_LIVER_CANCER_SUBCLASS_G1_DN	CHIANG_LIVER_CANCER_SUBCLASS_UNANNOTATED_UP	LEIN_NEURON_MARKERS		COLINA_TARGETS_OF_4EBP1_AND_4EBP2	KOBAYASHI_EGFR_SIGNALING_24HR_DN		CHUNG_BLISTER_CYTOTOXICITY_DN	LU_AGING_BRAIN_UP	BROWNE_HCMV_INFECTION_18HR_DN	LEIN_MIDBRAIN_MARKERS			REACTOME_FORMATION_OF_FIBRIN_CLOT_CLOTTING_CASCADE
BOYAULT_LIVER_CANCER_SUBCLASS_G12_UP	CHIARADONNA_NEOPLASTIC_TRANSFORMATION_KRAS_DN	LIAN_LIPA_TARGETS_6M		COLLIS_PRKDC_SUBSTRATES	KONG_E2F3_TARGETS		CHYLA_CBFA2T3_TARGETS_UP	MARIADASON_REGULATED_BY_HISTONE_ACETYLATION_UP	AMUNDSON_DNA_DAMAGE_RESPONSE_TP53	LI_CISPLATIN_RESISTANCE_DN			REACTOME_G_ALPHA_S_SIGNALLING_EVENTS
BOYAULT_LIVER_CANCER_SUBCLASS_G2	CHIBA_RESPONSE_TO_TSA_DN	LIEN_BREAST_CARCINOMA_METAPLASTIC_VS_DUCTAL_UP		CONRAD_STEM_CELL	KORKOLA_CORRELATED_WITH_POU5F1		COATES_MACROPHAGE_M1_VS_M2_DN	MARIADASON_RESPONSE_TO_BUTYRATE_CURCUMIN_SULINDAC_TSA_8	REACTOME_CONSTITUTIVE_SIGNALING_BY_LIGAND_RESPONSIVE_EGFR_CANCER_VARIANTS	LI_PROSTATE_CANCER_EPIGENETIC			REACTOME_GABA_RECEPTOR_ACTIVATION
BOYLAN_MULTIPLE_MYELOMA_C_D_UP	CLIMENT_BREAST_CANCER_COPY_NUMBER_UP	LIM_MAMMARY_LUMINAL_MATURE_DN		CREIGHTON_AKT1_SIGNALING_VIA_MTOR_DN	KUMAR_AUTOPHAGY_NETWORK		COATES_MACROPHAGE_M1_VS_M2_UP	MARSON_FOXP3_TARGETS_DN	KEGG_LEISHMANIA_INFECTION	LI_WILMS_TUMOR			REACTOME_GAMMA_CARBOXYLATION_TRANSPORT_AND_AMINO_TERMINAL_CLEAVAGE_OF_PROTEINS
BOYLAN_MULTIPLE_MYELOMA_C_UP	CROONQUIST_NRAS_SIGNALING_UP	LIM_MAMMARY_LUMINAL_PROGENITOR_DN		CREIGHTON_ENDOCRINE_THERAPY_RESISTANCE_1	KYNG_ENVIRONMENTAL_STRESS_RESPONSE_NOT_BY_UV_IN_WS		COULOUARN_TEMPORAL_TGFB1_SIGNATURE_DN	MARSON_FOXP3_TARGETS_STIMULATED_DN	STREICHER_LSM1_TARGETS_UP	LIANG_SILENCED_BY_METHYLATION_UP			REACTOME_GENERATION_OF_SECOND_MESSENGER_MOLECULES
BOYLAN_MULTIPLE_MYELOMA_D_CLUSTER_DN	DACOSTA_ERCC3_ALLELE_XPCS_VS_TTD_DN	LIM_MAMMARY_STEM_CELL_UP		DAIRKEE_CANCER_PRONE_RESPONSE_BPA	LE_EGR2_TARGETS_UP		CREIGHTON_ENDOCRINE_THERAPY_RESISTANCE_2	MARTIN_VIRAL_GPCR_SIGNALING_UP	SHETH_LIVER_CANCER_VS_TXNIP_LOSS_PAM5	LIU_CDX2_TARGETS_UP			REACTOME_IMMUNOREGULATORY_INTERACTIONS_BETWEEN_A_LYMPHOID_AND_A_NON_LYMPHOID_CELL
BOYLAN_MULTIPLE_MYELOMA_D_DN	DACOSTA_LOW_DOSE_UV_RESPONSE_VIA_ERCC3_XPCS_UP	LIN_SILENCED_BY_TUMOR_MICROENVIRONMENT		DAIRKEE_CANCER_PRONE_RESPONSE_BPA_E2	LE_NEURONAL_DIFFERENTIATION_DN		CROONQUIST_STROMAL_STIMULATION_DN	MATZUK_SPERMATOZOA	REACTOME_FRS_MEDIATED_FGFR1_SIGNALING	LOPES_METHYLATED_IN_COLON_CANCER_UP			REACTOME_INTERACTION_BETWEEN_L1_AND_ANKYRINS
BOYLAN_MULTIPLE_MYELOMA_D_UP	DASU_IL6_SIGNALING_SCAR_UP	LIU_IL13_PRIMING_MODEL		DAIRKEE_CANCER_PRONE_RESPONSE_E2	LEE_AGING_MUSCLE_UP		DACOSTA_UV_RESPONSE_VIA_ERCC3_COMMON_DN	MCCLUNG_CREB1_TARGETS_UP	BIOCARTA_DREAM_PATHWAY	MAHAJAN_RESPONSE_TO_IL1A_UP			REACTOME_INTRINSIC_PATHWAY_OF_FIBRIN_CLOT_FORMATION
BREDEMEYER_RAG_SIGNALING_NOT_VIA_ATM_UP	DASU_IL6_SIGNALING_UP	LIU_PROSTATE_CANCER_DN		DANG_REGULATED_BY_MYC_UP	LEE_AGING_NEOCORTEX_DN		DACOSTA_UV_RESPONSE_VIA_ERCC3_XPCS_DN	MEINHOLD_OVARIAN_CANCER_LOW_GRADE_UP	FRASOR_RESPONSE_TO_ESTRADIOL_UP	MASRI_RESISTANCE_TO_TAMOXIFEN_AND_AROMATASE_INHIBITORS_DN			REACTOME_LGI_ADAM_INTERACTIONS
BROWN_MYELOID_CELL_DEVELOPMENT_UP	DAUER_STAT3_TARGETS_UP	LIU_TOPBP1_TARGETS		DARWICHE_PAPILLOMA_PROGRESSION_RISK	LEE_EARLY_T_LYMPHOCYTE_UP		DANG_REGULATED_BY_MYC_DN	MENSE_HYPOXIA_UP	REACTOME_GP1B_IX_V_ACTIVATION_SIGNALLING	MCGARVEY_SILENCED_BY_METHYLATION_IN_COLON_CANCER			REACTOME_NCAM1_INTERACTIONS
BROWNE_HCMV_INFECTION_12HR_DN	DAVICIONI_RHABDOMYOSARCOMA_PAX_FOXO1_FUSION_DN	LU_TUMOR_ANGIOGENESIS_UP		DARWICHE_PAPILLOMA_RISK_HIGH_DN	LEE_LIVER_CANCER_MYC_TGFA_DN		DAUER_STAT3_TARGETS_DN	MORI_LARGE_PRE_BII_LYMPHOCYTE_DN	SUBTIL_PROGESTIN_TARGETS	MCMURRAY_TP53_HRAS_COOPERATION_RESPONSE_DN			REACTOME_NEGATIVE_REGULATION_OF_NMDA_RECEPTOR_MEDIATED_NEURONAL_TRANSMISSION
BROWNE_HCMV_INFECTION_14HR_DN	DAVICIONI_TARGETS_OF_PAX_FOXO1_FUSIONS_DN	LU_TUMOR_VASCULATURE_UP		DARWICHE_PAPILLOMA_RISK_HIGH_UP	LEE_LIVER_CANCER_MYC_UP		DAVICIONI_MOLECULAR_ARMS_VS_ERMS_DN	MORI_MATURE_B_LYMPHOCYTE_UP	REACTOME_FRS_MEDIATED_FGFR3_SIGNALING	MEISSNER_BRAIN_HCP_WITH_H3K27ME3			REACTOME_NEUREXINS_AND_NEUROLIGINS
BROWNE_HCMV_INFECTION_14HR_UP	DAVICIONI_TARGETS_OF_PAX_FOXO1_FUSIONS_UP	MA_MYELOID_DIFFERENTIATION_DN		DARWICHE_PAPILLOMA_RISK_LOW_UP	LEE_NAIVE_T_LYMPHOCYTE		DAVICIONI_MOLECULAR_ARMS_VS_ERMS_UP	MORI_PLASMA_CELL_DN	REACTOME_GAB1_SIGNALOSOME	MEISSNER_NPC_HCP_WITH_H3K4ME2_AND_H3K27ME3			REACTOME_NEUROTRANSMITTER_CLEARANCE
BROWNE_HCMV_INFECTION_16HR_UP	DAZARD_UV_RESPONSE_CLUSTER_G3	MALTA_CURATED_STEMNESS_MARKERS		DARWICHE_SKIN_TUMOR_PROMOTER_DN	LENAOUR_DENDRITIC_CELL_MATURATION_UP		DAZARD_RESPONSE_TO_UV_NHEK_DN	MUELLER_COMMON_TARGETS_OF_AML_FUSIONS_DN	REACTOME_FRS_MEDIATED_FGFR4_SIGNALING	MEISSNER_NPC_HCP_WITH_H3K4ME3_AND_H3K27ME3			REACTOME_OLFACTORY_SIGNALING_PATHWAY
BROWNE_HCMV_INFECTION_18HR_UP	DELASERNA_MYOD_TARGETS_UP	MANALO_HYPOXIA_UP		DARWICHE_SKIN_TUMOR_PROMOTER_UP	LI_AMPLIFIED_IN_LUNG_CANCER		DAZARD_RESPONSE_TO_UV_SCC_DN	MURAKAMI_UV_RESPONSE_6HR_UP	HESS_TARGETS_OF_HOXA9_AND_MEIS1_DN	MIKKELSEN_ES_HCP_WITH_H3K27ME3			REACTOME_PD_1_SIGNALING
BROWNE_HCMV_INFECTION_1HR_DN	DELPUECH_FOXO3_TARGETS_UP	MARSON_FOXP3_CORE_DIRECT_TARGETS		DARWICHE_SQUAMOUS_CELL_CARCINOMA_DN	LI_LUNG_CANCER		DAZARD_UV_RESPONSE_CLUSTER_G6	NGUYEN_NOTCH1_TARGETS_UP	WU_CELL_MIGRATION	MIKKELSEN_ES_ICP_WITH_H3K27ME3			REACTOME_PEPTIDE_LIGAND_BINDING_RECEPTORS
BROWNE_HCMV_INFECTION_24HR_UP	DELYS_THYROID_CANCER_UP	MARTINELLI_IMMATURE_NEUTROPHIL_DN		DARWICHE_SQUAMOUS_CELL_CARCINOMA_UP	LI_WILMS_TUMOR_ANAPLASTIC_UP		DE_YY1_TARGETS_DN	NIKOLSKY_BREAST_CANCER_20Q12_Q13_AMPLICON	REACTOME_SHC_MEDIATED_CASCADE_FGFR4	MIKKELSEN_IPS_ICP_WITH_H3K27ME3			REACTOME_PHASE_0_RAPID_DEPOLARISATION
BROWNE_HCMV_INFECTION_2HR_DN	DORN_ADENOVIRUS_INFECTION_12HR_UP	MARTORIATI_MDM4_TARGETS_NEUROEPITHELIUM_DN		DAZARD_UV_RESPONSE_CLUSTER_G1	LI_WILMS_TUMOR_VS_FETAL_KIDNEY_2_UP		DEBIASI_APOPTOSIS_BY_REOVIRUS_INFECTION_UP	ONGUSAHA_TP53_TARGETS	TUOMISTO_TUMOR_SUPPRESSION_BY_COL13A1_UP	MIKKELSEN_MCV6_HCP_WITH_H3K27ME3			REACTOME_PHOSPHOLIPASE_C_MEDIATED_CASCADE_FGFR4
BROWNE_HCMV_INFECTION_48HR_UP	DORN_ADENOVIRUS_INFECTION_24HR_DN	MATTIOLI_MULTIPLE_MYELOMA_WITH_14Q32_TRANSLOCATIONS		DELPUECH_FOXO3_TARGETS_DN	LIANG_SILENCED_BY_METHYLATION_DN		DELACROIX_RAR_BOUND_ES	PANGAS_TUMOR_SUPPRESSION_BY_SMAD1_AND_SMAD5_UP	REACTOME_SHC_MEDIATED_CASCADE_FGFR1	MIKKELSEN_MEF_ICP_WITH_H3K27ME3			REACTOME_POTASSIUM_CHANNELS
BROWNE_HCMV_INFECTION_4HR_DN	DORN_ADENOVIRUS_INFECTION_32HR_DN	MATZUK_EARLY_ANTRAL_FOLLICLE		DEMAGALHAES_AGING_DN	LUI_THYROID_CANCER_CLUSTER_3		DELACROIX_RAR_TARGETS_DN	PARK_HSC_MARKERS	WALLACE_PROSTATE_CANCER_RACE_UP	MIKKELSEN_NPC_HCP_WITH_H3K27ME3			REACTOME_ROLE_OF_SECOND_MESSENGERS_IN_NETRIN_1_SIGNALING
BROWNE_HCMV_INFECTION_8HR_DN	DORN_ADENOVIRUS_INFECTION_48HR_DN	MCBRYAN_PUBERTAL_BREAST_4_5WK_UP		DEN_INTERACT_WITH_LCA5	LUI_THYROID_CANCER_CLUSTER_5		DELACROIX_RARG_BOUND_MEF	PARK_TRETINOIN_RESPONSE_AND_PML_RARA_FUSION	REACTOME_FRS_MEDIATED_FGFR2_SIGNALING	MIKKELSEN_NPC_HCP_WITH_H3K4ME3_AND_H3K27ME3			REACTOME_SCAVENGING_BY_CLASS_A_RECEPTORS
BROWNE_INTERFERON_RESPONSIVE_GENES	DORSAM_HOXA9_TARGETS_DN	MCCABE_HOXC6_TARGETS_CANCER_UP		DEURIG_T_CELL_PROLYMPHOCYTIC_LEUKEMIA_UP	LUI_THYROID_CANCER_PAX8_PPARG_DN		DEURIG_T_CELL_PROLYMPHOCYTIC_LEUKEMIA_DN	PHONG_TNF_RESPONSE_VIA_P38_COMPLETE	ALONSO_METASTASIS_DN	MIKKELSEN_PARTIALLY_REPROGRAMMED_TO_PLURIPOTENCY			REACTOME_SCAVENGING_OF_HEME_FROM_PLASMA
BRUINS_UVC_RESPONSE_EARLY_LATE	DUNNE_TARGETS_OF_AML1_MTG8_FUSION_DN	MCCABE_HOXC6_TARGETS_DN		DOANE_RESPONSE_TO_ANDROGEN_UP	LY_AGING_PREMATURE_DN		DING_LUNG_CANCER_MUTATED_FREQUENTLY	PID_ANGIOPOIETIN_RECEPTOR_PATHWAY	TSUNODA_CISPLATIN_RESISTANCE_DN	MOHANKUMAR_HOXA1_TARGETS_DN			REACTOME_SEROTONIN_RECEPTORS
BRUINS_UVC_RESPONSE_MIDDLE	DURAND_STROMA_NS_UP	MCLACHLAN_DENTAL_CARIES_DN		DORMOY_ELAVL1_TARGETS	MAGRANGEAS_MULTIPLE_MYELOMA_IGG_VS_IGA_DN		DIRMEIER_LMP1_RESPONSE_LATE_UP	PID_ANTHRAX_PATHWAY	REACTOME_SHC_MEDIATED_CASCADE_FGFR3	MOREAUX_B_LYMPHOCYTE_MATURATION_BY_TACI_UP			REACTOME_SIGNALING_BY_NOTCH1_HD_DOMAIN_MUTANTS_IN_CANCER
BRUINS_UVC_RESPONSE_VIA_TP53_GROUP_D	DUTERTRE_ESTRADIOL_RESPONSE_24HR_DN	MEISSNER_NPC_HCP_WITH_H3K4ME2		DURCHDEWALD_SKIN_CARCINOGENESIS_UP	MARIADASON_RESPONSE_TO_BUTYRATE_SULINDAC_4		DOANE_RESPONSE_TO_ANDROGEN_DN	PID_BCR_5PATHWAY	SEITZ_NEOPLASTIC_TRANSFORMATION_BY_8P_DELETION_UP	MOREAUX_MULTIPLE_MYELOMA_BY_TACI_UP			REACTOME_TRAF6_MEDIATED_IRF7_ACTIVATION_IN_TLR7_8_OR_9_SIGNALING
BUCKANOVICH_T_LYMPHOCYTE_HOMING_ON_TUMOR_DN	DUTTA_APOPTOSIS_VIA_NFKB	MIKKELSEN_ES_HCP_WITH_H3_UNMETHYLATED		DUTERTRE_ESTRADIOL_RESPONSE_6HR_UP	MARTIN_VIRAL_GPCR_SIGNALING_DN		EPPERT_LSC_R	PID_CXCR4_PATHWAY	BREDEMEYER_RAG_SIGNALING_VIA_ATM_NOT_VIA_NFKB_UP	MOREIRA_RESPONSE_TO_TSA_DN			REACTOME_TRANSPORT_OF_ORGANIC_ANIONS
BUCKANOVICH_T_LYMPHOCYTE_HOMING_ON_TUMOR_UP	EBAUER_TARGETS_OF_PAX3_FOXO1_FUSION_DN	MIYAGAWA_TARGETS_OF_EWSR1_ETS_FUSIONS_DN		EHLERS_ANEUPLOIDY_DN	MATZUK_SPERMATOGONIA		FARDIN_HYPOXIA_11	PID_ECADHERIN_STABILIZATION_PATHWAY	REACTOME_COSTIMULATION_BY_THE_CD28_FAMILY	MUELLER_METHYLATED_IN_GLIOBLASTOMA			REACTOME_VOLTAGE_GATED_POTASSIUM_CHANNELS
BURTON_ADIPOGENESIS_10	EHRLICH_ICF_SYNDROM_DN	MOROSETTI_FACIOSCAPULOHUMERAL_MUSCULAR_DISTROPHY_UP		ELLWOOD_MYC_TARGETS_UP	MEISSNER_BRAIN_ICP_WITH_H3K4ME3		FARMER_BREAST_CANCER_CLUSTER_3	PID_ER_NONGENOMIC_PATHWAY	REACTOME_NEGATIVE_REGULATION_OF_MET_ACTIVITY	NABA_BASEMENT_MEMBRANES			RICKMAN_HEAD_AND_NECK_CANCER_D
BURTON_ADIPOGENESIS_2	ELVIDGE_HYPOXIA_BY_DMOG_UP	NABA_ECM_AFFILIATED		ELVIDGE_HIF1A_AND_HIF2A_TARGETS_UP	MEISSNER_ES_ICP_WITH_H3K4ME3		FERREIRA_EWINGS_SARCOMA_UNSTABLE_VS_STABLE_DN	PID_ERBB1_DOWNSTREAM_PATHWAY	MCCLUNG_COCAINE_REWARD_5D	NABA_CORE_MATRISOME			RICKMAN_HEAD_AND_NECK_CANCER_E
BURTON_ADIPOGENESIS_8	ELVIDGE_HYPOXIA_UP	NABA_SECRETED_FACTORS		ELVIDGE_HIF1A_TARGETS_UP	MISSIAGLIA_REGULATED_BY_METHYLATION_DN		FIGUEROA_AML_METHYLATION_CLUSTER_3_DN	PID_ERBB1_RECEPTOR_PROXIMAL_PATHWAY	ZHANG_ADIPOGENESIS_BY_BMP7	NABA_ECM_GLYCOPROTEINS			SCHRAETS_MLL_TARGETS_UP
BURTON_ADIPOGENESIS_PEAK_AT_8HR	ENGELMANN_CANCER_PROGENITORS_UP	NAGASHIMA_NRG1_SIGNALING_UP		ELVIDGE_HYPOXIA_BY_DMOG_DN	MOLENAAR_TARGETS_OF_CCND1_AND_CDK4_DN		FIGUEROA_AML_METHYLATION_CLUSTER_7_UP	PID_ERBB4_PATHWAY	TAKEDA_TARGETS_OF_NUP98_HOXA9_FUSION_16D_UP	NABA_ECM_REGULATORS			SEKI_INFLAMMATORY_RESPONSE_LPS_DN
BYSTROEM_CORRELATED_WITH_IL5_DN	EPPERT_CE_HSC_LSC	NEWMAN_ERCC6_TARGETS_DN		ELVIDGE_HYPOXIA_DN	MORI_IMMATURE_B_LYMPHOCYTE_DN		FIRESTEIN_PROLIFERATION	PID_FAS_PATHWAY	CERIBELLI_PROMOTERS_INACTIVE_AND_BOUND_BY_NFY	NABA_PROTEOGLYCANS			SENESE_HDAC2_TARGETS_DN
BYSTRYKH_HEMATOPOIESIS_STEM_CELL_AND_BRAIN_QTL_CIS	EPPERT_HSC_R	NOJIMA_SFRP2_TARGETS_UP		ENK_UV_RESPONSE_EPIDERMIS_UP	MORI_LARGE_PRE_BII_LYMPHOCYTE_UP		FLECHNER_BIOPSY_KIDNEY_TRANSPLANT_OK_VS_DONOR_DN	PID_FCER1_PATHWAY	OUELLET_OVARIAN_CANCER_INVASIVE_VS_LMP_DN	NAKAMURA_CANCER_MICROENVIRONMENT_UP			SERVITJA_LIVER_HNF1A_TARGETS_DN
BYSTRYKH_HEMATOPOIESIS_STEM_CELL_AND_BRAIN_QTL_TRANS	FALVELLA_SMOKERS_WITH_LUNG_CANCER	ODONNELL_TFRC_TARGETS_UP		ENK_UV_RESPONSE_KERATINOCYTE_UP	MORI_MATURE_B_LYMPHOCYTE_DN		FONTAINE_FOLLICULAR_THYROID_ADENOMA_UP	PID_IFNG_PATHWAY	REACTOME_SIGNALING_BY_FGFR3	NAKAMURA_METASTASIS_MODEL_DN			SHIN_B_CELL_LYMPHOMA_CLUSTER_9
BYSTRYKH_HEMATOPOIESIS_STEM_CELL_QTL_CIS	FARMER_BREAST_CANCER_CLUSTER_6	OHGUCHI_LIVER_HNF4A_TARGETS_UP		EPPERT_PROGENITOR	NADERI_BREAST_CANCER_PROGNOSIS_UP		FONTAINE_PAPILLARY_THYROID_CARCINOMA_UP	PID_IL1_PATHWAY	HOFFMANN_LARGE_TO_SMALL_PRE_BII_LYMPHOCYTE_DN	ODONNELL_METASTASIS_UP			SMID_BREAST_CANCER_LUMINAL_A_UP
CADWELL_ATG16L1_TARGETS_DN	FERRANDO_T_ALL_WITH_MLL_ENL_FUSION_UP	ONDER_CDH1_TARGETS_3_DN		FAELT_B_CLL_WITH_VH3_21_UP	NADLER_OBESITY_DN		FORTSCHEGGER_PHF8_TARGETS_UP	PID_INTEGRIN_A4B1_PATHWAY	REACTOME_SIGNALING_BY_FGFR4	ONDER_CDH1_TARGETS_2_DN			SMID_BREAST_CANCER_RELAPSE_IN_LIVER_DN
CAIRO_HEPATOBLASTOMA_UP	FONTAINE_THYROID_TUMOR_UNCERTAIN_MALIGNANCY_UP	OSADA_ASCL1_TARGETS_DN		FARMER_BREAST_CANCER_APOCRINE_VS_LUMINAL	NAKAYAMA_SOFT_TISSUE_TUMORS_PCA2_UP		FOURNIER_ACINAR_DEVELOPMENT_EARLY_UP	PID_INTEGRIN5_PATHWAY	REACTOME_DEACTIVATION_OF_THE_BETA_CATENIN_TRANSACTIVATING_COMPLEX	ONGUSAHA_BRCA1_TARGETS_UP			SMID_BREAST_CANCER_RELAPSE_IN_LUNG_DN
CAIRO_LIVER_DEVELOPMENT_UP	FOSTER_TOLERANT_MACROPHAGE_DN	OSADA_ASCL1_TARGETS_UP		FERNANDEZ_BOUND_BY_MYC	NATSUME_RESPONSE_TO_INTERFERON_BETA_DN		FRIDMAN_SENESCENCE_DN	PID_LYMPH_ANGIOGENESIS_PATHWAY	REACTOME_REGULATION_OF_KIT_SIGNALING	ONO_FOXP3_TARGETS_UP			SPIELMAN_LYMPHOBLAST_EUROPEAN_VS_ASIAN_2FC_DN
CARDOSO_RESPONSE_TO_GAMMA_RADIATION_AND_3AB	GAJATE_RESPONSE_TO_TRABECTEDIN_UP	PASTURAL_RIZ1_TARGETS_UP		FERRANDO_T_ALL_WITH_MLL_ENL_FUSION_DN	NEBEN_AML_WITH_FLT3_OR_NRAS_DN		FULCHER_INFLAMMATORY_RESPONSE_LECTIN_VS_LPS_DN	PID_P38_ALPHA_BETA_DOWNSTREAM_PATHWAY	REACTOME_CD28_CO_STIMULATION	PAPASPYRIDONOS_UNSTABLE_ATEROSCLEROTIC_PLAQUE_DN			SU_LIVER
CASTELLANO_NRAS_TARGETS_UP	GALINDO_IMMUNE_RESPONSE_TO_ENTEROTOXIN	PEDERSEN_METASTASIS_BY_ERBB2_ISOFORM_1		FERREIRA_EWINGS_SARCOMA_UNSTABLE_VS_STABLE_UP	NIKOLSKY_BREAST_CANCER_16P13_AMPLICON		GABRIELY_MIR21_TARGETS	PID_P38_MKK3_6PATHWAY		PEPPER_CHRONIC_LYMPHOCYTIC_LEUKEMIA_DN			SU_SALIVARY_GLAND
CEBALLOS_TARGETS_OF_TP53_AND_MYC_DN	GARCIA_TARGETS_OF_FLI1_AND_DAX1_UP	PEDERSEN_METASTASIS_BY_ERBB2_ISOFORM_5		FIGUEROA_AML_METHYLATION_CLUSTER_3_UP	NIKOLSKY_BREAST_CANCER_16Q24_AMPLICON		GARGALOVIC_RESPONSE_TO_OXIDIZED_PHOSPHOLIPIDS_BLUE_DN	PID_PTP1B_PATHWAY		PID_ERBB_NETWORK_PATHWAY			TARTE_PLASMA_CELL_VS_PLASMABLAST_UP
CHANDRAN_METASTASIS_TOP50_DN	GARGALOVIC_RESPONSE_TO_OXIDIZED_PHOSPHOLIPIDS_BLACK_UP	PEDRIOLI_MIR31_TARGETS_UP		FISCHER_G1_S_CELL_CYCLE	NIKOLSKY_BREAST_CANCER_1Q21_AMPLICON		GARGALOVIC_RESPONSE_TO_OXIDIZED_PHOSPHOLIPIDS_BROWN_UP	PID_RAC1_REG_PATHWAY		PID_INTEGRIN_A9B1_PATHWAY			THUM_MIR21_TARGETS_HEART_DISEASE_UP
CHANDRAN_METASTASIS_TOP50_UP	GARGALOVIC_RESPONSE_TO_OXIDIZED_PHOSPHOLIPIDS_BLUE_UP	PEREZ_TP53_AND_TP63_TARGETS		FLOTHO_PEDIATRIC_ALL_THERAPY_RESPONSE_DN	NUTT_GBM_VS_AO_GLIOMA_DN		GARGALOVIC_RESPONSE_TO_OXIDIZED_PHOSPHOLIPIDS_LIGHTYELLOW_UP	PID_RET_PATHWAY		PID_INTEGRIN1_PATHWAY			TSAI_RESPONSE_TO_RADIATION_THERAPY
CHANGOLKAR_H2AFY_TARGETS_DN	GARGALOVIC_RESPONSE_TO_OXIDIZED_PHOSPHOLIPIDS_GREY_DN	PEREZ_TP63_TARGETS		FONTAINE_FOLLICULAR_THYROID_ADENOMA_DN	ODONNELL_METASTASIS_DN		GARGALOVIC_RESPONSE_TO_OXIDIZED_PHOSPHOLIPIDS_RED_UP	PID_S1P_S1P4_PATHWAY		PID_INTEGRIN2_PATHWAY			TSENG_ADIPOGENIC_POTENTIAL_DN
CHANGOLKAR_H2AFY_TARGETS_UP	GARGALOVIC_RESPONSE_TO_OXIDIZED_PHOSPHOLIPIDS_GREY_UP	PETRETTO_CARDIAC_HYPERTROPHY		FOURNIER_ACINAR_DEVELOPMENT_LATE_2	ODONNELL_TARGETS_OF_MYC_AND_TFRC_DN		GARY_CD5_TARGETS_UP	PID_TNF_PATHWAY		PID_LPA4_PATHWAY			TUOMISTO_TUMOR_SUPPRESSION_BY_COL13A1_DN
CHEN_LIVER_METABOLISM_QTL_CIS	GARGALOVIC_RESPONSE_TO_OXIDIZED_PHOSPHOLIPIDS_RED_DN	PETROVA_PROX1_TARGETS_DN		FUJII_YBX1_TARGETS_DN	ODONNELL_TFRC_TARGETS_DN		GAUSSMANN_MLL_AF4_FUSION_TARGETS_A_UP	PID_TRKR_PATHWAY		PID_SYNDECAN_1_PATHWAY			VALK_AML_CLUSTER_7
CHENG_IMPRINTED_BY_ESTRADIOL	GARGALOVIC_RESPONSE_TO_OXIDIZED_PHOSPHOLIPIDS_YELLOW_UP	PICCALUGA_ANGIOIMMUNOBLASTIC_LYMPHOMA_UP		GAJATE_RESPONSE_TO_TRABECTEDIN_DN	PARK_HSC_AND_MULTIPOTENT_PROGENITORS		GAUSSMANN_MLL_AF4_FUSION_TARGETS_C_DN	PID_VEGFR1_2_PATHWAY		PID_WNT_SIGNALING_PATHWAY			WACKER_HYPOXIA_TARGETS_OF_VHL
CHEOK_RESPONSE_TO_HD_MTX_UP	GAUSSMANN_MLL_AF4_FUSION_TARGETS_F_UP	PID_ALK2_PATHWAY		GALE_APL_WITH_FLT3_MUTATED_DN	PECE_MAMMARY_STEM_CELL_UP		GAVIN_FOXP3_TARGETS_CLUSTER_T4	RAMJAUN_APOPTOSIS_BY_TGFB1_VIA_SMAD4_DN		PYEON_CANCER_HEAD_AND_NECK_VS_CERVICAL_DN			WAGNER_APO2_SENSITIVITY
CHEOK_RESPONSE_TO_MERCAPTOPURINE_AND_HD_MTX_DN	GAVIN_FOXP3_TARGETS_CLUSTER_P7	PID_FRA_PATHWAY		GALLUZZI_PREVENT_MITOCHONDIAL_PERMEABILIZATION	PEPPER_CHRONIC_LYMPHOCYTIC_LEUKEMIA_UP		GENTILE_UV_HIGH_DOSE_DN	REACTOME_ACETYLCHOLINE_REGULATES_INSULIN_SECRETION		RAY_ALZHEIMERS_DISEASE			WEBER_METHYLATED_HCP_IN_FIBROBLAST_DN
CHEOK_RESPONSE_TO_MERCAPTOPURINE_AND_LD_MTX_UP	GAVIN_PDE3B_TARGETS	PID_GLYPICAN_1PATHWAY		GARCIA_TARGETS_OF_FLI1_AND_DAX1_DN	PETROVA_PROX1_TARGETS_UP		GENTILE_UV_RESPONSE_CLUSTER_D4	REACTOME_ACTIVATION_OF_PPARGC1A_PGC_1ALPHA_BY_PHOSPHORYLATION		REACTOME_A_TETRASACCHARIDE_LINKER_SEQUENCE_IS_REQUIRED_FOR_GAG_SYNTHESIS			WEBER_METHYLATED_IN_COLON_CANCER
CHESLER_BRAIN_HIGHEST_GENETIC_VARIANCE	GAZDA_DIAMOND_BLACKFAN_ANEMIA_PROGENITOR_UP	PID_HNF3A_PATHWAY		GARGALOVIC_RESPONSE_TO_OXIDIZED_PHOSPHOLIPIDS_TURQUOISE_DN	PID_AURORA_B_PATHWAY		GENTILE_UV_RESPONSE_CLUSTER_D5	REACTOME_AKT_PHOSPHORYLATES_TARGETS_IN_THE_CYTOSOL		REACTOME_ABC_TRANSPORTERS_IN_LIPID_HOMEOSTASIS			WONG_ENDMETRIUM_CANCER_UP
CHIANG_LIVER_CANCER_SUBCLASS_INTERFERON_DN	GEISS_RESPONSE_TO_DSRNA_UP	PID_IL12_2PATHWAY		GARY_CD5_TARGETS_DN	PID_PLK1_PATHWAY		GENTILE_UV_RESPONSE_CLUSTER_D7	REACTOME_BETA_CATENIN_PHOSPHORYLATION_CASCADE		REACTOME_ACETYLCHOLINE_BINDING_AND_DOWNSTREAM_EVENTS			ZHENG_FOXP3_TARGETS_IN_THYMUS_DN
CHIANG_LIVER_CANCER_SUBCLASS_INTERFERON_UP	GENTILE_UV_LOW_DOSE_DN	PID_INTEGRIN3_PATHWAY		GAVIN_FOXP3_TARGETS_CLUSTER_T7	PIONTEK_PKD1_TARGETS_DN		GENTILE_UV_RESPONSE_CLUSTER_D8	REACTOME_BMAL1_CLOCK_NPAS2_ACTIVATES_CIRCADIAN_GENE_EXPRESSION		REACTOME_ACETYLCHOLINE_NEUROTRANSMITTER_RELEASE_CYCLE
CHIANG_LIVER_CANCER_SUBCLASS_POLYSOMY7_DN	GENTILE_UV_LOW_DOSE_UP	PID_RHODOPSIN_PATHWAY		GAVIN_IL2_RESPONSIVE_FOXP3_TARGETS_UP	PODAR_RESPONSE_TO_ADAPHOSTIN_DN		GENTILE_UV_RESPONSE_CLUSTER_D9	REACTOME_CASPASE_ACTIVATION_VIA_EXTRINSIC_APOPTOTIC_SIGNALLING_PATHWAY		REACTOME_ACTIVATION_OF_MATRIX_METALLOPROTEINASES
CHIARADONNA_NEOPLASTIC_TRANSFORMATION_CDC25_DN	GENTLES_LEUKEMIC_STEM_CELL_UP	PID_S1P_S1P3_PATHWAY		GAZDA_DIAMOND_BLACKFAN_ANEMIA_MYELOID_DN	PUJANA_BREAST_CANCER_WITH_BRCA1_MUTATED_UP		GHO_ATF5_TARGETS_UP	REACTOME_CELL_DEATH_SIGNALLING_VIA_NRAGE_NRIF_AND_NADE		REACTOME_ANCHORING_FIBRIL_FORMATION
CHIARADONNA_NEOPLASTIC_TRANSFORMATION_CDC25_UP	GHANDHI_BYSTANDER_IRRADIATION_UP	PIEPOLI_LGI1_TARGETS_DN		GAZDA_DIAMOND_BLACKFAN_ANEMIA_PROGENITOR_DN	RAMPON_ENRICHED_LEARNING_ENVIRONMENT_LATE_UP		GINESTIER_BREAST_CANCER_20Q13_AMPLIFICATION_DN	REACTOME_CONSTITUTIVE_SIGNALING_BY_AKT1_E17K_IN_CANCER		REACTOME_BICARBONATE_TRANSPORTERS
CHIARADONNA_NEOPLASTIC_TRANSFORMATION_KRAS_UP	GHANDHI_DIRECT_IRRADIATION_UP	PLASARI_TGFB1_TARGETS_10HR_UP		GERHOLD_ADIPOGENESIS_UP	REACTOME_ACTIVATION_OF_THE_MRNA_UPON_BINDING_OF_THE_CAP_BINDING_COMPLEX_AND_EIFS_AND_SUBSEQUENT_BINDING_TO_43S		GINESTIER_BREAST_CANCER_ZNF217_AMPLIFIED_UP	REACTOME_DARPP_32_EVENTS		REACTOME_CELL_CELL_JUNCTION_ORGANIZATION
CHIARETTI_ACUTE_LYMPHOBLASTIC_LEUKEMIA_ZAP70	GILMORE_CORE_NFKB_PATHWAY	PLASARI_TGFB1_TARGETS_1HR_UP		GOLDRATH_ANTIGEN_RESPONSE	REACTOME_ACYL_CHAIN_REMODELLING_OF_PG		GOLDRATH_IMMUNE_MEMORY	REACTOME_DEATH_RECEPTOR_SIGNALLING		REACTOME_CHEMOKINE_RECEPTORS_BIND_CHEMOKINES
CHIN_BREAST_CANCER_COPY_NUMBER_DN	GOBERT_CORE_OLIGODENDROCYTE_DIFFERENTIATION	REACTOME_ACTIVATION_OF_SMO		GOLDRATH_HOMEOSTATIC_PROLIFERATION	REACTOME_APC_C_CDC20_MEDIATED_DEGRADATION_OF_CYCLIN_B		GOLUB_ALL_VS_AML_DN	REACTOME_DISASSEMBLY_OF_THE_DESTRUCTION_COMPLEX_AND_RECRUITMENT_OF_AXIN_TO_THE_MEMBRANE		REACTOME_CHONDROITIN_SULFATE_BIOSYNTHESIS
CHIN_BREAST_CANCER_COPY_NUMBER_UP	GOZGIT_ESR1_TARGETS_UP	REACTOME_ADENYLATE_CYCLASE_INHIBITORY_PATHWAY		GOLUB_ALL_VS_AML_UP	REACTOME_APC_CDC20_MEDIATED_DEGRADATION_OF_NEK2A		GOTZMANN_EPITHELIAL_TO_MESENCHYMAL_TRANSITION_UP	REACTOME_ENDOGENOUS_STEROLS		REACTOME_CLASS_C_3_METABOTROPIC_GLUTAMATE_PHEROMONE_RECEPTORS
CHNG_MULTIPLE_MYELOMA_HYPERPLOID_DN	GRAHAM_CML_QUIESCENT_VS_NORMAL_DIVIDING_UP	REACTOME_ANTIGEN_PRESENTATION_FOLDING_ASSEMBLY_AND_PEPTIDE_LOADING_OF_CLASS_I_MHC		GOTZMANN_EPITHELIAL_TO_MESENCHYMAL_TRANSITION_DN	REACTOME_CHAPERONE_MEDIATED_AUTOPHAGY		GRABARCZYK_BCL11B_TARGETS_UP	REACTOME_ERYTHROPOIETIN_ACTIVATES_PHOSPHOINOSITIDE_3_KINASE_PI3K		REACTOME_COMPLEMENT_CASCADE
CHOI_ATL_STAGE_PREDICTOR	GRANDVAUX_IRF3_TARGETS_DN	REACTOME_ASSEMBLY_AND_CELL_SURFACE_PRESENTATION_OF_NMDA_RECEPTORS		GRABARCZYK_BCL11B_TARGETS_DN	REACTOME_CRISTAE_FORMATION		GRAESSMANN_RESPONSE_TO_MC_AND_SERUM_DEPRIVATION_UP	REACTOME_FGFR1_MUTANT_RECEPTOR_ACTIVATION		REACTOME_DEFECTIVE_B4GALT7_CAUSES_EDS_PROGEROID_TYPE
COLLIS_PRKDC_REGULATORS	GROSS_HYPOXIA_VIA_ELK3_AND_HIF1A_UP	REACTOME_ASSEMBLY_OF_COLLAGEN_FIBRILS_AND_OTHER_MULTIMERIC_STRUCTURES		GRADE_COLON_AND_RECTAL_CANCER_UP	REACTOME_DEGRADATION_OF_CYSTEINE_AND_HOMOCYSTEINE		GRANDVAUX_IRF3_TARGETS_UP	REACTOME_FOXO_MEDIATED_TRANSCRIPTION_OF_OXIDATIVE_STRESS_METABOLIC_AND_NEURONAL_GENES		REACTOME_DISEASES_ASSOCIATED_WITH_GLYCOSAMINOGLYCAN_METABOLISM
CREIGHTON_AKT1_SIGNALING_VIA_MTOR_UP	GROSS_HYPOXIA_VIA_ELK3_DN	REACTOME_CELL_JUNCTION_ORGANIZATION		GRADE_COLON_VS_RECTAL_CANCER_DN	REACTOME_DEPOSITION_OF_NEW_CENPA_CONTAINING_NUCLEOSOMES_AT_THE_CENTROMERE		GRESHOCK_CANCER_COPY_NUMBER_UP	REACTOME_G_ALPHA_12_13_SIGNALLING_EVENTS		REACTOME_DOPAMINE_NEUROTRANSMITTER_RELEASE_CYCLE
CREIGHTON_ENDOCRINE_THERAPY_RESISTANCE_4	GROSS_HYPOXIA_VIA_ELK3_ONLY_UP	REACTOME_CHONDROITIN_SULFATE_DERMATAN_SULFATE_METABOLISM		GRASEMANN_RETINOBLASTOMA_WITH_6P_AMPLIFICATION	REACTOME_DISEASES_OF_CARBOHYDRATE_METABOLISM		GROSS_ELK3_TARGETS_DN	REACTOME_G_PROTEIN_MEDIATED_EVENTS		REACTOME_ECM_PROTEOGLYCANS
CROMER_METASTASIS_DN	GROSS_HYPOXIA_VIA_HIF1A_DN	REACTOME_CLASS_B_2_SECRETIN_FAMILY_RECEPTORS		GROSS_ELK3_TARGETS_UP	REACTOME_DNA_REPLICATION_PRE_INITIATION		GUILLAUMOND_KLF10_TARGETS_DN	REACTOME_GASTRIN_CREB_SIGNALLING_PATHWAY_VIA_PKC_AND_MAPK		REACTOME_EGFR_DOWNREGULATION
CROMER_METASTASIS_UP	GU_PDEF_TARGETS_DN	REACTOME_CROSSLINKING_OF_COLLAGEN_FIBRILS		GROSS_HYPOXIA_VIA_HIF1A_UP	REACTOME_FANCONI_ANEMIA_PATHWAY		GUO_HEX_TARGETS_DN	REACTOME_GLUCAGON_SIGNALING_IN_METABOLIC_REGULATION		REACTOME_EPHA_MEDIATED_GROWTH_CONE_COLLAPSE
CROONQUIST_NRAS_VS_STROMAL_STIMULATION_UP	GU_PDEF_TARGETS_UP	REACTOME_CYTOCHROME_P450_ARRANGED_BY_SUBSTRATE_TYPE		GRUETZMANN_PANCREATIC_CANCER_DN	REACTOME_G1_S_SPECIFIC_TRANSCRIPTION		GUO_HEX_TARGETS_UP	REACTOME_INSULIN_PROCESSING		REACTOME_FATTY_ACIDS
CUI_GLUCOSE_DEPRIVATION	GUTIERREZ_CHRONIC_LYMPHOCYTIC_LEUKEMIA_DN	REACTOME_DECTIN_2_FAMILY		GUILLAUMOND_KLF10_TARGETS_UP	REACTOME_GAMMA_CARBOXYLATION_HYPUSINE_FORMATION_AND_ARYLSULFATASE_ACTIVATION		GUTIERREZ_CHRONIC_LYMPHOCYTIC_LEUKEMIA_UP	REACTOME_INTEGRIN_SIGNALING		REACTOME_FCGR_ACTIVATION
DACOSTA_UV_RESPONSE_VIA_ERCC3_COMMON_UP	GUTIERREZ_WALDENSTROEMS_MACROGLOBULINEMIA_1_UP	REACTOME_DEFECTIVE_EXT2_CAUSES_EXOSTOSES_2		GUO_TARGETS_OF_IRS1_AND_IRS2	REACTOME_GAP_FILLING_DNA_REPAIR_SYNTHESIS_AND_LIGATION_IN_GG_NER		HAMAI_APOPTOSIS_VIA_TRAIL_DN	REACTOME_INTERLEUKIN_15_SIGNALING		REACTOME_FERTILIZATION
DACOSTA_UV_RESPONSE_VIA_ERCC3_TTD_UP	GYORFFY_MITOXANTRONE_RESISTANCE	REACTOME_DEGRADATION_OF_THE_EXTRACELLULAR_MATRIX		GUTIERREZ_MULTIPLE_MYELOMA_UP	REACTOME_GLYCOGEN_STORAGE_DISEASES		HEDENFALK_BREAST_CANCER_BRACX_DN	REACTOME_INTERLEUKIN_2_FAMILY_SIGNALING		REACTOME_FORMATION_OF_THE_CORNIFIED_ENVELOPE
DACOSTA_UV_RESPONSE_VIA_ERCC3_UP	HADDAD_T_LYMPHOCYTE_AND_NK_PROGENITOR_UP	REACTOME_DERMATAN_SULFATE_BIOSYNTHESIS		HASLINGER_B_CLL_WITH_17P13_DELETION	REACTOME_GLYCOGEN_SYNTHESIS		HELLER_HDAC_TARGETS_UP	REACTOME_INTERLEUKIN_3_INTERLEUKIN_5_AND_GM_CSF_SIGNALING		REACTOME_G_ALPHA_I_SIGNALLING_EVENTS
DACOSTA_UV_RESPONSE_VIA_ERCC3_XPCS_UP	HAHTOLA_MYCOSIS_FUNGOIDES_CD4_UP	REACTOME_ELASTIC_FIBRE_FORMATION		HESS_TARGETS_OF_HOXA9_AND_MEIS1_UP	REACTOME_GLYOXYLATE_METABOLISM_AND_GLYCINE_DEGRADATION		HERNANDEZ_MITOTIC_ARREST_BY_DOCETAXEL_2_UP	REACTOME_INTERLEUKIN_35_SIGNALLING		REACTOME_GPCR_LIGAND_BINDING
DANG_MYC_TARGETS_DN	HAHTOLA_MYCOSIS_FUNGOIDES_UP	REACTOME_ERBB2_ACTIVATES_PTK6_SIGNALING		HOFFMANN_IMMATURE_TO_MATURE_B_LYMPHOCYTE_DN	REACTOME_HSF1_ACTIVATION		HOEGERKORP_CD44_TARGETS_TEMPORAL_DN	REACTOME_NOTCH3_INTRACELLULAR_DOMAIN_REGULATES_TRANSCRIPTION		REACTOME_INITIAL_TRIGGERING_OF_COMPLEMENT
DARWICHE_PAPILLOMA_RISK_LOW_DN	HALMOS_CEBPA_TARGETS_UP	REACTOME_ERBB2_REGULATES_CELL_MOTILITY		HOFFMANN_LARGE_TO_SMALL_PRE_BII_LYMPHOCYTE_UP	REACTOME_INFLUENZA_INFECTION		HOFFMANN_IMMATURE_TO_MATURE_B_LYMPHOCYTE_UP	REACTOME_NR1H2_AND_NR1H3_MEDIATED_SIGNALING		REACTOME_INTEGRIN_CELL_SURFACE_INTERACTIONS
DAVIES_MULTIPLE_MYELOMA_VS_MGUS_DN	HARRIS_HYPOXIA	REACTOME_EXTRACELLULAR_MATRIX_ORGANIZATION		HOLLEMAN_PREDNISOLONE_RESISTANCE_ALL_UP	REACTOME_IRON_UPTAKE_AND_TRANSPORT		HOFFMANN_PRE_BI_TO_LARGE_PRE_BII_LYMPHOCYTE_DN	REACTOME_NR1H3_NR1H2_REGULATE_GENE_EXPRESSION_LINKED_TO_CHOLESTEROL_TRANSPORT_AND_EFFLUX		REACTOME_KERATINIZATION
DAZARD_RESPONSE_TO_UV_NHEK_UP	HELLER_HDAC_TARGETS_SILENCED_BY_METHYLATION_UP	REACTOME_FCGR3A_MEDIATED_IL10_SYNTHESIS		HONMA_DOCETAXEL_RESISTANCE	REACTOME_MEIOTIC_RECOMBINATION		HOLLEMAN_DAUNORUBICIN_B_ALL_DN	REACTOME_NUCLEAR_SIGNALING_BY_ERBB4		REACTOME_KILLING_MECHANISMS
DAZARD_RESPONSE_TO_UV_SCC_UP	HELLER_SILENCED_BY_METHYLATION_UP	REACTOME_FOXO_MEDIATED_TRANSCRIPTION_OF_CELL_CYCLE_GENES		HORIUCHI_WTAP_TARGETS_DN	REACTOME_METABOLISM_OF_AMINO_ACIDS_AND_DERIVATIVES		HOLLERN_ADENOMYOEPITHELIAL_BREAST_TUMOR	REACTOME_OPIOID_SIGNALLING		REACTOME_LAMININ_INTERACTIONS
DEBIASI_APOPTOSIS_BY_REOVIRUS_INFECTION_DN	HENDRICKS_SMARCA4_TARGETS_UP	REACTOME_G_ALPHA_Q_SIGNALLING_EVENTS		HORTON_SREBF_TARGETS	REACTOME_METABOLISM_OF_STEROID_HORMONES		HOSHIDA_LIVER_CANCER_LATE_RECURRENCE_UP	REACTOME_P75_NTR_RECEPTOR_MEDIATED_SIGNALLING		REACTOME_LONG_TERM_POTENTIATION
DELASERNA_MYOD_TARGETS_DN	HINATA_NFKB_TARGETS_FIBROBLAST_UP	REACTOME_GABA_SYNTHESIS_RELEASE_REUPTAKE_AND_DEGRADATION		HOSHIDA_LIVER_CANCER_LATE_RECURRENCE_DN	REACTOME_METALLOPROTEASE_DUBS		HOWLIN_CITED1_TARGETS_2_DN	REACTOME_PHOSPHORYLATION_SITE_MUTANTS_OF_CTNNB1_ARE_NOT_TARGETED_TO_THE_PROTEASOME_BY_THE_DESTRUCTION_COMPLEX		REACTOME_MUSCLE_CONTRACTION
DELLA_RESPONSE_TO_TSA_AND_BUTYRATE	HINATA_NFKB_TARGETS_KERATINOCYTE_UP	REACTOME_GLUTAMATE_NEUROTRANSMITTER_RELEASE_CYCLE		HOSHIDA_LIVER_CANCER_SUBCLASS_S2	REACTOME_NEF_MEDIATES_DOWN_MODULATION_OF_CELL_SURFACE_RECEPTORS_BY_RECRUITING_THEM_TO_CLATHRIN_ADAPTERS		HOWLIN_CITED1_TARGETS_2_UP	REACTOME_REGULATION_OF_INSULIN_SECRETION		REACTOME_NA_CL_DEPENDENT_NEUROTRANSMITTER_TRANSPORTERS
DEMAGALHAES_AGING_UP	HIRSCH_CELLULAR_TRANSFORMATION_SIGNATURE_UP	REACTOME_GRB2_EVENTS_IN_ERBB2_SIGNALING		HOSHIDA_LIVER_CANCER_SUBCLASS_S3	REACTOME_NONSENSE_MEDIATED_DECAY_NMD		HU_GENOTOXIN_ACTION_DIRECT_VS_INDIRECT_4HR	REACTOME_REGULATION_OF_SIGNALING_BY_CBL		REACTOME_NCAM_SIGNALING_FOR_NEURITE_OUT_GROWTH
DER_IFN_ALPHA_RESPONSE_UP	HOEBEKE_LYMPHOID_STEM_CELL_UP	REACTOME_HEPARAN_SULFATE_HEPARIN_HS_GAG_METABOLISM		HOSHIDA_LIVER_CANCER_SURVIVAL_DN	REACTOME_ORC1_REMOVAL_FROM_CHROMATIN		HUANG_GATA2_TARGETS_UP	REACTOME_RIP_MEDIATED_NFKB_ACTIVATION_VIA_ZBP1		REACTOME_NEURONAL_SYSTEM
DER_IFN_BETA_RESPONSE_UP	HOEGERKORP_CD44_TARGETS_DIRECT_UP	REACTOME_HS_GAG_BIOSYNTHESIS		HU_ANGIOGENESIS_DN	REACTOME_PEROXISOMAL_PROTEIN_IMPORT		HUTTMANN_B_CLL_POOR_SURVIVAL_DN	REACTOME_ROLE_OF_LAT2_NTAL_LAB_ON_CALCIUM_MOBILIZATION		REACTOME_NF_KB_IS_ACTIVATED_AND_SIGNALS_SURVIVAL
DER_IFN_GAMMA_RESPONSE_DN	HOELZEL_NF1_TARGETS_UP	REACTOME_HS_GAG_DEGRADATION		HU_GENOTOXIC_DAMAGE_4HR	REACTOME_PHENYLALANINE_AND_TYROSINE_METABOLISM		ICHIBA_GRAFT_VERSUS_HOST_DISEASE_35D_UP	REACTOME_RUNX3_REGULATES_NOTCH_SIGNALING		REACTOME_NON_INTEGRIN_MEMBRANE_ECM_INTERACTIONS
DER_IFN_GAMMA_RESPONSE_UP	HOFFMANN_PRE_BI_TO_LARGE_PRE_BII_LYMPHOCYTE_UP	REACTOME_IL_6_TYPE_CYTOKINE_RECEPTOR_LIGAND_INTERACTIONS		HUANG_GATA2_TARGETS_DN	REACTOME_PINK_PARKIN_MEDIATED_MITOPHAGY		IGARASHI_ATF4_TARGETS_DN	REACTOME_SIGNAL_TRANSDUCTION_BY_L1		REACTOME_NOREPINEPHRINE_NEUROTRANSMITTER_RELEASE_CYCLE
DING_LUNG_CANCER_EXPRESSION_BY_COPY_NUMBER	HOLLEMAN_ASPARAGINASE_RESISTANCE_B_ALL_DN	REACTOME_INTERLEUKIN_10_SIGNALING		HUMMERICH_BENIGN_SKIN_TUMOR_UP	REACTOME_POLO_LIKE_KINASE_MEDIATED_EVENTS		IKEDA_MIR30_TARGETS_UP	REACTOME_SIGNALING_BY_ERBB2		REACTOME_ORGANIC_CATION_ANION_ZWITTERION_TRANSPORT
DITTMER_PTHLH_TARGETS_DN	HOLLERN_EMT_BREAST_TUMOR_UP	REACTOME_INTERLEUKIN_4_AND_INTERLEUKIN_13_SIGNALING		HWANG_PROSTATE_CANCER_MARKERS	REACTOME_RECOGNITION_OF_DNA_DAMAGE_BY_PCNA_CONTAINING_REPLICATION_COMPLEX		IVANOV_MUTATED_IN_COLON_CANCER	REACTOME_SIGNALING_BY_FGFR1_IN_DISEASE		REACTOME_PHYSIOLOGICAL_FACTORS
DITTMER_PTHLH_TARGETS_UP	HOOI_ST7_TARGETS_UP	REACTOME_L1CAM_INTERACTIONS		IIZUKA_LIVER_CANCER_PROGRESSION_G1_G2_UP	REACTOME_REGULATION_OF_EXPRESSION_OF_SLITS_AND_ROBOS		IVANOVA_HEMATOPOIESIS_MATURE_CELL	REACTOME_SIGNALING_BY_FGFR3_FUSIONS_IN_CANCER		REACTOME_POU5F1_OCT4_SOX2_NANOG_ACTIVATE_GENES_RELATED_TO_PROLIFERATION
DOANE_BREAST_CANCER_CLASSES_DN	HOQUE_METHYLATED_IN_CANCER	REACTOME_MET_ACTIVATES_PTK2_SIGNALING		INAMURA_LUNG_CANCER_SCC_SUBTYPES_UP	REACTOME_REGULATION_OF_INNATE_IMMUNE_RESPONSES_TO_CYTOSOLIC_DNA		IVANOVA_HEMATOPOIESIS_STEM_CELL_LONG_TERM	REACTOME_SIGNALING_BY_NOTCH3		REACTOME_PROTEIN_PROTEIN_INTERACTIONS_AT_SYNAPSES
DORN_ADENOVIRUS_INFECTION_32HR_UP	HORIUCHI_WTAP_TARGETS_UP	REACTOME_METABOLISM_OF_AMINE_DERIVED_HORMONES		IVANOVA_HEMATOPOIESIS_EARLY_PROGENITOR	REACTOME_REGULATION_OF_TP53_ACTIVITY_THROUGH_METHYLATION		IVANOVA_HEMATOPOIESIS_STEM_CELL_SHORT_TERM	REACTOME_SIGNALING_BY_PDGFR_IN_DISEASE		REACTOME_SEROTONIN_NEUROTRANSMITTER_RELEASE_CYCLE
DORN_ADENOVIRUS_INFECTION_48HR_UP	HOSHIDA_LIVER_CANCER_SURVIVAL_UP	REACTOME_METABOLISM_OF_FAT_SOLUBLE_VITAMINS		IVANOVA_HEMATOPOIESIS_INTERMEDIATE_PROGENITOR	REACTOME_RMTS_METHYLATE_HISTONE_ARGININES		IWANAGA_CARCINOGENESIS_BY_KRAS_PTEN_DN	REACTOME_SIGNALING_BY_RECEPTOR_TYROSINE_KINASES		REACTOME_STIMULI_SENSING_CHANNELS
DORSAM_HOXA9_TARGETS_UP	HOWLIN_CITED1_TARGETS_1_UP	REACTOME_MOLECULES_ASSOCIATED_WITH_ELASTIC_FIBRES		JACKSON_DNMT1_TARGETS_DN	REACTOME_RRNA_PROCESSING		JIANG_HYPOXIA_NORMAL	REACTOME_SIGNALING_BY_SCF_KIT		REACTOME_STRIATED_MUSCLE_CONTRACTION
DOUGLAS_BMI1_TARGETS_DN	HU_ANGIOGENESIS_UP	REACTOME_MYOGENESIS		JAEGER_METASTASIS_UP	REACTOME_SIGNALING_BY_RETINOIC_ACID		JIANG_TIP30_TARGETS_UP	REACTOME_SIGNALING_BY_VEGF		REACTOME_TNFS_BIND_THEIR_PHYSIOLOGICAL_RECEPTORS
DUAN_PRDM5_TARGETS	HUANG_DASATINIB_RESISTANCE_UP	REACTOME_NETRIN_1_SIGNALING		JAERVINEN_AMPLIFIED_IN_LARYNGEAL_CANCER	REACTOME_SIGNALING_BY_ROBO_RECEPTORS		JOHNSTONE_PARVB_TARGETS_1_DN	REACTOME_SIGNALLING_TO_ERKS		REACTOME_TRP_CHANNELS
EHLERS_ANEUPLOIDY_UP	HUMMERICH_SKIN_CANCER_PROGRESSION_UP	REACTOME_NEUROTRANSMITTER_RELEASE_CYCLE		JAIN_NFKB_SIGNALING	REACTOME_SULFUR_AMINO_ACID_METABOLISM		KAAB_FAILED_HEART_ATRIUM_UP	REACTOME_TNF_RECEPTOR_SUPERFAMILY_TNFSF_MEMBERS_MEDIATING_NON_CANONICAL_NF_KB_PATHWAY		REACTOME_VISUAL_PHOTOTRANSDUCTION
EINAV_INTERFERON_SIGNATURE_IN_CANCER	IIZUKA_LIVER_CANCER_PROGRESSION_L1_G1_UP	REACTOME_NGF_STIMULATED_TRANSCRIPTION		JAZAG_TGFB1_SIGNALING_UP	REACTOME_SYNTHESIS_OF_PA		KAMIKUBO_MYELOID_MN1_NETWORK	REACTOME_TNF_SIGNALING		REACTOME_WNT_LIGAND_BIOGENESIS_AND_TRAFFICKING
ELLWOOD_MYC_TARGETS_DN	IKEDA_MIR133_TARGETS_UP	REACTOME_NOTCH4_INTRACELLULAR_DOMAIN_REGULATES_TRANSCRIPTION		JAZAG_TGFB1_SIGNALING_VIA_SMAD4_UP	REACTOME_TERMINATION_OF_TRANSLESION_DNA_SYNTHESIS		KANG_DOXORUBICIN_RESISTANCE_DN	REACTOME_TNFR1_INDUCED_PROAPOPTOTIC_SIGNALING		REN_ALVEOLAR_RHABDOMYOSARCOMA_UP
ENK_UV_RESPONSE_KERATINOCYTE_DN	INGA_TP53_TARGETS	REACTOME_O_LINKED_GLYCOSYLATION_OF_MUCINS		JEON_SMAD6_TARGETS_DN	REACTOME_TP53_REGULATES_TRANSCRIPTION_OF_GENES_INVOLVED_IN_G2_CELL_CYCLE_ARREST		KANNAN_TP53_TARGETS_UP	ROY_WOUND_BLOOD_VESSEL_UP		RICKMAN_HEAD_AND_NECK_CANCER_A
FAELT_B_CLL_WITH_VH_REARRANGEMENTS_DN	IVANOVA_HEMATOPOIESIS_STEM_CELL	REACTOME_O_LINKED_GLYCOSYLATION		JI_RESPONSE_TO_FSH_UP	REACTOME_TRANSLATION		KAYO_AGING_MUSCLE_UP	RUTELLA_RESPONSE_TO_HGF_DN		RICKMAN_HEAD_AND_NECK_CANCER_B
FAELT_B_CLL_WITH_VH3_21_DN	IZADPANAH_STEM_CELL_ADIPOSE_VS_BONE_DN	REACTOME_P75NTR_REGULATES_AXONOGENESIS		JIANG_AGING_CEREBRAL_CORTEX_DN	REACTOME_TRANSLESION_SYNTHESIS_BY_POLH		KEGG_ACUTE_MYELOID_LEUKEMIA	RUTELLA_RESPONSE_TO_HGF_VS_CSF2RB_AND_IL4_DN		RICKMAN_HEAD_AND_NECK_CANCER_C
FARMER_BREAST_CANCER_APOCRINE_VS_BASAL	JAZAERI_BREAST_CANCER_BRCA1_VS_BRCA2_DN	REACTOME_PI3K_EVENTS_IN_ERBB2_SIGNALING		JIANG_AGING_CEREBRAL_CORTEX_UP	REACTOME_TRANSLESION_SYNTHESIS_BY_POLK		KEGG_ADHERENS_JUNCTION	SA_TRKA_RECEPTOR		RICKMAN_HEAD_AND_NECK_CANCER_F
FARMER_BREAST_CANCER_BASAL_VS_LULMINAL	JECHLINGER_EPITHELIAL_TO_MESENCHYMAL_TRANSITION_DN	REACTOME_PLASMA_LIPOPROTEIN_ASSEMBLY		JIANG_HYPOXIA_CANCER	REACTOME_TRANSPORT_OF_NUCLEOSIDES_AND_FREE_PURINE_AND_PYRIMIDINE_BASES_ACROSS_THE_PLASMA_MEMBRANE		KEGG_ADIPOCYTOKINE_SIGNALING_PATHWAY	SAMOLS_TARGETS_OF_KHSV_MIRNAS_DN		RIZ_ERYTHROID_DIFFERENTIATION_HEMGN
FARMER_BREAST_CANCER_CLUSTER_5	JEON_SMAD6_TARGETS_UP	REACTOME_PLASMA_LIPOPROTEIN_REMODELING		JIANG_TIP30_TARGETS_DN	REICHERT_MITOSIS_LIN9_TARGETS		KEGG_COLORECTAL_CANCER	SARTIPY_BLUNTED_BY_INSULIN_RESISTANCE_UP		ROY_WOUND_BLOOD_VESSEL_DN
FERRANDO_TAL1_NEIGHBORS	JEPSEN_SMRT_TARGETS	REACTOME_RAS_ACTIVATION_UPON_CA2_INFLUX_THROUGH_NMDA_RECEPTOR		JIANG_VHL_TARGETS	ROSTY_CERVICAL_CANCER_PROLIFERATION_CLUSTER		KEGG_ENDOCYTOSIS	SASSON_RESPONSE_TO_GONADOTROPHINS_DN		SABATES_COLORECTAL_ADENOMA_DN
FIGUEROA_AML_METHYLATION_CLUSTER_1_DN	KAN_RESPONSE_TO_ARSENIC_TRIOXIDE	REACTOME_RECEPTOR_TYPE_TYROSINE_PROTEIN_PHOSPHATASES		JOHANSSON_BRAIN_CANCER_EARLY_VS_LATE_DN	RUAN_RESPONSE_TO_TNF_TROGLITAZONE_DN		KEGG_ENDOMETRIAL_CANCER	SCHAEFFER_PROSTATE_DEVELOPMENT_AND_CANCER_BOX5_UP		SABATES_COLORECTAL_ADENOMA_UP
FIGUEROA_AML_METHYLATION_CLUSTER_1_UP	KANG_CISPLATIN_RESISTANCE_UP	REACTOME_REGULATION_OF_BETA_CELL_DEVELOPMENT		JOSEPH_RESPONSE_TO_SODIUM_BUTYRATE_DN	SANDERSON_PPARA_TARGETS		KEGG_EPITHELIAL_CELL_SIGNALING_IN_HELICOBACTER_PYLORI_INFECTION	SCHAEFFER_SOX9_TARGETS_IN_PROSTATE_DEVELOPMENT_DN		SATO_SILENCED_EPIGENETICALLY_IN_PANCREATIC_CANCER
FIGUEROA_AML_METHYLATION_CLUSTER_4_DN	KASLER_HDAC7_TARGETS_1_DN	REACTOME_REGULATION_OF_FZD_BY_UBIQUITINATION		JOSEPH_RESPONSE_TO_SODIUM_BUTYRATE_UP	SARRIO_EPITHELIAL_MESENCHYMAL_TRANSITION_UP		KEGG_FC_EPSILON_RI_SIGNALING_PATHWAY	SCHAVOLT_TARGETS_OF_TP53_AND_TP63		SCHWAB_TARGETS_OF_BMYB_POLYMORPHIC_VARIANTS_DN
FIGUEROA_AML_METHYLATION_CLUSTER_4_UP	KEGG_ARRHYTHMOGENIC_RIGHT_VENTRICULAR_CARDIOMYOPATHY_ARVC	REACTOME_REGULATION_OF_GENE_EXPRESSION_BY_HYPOXIA_INDUCIBLE_FACTOR		KAAB_FAILED_HEART_ATRIUM_DN	SARTIPY_BLUNTED_BY_INSULIN_RESISTANCE_DN		KEGG_FC_GAMMA_R_MEDIATED_PHAGOCYTOSIS	SENGUPTA_EBNA1_ANTICORRELATED		SENESE_HDAC1_AND_HDAC2_TARGETS_DN
FIGUEROA_AML_METHYLATION_CLUSTER_6_UP	KEGG_CIRCADIAN_RHYTHM_MAMMAL	REACTOME_REGULATION_OF_GENE_EXPRESSION_IN_BETA_CELLS		KAAB_FAILED_HEART_VENTRICLE_DN	SEMBA_FHIT_TARGETS_DN		KEGG_LEUKOCYTE_TRANSENDOTHELIAL_MIGRATION	SHIN_B_CELL_LYMPHOMA_CLUSTER_2		SENGUPTA_NASOPHARYNGEAL_CARCINOMA_WITH_LMP1_DN
FINETTI_BREAST_CANCERS_KINOME_BLUE	KEGG_COMPLEMENT_AND_COAGULATION_CASCADES	REACTOME_REGULATION_OF_GENE_EXPRESSION_IN_LATE_STAGE_BRANCHING_MORPHOGENESIS_PANCREATIC_BUD_PRECURSOR_CELLS		KAAB_HEART_ATRIUM_VS_VENTRICLE_DN	SESTO_RESPONSE_TO_UV_C6		KEGG_LONG_TERM_DEPRESSION	SHIN_B_CELL_LYMPHOMA_CLUSTER_7		SERVITJA_ISLET_HNF1A_TARGETS_UP
FIRESTEIN_CTNNB1_PATHWAY	KEGG_DORSO_VENTRAL_AXIS_FORMATION	REACTOME_REVERSIBLE_HYDRATION_OF_CARBON_DIOXIDE		KARLSSON_TGFB1_TARGETS_UP	SESTO_RESPONSE_TO_UV_C7		KEGG_MTOR_SIGNALING_PATHWAY	STAMBOLSKY_TARGETS_OF_MUTATED_TP53_UP		SHEN_SMARCA2_TARGETS_DN
FISCHER_DIRECT_P53_TARGETS_META_ANALYSIS	KEGG_FOCAL_ADHESION	REACTOME_ROLE_OF_PHOSPHOLIPIDS_IN_PHAGOCYTOSIS		KAUFFMANN_DNA_REPAIR_GENES	SHI_SPARC_TARGETS_DN		KEGG_NON_SMALL_CELL_LUNG_CANCER	TAKEDA_TARGETS_OF_NUP98_HOXA9_FUSION_6HR_UP		SHIPP_DLBCL_CURED_VS_FATAL_UP
FISCHER_G2_M_CELL_CYCLE	KEGG_GAP_JUNCTION	REACTOME_SIGNALING_BY_ACTIVIN		KAUFFMANN_DNA_REPLICATION_GENES	SIMBULAN_PARP1_TARGETS_DN		KEGG_PANCREATIC_CANCER	TARTE_PLASMA_CELL_VS_B_LYMPHOCYTE_DN		SMID_BREAST_CANCER_RELAPSE_IN_BONE_UP
FLECHNER_PBL_KIDNEY_TRANSPLANT_OK_VS_DONOR_UP	KEGG_GNRH_SIGNALING_PATHWAY	REACTOME_SIGNALING_BY_BMP		KAYO_AGING_MUSCLE_DN	SMID_BREAST_CANCER_LUMINAL_A_DN		KEGG_PROSTATE_CANCER	THUM_SYSTOLIC_HEART_FAILURE_DN		SMID_BREAST_CANCER_RELAPSE_IN_PLEURA_DN
FLECHNER_PBL_KIDNEY_TRANSPLANT_REJECTED_VS_OK_DN	KEGG_MAPK_SIGNALING_PATHWAY	REACTOME_SIGNALING_BY_ERBB2_IN_CANCER		KEGG_ALANINE_ASPARTATE_AND_GLUTAMATE_METABOLISM	SMID_BREAST_CANCER_RELAPSE_IN_BRAIN_UP		KEGG_REGULATION_OF_ACTIN_CYTOSKELETON	TONKS_TARGETS_OF_RUNX1_RUNX1T1_FUSION_ERYTHROCYTE_DN		STEGER_ADIPOGENESIS_DN
FLECHNER_PBL_KIDNEY_TRANSPLANT_REJECTED_VS_OK_UP	KEGG_MELANOGENESIS	REACTOME_SYNAPTIC_ADHESION_LIKE_MOLECULES		KEGG_ALPHA_LINOLENIC_ACID_METABOLISM	SOTIRIOU_BREAST_CANCER_GRADE_1_VS_3_UP		KEGG_RIG_I_LIKE_RECEPTOR_SIGNALING_PATHWAY	TORCHIA_TARGETS_OF_EWSR1_FLI1_FUSION_UP		TAKEDA_TARGETS_OF_NUP98_HOXA9_FUSION_10D_DN
FONTAINE_THYROID_TUMOR_UNCERTAIN_MALIGNANCY_DN	KEGG_NATURAL_KILLER_CELL_MEDIATED_CYTOTOXICITY	REACTOME_SYNDECAN_INTERACTIONS		KEGG_ALZHEIMERS_DISEASE	STARK_HYPPOCAMPUS_22Q11_DELETION_DN		KEGG_SMALL_CELL_LUNG_CANCER	TSAI_DNAJB4_TARGETS_UP		THEODOROU_MAMMARY_TUMORIGENESIS
FOSTER_KDM1A_TARGETS_DN	KEGG_NOD_LIKE_RECEPTOR_SIGNALING_PATHWAY	REACTOME_TERMINATION_OF_O_GLYCAN_BIOSYNTHESIS		KEGG_AMINO_SUGAR_AND_NUCLEOTIDE_SUGAR_METABOLISM	STEIN_ESRRA_TARGETS_RESPONSIVE_TO_ESTROGEN_DN		KEGG_TIGHT_JUNCTION	TSAI_RESPONSE_TO_IONIZING_RADIATION		TORCHIA_TARGETS_OF_EWSR1_FLI1_FUSION_TOP20_UP
FRASOR_RESPONSE_TO_SERM_OR_FULVESTRANT_UP	KEGG_T_CELL_RECEPTOR_SIGNALING_PATHWAY	REACTOME_TRANSCRIPTIONAL_REGULATION_OF_PLURIPOTENT_STEM_CELLS		KEGG_AMINOACYL_TRNA_BIOSYNTHESIS	TAKAO_RESPONSE_TO_UVB_RADIATION_UP		KEGG_VASCULAR_SMOOTH_MUSCLE_CONTRACTION	VALK_AML_WITH_FLT3_ITD		TURASHVILI_BREAST_DUCTAL_CARCINOMA_VS_LOBULAR_NORMAL_DN
FRIDMAN_IMMORTALIZATION_DN	KEGG_TOLL_LIKE_RECEPTOR_SIGNALING_PATHWAY	REACTOME_TRANSMISSION_ACROSS_CHEMICAL_SYNAPSES		KEGG_ARGININE_AND_PROLINE_METABOLISM	TANG_SENESCENCE_TP53_TARGETS_DN		KEGG_VASOPRESSIN_REGULATED_WATER_REABSORPTION	VERNELL_RETINOBLASTOMA_PATHWAY_DN		TURASHVILI_BREAST_LOBULAR_CARCINOMA_VS_DUCTAL_NORMAL_DN
GALE_APL_WITH_FLT3_MUTATED_UP	KEGG_TYPE_II_DIABETES_MELLITUS	REACTOME_UNBLOCKING_OF_NMDA_RECEPTORS_GLUTAMATE_BINDING_AND_ACTIVATION		KEGG_BASE_EXCISION_REPAIR	TERAMOTO_OPN_TARGETS_CLUSTER_4		KENNY_CTNNB1_TARGETS_DN	VETTER_TARGETS_OF_PRKCA_AND_ETS1_UP		URS_ADIPOCYTE_DIFFERENTIATION_DN
GALLUZZI_PERMEABILIZE_MITOCHONDRIA	KIM_RESPONSE_TO_TSA_AND_DECITABINE_UP	RIGGI_EWING_SARCOMA_PROGENITOR_UP		KEGG_BIOSYNTHESIS_OF_UNSATURATED_FATTY_ACIDS	TERAO_AOX4_TARGETS_SKIN_DN		KIM_MYCL1_AMPLIFICATION_TARGETS_DN	WAMUNYOKOLI_OVARIAN_CANCER_LMP_DN		VANHARANTA_UTERINE_FIBROID_UP
GARGALOVIC_RESPONSE_TO_OXIDIZED_PHOSPHOLIPIDS_BLACK_DN	KIM_WT1_TARGETS_12HR_UP	RIZ_ERYTHROID_DIFFERENTIATION_12HR		KEGG_BUTANOATE_METABOLISM	TOMIDA_METASTASIS_UP		KIM_MYCN_AMPLIFICATION_TARGETS_DN	WIERENGA_STAT5A_TARGETS_GROUP1		VART_KSHV_INFECTION_ANGIOGENIC_MARKERS_DN
GARGALOVIC_RESPONSE_TO_OXIDIZED_PHOSPHOLIPIDS_GREEN_DN	KIM_WT1_TARGETS_UP	RIZ_ERYTHROID_DIFFERENTIATION_6HR		KEGG_CELL_CYCLE	URS_ADIPOCYTE_DIFFERENTIATION_UP		KLEIN_TARGETS_OF_BCR_ABL1_FUSION	YIH_RESPONSE_TO_ARSENITE_C1		VECCHI_GASTRIC_CANCER_EARLY_DN
GARGALOVIC_RESPONSE_TO_OXIDIZED_PHOSPHOLIPIDS_MAGENTA_DN	KINSEY_TARGETS_OF_EWSR1_FLII_FUSION_DN	RIZ_ERYTHROID_DIFFERENTIATION_APOBEC2		KEGG_CITRATE_CYCLE_TCA_CYCLE	VANLOO_SP3_TARGETS_DN		KORKOLA_TERATOMA	ZHAN_MULTIPLE_MYELOMA_CD1_VS_CD2_DN		VILIMAS_NOTCH1_TARGETS_UP
GARGALOVIC_RESPONSE_TO_OXIDIZED_PHOSPHOLIPIDS_YELLOW_DN	KOHOUTEK_CCNT1_TARGETS	RORIE_TARGETS_OF_EWSR1_FLI1_FUSION_UP		KEGG_ETHER_LIPID_METABOLISM	VECCHI_GASTRIC_CANCER_ADVANCED_VS_EARLY_DN		KOYAMA_SEMA3B_TARGETS_UP	ZHAN_MULTIPLE_MYELOMA_HP_UP		WANG_LSD1_TARGETS_DN
GAUSSMANN_MLL_AF4_FUSION_TARGETS_G_UP	KONDO_COLON_CANCER_HCP_WITH_H3K27ME1	ROVERSI_GLIOMA_LOH_REGIONS		KEGG_FATTY_ACID_METABOLISM	VIETOR_IFRD1_TARGETS		KYNG_DNA_DAMAGE_BY_4NQO_OR_UV	ZHAN_MULTIPLE_MYELOMA_MF_DN		WANG_MLL_TARGETS
GAVIN_FOXP3_TARGETS_CLUSTER_P3	KRASNOSELSKAYA_ILF3_TARGETS_UP	SABATES_COLORECTAL_ADENOMA_SIZE_DN		KEGG_FRUCTOSE_AND_MANNOSE_METABOLISM	VILLANUEVA_LIVER_CANCER_KRT19_DN		KYNG_DNA_DAMAGE_BY_GAMMA_RADIATION	ZHENG_BOUND_BY_FOXP3		WANG_NEOPLASTIC_TRANSFORMATION_BY_CCND1_MYC
GAZDA_DIAMOND_BLACKFAN_ANEMIA_ERYTHROID_DN	KRIEG_HYPOXIA_VIA_KDM3A	SANCHEZ_MDM2_TARGETS		KEGG_GALACTOSE_METABOLISM	WANG_METASTASIS_OF_BREAST_CANCER_ESR1_UP		KYNG_DNA_DAMAGE_UP	ZIRN_TRETINOIN_RESPONSE_WT1_UP		WANG_NFKB_TARGETS
GAZDA_DIAMOND_BLACKFAN_ANEMIA_ERYTHROID_UP	KRIGE_AMINO_ACID_DEPRIVATION	SASAI_RESISTANCE_TO_NEOPLASTIC_TRANSFROMATION		KEGG_GLUTATHIONE_METABOLISM	WENG_POR_TARGETS_GLOBAL_DN		KYNG_ENVIRONMENTAL_STRESS_RESPONSE_NOT_BY_4NQO_IN_OLD	ZWANG_EGF_INTERVAL_UP		WEINMANN_ADAPTATION_TO_HYPOXIA_DN
GAZIN_EPIGENETIC_SILENCING_BY_KRAS	KYNG_NORMAL_AGING_UP	SATO_SILENCED_BY_DEACETYLATION_IN_PANCREATIC_CANCER		KEGG_GLYCEROPHOSPHOLIPID_METABOLISM	WHITESIDE_CISPLATIN_RESISTANCE_DN		KYNG_ENVIRONMENTAL_STRESS_RESPONSE_NOT_BY_UV_IN_OLD			WEST_ADRENOCORTICAL_CARCINOMA_VS_ADENOMA_DN
GENTILE_RESPONSE_CLUSTER_D3	LEE_EARLY_T_LYMPHOCYTE_DN	SATO_SILENCED_BY_METHYLATION_IN_PANCREATIC_CANCER_1		KEGG_GLYCOSAMINOGLYCAN_BIOSYNTHESIS_KERATAN_SULFATE	WHITFIELD_CELL_CYCLE_LITERATURE		KYNG_WERNER_SYNDROM_UP			WEST_ADRENOCORTICAL_TUMOR_MARKERS_DN
GENTILE_UV_RESPONSE_CLUSTER_D1	LEE_INTRATHYMIC_T_PROGENITOR	SATO_SILENCED_BY_METHYLATION_IN_PANCREATIC_CANCER_2		KEGG_GLYCOSYLPHOSPHATIDYLINOSITOL_GPI_ANCHOR_BIOSYNTHESIS	WIERENGA_PML_INTERACTOME		LAIHO_COLORECTAL_CANCER_SERRATED_DN			WESTON_VEGFA_TARGETS_12HR
GENTILE_UV_RESPONSE_CLUSTER_D6	LEI_HOXC8_TARGETS_DN	SCHAEFFER_PROSTATE_DEVELOPMENT_12HR_UP		KEGG_GLYOXYLATE_AND_DICARBOXYLATE_METABOLISM	WILLIAMS_ESR1_TARGETS_UP		LANDEMAINE_LUNG_METASTASIS			WESTON_VEGFA_TARGETS_6HR
GHO_ATF5_TARGETS_DN	LEONARD_HYPOXIA	SCHLESINGER_H3K27ME3_IN_NORMAL_AND_METHYLATED_IN_CANCER		KEGG_HOMOLOGOUS_RECOMBINATION	WU_APOPTOSIS_BY_CDKN1A_VIA_TP53		LEE_AGING_NEOCORTEX_UP			WESTON_VEGFA_TARGETS
GINESTIER_BREAST_CANCER_20Q13_AMPLIFICATION_UP	LI_INDUCED_T_TO_NATURAL_KILLER_DN	SCHLESINGER_METHYLATED_DE_NOVO_IN_CANCER		KEGG_HUNTINGTONS_DISEASE	WU_HBX_TARGETS_1_UP		LEE_CALORIE_RESTRICTION_NEOCORTEX_DN			WONG_ENDMETRIUM_CANCER_DN
GINESTIER_BREAST_CANCER_ZNF217_AMPLIFIED_DN	LINDGREN_BLADDER_CANCER_CLUSTER_2B	SCHUETZ_BREAST_CANCER_DUCTAL_INVASIVE_DN		KEGG_LYSINE_DEGRADATION	WUNDER_INFLAMMATORY_RESPONSE_AND_CHOLESTEROL_UP		LEE_CALORIE_RESTRICTION_NEOCORTEX_UP			WORSCHECH_TUMOR_REJECTION_UP
GOTTWEIN_TARGETS_OF_KSHV_MIR_K12_11	LINDSTEDT_DENDRITIC_CELL_MATURATION_A	SEMBA_FHIT_TARGETS_UP		KEGG_LYSOSOME	XU_HGF_SIGNALING_NOT_VIA_AKT1_48HR_DN		LEE_LIVER_CANCER_E2F1_UP			XU_HGF_TARGETS_INDUCED_BY_AKT1_48HR_UP
GRAESSMANN_RESPONSE_TO_MC_AND_SERUM_DEPRIVATION_DN	LINDSTEDT_DENDRITIC_CELL_MATURATION_B	SENGUPTA_NASOPHARYNGEAL_CARCINOMA_DN		KEGG_MISMATCH_REPAIR	XU_HGF_TARGETS_INDUCED_BY_AKT1_48HR_DN		LEE_METASTASIS_AND_ALTERNATIVE_SPLICING_DN			YAN_ESCAPE_FROM_ANOIKIS
GRATIAS_RETINOBLASTOMA_16Q24	LIU_TARGETS_OF_VMYB_VS_CMYB_DN	SESTO_RESPONSE_TO_UV_C3		KEGG_N_GLYCAN_BIOSYNTHESIS	YAMASHITA_LIVER_CANCER_WITH_EPCAM_UP		LEE_RECENT_THYMIC_EMIGRANT			YANG_BREAST_CANCER_ESR1_UP
GREGORY_SYNTHETIC_LETHAL_WITH_IMATINIB	LOPEZ_MESOTHELIOMA_SURVIVAL_DN	SILIGAN_BOUND_BY_EWS_FLT1_FUSION		KEGG_NON_HOMOLOGOUS_END_JOINING	YANG_BREAST_CANCER_ESR1_DN		LEIN_PONS_MARKERS			YAUCH_HEDGEHOG_SIGNALING_PARACRINE_DN
GROSS_HYPOXIA_VIA_ELK3_AND_HIF1A_DN	LUI_THYROID_CANCER_CLUSTER_1	SIMBULAN_PARP1_TARGETS_UP		KEGG_NUCLEOTIDE_EXCISION_REPAIR	YAO_TEMPORAL_RESPONSE_TO_PROGESTERONE_CLUSTER_16		LENAOUR_DENDRITIC_CELL_MATURATION_DN			YU_MYC_TARGETS_DN
GROSS_HYPOXIA_VIA_ELK3_ONLY_DN	LUI_THYROID_CANCER_PAX8_PPARG_UP	SOUCEK_MYC_TARGETS		KEGG_ONE_CARBON_POOL_BY_FOLATE	YAUCH_HEDGEHOG_SIGNALING_PARACRINE_UP		LI_WILMS_TUMOR_VS_FETAL_KIDNEY_1_UP			ZHAN_MULTIPLE_MYELOMA_MS_UP
GROSS_HYPOXIA_VIA_ELK3_UP	MAHADEVAN_GIST_MORPHOLOGICAL_SWITCH	STAEGE_EWING_FAMILY_TUMOR		KEGG_OTHER_GLYCAN_DEGRADATION	YU_MYC_TARGETS_UP		LIAN_NEUTROPHIL_GRANULE_CONSTITUENTS
GRUETZMANN_PANCREATIC_CANCER_UP	MARKS_ACETYLATED_NON_HISTONE_PROTEINS	STOSSI_RESPONSE_TO_ESTRADIOL		KEGG_PANTOTHENATE_AND_COA_BIOSYNTHESIS	ZHAN_MULTIPLE_MYELOMA_CD1_UP		LINDGREN_BLADDER_CANCER_CLUSTER_2A_DN
GRYDER_PAX3FOXO1_ENHANCERS_KO_DOWN	MARSHALL_VIRAL_INFECTION_RESPONSE_DN	SU_PLACENTA		KEGG_PENTOSE_PHOSPHATE_PATHWAY	ZHANG_RESPONSE_TO_CANTHARIDIN_DN		LINDSTEDT_DENDRITIC_CELL_MATURATION_C
GRYDER_PAX3FOXO1_TOP_ENHANCERS	MARTIN_NFKB_TARGETS_UP	SUZUKI_RESPONSE_TO_TSA_AND_DECITABINE_1A		KEGG_PEROXISOME	ZHOU_CELL_CYCLE_GENES_IN_IR_RESPONSE_24HR		LIU_CMYB_TARGETS_UP
HAHTOLA_MYCOSIS_FUNGOIDES_CD4_DN	MARZEC_IL2_SIGNALING_DN	SWEET_KRAS_TARGETS_UP		KEGG_PORPHYRIN_AND_CHLOROPHYLL_METABOLISM	ZHOU_CELL_CYCLE_GENES_IN_IR_RESPONSE_6HR		LIU_SOX4_TARGETS_UP
HAHTOLA_MYCOSIS_FUNGOIDES_SKIN_DN	MATTHEWS_AP1_TARGETS	TAKEDA_TARGETS_OF_NUP98_HOXA9_FUSION_6HR_DN		KEGG_PROPANOATE_METABOLISM			LOPEZ_MESOTHELIOMA_SURVIVAL_WORST_VS_BEST_UP
HAHTOLA_MYCOSIS_FUNGOIDES_SKIN_UP	MATTHEWS_SKIN_CARCINOGENESIS_VIA_JUN	TAKEDA_TARGETS_OF_NUP98_HOXA9_FUSION_8D_DN		KEGG_PROTEASOME			LU_IL4_SIGNALING
HAHTOLA_SEZARY_SYNDROM_UP	MATZUK_OVULATION	TING_SILENCED_BY_DICER		KEGG_PROTEIN_EXPORT			MAGRANGEAS_MULTIPLE_MYELOMA_IGLL_VS_IGLK_UP
HAN_SATB1_TARGETS_DN	MATZUK_POSTIMPLANTATION_AND_POSTPARTUM	TOMIDA_METASTASIS_DN		KEGG_PROXIMAL_TUBULE_BICARBONATE_RECLAMATION			MAHAJAN_RESPONSE_TO_IL1A_DN
HAN_SATB1_TARGETS_UP	MCCLUNG_COCAIN_REWARD_4WK	TOMLINS_METASTASIS_UP		KEGG_PURINE_METABOLISM			MAINA_VHL_TARGETS_UP
HASLINGER_B_CLL_WITH_11Q23_DELETION	MCDOWELL_ACUTE_LUNG_INJURY_UP	TONKS_TARGETS_OF_RUNX1_RUNX1T1_FUSION_ERYTHROCYTE_UP		KEGG_PYRIMIDINE_METABOLISM			MARCINIAK_ER_STRESS_RESPONSE_VIA_CHOP
HASLINGER_B_CLL_WITH_13Q14_DELETION	MCLACHLAN_DENTAL_CARIES_UP	TONKS_TARGETS_OF_RUNX1_RUNX1T1_FUSION_GRANULOCYTE_DN		KEGG_PYRUVATE_METABOLISM			MARKEY_RB1_ACUTE_LOF_DN
HASLINGER_B_CLL_WITH_CHROMOSOME_12_TRISOMY	MCMURRAY_TP53_HRAS_COOPERATION_RESPONSE_UP	TONKS_TARGETS_OF_RUNX1_RUNX1T1_FUSION_SUSTAINDED_IN_ERYTHROCYTE_UP		KEGG_RNA_DEGRADATION			MARKEY_RB1_CHRONIC_LOF_DN
HEIDENBLAD_AMPLICON_12P11_12_DN	MIKKELSEN_MEF_LCP_WITH_H3K4ME3	TRAYNOR_RETT_SYNDROM_DN		KEGG_RNA_POLYMERASE			MARSON_FOXP3_TARGETS_UP
HEIDENBLAD_AMPLICON_12P11_12_UP	MINGUEZ_LIVER_CANCER_VASCULAR_INVASION_DN	TRAYNOR_RETT_SYNDROM_UP		KEGG_SPLICEOSOME			MARTIN_INTERACT_WITH_HDAC
HEIDENBLAD_AMPLICON_8Q24_UP	MISSIAGLIA_REGULATED_BY_METHYLATION_UP	TURASHVILI_BREAST_DUCTAL_CARCINOMA_VS_DUCTAL_NORMAL_DN		KEGG_STARCH_AND_SUCROSE_METABOLISM			MASSARWEH_TAMOXIFEN_RESISTANCE_DN
HEIDENBLAD_AMPLIFIED_IN_PANCREATIC_CANCER	MITSIADES_RESPONSE_TO_APLIDIN_UP	VALK_AML_CLUSTER_1		KEGG_STEROID_BIOSYNTHESIS			MAYBURD_RESPONSE_TO_L663536_UP
HELLER_HDAC_TARGETS_DN	MIYAGAWA_TARGETS_OF_EWSR1_ETS_FUSIONS_UP	VALK_AML_CLUSTER_13		KEGG_TERPENOID_BACKBONE_BIOSYNTHESIS			MCBRYAN_PUBERTAL_BREAST_5_6WK_DN
HELLER_HDAC_TARGETS_SILENCED_BY_METHYLATION_DN	MORI_PRE_BI_LYMPHOCYTE_DN	VART_KSHV_INFECTION_ANGIOGENIC_MARKERS_UP		KEGG_TRYPTOPHAN_METABOLISM			MCBRYAN_PUBERTAL_BREAST_6_7WK_UP
HIRSCH_CELLULAR_TRANSFORMATION_SIGNATURE_DN	NAGASHIMA_NRG1_SIGNALING_DN	VECCHI_GASTRIC_CANCER_ADVANCED_VS_EARLY_UP		KEGG_VALINE_LEUCINE_AND_ISOLEUCINE_DEGRADATION			MCBRYAN_PUBERTAL_TGFB1_TARGETS_UP
HOEBEKE_LYMPHOID_STEM_CELL_DN	NAKAMURA_ADIPOGENESIS_EARLY_UP	VERRECCHIA_DELAYED_RESPONSE_TO_TGFB1		KEGG_VIBRIO_CHOLERAE_INFECTION			MCCLUNG_CREB1_TARGETS_DN
HOFFMANN_SMALL_PRE_BII_TO_IMMATURE_B_LYMPHOCYTE_UP	NAKAYAMA_FRA2_TARGETS	VERRECCHIA_RESPONSE_TO_TGFB1_C1		KIM_ALL_DISORDERS_DURATION_CORR_DN			MCCLUNG_DELTA_FOSB_TARGETS_8WK
HOFMANN_CELL_LYMPHOMA_DN	NEMETH_INFLAMMATORY_RESPONSE_LPS_UP	VERRECCHIA_RESPONSE_TO_TGFB1_C2		KIM_MYC_AMPLIFICATION_TARGETS_UP			MEDINA_SMARCA4_TARGETS
HOFMANN_CELL_LYMPHOMA_UP	NEWMAN_ERCC6_TARGETS_UP	VERRECCHIA_RESPONSE_TO_TGFB1_C4		KIM_MYCN_AMPLIFICATION_TARGETS_UP			MELLMAN_TUT1_TARGETS_DN
HOFMANN_MYELODYSPLASTIC_SYNDROM_HIGH_RISK_UP	NIKOLSKY_BREAST_CANCER_15Q26_AMPLICON	WAGSCHAL_EHMT2_TARGETS_UP		KIM_TIAL1_TARGETS			MORI_EMU_MYC_LYMPHOMA_BY_ONSET_TIME_DN
HOFMANN_MYELODYSPLASTIC_SYNDROM_LOW_RISK_DN	ODONNELL_TARGETS_OF_MYC_AND_TFRC_UP	WANG_LSD1_TARGETS_UP		KOHOUTEK_CCNT2_TARGETS			MORI_IMMATURE_B_LYMPHOCYTE_UP
HOFMANN_MYELODYSPLASTIC_SYNDROM_LOW_RISK_UP	OISHI_CHOLANGIOMA_STEM_CELL_LIKE_DN	WANG_SMARCE1_TARGETS_UP		KOINUMA_COLON_CANCER_MSI_UP			MOSERLE_IFNA_RESPONSE
HOFMANN_MYELODYSPLASTIC_SYNDROM_RISK_DN	ONDER_CDH1_TARGETS_1_UP	WANG_TNF_TARGETS		KOKKINAKIS_METHIONINE_DEPRIVATION_48HR_DN			MULLIGHAN_MLL_SIGNATURE_1_DN
HOLLEMAN_ASPARAGINASE_RESISTANCE_ALL_DN	ONDER_CDH1_TARGETS_2_UP	WATANABE_COLON_CANCER_MSI_VS_MSS_DN		KOKKINAKIS_METHIONINE_DEPRIVATION_96HR_DN			MULLIGHAN_MLL_SIGNATURE_2_DN
HOLLEMAN_DAUNORUBICIN_B_ALL_UP	ONDER_CDH1_TARGETS_3_UP	WIERENGA_STAT5A_TARGETS_GROUP2		KORKOLA_EMBRYONAL_CARCINOMA_UP			MYLLYKANGAS_AMPLIFICATION_HOT_SPOT_23
HOLLEMAN_PREDNISOLONE_RESISTANCE_ALL_DN	OSWALD_HEMATOPOIETIC_STEM_CELL_IN_COLLAGEN_GEL_UP	WILCOX_RESPONSE_TO_PROGESTERONE_DN		KORKOLA_SEMINOMA_UP			MYLLYKANGAS_AMPLIFICATION_HOT_SPOT_8
HOLLEMAN_PREDNISOLONE_RESISTANCE_B_ALL_DN	OUYANG_PROSTATE_CANCER_PROGRESSION_UP	WINZEN_DEGRADED_VIA_KHSRP		KORKOLA_YOLK_SAC_TUMOR_UP			NICK_RESPONSE_TO_PROC_TREATMENT_DN
HOLLEMAN_PREDNISOLONE_RESISTANCE_B_ALL_UP	PASINI_SUZ12_TARGETS_DN	WOO_LIVER_CANCER_RECURRENCE_UP		KRASNOSELSKAYA_ILF3_TARGETS_DN			NIKOLSKY_BREAST_CANCER_7Q21_Q22_AMPLICON
HOLLEMAN_VINCRISTINE_RESISTANCE_ALL_UP	PEDERSEN_METASTASIS_BY_ERBB2_ISOFORM_3	WORSCHECH_TUMOR_EVASION_AND_TOLEROGENICITY_UP		KRIEG_KDM3A_TARGETS_NOT_HYPOXIA			NUNODA_RESPONSE_TO_DASATINIB_IMATINIB_DN
HOLLMANN_APOPTOSIS_VIA_CD40_DN	PEDERSEN_METASTASIS_BY_ERBB2_ISOFORM_4	WU_ALZHEIMER_DISEASE_UP		KYNG_ENVIRONMENTAL_STRESS_RESPONSE_DN			OKUMURA_INFLAMMATORY_RESPONSE_LPS
HOLLMANN_APOPTOSIS_VIA_CD40_UP	PEDERSEN_TARGETS_OF_611CTF_ISOFORM_OF_ERBB2	WU_SILENCED_BY_METHYLATION_IN_BLADDER_CANCER		KYNG_ENVIRONMENTAL_STRESS_RESPONSE_NOT_BY_GAMMA_IN_OLD			ONO_FOXP3_TARGETS_DN
HOSHIDA_LIVER_CANCER_SUBCLASS_S1	PEDRIOLI_MIR31_TARGETS_DN	XU_GH1_EXOGENOUS_TARGETS_UP		KYNG_RESPONSE_TO_H2O2_VIA_ERCC6_DN			OSWALD_HEMATOPOIETIC_STEM_CELL_IN_COLLAGEN_GEL_DN
HOWLIN_CITED1_TARGETS_1_DN	PETRETTO_BLOOD_PRESSURE_UP	YAGUE_PRETUMOR_DRUG_RESISTANCE_DN		LAMB_CCND1_TARGETS			OUYANG_PROSTATE_CANCER_PROGRESSION_DN
HU_GENOTOXIC_DAMAGE_24HR	PETROVA_ENDOTHELIUM_LYMPHATIC_VS_BLOOD_DN	YAO_TEMPORAL_RESPONSE_TO_PROGESTERONE_CLUSTER_2		LANDIS_ERBB2_BREAST_PRENEOPLASTIC_DN			OZANNE_AP1_TARGETS_UP
HU_GENOTOXIN_ACTION_DIRECT_VS_INDIRECT_24HR	PHONG_TNF_RESPONSE_NOT_VIA_P38	YAO_TEMPORAL_RESPONSE_TO_PROGESTERONE_CLUSTER_5		LANDIS_ERBB2_BREAST_PRENEOPLASTIC_UP			OZEN_MIR125B1_TARGETS
HUANG_DASATINIB_RESISTANCE_DN	PHONG_TNF_RESPONSE_VIA_P38_PARTIAL	YAO_TEMPORAL_RESPONSE_TO_PROGESTERONE_CLUSTER_6		LANDIS_ERBB2_BREAST_TUMORS_65_DN			PAPASPYRIDONOS_UNSTABLE_ATEROSCLEROTIC_PLAQUE_UP
HUMMEL_BURKITTS_LYMPHOMA_UP	PICCALUGA_ANGIOIMMUNOBLASTIC_LYMPHOMA_DN	YIH_RESPONSE_TO_ARSENITE_C5		LEE_CALORIE_RESTRICTION_MUSCLE_UP			PARK_APL_PATHOGENESIS_DN
HUNSBERGER_EXERCISE_REGULATED_GENES	PID_A6B1_A6B4_INTEGRIN_PATHWAY	ZHAN_MULTIPLE_MYELOMA_PR_DN		LEE_LIVER_CANCER_E2F1_DN			PARK_HSC_VS_MULTIPOTENT_PROGENITORS_UP
HUTTMANN_B_CLL_POOR_SURVIVAL_UP	PID_AMB2_NEUTROPHILS_PATHWAY	ZHENG_GLIOBLASTOMA_PLASTICITY_DN		LEE_LIVER_CANCER_MYC_TGFA_UP			PASQUALUCCI_LYMPHOMA_BY_GC_STAGE_DN
IGLESIAS_E2F_TARGETS_UP	PID_AP1_PATHWAY	ZHENG_IL22_SIGNALING_UP		LEE_LIVER_CANCER_SURVIVAL_DN			PECE_MAMMARY_STEM_CELL_DN
IIZUKA_LIVER_CANCER_PROGRESSION_G1_G2_DN	PID_AR_NONGENOMIC_PATHWAY	ZHOU_INFLAMMATORY_RESPONSE_FIMA_UP		LEE_METASTASIS_AND_RNA_PROCESSING_UP			PEDERSEN_METASTASIS_BY_ERBB2_ISOFORM_7
IIZUKA_LIVER_CANCER_PROGRESSION_G2_G3_UP	PID_ARF6_PATHWAY	ZHOU_INFLAMMATORY_RESPONSE_LPS_UP		LEE_TARGETS_OF_PTCH1_AND_SUFU_UP			PID_AJDISS_2PATHWAY
IRITANI_MAD1_TARGETS_UP	PID_ATF2_PATHWAY	ZHOU_PANCREATIC_ENDOCRINE_PROGENITOR		LI_CYTIDINE_ANALOG_PATHWAY			PID_AR_TF_PATHWAY
IVANOVA_HEMATOPOIESIS_LATE_PROGENITOR	PID_AVB3_INTEGRIN_PATHWAY	ZIRN_TRETINOIN_RESPONSE_UP		LI_DCP2_BOUND_MRNA			PID_CDC42_PATHWAY
IVANOVSKA_MIR106B_TARGETS	PID_AVB3_OPN_PATHWAY	ZWANG_CLASS_2_TRANSIENTLY_INDUCED_BY_EGF		LI_WILMS_TUMOR_VS_FETAL_KIDNEY_1_DN			PID_CXCR3_PATHWAY
IWANAGA_CARCINOGENESIS_BY_KRAS_PTEN_UP	PID_BETA_CATENIN_DEG_PATHWAY			LIANG_HEMATOPOIESIS_STEM_CELL_NUMBER_LARGE_VS_TINY_UP			PID_DELTA_NP63_PATHWAY
IWANAGA_CARCINOGENESIS_BY_KRAS_UP	PID_BMP_PATHWAY			LIM_MAMMARY_STEM_CELL_DN			PID_ECADHERIN_NASCENT_AJ_PATHWAY
IZADPANAH_STEM_CELL_ADIPOSE_VS_BONE_UP	PID_CD40_PATHWAY			LIN_APC_TARGETS			PID_EPHA2_FWD_PATHWAY
JAATINEN_HEMATOPOIETIC_STEM_CELL_UP	PID_CD8_TCR_DOWNSTREAM_PATHWAY			LINDGREN_BLADDER_CANCER_CLUSTER_1_DN			PID_EPO_PATHWAY
JACKSON_DNMT1_TARGETS_UP	PID_CD8_TCR_PATHWAY			LINDGREN_BLADDER_CANCER_CLUSTER_3_UP			PID_FOXO_PATHWAY
JAZAERI_BREAST_CANCER_BRCA1_VS_BRCA2_UP	PID_CDC42_REG_PATHWAY			LIU_COMMON_CANCER_GENES			PID_HIF1_TFPATHWAY
JI_RESPONSE_TO_FSH_DN	PID_ECADHERIN_KERATINOCYTE_PATHWAY			LIU_PROSTATE_CANCER_UP			PID_HIV_NEF_PATHWAY
JIANG_AGING_HYPOTHALAMUS_DN	PID_ENDOTHELIN_PATHWAY			LOPES_METHYLATED_IN_COLON_CANCER_DN			PID_IGF1_PATHWAY
JIANG_HYPOXIA_VIA_VHL	PID_EPHB_FWD_PATHWAY			LU_EZH2_TARGETS_UP			PID_IL2_PI3K_PATHWAY
JISON_SICKLE_CELL_DISEASE_UP	PID_EPHRINB_REV_PATHWAY			LY_AGING_OLD_DN			PID_IL2_STAT5_PATHWAY
JOHNSTONE_PARVB_TARGETS_2_DN	PID_ERBB1_INTERNALIZATION_PATHWAY			MA_MYELOID_DIFFERENTIATION_UP			PID_IL5_PATHWAY
JOHNSTONE_PARVB_TARGETS_2_UP	PID_ERBB2_ERBB3_PATHWAY			MACLACHLAN_BRCA1_TARGETS_UP			PID_IL8_CXCR1_PATHWAY
KAMMINGA_SENESCENCE	PID_FAK_PATHWAY			MALONEY_RESPONSE_TO_17AAG_UP			PID_IL8_CXCR2_PATHWAY
KANG_FLUOROURACIL_RESISTANCE_UP	PID_FGF_PATHWAY			MANALO_HYPOXIA_DN			PID_INSULIN_PATHWAY
KAPOSI_LIVER_CANCER_MET_UP	PID_GMCSF_PATHWAY			MARCHINI_TRABECTEDIN_RESISTANCE_DN			PID_KIT_PATHWAY
KARLSSON_TGFB1_TARGETS_DN	PID_HEDGEHOG_2PATHWAY			MARIADASON_RESPONSE_TO_CURCUMIN_SULINDAC_5			PID_MET_PATHWAY
KASLER_HDAC7_TARGETS_1_UP	PID_HES_HEY_PATHWAY			MARKEY_RB1_ACUTE_LOF_UP			PID_NEPHRIN_NEPH1_PATHWAY
KATSANOU_ELAVL1_TARGETS_DN	PID_IL2_1PATHWAY			MARKEY_RB1_CHRONIC_LOF_UP			PID_NFAT_3PATHWAY
KAYO_CALORIE_RESTRICTION_MUSCLE_DN	PID_IL23_PATHWAY			MARTORIATI_MDM4_TARGETS_FETAL_LIVER_UP			PID_P53_DOWNSTREAM_PATHWAY
KEGG_AMYOTROPHIC_LATERAL_SCLEROSIS_ALS	PID_IL27_PATHWAY			MARTORIATI_MDM4_TARGETS_NEUROEPITHELIUM_UP			PID_P75_NTR_PATHWAY
KEGG_APOPTOSIS	PID_IL4_2PATHWAY			MATHEW_FANCONI_ANEMIA_GENES			PID_PDGFRB_PATHWAY
KEGG_BASAL_TRANSCRIPTION_FACTORS	PID_IL6_7_PATHWAY			MATTIOLI_MGUS_VS_PCL			PID_PI3K_PLC_TRK_PATHWAY
KEGG_CHRONIC_MYELOID_LEUKEMIA	PID_INTEGRIN_CS_PATHWAY			MATTIOLI_MULTIPLE_MYELOMA_SUBGROUPS			PID_PI3KCI_PATHWAY
KEGG_CYTOSOLIC_DNA_SENSING_PATHWAY	PID_LYSOPHOSPHOLIPID_PATHWAY			MATZUK_MEIOTIC_AND_DNA_REPAIR			PID_RAC1_PATHWAY
KEGG_GLIOMA	PID_MAPK_TRK_PATHWAY			MAYBURD_RESPONSE_TO_L663536_DN			PID_RETINOIC_ACID_PATHWAY
KEGG_GLYCOSAMINOGLYCAN_BIOSYNTHESIS_CHONDROITIN_SULFATE	PID_NCADHERIN_PATHWAY			MCBRYAN_PUBERTAL_BREAST_3_4WK_UP			PID_RHOA_REG_PATHWAY
KEGG_INOSITOL_PHOSPHATE_METABOLISM	PID_NECTIN_PATHWAY			MCGOWAN_RSP6_TARGETS_UP			PID_SMAD2_3NUCLEAR_PATHWAY
KEGG_INSULIN_SIGNALING_PATHWAY	PID_NETRIN_PATHWAY			MEINHOLD_OVARIAN_CANCER_LOW_GRADE_DN			PID_TCPTP_PATHWAY
KEGG_NICOTINATE_AND_NICOTINAMIDE_METABOLISM	PID_NFAT_TFPATHWAY			MEISSNER_NPC_ICP_WITH_H3K4ME3			PID_TCR_PATHWAY
KEGG_OOCYTE_MEIOSIS	PID_NFKAPPAB_ATYPICAL_PATHWAY			MELLMAN_TUT1_TARGETS_UP			PID_THROMBIN_PAR1_PATHWAY
KEGG_P53_SIGNALING_PATHWAY	PID_NFKAPPAB_CANONICAL_PATHWAY			MIDORIKAWA_AMPLIFIED_IN_LIVER_CANCER			PID_THROMBIN_PAR4_PATHWAY
KEGG_PATHOGENIC_ESCHERICHIA_COLI_INFECTION	PID_P38_ALPHA_BETA_PATHWAY			MIKKELSEN_IPS_LCP_WITH_H3K4ME3			PID_TRAIL_PATHWAY
KEGG_PHOSPHATIDYLINOSITOL_SIGNALING_SYSTEM	PID_PDGFRA_PATHWAY			MINGUEZ_LIVER_CANCER_VASCULAR_INVASION_UP			PID_TXA2PATHWAY
KEGG_PRIMARY_IMMUNODEFICIENCY	PID_PS1_PATHWAY			MITSIADES_RESPONSE_TO_APLIDIN_DN			PID_WNT_CANONICAL_PATHWAY
KEGG_PRION_DISEASES	PID_RAS_PATHWAY			MMS_MOUSE_LYMPH_HIGH_4HRS_UP			PILON_KLF1_TARGETS_UP
KEGG_PROGESTERONE_MEDIATED_OOCYTE_MATURATION	PID_REG_GR_PATHWAY			MODY_HIPPOCAMPUS_POSTNATAL			PLASARI_TGFB1_TARGETS_10HR_DN
KEGG_REGULATION_OF_AUTOPHAGY	PID_RHOA_PATHWAY			MOHANKUMAR_HOXA1_TARGETS_UP			POMEROY_MEDULLOBLASTOMA_PROGNOSIS_UP
KEGG_SELENOAMINO_ACID_METABOLISM	PID_RXR_VDR_PATHWAY			MOOTHA_FFA_OXYDATION			QI_PLASMACYTOMA_UP
KEGG_SNARE_INTERACTIONS_IN_VESICULAR_TRANSPORT	PID_S1P_S1P1_PATHWAY			MOOTHA_GLYCOGEN_METABOLISM			QUINTENS_EMBRYONIC_BRAIN_RESPONSE_TO_IR
KEGG_SPHINGOLIPID_METABOLISM	PID_SHP2_PATHWAY			MOOTHA_HUMAN_MITODB_6_2002			RAMALHO_STEMNESS_DN
KEGG_THYROID_CANCER	PID_SYNDECAN_2_PATHWAY			MOOTHA_MITOCHONDRIA			RAO_BOUND_BY_SALL4_ISOFORM_A
KEGG_UBIQUITIN_MEDIATED_PROTEOLYSIS	PID_SYNDECAN_4_PATHWAY			MOOTHA_PGC			RAO_BOUND_BY_SALL4_ISOFORM_B
KENNY_CTNNB1_TARGETS_UP	PID_TCR_CALCIUM_PATHWAY			MOOTHA_TCA			RASHI_RESPONSE_TO_IONIZING_RADIATION_3
KESHELAVA_MULTIPLE_DRUG_RESISTANCE	PID_TCR_JNK_PATHWAY			MOREAUX_B_LYMPHOCYTE_MATURATION_BY_TACI_DN			RASHI_RESPONSE_TO_IONIZING_RADIATION_6
KIM_GASTRIC_CANCER_CHEMOSENSITIVITY	PID_TCR_RAS_PATHWAY			MOREAUX_MULTIPLE_MYELOMA_BY_TACI_DN			RATTENBACHER_BOUND_BY_CELF1
KIM_GERMINAL_CENTER_T_HELPER_UP	PID_VEGFR1_PATHWAY			MOREIRA_RESPONSE_TO_TSA_UP			RAY_TUMORIGENESIS_BY_ERBB2_CDC25A_DN
KIM_LIVER_CANCER_POOR_SURVIVAL_UP	PID_WNT_NONCANONICAL_PATHWAY			MORI_EMU_MYC_LYMPHOMA_BY_ONSET_TIME_UP			REACTOME_ACTIVATED_NOTCH1_TRANSMITS_SIGNAL_TO_THE_NUCLEUS
KIM_MYC_AMPLIFICATION_TARGETS_DN	PLASARI_TGFB1_SIGNALING_VIA_NFIC_10HR_UP			MORI_PRE_BI_LYMPHOCYTE_UP			REACTOME_ACTIVATED_NTRK2_SIGNALS_THROUGH_FRS2_AND_FRS3
KIM_PTEN_TARGETS_UP	PLASARI_TGFB1_SIGNALING_VIA_NFIC_1HR_DN			MUELLER_PLURINET			REACTOME_APOPTOTIC_CLEAVAGE_OF_CELLULAR_PROTEINS
KIM_WT1_TARGETS_12HR_DN	PLASARI_TGFB1_SIGNALING_VIA_NFIC_1HR_UP			MULLIGAN_NTF3_SIGNALING_VIA_INSR_AND_IGF1R_UP			REACTOME_CARGO_RECOGNITION_FOR_CLATHRIN_MEDIATED_ENDOCYTOSIS
KIM_WT1_TARGETS_8HR_DN	PRAMOONJAGO_SOX4_TARGETS_UP			MULLIGHAN_NPM1_MUTATED_SIGNATURE_2_DN			REACTOME_CELL_SURFACE_INTERACTIONS_AT_THE_VASCULAR_WALL
KIM_WT1_TARGETS_DN	RADMACHER_AML_PROGNOSIS			MYLLYKANGAS_AMPLIFICATION_HOT_SPOT_17			REACTOME_CONSTITUTIVE_SIGNALING_BY_EGFRVIII
KOKKINAKIS_METHIONINE_DEPRIVATION_48HR_UP	RAMASWAMY_METASTASIS_DN			MYLLYKANGAS_AMPLIFICATION_HOT_SPOT_24			REACTOME_CYTOSOLIC_SULFONATION_OF_SMALL_MOLECULES
KOKKINAKIS_METHIONINE_DEPRIVATION_96HR_UP	RASHI_RESPONSE_TO_IONIZING_RADIATION_2			NADLER_HYPERGLYCEMIA_AT_OBESITY			REACTOME_DDX58_IFIH1_MEDIATED_INDUCTION_OF_INTERFERON_ALPHA_BETA
KORKOLA_TERATOMA_UP	REACTOME_ACTIVATED_TAK1_MEDIATES_P38_MAPK_ACTIVATION			NADLER_OBESITY_UP			REACTOME_DEADENYLATION_OF_MRNA
KOYAMA_SEMA3B_TARGETS_DN	REACTOME_ACTIVATION_OF_NMDA_RECEPTORS_AND_POSTSYNAPTIC_EVENTS			NAKAJIMA_MAST_CELL			REACTOME_DOWNSTREAM_SIGNAL_TRANSDUCTION
KUMAR_PATHOGEN_LOAD_BY_MACROPHAGES	REACTOME_AKT_PHOSPHORYLATES_TARGETS_IN_THE_NUCLEUS			NAKAMURA_CANCER_MICROENVIRONMENT_DN			REACTOME_EPH_EPHRIN_SIGNALING
KUMAR_TARGETS_OF_MLL_AF9_FUSION	REACTOME_CA_DEPENDENT_EVENTS			NAKAMURA_TUMOR_ZONE_PERIPHERAL_VS_CENTRAL_UP			REACTOME_EPHB_MEDIATED_FORWARD_SIGNALING
KYNG_DNA_DAMAGE_BY_4NQO	REACTOME_CD209_DC_SIGN_SIGNALING			NAM_FXYD5_TARGETS_DN			REACTOME_ERYTHROCYTES_TAKE_UP_CARBON_DIOXIDE_AND_RELEASE_OXYGEN
KYNG_DNA_DAMAGE_BY_GAMMA_AND_UV_RADIATION	REACTOME_CD28_DEPENDENT_PI3K_AKT_SIGNALING			NELSON_RESPONSE_TO_ANDROGEN_DN			REACTOME_ERYTHROPOIETIN_ACTIVATES_RAS
KYNG_DNA_DAMAGE_DN	REACTOME_CELL_CELL_COMMUNICATION			NGO_MALIGNANT_GLIOMA_1P_LOH			REACTOME_ESR_MEDIATED_SIGNALING
KYNG_ENVIRONMENTAL_STRESS_RESPONSE_NOT_BY_4NQO_IN_WS	REACTOME_CIRCADIAN_CLOCK			NIKOLSKY_BREAST_CANCER_11Q12_Q14_AMPLICON			REACTOME_FACTORS_INVOLVED_IN_MEGAKARYOCYTE_DEVELOPMENT_AND_PLATELET_PRODUCTION
KYNG_ENVIRONMENTAL_STRESS_RESPONSE_NOT_BY_GAMMA_IN_WS	REACTOME_CREB1_PHOSPHORYLATION_THROUGH_NMDA_RECEPTOR_MEDIATED_ACTIVATION_OF_RAS_SIGNALING			NIKOLSKY_BREAST_CANCER_17Q11_Q21_AMPLICON			REACTOME_FCERI_MEDIATED_CA_2_MOBILIZATION
KYNG_ENVIRONMENTAL_STRESS_RESPONSE_UP	REACTOME_DAG_AND_IP3_SIGNALING			NIKOLSKY_BREAST_CANCER_20Q11_AMPLICON			REACTOME_FCGAMMA_RECEPTOR_FCGR_DEPENDENT_PHAGOCYTOSIS
KYNG_NORMAL_AGING_DN	REACTOME_DAP12_INTERACTIONS			NIKOLSKY_BREAST_CANCER_7P22_AMPLICON			REACTOME_FLT3_SIGNALING
KYNG_RESPONSE_TO_H2O2_VIA_ERCC6_UP	REACTOME_DAP12_SIGNALING			OKAWA_NEUROBLASTOMA_1P36_31_DELETION			REACTOME_FREE_FATTY_ACIDS_REGULATE_INSULIN_SECRETION
KYNG_RESPONSE_TO_H2O2	REACTOME_DCC_MEDIATED_ATTRACTIVE_SIGNALING			OUELLET_CULTURED_OVARIAN_CANCER_INVASIVE_VS_LMP_UP			REACTOME_INSERTION_OF_TAIL_ANCHORED_PROTEINS_INTO_THE_ENDOPLASMIC_RETICULUM_MEMBRANE
KYNG_WERNER_SYNDROM_AND_NORMAL_AGING_DN	REACTOME_DISEASES_OF_IMMUNE_SYSTEM			OUELLET_OVARIAN_CANCER_INVASIVE_VS_LMP_UP			REACTOME_INTEGRATION_OF_ENERGY_METABOLISM
KYNG_WERNER_SYNDROM_AND_NORMAL_AGING_UP	REACTOME_DOWNREGULATION_OF_SMAD2_3_SMAD4_TRANSCRIPTIONAL_ACTIVITY			PAL_PRMT5_TARGETS_UP			REACTOME_INTERLEUKIN_2_SIGNALING
KYNG_WERNER_SYNDROM_DN	REACTOME_DOWNSTREAM_SIGNALING_OF_ACTIVATED_FGFR1			PARK_APL_PATHOGENESIS_UP			REACTOME_KERATAN_SULFATE_KERATIN_METABOLISM
LAIHO_COLORECTAL_CANCER_SERRATED_UP	REACTOME_DOWNSTREAM_SIGNALING_OF_ACTIVATED_FGFR2			PARK_HSC_VS_MULTIPOTENT_PROGENITORS_DN			REACTOME_KINESINS
LANDIS_BREAST_CANCER_PROGRESSION_DN	REACTOME_DOWNSTREAM_SIGNALING_OF_ACTIVATED_FGFR3			PARK_TRETINOIN_RESPONSE			REACTOME_MAPK_FAMILY_SIGNALING_CASCADES
LANDIS_BREAST_CANCER_PROGRESSION_UP	REACTOME_DOWNSTREAM_SIGNALING_OF_ACTIVATED_FGFR4			PEART_HDAC_PROLIFERATION_CLUSTER_DN			REACTOME_MECP2_REGULATES_NEURONAL_RECEPTORS_AND_CHANNELS
LANDIS_ERBB2_BREAST_TUMORS_324_DN	REACTOME_EFFECTS_OF_PIP2_HYDROLYSIS			PELLICCIOTTA_HDAC_IN_ANTIGEN_PRESENTATION_DN			REACTOME_MET_ACTIVATES_RAP1_AND_RAC1
LANDIS_ERBB2_BREAST_TUMORS_324_UP	REACTOME_ESTROGEN_DEPENDENT_NUCLEAR_EVENTS_DOWNSTREAM_OF_ESR_MEMBRANE_SIGNALING			PELLICCIOTTA_HDAC_IN_ANTIGEN_PRESENTATION_UP			REACTOME_MET_ACTIVATES_RAS_SIGNALING
LANDIS_ERBB2_BREAST_TUMORS_65_UP	REACTOME_EXTRA_NUCLEAR_ESTROGEN_SIGNALING			PETRETTO_HEART_MASS_QTL_CIS_DN			REACTOME_N_GLYCAN_ANTENNAE_ELONGATION_IN_THE_MEDIAL_TRANS_GOLGI
LASTOWSKA_COAMPLIFIED_WITH_MYCN	REACTOME_FCERI_MEDIATED_MAPK_ACTIVATION			PETROVA_ENDOTHELIUM_LYMPHATIC_VS_BLOOD_UP			REACTOME_N_GLYCAN_ANTENNAE_ELONGATION
LASTOWSKA_NEUROBLASTOMA_COPY_NUMBER_UP	REACTOME_FGFRL1_MODULATION_OF_FGFR1_SIGNALING			PID_ATM_PATHWAY			REACTOME_NEGATIVE_REGULATORS_OF_DDX58_IFIH1_SIGNALING
LAU_APOPTOSIS_CDKN2A_UP	REACTOME_FOXO_MEDIATED_TRANSCRIPTION_OF_CELL_DEATH_GENES			PID_ATR_PATHWAY			REACTOME_NICOTINAMIDE_SALVAGING
LE_EGR2_TARGETS_DN	REACTOME_FOXO_MEDIATED_TRANSCRIPTION			PID_BARD1_PATHWAY			REACTOME_NOTCH_HLH_TRANSCRIPTION_PATHWAY
LEE_AGING_CEREBELLUM_DN	REACTOME_G_ALPHA_Z_SIGNALLING_EVENTS			PID_DNA_PK_PATHWAY			REACTOME_NOTCH1_INTRACELLULAR_DOMAIN_REGULATES_TRANSCRIPTION
LEE_AGING_MUSCLE_DN	REACTOME_GLYCOSAMINOGLYCAN_METABOLISM			PID_E2F_PATHWAY			REACTOME_ONCOGENE_INDUCED_SENESCENCE
LEE_CALORIE_RESTRICTION_MUSCLE_DN	REACTOME_GRB2_SOS_PROVIDES_LINKAGE_TO_MAPK_SIGNALING_FOR_INTEGRINS			PID_FANCONI_PATHWAY			REACTOME_OVARIAN_TUMOR_DOMAIN_PROTEASES
LEE_LIVER_CANCER_ACOX1_UP	REACTOME_GROWTH_HORMONE_RECEPTOR_SIGNALING			PID_FOXM1_PATHWAY			REACTOME_OXIDATIVE_STRESS_INDUCED_SENESCENCE
LEE_LIVER_CANCER_CIPROFIBRATE_UP	REACTOME_HDMS_DEMETHYLATE_HISTONES			PID_HIF1A_PATHWAY			REACTOME_PARASITE_INFECTION
LEE_LIVER_CANCER_DENA_UP	REACTOME_IKK_COMPLEX_RECRUITMENT_MEDIATED_BY_RIP1			PID_MYC_ACTIV_PATHWAY			REACTOME_PI_METABOLISM
LEE_LIVER_CANCER_MYC_E2F1_UP	REACTOME_INSULIN_RECEPTOR_SIGNALLING_CASCADE			PID_MYC_PATHWAY			REACTOME_PKMTS_METHYLATE_HISTONE_LYSINES
LEE_TARGETS_OF_PTCH1_AND_SUFU_DN	REACTOME_INTERFERON_ALPHA_BETA_SIGNALING			PID_RANBP2_PATHWAY			REACTOME_PLATELET_SENSITIZATION_BY_LDL
LEI_MYB_TARGETS	REACTOME_INTERFERON_GAMMA_SIGNALING			PID_TOLL_ENDOGENOUS_PATHWAY			REACTOME_PRE_NOTCH_EXPRESSION_AND_PROCESSING
LEIN_OLIGODENDROCYTE_MARKERS	REACTOME_INTERLEUKIN_17_SIGNALING			POMEROY_MEDULLOBLASTOMA_DESMOPLASIC_VS_CLASSIC_UP			REACTOME_PTK6_REGULATES_RHO_GTPASES_RAS_GTPASE_AND_MAP_KINASES
LI_CYTIDINE_ANALOGS_CYCTOTOXICITY	REACTOME_INTERLEUKIN_27_SIGNALING			PRAMOONJAGO_SOX4_TARGETS_DN			REACTOME_REGULATION_OF_GLYCOLYSIS_BY_FRUCTOSE_2_6_BISPHOSPHATE_METABOLISM
LI_INDUCED_T_TO_NATURAL_KILLER_UP	REACTOME_INTERLEUKIN_6_FAMILY_SIGNALING			PROVENZANI_METASTASIS_UP			REACTOME_REGULATION_OF_IFNG_SIGNALING
LIANG_HEMATOPOIESIS_STEM_CELL_NUMBER_LARGE_VS_TINY_DN	REACTOME_INTERLEUKIN_RECEPTOR_SHC_SIGNALING			PUJANA_BRCA_CENTERED_NETWORK			REACTOME_REGULATION_OF_MECP2_EXPRESSION_AND_ACTIVITY
LIANG_HEMATOPOIESIS_STEM_CELL_NUMBER_SMALL_VS_HUGE_DN	REACTOME_IRS_MEDIATED_SIGNALLING			PUJANA_BRCA2_PCC_NETWORK			REACTOME_REGULATION_OF_RUNX1_EXPRESSION_AND_ACTIVITY
LIANG_HEMATOPOIESIS_STEM_CELL_NUMBER_SMALL_VS_HUGE_UP	REACTOME_JNK_C_JUN_KINASES_PHOSPHORYLATION_AND_ACTIVATION_MEDIATED_BY_ACTIVATED_HUMAN_TAK1			PUJANA_BREAST_CANCER_LIT_INT_NETWORK			REACTOME_RHO_GTPASE_CYCLE
LIAO_HAVE_SOX4_BINDING_SITES	REACTOME_LEISHMANIA_INFECTION			PUJANA_XPRSS_INT_NETWORK			REACTOME_RHO_GTPASES_ACTIVATE_CIT
LIN_MELANOMA_COPY_NUMBER_DN	REACTOME_LISTERIA_MONOCYTOGENES_ENTRY_INTO_HOST_CELLS			PURBEY_TARGETS_OF_CTBP1_AND_SATB1_DN			REACTOME_RHO_GTPASES_ACTIVATE_PAKS
LIN_MELANOMA_COPY_NUMBER_UP	REACTOME_MAPK_TARGETS_NUCLEAR_EVENTS_MEDIATED_BY_MAP_KINASES			PURBEY_TARGETS_OF_CTBP1_AND_SATB1_UP			REACTOME_RHO_GTPASES_ACTIVATE_PKNS
LIN_NPAS4_TARGETS_UP	REACTOME_MET_PROMOTES_CELL_MOTILITY			PYEON_HPV_POSITIVE_TUMORS_UP			REACTOME_RHO_GTPASES_ACTIVATE_ROCKS
LIN_TUMOR_ESCAPE_FROM_IMMUNE_ATTACK	REACTOME_MYD88_INDEPENDENT_TLR4_CASCADE			RADAEVA_RESPONSE_TO_IFNA1_UP			REACTOME_RORA_ACTIVATES_GENE_EXPRESSION
LINDGREN_BLADDER_CANCER_CLUSTER_1_UP	REACTOME_NEGATIVE_REGULATION_OF_MAPK_PATHWAY			RAMASWAMY_METASTASIS_UP			REACTOME_RUNX1_INTERACTS_WITH_CO_FACTORS_WHOSE_PRECISE_EFFECT_ON_RUNX1_TARGETS_IS_NOT_KNOWN
LINDGREN_BLADDER_CANCER_CLUSTER_3_DN	REACTOME_NEGATIVE_REGULATION_OF_THE_PI3K_AKT_NETWORK			RASHI_RESPONSE_TO_IONIZING_RADIATION_4			REACTOME_RUNX3_REGULATES_P14_ARF
LINDGREN_BLADDER_CANCER_WITH_LOH_IN_CHR9Q	REACTOME_NEPHRIN_FAMILY_INTERACTIONS			RAY_TARGETS_OF_P210_BCR_ABL_FUSION_DN			REACTOME_SEMA4D_IN_SEMAPHORIN_SIGNALING
LINDSTEDT_DENDRITIC_CELL_MATURATION_D	REACTOME_NOD1_2_SIGNALING_PATHWAY			REACTOME_ABC_FAMILY_PROTEINS_MEDIATED_TRANSPORT			REACTOME_SEMAPHORIN_INTERACTIONS
LINSLEY_MIR16_TARGETS	REACTOME_NOTCH2_INTRACELLULAR_DOMAIN_REGULATES_TRANSCRIPTION			REACTOME_ABC_TRANSPORTER_DISORDERS			REACTOME_SIGNAL_ATTENUATION
LIU_BREAST_CANCER	REACTOME_NRAGE_SIGNALS_DEATH_THROUGH_JNK			REACTOME_ABORTIVE_ELONGATION_OF_HIV_1_TRANSCRIPT_IN_THE_ABSENCE_OF_TAT			REACTOME_SIGNAL_REGULATORY_PROTEIN_FAMILY_INTERACTIONS
LIU_LIVER_CANCER	REACTOME_NUCLEAR_EVENTS_KINASE_AND_TRANSCRIPTION_FACTOR_ACTIVATION			REACTOME_ACTIVATION_OF_ANTERIOR_HOX_GENES_IN_HINDBRAIN_DEVELOPMENT_DURING_EARLY_EMBRYOGENESIS			REACTOME_SIGNALING_BY_FGFR4_IN_DISEASE
LIU_NASOPHARYNGEAL_CARCINOMA	REACTOME_NUCLEAR_RECEPTOR_TRANSCRIPTION_PATHWAY			REACTOME_ACTIVATION_OF_ATR_IN_RESPONSE_TO_REPLICATION_STRESS			REACTOME_SIGNALING_BY_INSULIN_RECEPTOR
LIU_SOX4_TARGETS_DN	REACTOME_NUCLEOTIDE_BINDING_DOMAIN_LEUCINE_RICH_REPEAT_CONTAINING_RECEPTOR_NLR_SIGNALING_PATHWAYS			REACTOME_ACTIVATION_OF_GENE_EXPRESSION_BY_SREBF_SREBP			REACTOME_SIGNALING_BY_NOTCH1
LIU_VAV3_PROSTATE_CARCINOGENESIS_DN	REACTOME_OTHER_SEMAPHORIN_INTERACTIONS			REACTOME_ADVANCED_GLYCOSYLATION_ENDPRODUCT_RECEPTOR_SIGNALING			REACTOME_SIGNALING_BY_NTRK2_TRKB
LIU_VMYB_TARGETS_UP	REACTOME_P130CAS_LINKAGE_TO_MAPK_SIGNALING_FOR_INTEGRINS			REACTOME_AFLATOXIN_ACTIVATION_AND_DETOXIFICATION			REACTOME_SIGNALING_BY_NUCLEAR_RECEPTORS
LOCKWOOD_AMPLIFIED_IN_LUNG_CANCER	REACTOME_P38MAPK_EVENTS			REACTOME_ALPHA_LINOLENIC_OMEGA3_AND_LINOLEIC_OMEGA6_ACID_METABOLISM			REACTOME_SIGNALING_BY_TGF_BETA_FAMILY_MEMBERS
LOPEZ_MBD_TARGETS_IMPRINTED_AND_X_LINKED	REACTOME_PECAM1_INTERACTIONS			REACTOME_ANTIGEN_PROCESSING_CROSS_PRESENTATION			REACTOME_SIGNALING_BY_TGF_BETA_RECEPTOR_COMPLEX
LOPEZ_MESOTHELIOMA_SURVIVAL_UP	REACTOME_PI3K_AKT_SIGNALING_IN_CANCER			REACTOME_APC_C_CDH1_MEDIATED_DEGRADATION_OF_CDC20_AND_OTHER_APC_C_CDH1_TARGETED_PROTEINS_IN_LATE_MITOSIS_EARLY_G1			REACTOME_SYNTHESIS_OF_ACTIVE_UBIQUITIN_ROLES_OF_E1_AND_E2_ENZYMES
LOPEZ_TRANSLATION_VIA_FN1_SIGNALING	REACTOME_PKA_MEDIATED_PHOSPHORYLATION_OF_CREB			REACTOME_APC_C_MEDIATED_DEGRADATION_OF_CELL_CYCLE_PROTEINS			REACTOME_SYNTHESIS_OF_PIPS_AT_THE_GOLGI_MEMBRANE
LU_AGING_BRAIN_DN	REACTOME_PLATELET_ADHESION_TO_EXPOSED_COLLAGEN			REACTOME_ARACHIDONIC_ACID_METABOLISM			REACTOME_SYNTHESIS_OF_PIPS_AT_THE_PLASMA_MEMBRANE
LU_EZH2_TARGETS_DN	REACTOME_PLATELET_AGGREGATION_PLUG_FORMATION			REACTOME_ASSEMBLY_OF_THE_PRE_REPLICATIVE_COMPLEX			REACTOME_TBC_RABGAPS
LUCAS_HNF4A_TARGETS_UP	REACTOME_RAF_INDEPENDENT_MAPK1_3_ACTIVATION			REACTOME_ASSOCIATION_OF_TRIC_CCT_WITH_TARGET_PROTEINS_DURING_BIOSYNTHESIS			REACTOME_TGF_BETA_RECEPTOR_SIGNALING_ACTIVATES_SMADS
LUND_SILENCED_BY_METHYLATION	REACTOME_RAP1_SIGNALLING			REACTOME_ASYMMETRIC_LOCALIZATION_OF_PCP_PROTEINS			REACTOME_THE_ROLE_OF_NEF_IN_HIV_1_REPLICATION_AND_DISEASE_PATHOGENESIS
MACAEVA_PBMC_RESPONSE_TO_IR	REACTOME_REGULATION_OF_FOXO_TRANSCRIPTIONAL_ACTIVITY_BY_ACETYLATION			REACTOME_ATF4_ACTIVATES_GENES_IN_RESPONSE_TO_ENDOPLASMIC_RETICULUM_STRESS			REACTOME_TIE2_SIGNALING
MAEKAWA_ATF2_TARGETS	REACTOME_REGULATION_OF_LOCALIZATION_OF_FOXO_TRANSCRIPTION_FACTORS			REACTOME_AUF1_HNRNP_D0_BINDS_AND_DESTABILIZES_MRNA			REACTOME_TP53_REGULATES_TRANSCRIPTION_OF_ADDITIONAL_CELL_CYCLE_GENES_WHOSE_EXACT_ROLE_IN_THE_P53_PATHWAY_REMAIN_UNCERTAIN
MAGRANGEAS_MULTIPLE_MYELOMA_IGG_VS_IGA_UP	REACTOME_REGULATION_OF_TNFR1_SIGNALING			REACTOME_B_WICH_COMPLEX_POSITIVELY_REGULATES_RRNA_EXPRESSION			REACTOME_TRAF6_MEDIATED_NF_KB_ACTIVATION
MANN_RESPONSE_TO_AMIFOSTINE_UP	REACTOME_REGULATION_OF_TP53_ACTIVITY_THROUGH_ASSOCIATION_WITH_CO_FACTORS			REACTOME_BASE_EXCISION_REPAIR			REACTOME_TRANSCRIPTIONAL_ACTIVITY_OF_SMAD2_SMAD3_SMAD4_HETEROTRIMER
MARCHINI_TRABECTEDIN_RESISTANCE_UP	REACTOME_RESPONSE_OF_EIF2AK1_HRI_TO_HEME_DEFICIENCY			REACTOME_BASE_EXCISION_REPAIR_AP_SITE_FORMATION			REACTOME_TRANSCRIPTIONAL_REGULATION_BY_MECP2
MARIADASON_REGULATED_BY_HISTONE_ACETYLATION_DN	REACTOME_RHO_GTPASES_ACTIVATE_KTN1			REACTOME_BASIGIN_INTERACTIONS			REACTOME_TRANSCRIPTIONAL_REGULATION_OF_WHITE_ADIPOCYTE_DIFFERENTIATION
MARIADASON_RESPONSE_TO_BUTYRATE_SULINDAC_6	REACTOME_RIPK1_MEDIATED_REGULATED_NECROSIS			REACTOME_BBSOME_MEDIATED_CARGO_TARGETING_TO_CILIUM			REACTOME_TRYPTOPHAN_CATABOLISM
MARIADASON_RESPONSE_TO_CURCUMIN_SULINDAC_7	REACTOME_RUNX2_REGULATES_BONE_DEVELOPMENT			REACTOME_BETA_OXIDATION_OF_VERY_LONG_CHAIN_FATTY_ACIDS			REACTOME_VEGFR2_MEDIATED_CELL_PROLIFERATION
MARKS_HDAC_TARGETS_UP	REACTOME_RUNX2_REGULATES_OSTEOBLAST_DIFFERENTIATION			REACTOME_BIOLOGICAL_OXIDATIONS			REACTOME_VEGFR2_MEDIATED_VASCULAR_PERMEABILITY
MARTENS_BOUND_BY_PML_RARA_FUSION	REACTOME_SEMA3A_PLEXIN_REPULSION_SIGNALING_BY_INHIBITING_INTEGRIN_ADHESION			REACTOME_BIOSYNTHESIS_OF_THE_N_GLYCAN_PRECURSOR_DOLICHOL_LIPID_LINKED_OLIGOSACCHARIDE_LLO_AND_TRANSFER_TO_A_NASCENT_PROTEIN			REACTOME_ZBP1_DAI_MEDIATED_INDUCTION_OF_TYPE_I_IFNS
MARTINEZ_RB1_TARGETS_DN	REACTOME_SHC1_EVENTS_IN_EGFR_SIGNALING			REACTOME_BRANCHED_CHAIN_AMINO_ACID_CATABOLISM			RICKMAN_TUMOR_DIFFERENTIATED_WELL_VS_MODERATELY_UP
MARTINEZ_RESPONSE_TO_TRABECTEDIN_DN	REACTOME_SHC1_EVENTS_IN_ERBB2_SIGNALING			REACTOME_BUTYRATE_RESPONSE_FACTOR_1_BRF1_BINDS_AND_DESTABILIZES_MRNA			RIGGINS_TAMOXIFEN_RESISTANCE_DN
MARTINEZ_RESPONSE_TO_TRABECTEDIN_UP	REACTOME_SHC1_EVENTS_IN_ERBB4_SIGNALING			REACTOME_CDC6_ASSOCIATION_WITH_THE_ORC_ORIGIN_COMPLEX			RODWELL_AGING_KIDNEY_NO_BLOOD_UP
MARTINEZ_RESPONSE_TO_TRABECTEDIN	REACTOME_SIGNALING_BY_EGFR			REACTOME_CELL_CYCLE_CHECKPOINTS			RODWELL_AGING_KIDNEY_UP
MARTORIATI_MDM4_TARGETS_FETAL_LIVER_DN	REACTOME_SIGNALING_BY_ERBB4			REACTOME_CELL_CYCLE_MITOTIC			ROESSLER_LIVER_CANCER_METASTASIS_DN
MARZEC_IL2_SIGNALING_UP	REACTOME_SIGNALING_BY_FGFR1			REACTOME_CELL_EXTRACELLULAR_MATRIX_INTERACTIONS			ROPERO_HDAC2_TARGETS
MATSUDA_NATURAL_KILLER_DIFFERENTIATION	REACTOME_SIGNALING_BY_LEPTIN			REACTOME_CELLULAR_RESPONSE_TO_HEAT_STRESS			ROSS_ACUTE_MYELOID_LEUKEMIA_CBF
MATTIOLI_MGUS_VS_MULTIPLE_MYELOMA	REACTOME_SIGNALING_BY_MET			REACTOME_CELLULAR_RESPONSE_TO_HYPOXIA			ROSS_AML_WITH_AML1_ETO_FUSION
MATZUK_SPERMATID_DIFFERENTIATION	REACTOME_SIGNALING_BY_NTRKS			REACTOME_CHK1_CHK2_CDS1_MEDIATED_INACTIVATION_OF_CYCLIN_B_CDK1_COMPLEX			ROSS_AML_WITH_PML_RARA_FUSION
MATZUK_SPERMATOCYTE	REACTOME_SIGNALING_BY_PDGF			REACTOME_CHOLESTEROL_BIOSYNTHESIS			ROVERSI_GLIOMA_COPY_NUMBER_UP
MCBRYAN_PUBERTAL_BREAST_3_4WK_DN	REACTOME_SIGNALING_BY_PTK6			REACTOME_CHROMOSOME_MAINTENANCE			ROZANOV_MMP14_CORRELATED
MCBRYAN_PUBERTAL_BREAST_4_5WK_DN	REACTOME_SIGNALING_BY_TYPE_1_INSULIN_LIKE_GROWTH_FACTOR_1_RECEPTOR_IGF1R			REACTOME_CITRIC_ACID_CYCLE_TCA_CYCLE			ROZANOV_MMP14_TARGETS_UP
MCBRYAN_PUBERTAL_BREAST_5_6WK_UP	REACTOME_SIGNALING_BY_WNT_IN_CANCER			REACTOME_CLASS_I_PEROXISOMAL_MEMBRANE_PROTEIN_IMPORT			RUTELLA_RESPONSE_TO_CSF2RB_AND_IL4_DN
MCBRYAN_PUBERTAL_BREAST_6_7WK_DN	REACTOME_SIGNALLING_TO_RAS			REACTOME_CLEC7A_DECTIN_1_SIGNALING			SA_CASPASE_CASCADE
MCCABE_BOUND_BY_HOXC6	REACTOME_SPRY_REGULATION_OF_FGF_SIGNALING			REACTOME_CONDENSATION_OF_PROMETAPHASE_CHROMOSOMES			SA_PTEN_PATHWAY
MCCABE_HOXC6_TARGETS_CANCER_DN	REACTOME_SUMOYLATION_OF_IMMUNE_RESPONSE_PROTEINS			REACTOME_CONDENSATION_OF_PROPHASE_CHROMOSOMES			SANSOM_APC_TARGETS_DN
MIKKELSEN_NPC_ICP_WITH_H3K4ME3	REACTOME_SUMOYLATION_OF_INTRACELLULAR_RECEPTORS			REACTOME_CONVERSION_FROM_APC_C_CDC20_TO_APC_C_CDH1_IN_LATE_ANAPHASE			SCHAEFFER_PROSTATE_DEVELOPMENT_AND_CANCER_BOX4_DN
MILI_PSEUDOPODIA_CHEMOTAXIS_DN	REACTOME_TAK1_ACTIVATES_NFKB_BY_PHOSPHORYLATION_AND_ACTIVATION_OF_IKKS_COMPLEX			REACTOME_COOPERATION_OF_PDCL_PHLP1_AND_TRIC_CCT_IN_G_PROTEIN_BETA_FOLDING			SCHEIDEREIT_IKK_INTERACTING_PROTEINS
MILI_PSEUDOPODIA_CHEMOTAXIS_UP	REACTOME_TICAM1_RIP1_MEDIATED_IKK_COMPLEX_RECRUITMENT			REACTOME_COOPERATION_OF_PREFOLDIN_AND_TRIC_CCT_IN_ACTIN_AND_TUBULIN_FOLDING			SCHLOSSER_SERUM_RESPONSE_UP
MILI_PSEUDOPODIA_HAPTOTAXIS_UP	REACTOME_TIGHT_JUNCTION_INTERACTIONS			REACTOME_CROSS_PRESENTATION_OF_SOLUBLE_EXOGENOUS_ANTIGENS_ENDOSOMES			SENESE_HDAC1_TARGETS_UP
MILI_PSEUDOPODIA	REACTOME_TNFR1_INDUCED_NFKAPPAB_SIGNALING_PATHWAY			REACTOME_CYCLIN_A_B1_B2_ASSOCIATED_EVENTS_DURING_G2_M_TRANSITION			SENESE_HDAC2_TARGETS_UP
MIZUSHIMA_AUTOPHAGOSOME_FORMATION	REACTOME_TOLL_LIKE_RECEPTOR_10_TLR10_CASCADE			REACTOME_CYCLIN_A_CDK2_ASSOCIATED_EVENTS_AT_S_PHASE_ENTRY			SENGUPTA_NASOPHARYNGEAL_CARCINOMA_WITH_LMP1_UP
MONNIER_POSTRADIATION_TUMOR_ESCAPE_DN	REACTOME_TOLL_LIKE_RECEPTOR_4_TLR4_CASCADE			REACTOME_CYTOSOLIC_IRON_SULFUR_CLUSTER_ASSEMBLY			SESTO_RESPONSE_TO_UV_C2
MONNIER_POSTRADIATION_TUMOR_ESCAPE_UP	REACTOME_TOLL_LIKE_RECEPTOR_9_TLR9_CASCADE			REACTOME_DEADENYLATION_DEPENDENT_MRNA_DECAY			SESTO_RESPONSE_TO_UV_C5
MONTERO_THYROID_CANCER_POOR_SURVIVAL_DN	REACTOME_TOLL_LIKE_RECEPTOR_CASCADES			REACTOME_DECTIN_1_MEDIATED_NONCANONICAL_NF_KB_SIGNALING			SHAFFER_IRF4_MULTIPLE_MYELOMA_PROGRAM
MORI_PLASMA_CELL_UP	REACTOME_TOLL_LIKE_RECEPTOR_TLR1_TLR2_CASCADE			REACTOME_DEFECTIVE_CFTR_CAUSES_CYSTIC_FIBROSIS			SHAFFER_IRF4_TARGETS_IN_PLASMA_CELL_VS_MATURE_B_LYMPHOCYTE
MORI_SMALL_PRE_BII_LYMPHOCYTE_DN	REACTOME_UPTAKE_AND_ACTIONS_OF_BACTERIAL_TOXINS			REACTOME_DEFECTS_IN_COBALAMIN_B12_METABOLISM			SHARMA_PILOCYTIC_ASTROCYTOMA_LOCATION_UP
MORI_SMALL_PRE_BII_LYMPHOCYTE_UP	REACTOME_VITAMIN_D_CALCIFEROL_METABOLISM			REACTOME_DEFECTS_IN_VITAMIN_AND_COFACTOR_METABOLISM			SHEDDEN_LUNG_CANCER_GOOD_SURVIVAL_A12
MUELLER_COMMON_TARGETS_OF_AML_FUSIONS_UP	REACTOME_YAP1_AND_WWTR1_TAZ_STIMULATED_GENE_EXPRESSION			REACTOME_DEGRADATION_OF_AXIN			SHEDDEN_LUNG_CANCER_GOOD_SURVIVAL_A5
MULLIGHAN_MLL_SIGNATURE_1_UP	RHEIN_ALL_GLUCOCORTICOID_THERAPY_UP			REACTOME_DEGRADATION_OF_BETA_CATENIN_BY_THE_DESTRUCTION_COMPLEX			SHETH_LIVER_CANCER_VS_TXNIP_LOSS_PAM3
MULLIGHAN_MLL_SIGNATURE_2_UP	RICKMAN_TUMOR_DIFFERENTIATED_WELL_VS_MODERATELY_DN			REACTOME_DEGRADATION_OF_DVL			SHIN_B_CELL_LYMPHOMA_CLUSTER_8
MULLIGHAN_NPM1_MUTATED_SIGNATURE_1_DN	RIGGI_EWING_SARCOMA_PROGENITOR_DN			REACTOME_DEGRADATION_OF_GLI1_BY_THE_PROTEASOME			SIG_BCR_SIGNALING_PATHWAY
MULLIGHAN_NPM1_MUTATED_SIGNATURE_1_UP	RODRIGUES_DCC_TARGETS_DN			REACTOME_DETOXIFICATION_OF_REACTIVE_OXYGEN_SPECIES			SIG_IL4RECEPTOR_IN_B_LYPHOCYTES
MULLIGHAN_NPM1_MUTATED_SIGNATURE_2_UP	RODRIGUES_NTN1_AND_DCC_TARGETS			REACTOME_DISEASES_ASSOCIATED_WITH_GLYCOSYLATION_PRECURSOR_BIOSYNTHESIS			SIG_INSULIN_RECEPTOR_PATHWAY_IN_CARDIAC_MYOCYTES
MULLIGHAN_NPM1_SIGNATURE_3_DN	RODRIGUES_NTN1_TARGETS_DN			REACTOME_DISEASES_ASSOCIATED_WITH_N_GLYCOSYLATION_OF_PROTEINS			SIG_PIP3_SIGNALING_IN_B_LYMPHOCYTES
MULLIGHAN_NPM1_SIGNATURE_3_UP	RODRIGUES_THYROID_CARCINOMA_DN			REACTOME_DISEASES_OF_DNA_REPAIR			SIG_PIP3_SIGNALING_IN_CARDIAC_MYOCTES
MYLLYKANGAS_AMPLIFICATION_HOT_SPOT_12	ROZANOV_MMP14_TARGETS_DN			REACTOME_DISEASES_OF_METABOLISM			SMID_BREAST_CANCER_RELAPSE_IN_BRAIN_DN
NAKAMURA_ADIPOGENESIS_LATE_UP	RUAN_RESPONSE_TO_TNF_TROGLITAZONE_UP			REACTOME_DISORDERS_OF_TRANSMEMBRANE_TRANSPORTERS			SMIRNOV_RESPONSE_TO_IR_6HR_UP
NAKAMURA_METASTASIS_MODEL_UP	RUIZ_TNC_TARGETS_UP			REACTOME_DNA_DAMAGE_BYPASS			STAMBOLSKY_RESPONSE_TO_VITAMIN_D3_DN
NAKAMURA_METASTASIS	SA_B_CELL_RECEPTOR_COMPLEXES			REACTOME_DNA_DAMAGE_RECOGNITION_IN_GG_NER			STAMBOLSKY_TARGETS_OF_MUTATED_TP53_DN
NELSON_RESPONSE_TO_ANDROGEN_UP	SABATES_COLORECTAL_ADENOMA_SIZE_UP			REACTOME_DNA_DOUBLE_STRAND_BREAK_REPAIR			STANELLE_E2F1_TARGETS
NGUYEN_NOTCH1_TARGETS_DN	SAFFORD_T_LYMPHOCYTE_ANERGY			REACTOME_DNA_DOUBLE_STRAND_BREAK_RESPONSE			SUZUKI_RESPONSE_TO_TSA
NIKOLSKY_BREAST_CANCER_12Q13_Q21_AMPLICON	SAGIV_CD24_TARGETS_DN			REACTOME_DNA_REPAIR			SWEET_KRAS_ONCOGENIC_SIGNATURE
NIKOLSKY_BREAST_CANCER_12Q24_AMPLICON	SAGIV_CD24_TARGETS_UP			REACTOME_DNA_REPLICATION			TENEDINI_MEGAKARYOCYTE_MARKERS
NIKOLSKY_BREAST_CANCER_14Q22_AMPLICON	SAKAI_CHRONIC_HEPATITIS_VS_LIVER_CANCER_DN			REACTOME_DOWNSTREAM_SIGNALING_EVENTS_OF_B_CELL_RECEPTOR_BCR			TIEN_INTESTINE_PROBIOTICS_24HR_DN
NIKOLSKY_BREAST_CANCER_17Q21_Q25_AMPLICON	SAKAI_TUMOR_INFILTRATING_MONOCYTES_UP			REACTOME_DUAL_INCISION_IN_GG_NER			TOMLINS_METASTASIS_DN
NIKOLSKY_BREAST_CANCER_6P24_P22_AMPLICON	SANA_RESPONSE_TO_IFNG_UP			REACTOME_DUAL_INCISION_IN_TC_NER			TONKS_TARGETS_OF_RUNX1_RUNX1T1_FUSION_HSC_DN
NIKOLSKY_BREAST_CANCER_8P12_P11_AMPLICON	SANA_TNF_SIGNALING_DN			REACTOME_E2F_MEDIATED_REGULATION_OF_DNA_REPLICATION			TURASHVILI_BREAST_NORMAL_DUCTAL_VS_LOBULAR_UP
NIKOLSKY_BREAST_CANCER_8Q12_Q22_AMPLICON	SANA_TNF_SIGNALING_UP			REACTOME_EARLY_PHASE_OF_HIV_LIFE_CYCLE			VALK_AML_CLUSTER_3
NIKOLSKY_BREAST_CANCER_8Q23_Q24_AMPLICON	SARRIO_EPITHELIAL_MESENCHYMAL_TRANSITION_DN			REACTOME_ENOS_ACTIVATION			VALK_AML_CLUSTER_4
NIKOLSKY_MUTATED_AND_AMPLIFIED_IN_BREAST_CANCER	SARTIPY_NORMAL_AT_INSULIN_RESISTANCE_DN			REACTOME_ERCC6_CSB_AND_EHMT2_G9A_POSITIVELY_REGULATE_RRNA_EXPRESSION			VALK_AML_WITH_CEBPA
NIKOLSKY_OVERCONNECTED_IN_BREAST_CANCER	SCHAEFFER_PROSTATE_DEVELOPMENT_48HR_DN			REACTOME_EXPORT_OF_VIRAL_RIBONUCLEOPROTEINS_FROM_NUCLEUS			VANHARANTA_UTERINE_FIBROID_WITH_7Q_DELETION_DN
NOUZOVA_TRETINOIN_AND_H4_ACETYLATION	SCHAEFFER_PROSTATE_DEVELOPMENT_48HR_UP			REACTOME_EXTENSION_OF_TELOMERES			VANTVEER_BREAST_CANCER_ESR1_UP
NUNODA_RESPONSE_TO_DASATINIB_IMATINIB_UP	SCHEIDEREIT_IKK_TARGETS			REACTOME_FATTY_ACID_METABOLISM			VERHAAK_GLIOBLASTOMA_MESENCHYMAL
NUTT_GBM_VS_AO_GLIOMA_UP	SCHUETZ_BREAST_CANCER_DUCTAL_INVASIVE_UP			REACTOME_FATTY_ACYL_COA_BIOSYNTHESIS			WAKABAYASHI_ADIPOGENESIS_PPARG_BOUND_36HR
OISHI_CHOLANGIOMA_STEM_CELL_LIKE_UP	SCIAN_INVERSED_TARGETS_OF_TP53_AND_TP73_DN			REACTOME_FCERI_MEDIATED_NF_KB_ACTIVATION			WANG_BARRETTS_ESOPHAGUS_AND_ESOPHAGUS_CANCER_DN
OLSSON_E2F3_TARGETS_DN	SCIBETTA_KDM5B_TARGETS_UP			REACTOME_FGFR2_ALTERNATIVE_SPLICING			WANG_BARRETTS_ESOPHAGUS_UP
ONDER_CDH1_TARGETS_1_DN	SEKI_INFLAMMATORY_RESPONSE_LPS_UP			REACTOME_FGFR2_MUTANT_RECEPTOR_ACTIVATION			WANG_CISPLATIN_RESPONSE_AND_XPC_DN
ONKEN_UVEAL_MELANOMA_DN	SENESE_HDAC1_AND_HDAC2_TARGETS_UP			REACTOME_FORMATION_OF_INCISION_COMPLEX_IN_GG_NER			WANG_ESOPHAGUS_CANCER_VS_NORMAL_UP
OSMAN_BLADDER_CANCER_DN	SENESE_HDAC1_TARGETS_DN			REACTOME_FORMATION_OF_RNA_POL_II_ELONGATION_COMPLEX			WANG_METASTASIS_OF_BREAST_CANCER_ESR1_DN
OSMAN_BLADDER_CANCER_UP	SENESE_HDAC3_TARGETS_UP			REACTOME_FORMATION_OF_TC_NER_PRE_INCISION_COMPLEX			WANG_RESPONSE_TO_BEXAROTENE_DN
OUILLETTE_CLL_13Q14_DELETION_DN	SHEDDEN_LUNG_CANCER_GOOD_SURVIVAL_A4			REACTOME_FORMATION_OF_THE_EARLY_ELONGATION_COMPLEX			WANG_RESPONSE_TO_GSK3_INHIBITOR_SB216763_UP
OUILLETTE_CLL_13Q14_DELETION_UP	SHI_SPARC_TARGETS_UP			REACTOME_G_BETA_GAMMA_SIGNALLING_THROUGH_PI3KGAMMA			WEIGEL_OXIDATIVE_STRESS_BY_HNE_AND_H2O2
OUYANG_PROSTATE_CANCER_MARKERS	SHIN_B_CELL_LYMPHOMA_CLUSTER_3			REACTOME_G_PROTEIN_BETA_GAMMA_SIGNALLING			WEIGEL_OXIDATIVE_STRESS_BY_HNE_AND_TBH
PANGAS_TUMOR_SUPPRESSION_BY_SMAD1_AND_SMAD5_DN	SHIPP_DLBCL_VS_FOLLICULAR_LYMPHOMA_DN			REACTOME_G0_AND_EARLY_G1			WEIGEL_OXIDATIVE_STRESS_RESPONSE
PARK_TRETINOIN_RESPONSE_AND_RARA_PLZF_FUSION	SIG_CD40PATHWAYMAP			REACTOME_G1_S_DNA_DAMAGE_CHECKPOINTS			WENG_POR_DOSAGE
PASINI_SUZ12_TARGETS_UP	SIMBULAN_UV_RESPONSE_IMMORTALIZED_DN			REACTOME_G2_M_CHECKPOINTS			WHITESIDE_CISPLATIN_RESISTANCE_UP
PASQUALUCCI_LYMPHOMA_BY_GC_STAGE_UP	SIMBULAN_UV_RESPONSE_NORMAL_DN			REACTOME_G2_M_DNA_DAMAGE_CHECKPOINT			WIKMAN_ASBESTOS_LUNG_CANCER_DN
PEART_HDAC_PROLIFERATION_CLUSTER_UP	SMID_BREAST_CANCER_LUMINAL_B_DN			REACTOME_GAP_JUNCTION_DEGRADATION			WILLIAMS_ESR2_TARGETS_UP
PETRETTO_HEART_MASS_QTL_CIS_UP	SMID_BREAST_CANCER_LUMINAL_B_UP			REACTOME_GENE_AND_PROTEIN_EXPRESSION_BY_JAK_STAT_SIGNALING_AFTER_INTERLEUKIN_12_STIMULATION			WILSON_PROTEASES_AT_TUMOR_BONE_INTERFACE_UP
PID_ALPHA_SYNUCLEIN_PATHWAY	SMID_BREAST_CANCER_NORMAL_LIKE_UP			REACTOME_GENE_SILENCING_BY_RNA			WOOD_EBV_EBNA1_TARGETS_DN
PID_AR_PATHWAY	SMIRNOV_CIRCULATING_ENDOTHELIOCYTES_IN_CANCER_UP			REACTOME_GLOBAL_GENOME_NUCLEOTIDE_EXCISION_REPAIR_GG_NER			WOTTON_RUNX_TARGETS_UP
PID_ARF_3PATHWAY	SMIRNOV_RESPONSE_TO_IR_2HR_UP			REACTOME_GLUCOSE_METABOLISM			XU_GH1_EXOGENOUS_TARGETS_DN
PID_ARF6_DOWNSTREAM_PATHWAY	SNIJDERS_AMPLIFIED_IN_HEAD_AND_NECK_TUMORS			REACTOME_GLUTAMATE_AND_GLUTAMINE_METABOLISM			YAGI_AML_WITH_INV_16_TRANSLOCATION
PID_ARF6_TRAFFICKING_PATHWAY	SOTIRIOU_BREAST_CANCER_GRADE_1_VS_3_DN			REACTOME_GLUTATHIONE_CONJUGATION			YAGI_AML_WITH_T_8_21_TRANSLOCATION
PID_AURORA_A_PATHWAY	SPIRA_SMOKERS_LUNG_CANCER_UP			REACTOME_GLUTATHIONE_SYNTHESIS_AND_RECYCLING			YAGI_AML_WITH_T_9_11_TRANSLOCATION
PID_BETA_CATENIN_NUC_PATHWAY	STAMBOLSKY_RESPONSE_TO_VITAMIN_D3_UP			REACTOME_GLYCEROPHOSPHOLIPID_BIOSYNTHESIS			YAMAZAKI_TCEB3_TARGETS_UP
PID_CASPASE_PATHWAY	STARK_BRAIN_22Q11_DELETION			REACTOME_GLYCOGEN_BREAKDOWN_GLYCOGENOLYSIS			YANAGIHARA_ESX1_TARGETS
PID_CERAMIDE_PATHWAY	STARK_HYPPOCAMPUS_22Q11_DELETION_UP			REACTOME_GLYCOGEN_METABOLISM			YANG_BREAST_CANCER_ESR1_BULK_DN
PID_CIRCADIAN_PATHWAY	STARK_PREFRONTAL_CORTEX_22Q11_DELETION_UP			REACTOME_GLYCOLYSIS			ZHAN_LATE_DIFFERENTIATION_GENES_DN
PID_CMYB_PATHWAY	STEIN_ESTROGEN_RESPONSE_NOT_VIA_ESRRA			REACTOME_GLYCOSPHINGOLIPID_METABOLISM			ZHAN_MULTIPLE_MYELOMA_CD1_DN
PID_ERA_GENOMIC_PATHWAY	STREICHER_LSM1_TARGETS_DN			REACTOME_HDR_THROUGH_HOMOLOGOUS_RECOMBINATION_HRR			ZHAN_MULTIPLE_MYELOMA_LB_DN
PID_ERB_GENOMIC_PATHWAY	SUZUKI_AMPLIFIED_IN_ORAL_CANCER			REACTOME_HDR_THROUGH_SINGLE_STRAND_ANNEALING_SSA			ZHENG_RESPONSE_TO_ARSENITE_DN
PID_HDAC_CLASSI_PATHWAY	SUZUKI_RESPONSE_TO_TSA_AND_DECITABINE_1B			REACTOME_HEDGEHOG_LIGAND_BIOGENESIS			ZHU_CMV_8_HR_UP
PID_HDAC_CLASSII_PATHWAY	SWEET_LUNG_CANCER_KRAS_DN			REACTOME_HEDGEHOG_OFF_STATE			ZWANG_DOWN_BY_2ND_EGF_PULSE
PID_HDAC_CLASSIII_PATHWAY	TAKEDA_TARGETS_OF_NUP98_HOXA9_FUSION_10D_UP			REACTOME_HEDGEHOG_ON_STATE
PID_HEDGEHOG_GLI_PATHWAY	TAKEDA_TARGETS_OF_NUP98_HOXA9_FUSION_16D_DN			REACTOME_HEME_BIOSYNTHESIS
PID_HIF2PATHWAY	TAKEDA_TARGETS_OF_NUP98_HOXA9_FUSION_3D_UP			REACTOME_HIV_ELONGATION_ARREST_AND_RECOVERY
PID_IL3_PATHWAY	TAKEDA_TARGETS_OF_NUP98_HOXA9_FUSION_8D_UP			REACTOME_HIV_INFECTION
PID_ILK_PATHWAY	TAVOR_CEBPA_TARGETS_UP			REACTOME_HIV_TRANSCRIPTION_ELONGATION
PID_INSULIN_GLUCOSE_PATHWAY	THEILGAARD_NEUTROPHIL_AT_SKIN_WOUND_UP			REACTOME_HIV_TRANSCRIPTION_INITIATION
PID_LIS1_PATHWAY	TIAN_BHLHA15_TARGETS			REACTOME_HOMOLOGOUS_DNA_PAIRING_AND_STRAND_EXCHANGE
PID_LKB1_PATHWAY	TOMLINS_PROSTATE_CANCER_DN			REACTOME_HOMOLOGY_DIRECTED_REPAIR
PID_MTOR_4PATHWAY	TONKS_TARGETS_OF_RUNX1_RUNX1T1_FUSION_HSC_UP			REACTOME_HOST_INTERACTIONS_OF_HIV_FACTORS
PID_MYC_REPRESS_PATHWAY	TONKS_TARGETS_OF_RUNX1_RUNX1T1_FUSION_MONOCYTE_DN			REACTOME_HSF1_DEPENDENT_TRANSACTIVATION
PID_NOTCH_PATHWAY	TSENG_IRS1_TARGETS_DN			REACTOME_HSP90_CHAPERONE_CYCLE_FOR_STEROID_HORMONE_RECEPTORS_SHR
PID_P38_MK2_PATHWAY	TURASHVILI_BREAST_LOBULAR_CARCINOMA_VS_DUCTAL_NORMAL_UP			REACTOME_INFECTION_WITH_MYCOBACTERIUM_TUBERCULOSIS
PID_P53_REGULATION_PATHWAY	UDAYAKUMAR_MED1_TARGETS_DN			REACTOME_INHIBITION_OF_REPLICATION_INITIATION_OF_DAMAGED_DNA_BY_RB1_E2F1
PID_P73PATHWAY	ULE_SPLICING_VIA_NOVA2			REACTOME_INHIBITION_OF_THE_PROTEOLYTIC_ACTIVITY_OF_APC_C_REQUIRED_FOR_THE_ONSET_OF_ANAPHASE_BY_MITOTIC_SPINDLE_CHECKPOINT_COMPONENTS
PID_PI3KCI_AKT_PATHWAY	VALK_AML_CLUSTER_10			REACTOME_INSULIN_RECEPTOR_RECYCLING
PID_PRL_SIGNALING_EVENTS_PATHWAY	VALK_AML_CLUSTER_12			REACTOME_INTERACTIONS_OF_REV_WITH_HOST_CELLULAR_PROTEINS
PID_RB_1PATHWAY	VALK_AML_CLUSTER_9			REACTOME_INTERACTIONS_OF_VPR_WITH_HOST_CELLULAR_PROTEINS
PID_REELIN_PATHWAY	VALK_AML_WITH_EVI1			REACTOME_INTERCONVERSION_OF_NUCLEOTIDE_DI_AND_TRIPHOSPHATES
PID_SMAD2_3PATHWAY	VANDESLUIS_NORMAL_EMBRYOS_DN			REACTOME_INTERLEUKIN_1_SIGNALING
PID_TAP63_PATHWAY	VANHARANTA_UTERINE_FIBROID_DN			REACTOME_INTERLEUKIN_12_FAMILY_SIGNALING
PID_TELOMERASE_PATHWAY	VARELA_ZMPSTE24_TARGETS_UP			REACTOME_INTERLEUKIN_12_SIGNALING
PIONTEK_PKD1_TARGETS_UP	VERHAAK_AML_WITH_NPM1_MUTATED_DN			REACTOME_IRF3_MEDIATED_INDUCTION_OF_TYPE_I_IFN
POS_RESPONSE_TO_HISTAMINE_DN	VERHAAK_AML_WITH_NPM1_MUTATED_UP			REACTOME_KSRP_KHSRP_BINDS_AND_DESTABILIZES_MRNA
POS_RESPONSE_TO_HISTAMINE_UP	VERHAAK_GLIOBLASTOMA_CLASSICAL			REACTOME_LAGGING_STRAND_SYNTHESIS
PROVENZANI_METASTASIS_DN	VICENT_METASTASIS_UP			REACTOME_LYSINE_CATABOLISM
PUIFFE_INVASION_INHIBITED_BY_ASCITES_DN	VISALA_RESPONSE_TO_HEAT_SHOCK_AND_AGING_UP			REACTOME_M_PHASE
PUIFFE_INVASION_INHIBITED_BY_ASCITES_UP	WAMUNYOKOLI_OVARIAN_CANCER_GRADES_1_2_DN			REACTOME_MAPK6_MAPK4_SIGNALING
PURBEY_TARGETS_OF_CTBP1_NOT_SATB1_DN	WANG_HCP_PROSTATE_CANCER			REACTOME_METABOLISM_OF_CARBOHYDRATES
PURBEY_TARGETS_OF_CTBP1_NOT_SATB1_UP	WANG_METHYLATED_IN_BREAST_CANCER			REACTOME_METABOLISM_OF_COFACTORS
PYEON_CANCER_HEAD_AND_NECK_VS_CERVICAL_UP	WANG_RECURRENT_LIVER_CANCER_DN			REACTOME_METABOLISM_OF_FOLATE_AND_PTERINES
QI_HYPOXIA_TARGETS_OF_HIF1A_AND_FOXA2	WIEDERSCHAIN_TARGETS_OF_BMI1_AND_PCGF2			REACTOME_METABOLISM_OF_NUCLEOTIDES
QI_HYPOXIA	WIERENGA_STAT5A_TARGETS_UP			REACTOME_METABOLISM_OF_POLYAMINES
QI_PLASMACYTOMA_DN	WINNEPENNINCKX_MELANOMA_METASTASIS_DN			REACTOME_METABOLISM_OF_PORPHYRINS
RAGHAVACHARI_PLATELET_SPECIFIC_GENES	WORSCHECH_TUMOR_EVASION_AND_TOLEROGENICITY_DN			REACTOME_METABOLISM_OF_STEROIDS
RAMALHO_STEMNESS_UP	WOTTON_RUNX_TARGETS_DN			REACTOME_METABOLISM_OF_VITAMINS_AND_COFACTORS
RAMPON_ENRICHED_LEARNING_ENVIRONMENT_EARLY_DN	WU_HBX_TARGETS_2_DN			REACTOME_METABOLISM_OF_WATER_SOLUBLE_VITAMINS_AND_COFACTORS
RAMPON_ENRICHED_LEARNING_ENVIRONMENT_EARLY_UP	XU_HGF_SIGNALING_NOT_VIA_AKT1_48HR_UP			REACTOME_METAL_ION_SLC_TRANSPORTERS
RAO_BOUND_BY_SALL4	XU_HGF_TARGETS_REPRESSED_BY_AKT1_UP			REACTOME_METHYLATION
RASHI_RESPONSE_TO_IONIZING_RADIATION_5	YAO_TEMPORAL_RESPONSE_TO_PROGESTERONE_CLUSTER_3			REACTOME_MICRORNA_MIRNA_BIOGENESIS
RAY_TARGETS_OF_P210_BCR_ABL_FUSION_UP	YIH_RESPONSE_TO_ARSENITE_C4			REACTOME_MISMATCH_REPAIR
RAY_TUMORIGENESIS_BY_ERBB2_CDC25A_UP	ZHAN_MULTIPLE_MYELOMA_CD2_UP			REACTOME_MITOCHONDRIAL_CALCIUM_ION_TRANSPORT
REACTOME_ACTIVATION_OF_AMPK_DOWNSTREAM_OF_NMDARS	ZHAN_MULTIPLE_MYELOMA_LB_UP			REACTOME_MITOCHONDRIAL_FATTY_ACID_BETA_OXIDATION
REACTOME_ACTIVATION_OF_BAD_AND_TRANSLOCATION_TO_MITOCHONDRIA	ZHAN_MULTIPLE_MYELOMA_MF_UP			REACTOME_MITOCHONDRIAL_FATTY_ACID_BETA_OXIDATION_OF_SATURATED_FATTY_ACIDS
REACTOME_ACTIVATION_OF_BH3_ONLY_PROTEINS	ZHANG_ANTIVIRAL_RESPONSE_TO_RIBAVIRIN_DN			REACTOME_MITOCHONDRIAL_IRON_SULFUR_CLUSTER_BIOGENESIS
REACTOME_ACTIVATION_OF_KAINATE_RECEPTORS_UPON_GLUTAMATE_BINDING	ZHANG_RESPONSE_TO_CANTHARIDIN_UP			REACTOME_MITOCHONDRIAL_PROTEIN_IMPORT
REACTOME_ACTIVATION_OF_THE_TFAP2_AP_2_FAMILY_OF_TRANSCRIPTION_FACTORS	ZHANG_RESPONSE_TO_IKK_INHIBITOR_AND_TNF_UP			REACTOME_MITOCHONDRIAL_TRANSLATION
REACTOME_ADP_SIGNALLING_THROUGH_P2Y_PURINOCEPTOR_1	ZHANG_TARGETS_OF_EWSR1_FLI1_FUSION			REACTOME_MITOCHONDRIAL_TRNA_AMINOACYLATION
REACTOME_ADP_SIGNALLING_THROUGH_P2Y_PURINOCEPTOR_12	ZHENG_FOXP3_TARGETS_IN_T_LYMPHOCYTE_DN			REACTOME_MITOPHAGY
REACTOME_ADRENALINE_NORADRENALINE_INHIBITS_INSULIN_SECRETION	ZHENG_FOXP3_TARGETS_IN_THYMUS_UP			REACTOME_MITOTIC_G1_PHASE_AND_G1_S_TRANSITION
REACTOME_AGGREPHAGY	ZHENG_FOXP3_TARGETS_UP			REACTOME_MITOTIC_G2_G2_M_PHASES
REACTOME_AMINO_ACID_TRANSPORT_ACROSS_THE_PLASMA_MEMBRANE	ZHONG_RESPONSE_TO_AZACITIDINE_AND_TSA_UP			REACTOME_MITOTIC_METAPHASE_AND_ANAPHASE
REACTOME_AMINO_ACIDS_REGULATE_MTORC1	ZHOU_INFLAMMATORY_RESPONSE_LIVE_UP			REACTOME_MITOTIC_PROMETAPHASE
REACTOME_ANCHORING_OF_THE_BASAL_BODY_TO_THE_PLASMA_MEMBRANE	ZHU_SKIL_TARGETS_UP			REACTOME_MITOTIC_SPINDLE_CHECKPOINT
REACTOME_ANTIGEN_ACTIVATES_B_CELL_RECEPTOR_BCR_LEADING_TO_GENERATION_OF_SECOND_MESSENGERS	ZWANG_CLASS_1_TRANSIENTLY_INDUCED_BY_EGF			REACTOME_MRNA_CAPPING
REACTOME_ANTIGEN_PROCESSING_UBIQUITINATION_PROTEASOME_DEGRADATION	ZWANG_CLASS_3_TRANSIENTLY_INDUCED_BY_EGF			REACTOME_MRNA_DECAY_BY_3_TO_5_EXORIBONUCLEASE
REACTOME_ANTIVIRAL_MECHANISM_BY_IFN_STIMULATED_GENES	ZWANG_EGF_INTERVAL_DN			REACTOME_MRNA_DECAY_BY_5_TO_3_EXORIBONUCLEASE
REACTOME_APOPTOTIC_FACTOR_MEDIATED_RESPONSE				REACTOME_MRNA_SPLICING
REACTOME_ASPARAGINE_N_LINKED_GLYCOSYLATION				REACTOME_MRNA_SPLICING_MINOR_PATHWAY
REACTOME_ATF6_ATF6_ALPHA_ACTIVATES_CHAPERONE_GENES				REACTOME_MTORC1_MEDIATED_SIGNALLING
REACTOME_ATF6_ATF6_ALPHA_ACTIVATES_CHAPERONES				REACTOME_NEDDYLATION
REACTOME_AURKA_ACTIVATION_BY_TPX2				REACTOME_NEGATIVE_EPIGENETIC_REGULATION_OF_RRNA_EXPRESSION
REACTOME_AUTOPHAGY				REACTOME_NEGATIVE_REGULATION_OF_NOTCH4_SIGNALING
REACTOME_BETA_CATENIN_INDEPENDENT_WNT_SIGNALING				REACTOME_NONHOMOLOGOUS_END_JOINING_NHEJ
REACTOME_BUDDING_AND_MATURATION_OF_HIV_VIRION				REACTOME_NS1_MEDIATED_EFFECTS_ON_HOST_PATHWAYS
REACTOME_C_TYPE_LECTIN_RECEPTORS_CLRS				REACTOME_NUCLEAR_IMPORT_OF_REV_PROTEIN
REACTOME_CALNEXIN_CALRETICULIN_CYCLE				REACTOME_NUCLEAR_PORE_COMPLEX_NPC_DISASSEMBLY
REACTOME_CAMK_IV_MEDIATED_PHOSPHORYLATION_OF_CREB				REACTOME_NUCLEOBASE_CATABOLISM
REACTOME_CARBOXYTERMINAL_POST_TRANSLATIONAL_MODIFICATIONS_OF_TUBULIN				REACTOME_NUCLEOTIDE_EXCISION_REPAIR
REACTOME_CARGO_CONCENTRATION_IN_THE_ER				REACTOME_NUCLEOTIDE_SALVAGE
REACTOME_CARGO_TRAFFICKING_TO_THE_PERICILIARY_MEMBRANE				REACTOME_PCP_CE_PATHWAY
REACTOME_CELLULAR_SENESCENCE				REACTOME_PENTOSE_PHOSPHATE_PATHWAY
REACTOME_CHROMATIN_MODIFYING_ENZYMES				REACTOME_PERK_REGULATES_GENE_EXPRESSION
REACTOME_CILIUM_ASSEMBLY				REACTOME_PEROXISOMAL_LIPID_METABOLISM
REACTOME_CLASS_I_MHC_MEDIATED_ANTIGEN_PROCESSING_PRESENTATION				REACTOME_PHASE_II_CONJUGATION_OF_COMPOUNDS
REACTOME_CLATHRIN_MEDIATED_ENDOCYTOSIS				REACTOME_PHOSPHORYLATION_OF_THE_APC_C
REACTOME_CONSTITUTIVE_SIGNALING_BY_OVEREXPRESSED_ERBB2				REACTOME_PIWI_INTERACTING_RNA_PIRNA_BIOGENESIS
REACTOME_COPI_DEPENDENT_GOLGI_TO_ER_RETROGRADE_TRAFFIC				REACTOME_PLATELET_CALCIUM_HOMEOSTASIS
REACTOME_COPI_INDEPENDENT_GOLGI_TO_ER_RETROGRADE_TRAFFIC				REACTOME_POLYMERASE_SWITCHING
REACTOME_COPI_MEDIATED_ANTEROGRADE_TRANSPORT				REACTOME_POLYMERASE_SWITCHING_ON_THE_C_STRAND_OF_THE_TELOMERE
REACTOME_COPII_MEDIATED_VESICLE_TRANSPORT				REACTOME_POSITIVE_EPIGENETIC_REGULATION_OF_RRNA_EXPRESSION
REACTOME_CREB1_PHOSPHORYLATION_THROUGH_THE_ACTIVATION_OF_ADENYLATE_CYCLASE				REACTOME_POST_CHAPERONIN_TUBULIN_FOLDING_PATHWAY
REACTOME_CYCLIN_D_ASSOCIATED_EVENTS_IN_G1				REACTOME_POSTMITOTIC_NUCLEAR_PORE_COMPLEX_NPC_REFORMATION
REACTOME_CYTOCHROME_C_MEDIATED_APOPTOTIC_RESPONSE				REACTOME_PRC2_METHYLATES_HISTONES_AND_DNA
REACTOME_CYTOSOLIC_SENSORS_OF_PATHOGEN_ASSOCIATED_DNA				REACTOME_PROCESSING_AND_ACTIVATION_OF_SUMO
REACTOME_DEPOLYMERISATION_OF_THE_NUCLEAR_LAMINA				REACTOME_PROCESSING_OF_CAPPED_INTRON_CONTAINING_PRE_MRNA
REACTOME_DEUBIQUITINATION				REACTOME_PROCESSING_OF_CAPPED_INTRONLESS_PRE_MRNA
REACTOME_DISEASES_OF_PROGRAMMED_CELL_DEATH				REACTOME_PROCESSING_OF_DNA_DOUBLE_STRAND_BREAK_ENDS
REACTOME_DISEASES_OF_SIGNAL_TRANSDUCTION_BY_GROWTH_FACTOR_RECEPTORS_AND_SECOND_MESSENGERS				REACTOME_PROCESSING_OF_SMDT1
REACTOME_DNA_DAMAGE_TELOMERE_STRESS_INDUCED_SENESCENCE				REACTOME_PROCESSIVE_SYNTHESIS_ON_THE_C_STRAND_OF_THE_TELOMERE
REACTOME_E3_UBIQUITIN_LIGASES_UBIQUITINATE_TARGET_PROTEINS				REACTOME_PROCESSIVE_SYNTHESIS_ON_THE_LAGGING_STRAND
REACTOME_ENDOSOMAL_SORTING_COMPLEX_REQUIRED_FOR_TRANSPORT_ESCRT				REACTOME_PROLACTIN_RECEPTOR_SIGNALING
REACTOME_ENERGY_DEPENDENT_REGULATION_OF_MTOR_BY_LKB1_AMPK				REACTOME_PROTEIN_FOLDING
REACTOME_ER_QUALITY_CONTROL_COMPARTMENT_ERQC				REACTOME_PROTEIN_LOCALIZATION
REACTOME_ER_TO_GOLGI_ANTEROGRADE_TRANSPORT				REACTOME_PROTEIN_METHYLATION
REACTOME_ERK_MAPK_TARGETS				REACTOME_PTEN_REGULATION
REACTOME_ERKS_ARE_INACTIVATED				REACTOME_PURINE_CATABOLISM
REACTOME_ESTROGEN_DEPENDENT_GENE_EXPRESSION				REACTOME_PURINE_SALVAGE
REACTOME_FC_EPSILON_RECEPTOR_FCERI_SIGNALING				REACTOME_PYRIMIDINE_SALVAGE
REACTOME_FORMATION_OF_THE_BETA_CATENIN_TCF_TRANSACTIVATING_COMPLEX				REACTOME_PYRUVATE_METABOLISM
REACTOME_G_BETA_GAMMA_SIGNALLING_THROUGH_CDC42				REACTOME_PYRUVATE_METABOLISM_AND_CITRIC_ACID_TCA_CYCLE
REACTOME_G_PROTEIN_ACTIVATION				REACTOME_REGULATION_OF_CHOLESTEROL_BIOSYNTHESIS_BY_SREBP_SREBF
REACTOME_GLUCAGON_LIKE_PEPTIDE_1_GLP1_REGULATES_INSULIN_SECRETION				REACTOME_REGULATION_OF_GLUCOKINASE_BY_GLUCOKINASE_REGULATORY_PROTEIN
REACTOME_GLUCAGON_TYPE_LIGAND_RECEPTORS				REACTOME_REGULATION_OF_HSF1_MEDIATED_HEAT_SHOCK_RESPONSE
REACTOME_GOLGI_ASSOCIATED_VESICLE_BIOGENESIS				REACTOME_REGULATION_OF_INSULIN_LIKE_GROWTH_FACTOR_IGF_TRANSPORT_AND_UPTAKE_BY_INSULIN_LIKE_GROWTH_FACTOR_BINDING_PROTEINS_IGFBPS
REACTOME_GOLGI_CISTERNAE_PERICENTRIOLAR_STACK_REORGANIZATION				REACTOME_REGULATION_OF_MRNA_STABILITY_BY_PROTEINS_THAT_BIND_AU_RICH_ELEMENTS
REACTOME_GOLGI_TO_ER_RETROGRADE_TRANSPORT				REACTOME_REGULATION_OF_PTEN_STABILITY_AND_ACTIVITY
REACTOME_HATS_ACETYLATE_HISTONES				REACTOME_REGULATION_OF_PYRUVATE_DEHYDROGENASE_PDH_COMPLEX
REACTOME_HCMV_EARLY_EVENTS				REACTOME_REGULATION_OF_RAS_BY_GAPS
REACTOME_HCMV_INFECTION				REACTOME_REGULATION_OF_RUNX2_EXPRESSION_AND_ACTIVITY
REACTOME_HCMV_LATE_EVENTS				REACTOME_REGULATION_OF_RUNX3_EXPRESSION_AND_ACTIVITY
REACTOME_HDACS_DEACETYLATE_HISTONES				REACTOME_REGULATION_OF_TP53_ACTIVITY_THROUGH_PHOSPHORYLATION
REACTOME_HIV_LIFE_CYCLE				REACTOME_REMOVAL_OF_THE_FLAP_INTERMEDIATE_FROM_THE_C_STRAND
REACTOME_INCRETIN_SYNTHESIS_SECRETION_AND_INACTIVATION				REACTOME_RESOLUTION_OF_ABASIC_SITES_AP_SITES
REACTOME_INFLAMMASOMES				REACTOME_RESOLUTION_OF_AP_SITES_VIA_THE_MULTIPLE_NUCLEOTIDE_PATCH_REPLACEMENT_PATHWAY
REACTOME_INOSITOL_PHOSPHATE_METABOLISM				REACTOME_RESOLUTION_OF_D_LOOP_STRUCTURES
REACTOME_INTERFERON_SIGNALING				REACTOME_RESOLUTION_OF_D_LOOP_STRUCTURES_THROUGH_SYNTHESIS_DEPENDENT_STRAND_ANNEALING_SDSA
REACTOME_INTERLEUKIN_1_FAMILY_SIGNALING				REACTOME_RESOLUTION_OF_SISTER_CHROMATID_COHESION
REACTOME_INTERLEUKIN_20_FAMILY_SIGNALING				REACTOME_RHO_GTPASES_ACTIVATE_FORMINS
REACTOME_INTERLEUKIN_37_SIGNALING				REACTOME_RNA_POLYMERASE_I_PROMOTER_ESCAPE
REACTOME_INTRA_GOLGI_AND_RETROGRADE_GOLGI_TO_ER_TRAFFIC				REACTOME_RNA_POLYMERASE_I_TRANSCRIPTION
REACTOME_INTRA_GOLGI_TRAFFIC				REACTOME_RNA_POLYMERASE_I_TRANSCRIPTION_INITIATION
REACTOME_INTRACELLULAR_SIGNALING_BY_SECOND_MESSENGERS				REACTOME_RNA_POLYMERASE_I_TRANSCRIPTION_TERMINATION
REACTOME_INTRAFLAGELLAR_TRANSPORT				REACTOME_RNA_POLYMERASE_II_TRANSCRIPTION_TERMINATION
REACTOME_INTRINSIC_PATHWAY_FOR_APOPTOSIS				REACTOME_RNA_POLYMERASE_III_CHAIN_ELONGATION
REACTOME_IRE1ALPHA_ACTIVATES_CHAPERONES				REACTOME_RNA_POLYMERASE_III_TRANSCRIPTION
REACTOME_LATE_ENDOSOMAL_MICROAUTOPHAGY				REACTOME_RNA_POLYMERASE_III_TRANSCRIPTION_INITIATION_FROM_TYPE_1_PROMOTER
REACTOME_LDL_CLEARANCE				REACTOME_RNA_POLYMERASE_III_TRANSCRIPTION_INITIATION_FROM_TYPE_3_PROMOTER
REACTOME_LOSS_OF_FUNCTION_OF_MECP2_IN_RETT_SYNDROME				REACTOME_RNA_POLYMERASE_III_TRANSCRIPTION_TERMINATION
REACTOME_LYSOSOME_VESICLE_BIOGENESIS				REACTOME_ROS_AND_RNS_PRODUCTION_IN_PHAGOCYTES
REACTOME_MAP2K_AND_MAPK_ACTIVATION				REACTOME_RRNA_MODIFICATION_IN_THE_NUCLEUS_AND_CYTOSOL
REACTOME_MASTL_FACILITATES_MITOTIC_PROGRESSION				REACTOME_RUNX1_REGULATES_TRANSCRIPTION_OF_GENES_INVOLVED_IN_DIFFERENTIATION_OF_HSCS
REACTOME_MEIOTIC_SYNAPSIS				REACTOME_S_PHASE
REACTOME_MET_RECEPTOR_RECYCLING				REACTOME_SCF_SKP2_MEDIATED_DEGRADATION_OF_P27_P21
REACTOME_METABOLISM_OF_NITRIC_OXIDE_ENOS_ACTIVATION_AND_REGULATION				REACTOME_SEPARATION_OF_SISTER_CHROMATIDS
REACTOME_MHC_CLASS_II_ANTIGEN_PRESENTATION				REACTOME_SIGNALING_BY_FGFR2_IIIA_TM
REACTOME_MISCELLANEOUS_TRANSPORT_AND_BINDING_EVENTS				REACTOME_SIGNALING_BY_FGFR2_IN_DISEASE
REACTOME_MITOCHONDRIAL_BIOGENESIS				REACTOME_SIGNALING_BY_HEDGEHOG
REACTOME_MITOTIC_PROPHASE				REACTOME_SIGNALING_BY_NOTCH4
REACTOME_MTOR_SIGNALLING				REACTOME_SIGNALING_BY_THE_B_CELL_RECEPTOR_BCR
REACTOME_N_GLYCAN_TRIMMING_IN_THE_ER_AND_CALNEXIN_CALRETICULIN_CYCLE				REACTOME_SLBP_DEPENDENT_PROCESSING_OF_REPLICATION_DEPENDENT_HISTONE_PRE_MRNAS
REACTOME_NEUTROPHIL_DEGRANULATION				REACTOME_SLC_TRANSPORTER_DISORDERS
REACTOME_NF_KB_ACTIVATION_THROUGH_FADD_RIP_1_PATHWAY_MEDIATED_BY_CASPASE_8_AND_10				REACTOME_SNRNP_ASSEMBLY
REACTOME_NICOTINATE_METABOLISM				REACTOME_STABILIZATION_OF_P53
REACTOME_NOTCH4_ACTIVATION_AND_TRANSMISSION_OF_SIGNAL_TO_THE_NUCLEUS				REACTOME_STING_MEDIATED_INDUCTION_OF_HOST_IMMUNE_RESPONSES
REACTOME_NUCLEAR_ENVELOPE_NE_REASSEMBLY				REACTOME_SUMOYLATION_OF_CHROMATIN_ORGANIZATION_PROTEINS
REACTOME_ONCOGENIC_MAPK_SIGNALING				REACTOME_SUMOYLATION_OF_DNA_REPLICATION_PROTEINS
REACTOME_ORGANELLE_BIOGENESIS_AND_MAINTENANCE				REACTOME_SUMOYLATION_OF_RNA_BINDING_PROTEINS
REACTOME_OTHER_INTERLEUKIN_SIGNALING				REACTOME_SUMOYLATION_OF_SUMOYLATION_PROTEINS
REACTOME_PHOSPHOLIPID_METABOLISM				REACTOME_SUMOYLATION_OF_UBIQUITINYLATION_PROTEINS
REACTOME_PLASMA_LIPOPROTEIN_ASSEMBLY_REMODELING_AND_CLEARANCE				REACTOME_SWITCHING_OF_ORIGINS_TO_A_POST_REPLICATIVE_STATE
REACTOME_PLASMA_LIPOPROTEIN_CLEARANCE				REACTOME_SYNTHESIS_OF_GLYCOSYLPHOSPHATIDYLINOSITOL_GPI
REACTOME_PLATELET_ACTIVATION_SIGNALING_AND_AGGREGATION				REACTOME_SYNTHESIS_OF_PROSTAGLANDINS_PG_AND_THROMBOXANES_TX
REACTOME_PLATELET_HOMEOSTASIS				REACTOME_SYNTHESIS_OF_SUBSTRATES_IN_N_GLYCAN_BIOSYTHESIS
REACTOME_POST_TRANSLATIONAL_MODIFICATION_SYNTHESIS_OF_GPI_ANCHORED_PROTEINS				REACTOME_SYNTHESIS_OF_VERY_LONG_CHAIN_FATTY_ACYL_COAS
REACTOME_PRE_NOTCH_PROCESSING_IN_GOLGI				REACTOME_SYNTHESIS_SECRETION_AND_INACTIVATION_OF_GLUCOSE_DEPENDENT_INSULINOTROPIC_POLYPEPTIDE_GIP
REACTOME_PRESYNAPTIC_FUNCTION_OF_KAINATE_RECEPTORS				REACTOME_TCR_SIGNALING
REACTOME_PROGRAMMED_CELL_DEATH				REACTOME_TELOMERE_C_STRAND_LAGGING_STRAND_SYNTHESIS
REACTOME_PROLONGED_ERK_ACTIVATION_EVENTS				REACTOME_TELOMERE_EXTENSION_BY_TELOMERASE
REACTOME_PROSTACYCLIN_SIGNALLING_THROUGH_PROSTACYCLIN_RECEPTOR				REACTOME_TELOMERE_MAINTENANCE
REACTOME_PROTEIN_UBIQUITINATION				REACTOME_TETRAHYDROBIOPTERIN_BH4_SYNTHESIS_RECYCLING_SALVAGE_AND_REGULATION
REACTOME_RAB_GEFS_EXCHANGE_GTP_FOR_GDP_ON_RABS				REACTOME_THE_ACTIVATION_OF_ARYLSULFATASES
REACTOME_RAB_GERANYLGERANYLATION				REACTOME_THE_CITRIC_ACID_TCA_CYCLE_AND_RESPIRATORY_ELECTRON_TRANSPORT
REACTOME_RAB_REGULATION_OF_TRAFFICKING				REACTOME_THE_ROLE_OF_GTSE1_IN_G2_M_PROGRESSION_AFTER_G2_CHECKPOINT
REACTOME_RAF_ACTIVATION				REACTOME_TNFR2_NON_CANONICAL_NF_KB_PATHWAY
REACTOME_RECEPTOR_MEDIATED_MITOPHAGY				REACTOME_TP53_REGULATES_METABOLIC_GENES
REACTOME_RECOGNITION_AND_ASSOCIATION_OF_DNA_GLYCOSYLASE_WITH_SITE_CONTAINING_AN_AFFECTED_PURINE				REACTOME_TP53_REGULATES_TRANSCRIPTION_OF_CASPASE_ACTIVATORS_AND_CASPASES
REACTOME_RECRUITMENT_OF_MITOTIC_CENTROSOME_PROTEINS_AND_COMPLEXES				REACTOME_TP53_REGULATES_TRANSCRIPTION_OF_DNA_REPAIR_GENES
REACTOME_RECRUITMENT_OF_NUMA_TO_MITOTIC_CENTROSOMES				REACTOME_TP53_REGULATES_TRANSCRIPTION_OF_SEVERAL_ADDITIONAL_CELL_DEATH_GENES_WHOSE_SPECIFIC_ROLES_IN_P53_DEPENDENT_APOPTOSIS_REMAIN_UNCERTAIN
REACTOME_RECYCLING_PATHWAY_OF_L1				REACTOME_TRANSCRIPTION_COUPLED_NUCLEOTIDE_EXCISION_REPAIR_TC_NER
REACTOME_REDUCTION_OF_CYTOSOLIC_CA_LEVELS				REACTOME_TRANSCRIPTION_OF_E2F_TARGETS_UNDER_NEGATIVE_CONTROL_BY_DREAM_COMPLEX
REACTOME_REGULATION_OF_IFNA_SIGNALING				REACTOME_TRANSCRIPTION_OF_E2F_TARGETS_UNDER_NEGATIVE_CONTROL_BY_P107_RBL1_AND_P130_RBL2_IN_COMPLEX_WITH_HDAC1
REACTOME_REGULATION_OF_LIPID_METABOLISM_BY_PPARALPHA				REACTOME_TRANSCRIPTIONAL_REGULATION_BY_E2F6
REACTOME_REGULATION_OF_PLK1_ACTIVITY_AT_G2_M_TRANSITION				REACTOME_TRANSCRIPTIONAL_REGULATION_BY_RUNX2
REACTOME_REGULATION_OF_PTEN_GENE_TRANSCRIPTION				REACTOME_TRANSCRIPTIONAL_REGULATION_BY_RUNX3
REACTOME_REGULATION_OF_TP53_ACTIVITY_THROUGH_ACETYLATION				REACTOME_TRANSCRIPTIONAL_REGULATION_BY_SMALL_RNAS
REACTOME_REGULATION_OF_TP53_ACTIVITY				REACTOME_TRANSCRIPTIONAL_REGULATION_BY_THE_AP_2_TFAP2_FAMILY_OF_TRANSCRIPTION_FACTORS
REACTOME_REPRESSION_OF_WNT_TARGET_GENES				REACTOME_TRANSFERRIN_ENDOCYTOSIS_AND_RECYCLING
REACTOME_REPRODUCTION				REACTOME_TRANSLESION_SYNTHESIS_BY_Y_FAMILY_DNA_POLYMERASES_BYPASSES_LESIONS_ON_DNA_TEMPLATE
REACTOME_RESPONSE_OF_MTB_TO_PHAGOCYTOSIS				REACTOME_TRANSPORT_OF_MATURE_MRNAS_DERIVED_FROM_INTRONLESS_TRANSCRIPTS
REACTOME_RESPONSE_TO_ELEVATED_PLATELET_CYTOSOLIC_CA2				REACTOME_TRANSPORT_OF_THE_SLBP_DEPENDANT_MATURE_MRNA
REACTOME_RETROGRADE_NEUROTROPHIN_SIGNALLING				REACTOME_TRIGLYCERIDE_CATABOLISM
REACTOME_RETROGRADE_TRANSPORT_AT_THE_TRANS_GOLGI_NETWORK				REACTOME_TRISTETRAPROLIN_TTP_ZFP36_BINDS_AND_DESTABILIZES_MRNA
REACTOME_RHO_GTPASE_EFFECTORS				REACTOME_TRNA_AMINOACYLATION
REACTOME_RHO_GTPASES_ACTIVATE_IQGAPS				REACTOME_TRNA_MODIFICATION_IN_THE_NUCLEUS_AND_CYTOSOL
REACTOME_RHO_GTPASES_ACTIVATE_NADPH_OXIDASES				REACTOME_TRNA_PROCESSING
REACTOME_RHO_GTPASES_ACTIVATE_WASPS_AND_WAVES				REACTOME_TRNA_PROCESSING_IN_THE_NUCLEUS
REACTOME_RNA_POLYMERASE_II_TRANSCRIBES_SNRNA_GENES				REACTOME_UCH_PROTEINASES
REACTOME_RUNX1_REGULATES_GENES_INVOLVED_IN_MEGAKARYOCYTE_DIFFERENTIATION_AND_PLATELET_FUNCTION				REACTOME_VIRAL_MESSENGER_RNA_SYNTHESIS
REACTOME_SEALING_OF_THE_NUCLEAR_ENVELOPE_NE_BY_ESCRT_III				REACTOME_VITAMIN_B5_PANTOTHENATE_METABOLISM
REACTOME_SELECTIVE_AUTOPHAGY				REACTOME_ZINC_TRANSPORTERS
REACTOME_SEMA4D_INDUCED_CELL_MIGRATION_AND_GROWTH_CONE_COLLAPSE				REN_BOUND_BY_E2F
REACTOME_SIALIC_ACID_METABOLISM				ƒ
REACTOME_SIGNAL_AMPLIFICATION				RHODES_CANCER_META_SIGNATURE
REACTOME_SIGNALING_BY_ERYTHROPOIETIN				RHODES_UNDIFFERENTIATED_CANCER
REACTOME_SIGNALING_BY_FGFR_IN_DISEASE				RICKMAN_TUMOR_DIFFERENTIATED_MODERATELY_VS_POORLY_DN
REACTOME_SIGNALING_BY_FGFR				RIZ_ERYTHROID_DIFFERENTIATION
REACTOME_SIGNALING_BY_FGFR2				RIZKI_TUMOR_INVASIVENESS_2D_UP
REACTOME_SIGNALING_BY_HIPPO				RODRIGUES_THYROID_CARCINOMA_UP
REACTOME_SIGNALING_BY_INTERLEUKINS				RODWELL_AGING_KIDNEY_NO_BLOOD_DN
REACTOME_SIGNALING_BY_MODERATE_KINASE_ACTIVITY_BRAF_MUTANTS				ROSS_AML_OF_FAB_M7_TYPE
REACTOME_SIGNALING_BY_NOTCH				ROSS_AML_WITH_MLL_FUSIONS
REACTOME_SIGNALING_BY_NOTCH1_PEST_DOMAIN_MUTANTS_IN_CANCER				RUAN_RESPONSE_TO_TNF_DN
REACTOME_SIGNALING_BY_RHO_GTPASES				RUAN_RESPONSE_TO_TROGLITAZONE_UP
REACTOME_SIGNALING_BY_WNT				RUIZ_TNC_TARGETS_DN
REACTOME_SMAD2_SMAD3_SMAD4_HETEROTRIMER_REGULATES_TRANSCRIPTION				SA_G1_AND_S_PHASES
REACTOME_SMOOTH_MUSCLE_CONTRACTION				SA_REG_CASCADE_OF_CYCLIN_EXPR
REACTOME_SPHINGOLIPID_DE_NOVO_BIOSYNTHESIS				SAKAI_TUMOR_INFILTRATING_MONOCYTES_DN
REACTOME_SPHINGOLIPID_METABOLISM				SANA_RESPONSE_TO_IFNG_DN
REACTOME_SUMOYLATION_OF_DNA_METHYLATION_PROTEINS				SANSOM_APC_TARGETS_REQUIRE_MYC
REACTOME_SUMOYLATION_OF_TRANSCRIPTION_COFACTORS				SANSOM_APC_TARGETS_UP
REACTOME_SUMOYLATION_OF_TRANSCRIPTION_FACTORS				SASAKI_ADULT_T_CELL_LEUKEMIA
REACTOME_SUMOYLATION				SCHLOSSER_MYC_AND_SERUM_RESPONSE_SYNERGY
REACTOME_SYNTHESIS_OF_IP2_IP_AND_INS_IN_THE_CYTOSOL				SCHLOSSER_MYC_TARGETS_AND_SERUM_RESPONSE_DN
REACTOME_SYNTHESIS_OF_IP3_AND_IP4_IN_THE_CYTOSOL				SCHLOSSER_MYC_TARGETS_AND_SERUM_RESPONSE_UP
REACTOME_SYNTHESIS_OF_PC				SCHLOSSER_MYC_TARGETS_REPRESSED_BY_SERUM
REACTOME_SYNTHESIS_OF_PE				SCHLOSSER_SERUM_RESPONSE_AUGMENTED_BY_MYC
REACTOME_SYNTHESIS_OF_PIPS_AT_THE_EARLY_ENDOSOME_MEMBRANE				SCHMIDT_POR_TARGETS_IN_LIMB_BUD_UP
REACTOME_SYNTHESIS_OF_PIPS_AT_THE_LATE_ENDOSOME_MEMBRANE				SCHUHMACHER_MYC_TARGETS_UP
REACTOME_SYNTHESIS_SECRETION_AND_INACTIVATION_OF_GLUCAGON_LIKE_PEPTIDE_1_GLP_1				SCHWAB_TARGETS_OF_BMYB_POLYMORPHIC_VARIANTS_UP
REACTOME_TCF_DEPENDENT_SIGNALING_IN_RESPONSE_TO_WNT				SCIAN_INVERSED_TARGETS_OF_TP53_AND_TP73_UP
REACTOME_THE_NLRP3_INFLAMMASOME				SCIBETTA_KDM5B_TARGETS_DN
REACTOME_THE_PHOTOTRANSDUCTION_CASCADE				SEMENZA_HIF1_TARGETS
REACTOME_THROMBIN_SIGNALLING_THROUGH_PROTEINASE_ACTIVATED_RECEPTORS_PARS				SENGUPTA_NASOPHARYNGEAL_CARCINOMA_UP
REACTOME_THROMBOXANE_SIGNALLING_THROUGH_TP_RECEPTOR				SERVITJA_LIVER_HNF1A_TARGETS_UP
REACTOME_TP53_REGULATES_TRANSCRIPTION_OF_CELL_CYCLE_GENES				SHEDDEN_LUNG_CANCER_POOR_SURVIVAL_A6
REACTOME_TP53_REGULATES_TRANSCRIPTION_OF_CELL_DEATH_GENES				SHEPARD_BMYB_MORPHOLINO_DN
REACTOME_TP53_REGULATES_TRANSCRIPTION_OF_DEATH_RECEPTORS_AND_LIGANDS				SHEPARD_BMYB_TARGETS
REACTOME_TP53_REGULATES_TRANSCRIPTION_OF_GENES_INVOLVED_IN_CYTOCHROME_C_RELEASE				SHEPARD_CRUSH_AND_BURN_MUTANT_DN
REACTOME_TP53_REGULATES_TRANSCRIPTION_OF_GENES_INVOLVED_IN_G1_CELL_CYCLE_ARREST				SHEPARD_CRUSH_AND_BURN_MUTANT_UP
REACTOME_TRAF3_DEPENDENT_IRF_ACTIVATION_PATHWAY				SHETH_LIVER_CANCER_VS_TXNIP_LOSS_PAM4
REACTOME_TRAF6_MEDIATED_IRF7_ACTIVATION				SHIPP_DLBCL_CURED_VS_FATAL_DN
REACTOME_TRANS_GOLGI_NETWORK_VESICLE_BUDDING				SHIPP_DLBCL_VS_FOLLICULAR_LYMPHOMA_UP
REACTOME_TRANSCRIPTION_OF_THE_HIV_GENOME				SILIGAN_TARGETS_OF_EWS_FLI1_FUSION_DN
REACTOME_TRANSCRIPTIONAL_ACTIVATION_OF_MITOCHONDRIAL_BIOGENESIS				SINGH_NFE2L2_TARGETS
REACTOME_TRANSCRIPTIONAL_REGULATION_BY_RUNX1				SLEBOS_HEAD_AND_NECK_CANCER_WITH_HPV_UP
REACTOME_TRANSCRIPTIONAL_REGULATION_BY_TP53				SMID_BREAST_CANCER_ERBB2_UP
REACTOME_TRANSCRIPTIONAL_REGULATION_BY_VENTX				SMITH_TERT_TARGETS_DN
REACTOME_TRANSCRIPTIONAL_REGULATION_OF_GRANULOPOIESIS				SONG_TARGETS_OF_IE86_CMV_PROTEIN
REACTOME_TRANSLOCATION_OF_SLC2A4_GLUT4_TO_THE_PLASMA_MEMBRANE				SPIELMAN_LYMPHOBLAST_EUROPEAN_VS_ASIAN_2FC_UP
REACTOME_TRANSPORT_TO_THE_GOLGI_AND_SUBSEQUENT_MODIFICATION				SPIELMAN_LYMPHOBLAST_EUROPEAN_VS_ASIAN_UP
REACTOME_TRIGLYCERIDE_METABOLISM				STAMBOLSKY_BOUND_BY_MUTATED_TP53
REACTOME_UB_SPECIFIC_PROCESSING_PROTEASES				STARK_PREFRONTAL_CORTEX_22Q11_DELETION_DN
REACTOME_UNFOLDED_PROTEIN_RESPONSE_UPR				STEARMAN_TUMOR_FIELD_EFFECT_UP
REACTOME_UPTAKE_AND_FUNCTION_OF_ANTHRAX_TOXINS				STEIN_ESR1_TARGETS
REACTOME_VASOPRESSIN_REGULATES_RENAL_WATER_HOMEOSTASIS_VIA_AQUAPORINS				STEIN_ESRRA_TARGETS_RESPONSIVE_TO_ESTROGEN_UP
REACTOME_VLDLR_INTERNALISATION_AND_DEGRADATION				STEIN_ESRRA_TARGETS_UP
REACTOME_VXPX_CARGO_TARGETING_TO_CILIUM				SU_PANCREAS
REACTOME_WNT5A_DEPENDENT_INTERNALIZATION_OF_FZD2_FZD5_AND_ROR2				SU_TESTIS
REACTOME_WNT5A_DEPENDENT_INTERNALIZATION_OF_FZD4				SUNG_METASTASIS_STROMA_DN
REN_ALVEOLAR_RHABDOMYOSARCOMA_DN				SUZUKI_CTCFL_TARGETS_UP
RICKMAN_METASTASIS_DN				SYED_ESTRADIOL_RESPONSE
RICKMAN_METASTASIS_UP				TARTE_PLASMA_CELL_VS_PLASMABLAST_DN
RICKMAN_TUMOR_DIFFERENTIATED_MODERATELY_VS_POORLY_UP				TAVOR_CEBPA_TARGETS_DN
RICKMAN_TUMOR_DIFFERENTIATED_WELL_VS_POORLY_DN				TERAMOTO_OPN_TARGETS_CLUSTER_1
RICKMAN_TUMOR_DIFFERENTIATED_WELL_VS_POORLY_UP				TERAMOTO_OPN_TARGETS_CLUSTER_6
RIZ_ERYTHROID_DIFFERENTIATION_CCNE1				TERAO_AOX4_TARGETS_SKIN_UP
RIZKI_TUMOR_INVASIVENESS_2D_DN				THILLAINADESAN_ZNF217_TARGETS_UP
RIZKI_TUMOR_INVASIVENESS_3D_DN				TIMOFEEVA_GROWTH_STRESS_VIA_STAT1_DN
RIZKI_TUMOR_INVASIVENESS_3D_UP				TOMLINS_PROSTATE_CANCER_UP
RODRIGUES_NTN1_TARGETS_UP				TONG_INTERACT_WITH_PTTG1
RODWELL_AGING_KIDNEY_DN				TONKS_TARGETS_OF_RUNX1_RUNX1T1_FUSION_MONOCYTE_UP
ROESSLER_LIVER_CANCER_METASTASIS_UP				TOOKER_GEMCITABINE_RESISTANCE_UP
ROSS_AML_WITH_CBFB_MYH11_FUSION				TOYOTA_TARGETS_OF_MIR34B_AND_MIR34C
ROSS_LEUKEMIA_WITH_MLL_FUSIONS				TSENG_IRS1_TARGETS_UP
ROVERSI_GLIOMA_COPY_NUMBER_DN				UDAYAKUMAR_MED1_TARGETS_UP
ROYLANCE_BREAST_CANCER_16Q_COPY_NUMBER_DN				VANTVEER_BREAST_CANCER_METASTASIS_DN
ROYLANCE_BREAST_CANCER_16Q_COPY_NUMBER_UP				VECCHI_GASTRIC_CANCER_EARLY_UP
RUTELLA_RESPONSE_TO_CSF2RB_AND_IL4_UP				VERNELL_RETINOBLASTOMA_PATHWAY_UP
RUTELLA_RESPONSE_TO_HGF_UP				VILIMAS_NOTCH1_TARGETS_DN
RUTELLA_RESPONSE_TO_HGF_VS_CSF2RB_AND_IL4_UP				VILLANUEVA_LIVER_CANCER_KRT19_UP
SA_MMP_CYTOKINE_CONNECTION				WAESCH_ANAPHASE_PROMOTING_COMPLEX
SA_PROGRAMMED_CELL_DEATH				WAKASUGI_HAVE_ZNF143_BINDING_SITES
SAKAI_CHRONIC_HEPATITIS_VS_LIVER_CANCER_UP				WALLACE_JAK2_TARGETS_UP
SANSOM_APC_MYC_TARGETS				WALLACE_PROSTATE_CANCER_RACE_DN
SANSOM_APC_TARGETS				WALLACE_PROSTATE_CANCER_UP
SANSOM_WNT_PATHWAY_REQUIRE_MYC				WAMUNYOKOLI_OVARIAN_CANCER_LMP_UP
SARTIPY_NORMAL_AT_INSULIN_RESISTANCE_UP				WANG_CISPLATIN_RESPONSE_AND_XPC_UP
SASAKI_TARGETS_OF_TP73_AND_TP63				WANG_CLASSIC_ADIPOGENIC_TARGETS_OF_PPARG
SASSON_RESPONSE_TO_FORSKOLIN_DN				WANG_IMMORTALIZED_BY_HOXA9_AND_MEIS1_UP
SASSON_RESPONSE_TO_FORSKOLIN_UP				WANG_RECURRENT_LIVER_CANCER_UP
SASSON_RESPONSE_TO_GONADOTROPHINS_UP				WANG_RESPONSE_TO_GSK3_INHIBITOR_SB216763_DN
SCHAEFFER_PROSTATE_DEVELOPMENT_6HR_DN				WANG_SMARCE1_TARGETS_DN
SCHAEFFER_PROSTATE_DEVELOPMENT_6HR_UP				WANG_TARGETS_OF_MLL_CBP_FUSION_DN
SCHAEFFER_PROSTATE_DEVELOPMENT_AND_CANCER_BOX1_UP				WANG_TUMOR_INVASIVENESS_UP
SCHLINGEMANN_SKIN_CARCINOGENESIS_TPA_UP				WATANABE_RECTAL_CANCER_RADIOTHERAPY_RESPONSIVE_UP
SEIDEN_MET_SIGNALING				WEIGEL_OXIDATIVE_STRESS_BY_TBH_AND_H2O2
SEIDEN_ONCOGENESIS_BY_MET				WELCSH_BRCA1_TARGETS_DN
SEITZ_NEOPLASTIC_TRANSFORMATION_BY_8P_DELETION_DN				WENG_POR_TARGETS_GLOBAL_UP
SENESE_HDAC3_TARGETS_DN				WENG_POR_TARGETS_LIVER_DN
SESTO_RESPONSE_TO_UV_C0				WEST_ADRENOCORTICAL_CARCINOMA_VS_ADENOMA_UP
SESTO_RESPONSE_TO_UV_C1				WEST_ADRENOCORTICAL_TUMOR_MARKERS_UP
SESTO_RESPONSE_TO_UV_C4				WEST_ADRENOCORTICAL_TUMOR_UP
SESTO_RESPONSE_TO_UV_C8				WHITE_NEUROBLASTOMA_WITH_1P36.3_DELETION
SETLUR_PROSTATE_CANCER_TMPRSS2_ERG_FUSION_DN				WHITFIELD_CELL_CYCLE_G1_S
SETLUR_PROSTATE_CANCER_TMPRSS2_ERG_FUSION_UP				WIKMAN_ASBESTOS_LUNG_CANCER_UP
SHAFFER_IRF4_TARGETS_IN_ACTIVATED_B_LYMPHOCYTE				WILCOX_RESPONSE_TO_PROGESTERONE_UP
SHAFFER_IRF4_TARGETS_IN_ACTIVATED_DENDRITIC_CELL				WILLIAMS_ESR2_TARGETS_DN
SHAFFER_IRF4_TARGETS_IN_MYELOMA_VS_MATURE_B_LYMPHOCYTE				WINNEPENNINCKX_MELANOMA_METASTASIS_UP
SHEN_SMARCA2_TARGETS_UP				WINTER_HYPOXIA_UP
SHEPARD_BMYB_MORPHOLINO_UP				WONG_EMBRYONIC_STEM_CELL_CORE
SHETH_LIVER_CANCER_VS_TXNIP_LOSS_PAM1				WONG_MITOCHONDRIA_GENE_MODULE
SHETH_LIVER_CANCER_VS_TXNIP_LOSS_PAM2				WONG_PROTEASOME_GENE_MODULE
SHETH_LIVER_CANCER_VS_TXNIP_LOSS_PAM6				WOO_LIVER_CANCER_RECURRENCE_DN
SIG_CHEMOTAXIS				WU_APOPTOSIS_BY_CDKN1A_NOT_VIA_TP53
SIG_REGULATION_OF_THE_ACTIN_CYTOSKELETON_BY_RHO_GTPASES				WU_HBX_TARGETS_2_UP
SILIGAN_TARGETS_OF_EWS_FLI1_FUSION_UP				WU_HBX_TARGETS_3_UP
SMID_BREAST_CANCER_RELAPSE_IN_BONE_DN				XU_CREBBP_TARGETS_UP
SMIRNOV_RESPONSE_TO_IR_2HR_DN				XU_GH1_AUTOCRINE_TARGETS_UP
SMIRNOV_RESPONSE_TO_IR_6HR_DN				XU_RESPONSE_TO_TRETINOIN_AND_NSC682994_DN
SMITH_LIVER_CANCER				YAGI_AML_RELAPSE_PROGNOSIS
SMITH_TERT_TARGETS_UP				YAMAZAKI_TCEB3_TARGETS_DN
SPIRA_SMOKERS_LUNG_CANCER_DN				YANG_BCL3_TARGETS_UP
STEARMAN_LUNG_CANCER_EARLY_VS_LATE_DN				YAO_TEMPORAL_RESPONSE_TO_PROGESTERONE_CLUSTER_10
STEARMAN_LUNG_CANCER_EARLY_VS_LATE_UP				YAO_TEMPORAL_RESPONSE_TO_PROGESTERONE_CLUSTER_11
STEGMEIER_PREMITOTIC_CELL_CYCLE_REGULATORS				YAO_TEMPORAL_RESPONSE_TO_PROGESTERONE_CLUSTER_12
STEIN_ESRRA_TARGETS_DN				YAO_TEMPORAL_RESPONSE_TO_PROGESTERONE_CLUSTER_13
STEIN_ESRRA_TARGETS				YAO_TEMPORAL_RESPONSE_TO_PROGESTERONE_CLUSTER_14
STONER_ESOPHAGEAL_CARCINOGENESIS_UP				YAO_TEMPORAL_RESPONSE_TO_PROGESTERONE_CLUSTER_15
SUNG_METASTASIS_STROMA_UP				YAO_TEMPORAL_RESPONSE_TO_PROGESTERONE_CLUSTER_17
SWEET_KRAS_TARGETS_DN				YEGNASUBRAMANIAN_PROSTATE_CANCER
SWEET_LUNG_CANCER_KRAS_UP				YIH_RESPONSE_TO_ARSENITE_C3
TAKAO_RESPONSE_TO_UVB_RADIATION_DN				YOKOE_CANCER_TESTIS_ANTIGENS
TARTE_PLASMA_CELL_VS_B_LYMPHOCYTE_UP				YORDY_RECIPROCAL_REGULATION_BY_ETS1_AND_SP100_UP
TAYLOR_METHYLATED_IN_ACUTE_LYMPHOBLASTIC_LEUKEMIA				YU_BAP1_TARGETS
TCGA_GLIOBLASTOMA_COPY_NUMBER_DN				ZAMORA_NOS2_TARGETS_UP
TCGA_GLIOBLASTOMA_COPY_NUMBER_UP				ZHAN_LATE_DIFFERENTIATION_GENES_UP
TERAMOTO_OPN_TARGETS_CLUSTER_7				ZHAN_MULTIPLE_MYELOMA_CD2_DN
TERAO_AOX4_TARGETS_HG_UP				ZHAN_MULTIPLE_MYELOMA_HP_DN
THEILGAARD_NEUTROPHIL_AT_SKIN_WOUND_DN				ZHAN_MULTIPLE_MYELOMA_SUBGROUPS
THUM_SYSTOLIC_HEART_FAILURE_UP				ZHAN_V1_LATE_DIFFERENTIATION_GENES_DN
TIEN_INTESTINE_PROBIOTICS_2HR_DN				ZHAN_V2_LATE_DIFFERENTIATION_GENES
TIEN_INTESTINE_PROBIOTICS_6HR_DN				ZHAN_VARIABLE_EARLY_DIFFERENTIATION_GENES_DN
TONKS_TARGETS_OF_RUNX1_RUNX1T1_FUSION_GRANULOCYTE_UP				ZHANG_BREAST_CANCER_PROGENITORS_UP
TOOKER_GEMCITABINE_RESISTANCE_DN				ZHANG_GATA6_TARGETS_UP
TORCHIA_TARGETS_OF_EWSR1_FLI1_FUSION_DN				ZHANG_PROLIFERATING_VS_QUIESCENT
TORCHIA_TARGETS_OF_EWSR1_FLI1_FUSION_TOP20_DN				ZHENG_GLIOBLASTOMA_PLASTICITY_UP
TURASHVILI_BREAST_DUCTAL_CARCINOMA_VS_DUCTAL_NORMAL_UP				ZHENG_IL22_SIGNALING_DN
TURASHVILI_BREAST_DUCTAL_CARCINOMA_VS_LOBULAR_NORMAL_UP				ZHONG_RESPONSE_TO_AZACITIDINE_AND_TSA_DN
UEDA_CENTRAL_CLOCK				ZHONG_SECRETOME_OF_LUNG_CANCER_AND_ENDOTHELIUM
UEDA_PERIFERAL_CLOCK				ZHONG_SECRETOME_OF_LUNG_CANCER_AND_FIBROBLAST
UROSEVIC_RESPONSE_TO_IMIQUIMOD				ZHONG_SECRETOME_OF_LUNG_CANCER_AND_MACROPHAGE
VALK_AML_CLUSTER_11				ZHOU_TNF_SIGNALING_30MIN
VALK_AML_CLUSTER_15				ZHOU_TNF_SIGNALING_4HR
VALK_AML_CLUSTER_2
VALK_AML_CLUSTER_5
VANASSE_BCL2_TARGETS_DN
VANHARANTA_UTERINE_FIBROID_WITH_7Q_DELETION_UP
VANOEVELEN_MYOGENESIS_SIN3A_TARGETS
VANTVEER_BREAST_CANCER_BRCA1_UP
VANTVEER_BREAST_CANCER_ESR1_DN
VANTVEER_BREAST_CANCER_POOR_PROGNOSIS
VERHAAK_GLIOBLASTOMA_NEURAL
VERRECCHIA_RESPONSE_TO_TGFB1_C5
VETTER_TARGETS_OF_PRKCA_AND_ETS1_DN
VISALA_AGING_LYMPHOCYTE_DN
WAKABAYASHI_ADIPOGENESIS_PPARG_RXRA_BOUND_36HR
WAKABAYASHI_ADIPOGENESIS_PPARG_RXRA_BOUND_WITH_H4K20ME1_MARK
WAMUNYOKOLI_OVARIAN_CANCER_GRADES_1_2_UP
WANG_BARRETTS_ESOPHAGUS_DN
WANG_CLIM2_TARGETS_DN
WANG_CLIM2_TARGETS_UP
WANG_ESOPHAGUS_CANCER_VS_NORMAL_DN
WANG_LMO4_TARGETS_DN
WANG_LMO4_TARGETS_UP
WANG_METASTASIS_OF_BREAST_CANCER
WANG_PROSTATE_CANCER_ANDROGEN_INDEPENDENT
WANG_RESPONSE_TO_ANDROGEN_UP
WANG_RESPONSE_TO_FORSKOLIN_UP
WANG_TARGETS_OF_MLL_CBP_FUSION_UP
WANG_TUMOR_INVASIVENESS_DN
WARTERS_IR_RESPONSE_5GY
WARTERS_RESPONSE_TO_IR_SKIN
WATANABE_RECTAL_CANCER_RADIOTHERAPY_RESPONSIVE_DN
WATANABE_ULCERATIVE_COLITIS_WITH_CANCER_DN
WEI_MIR34A_TARGETS
WELCH_GATA1_TARGETS
WELCSH_BRCA1_TARGETS_UP
WENG_POR_TARGETS_LIVER_UP
WESTON_VEGFA_TARGETS_3HR
WHITFIELD_CELL_CYCLE_G2_M
WHITFIELD_CELL_CYCLE_G2
WHITFIELD_CELL_CYCLE_M_G1
WIERENGA_STAT5A_TARGETS_DN
WINTER_HYPOXIA_METAGENE
WNT_SIGNALING
WOOD_EBV_EBNA1_TARGETS_UP
WU_HBX_TARGETS_3_DN
XU_AKT1_TARGETS_6HR
XU_CREBBP_TARGETS_DN
XU_GH1_AUTOCRINE_TARGETS_DN
XU_RESPONSE_TO_TRETINOIN_AND_NSC682994_UP
XU_RESPONSE_TO_TRETINOIN_DN
XU_RESPONSE_TO_TRETINOIN_UP
YAGI_AML_FAB_MARKERS
YAGI_AML_SURVIVAL
YAGI_AML_WITH_11Q23_REARRANGED
YAMANAKA_GLIOBLASTOMA_SURVIVAL_UP
YANG_BREAST_CANCER_ESR1_BULK_UP
YANG_BREAST_CANCER_ESR1_LASER_DN
YANG_BREAST_CANCER_ESR1_LASER_UP
YAO_TEMPORAL_RESPONSE_TO_PROGESTERONE_CLUSTER_7
YAO_TEMPORAL_RESPONSE_TO_PROGESTERONE_CLUSTER_8
YAO_TEMPORAL_RESPONSE_TO_PROGESTERONE_CLUSTER_9
YORDY_RECIPROCAL_REGULATION_BY_ETS1_AND_SP100_DN
YOSHIMURA_MAPK8_TARGETS_DN
YUAN_ZNF143_PARTNERS
ZAMORA_NOS2_TARGETS_DN
ZHAN_EARLY_DIFFERENTIATION_GENES_DN
ZHAN_MULTIPLE_MYELOMA_CD1_AND_CD2_DN
ZHAN_MULTIPLE_MYELOMA_CD1_AND_CD2_UP
ZHAN_MULTIPLE_MYELOMA_MS_DN
ZHAN_MULTIPLE_MYELOMA_UP
ZHAN_V1_LATE_DIFFERENTIATION_GENES_UP
ZHANG_BREAST_CANCER_PROGENITORS_DN
ZHANG_GATA6_TARGETS_DN
ZHANG_RESPONSE_TO_IKK_INHIBITOR_AND_TNF_DN
ZHENG_FOXP3_TARGETS_IN_T_LYMPHOCYTE_UP
ZHENG_RESPONSE_TO_ARSENITE_UP
ZHOU_INFLAMMATORY_RESPONSE_FIMA_DN
ZHOU_INFLAMMATORY_RESPONSE_LIVE_DN
ZHU_CMV_24_HR_DN
ZHU_CMV_24_HR_UP
ZHU_CMV_ALL_DN
ZHU_CMV_ALL_UP
ZWANG_EGF_PERSISTENTLY_DN
ZWANG_EGF_PERSISTENTLY_UP
