# Supplementary material for: Adaptation to ex vivo culture reduces human hematopoietic stem cell activity independently of the cell cycle
Source: Blood. 2024 May 31;144(7):729–41. doi: 10.1182/blood.2023021426 (PMC7616366; doi:10.1182/blood.2023021426)
Supplement: Supplemental Table 7 [file BLOOD_BLD-2023-021426-mmc6.xlsx]

## Sheet: Maximally_variable_genes_time
0h	6h	24h	72h
RNPEP	FOSL1	UQCRC1	ABCB1
CHPF2	SLC39A11	PSMG2	COX7B
DDX18	ARL2	SREK1IP1	RPSA
C17orf89	CYP1A1	ODC1	RPLP0
WDR5	CINP	TST	RANBP2
RP11-488C13.1	PLOD3	ACO1	ZC3H7B
MPHOSPH8	ENSA	RBM22	FTLP3
GCHFR	SMS	ZNF18	MEST
PRPF4	RBM18	DGKD	AC008753.3
COIL	CHAC2	PPP1R16B	PPIB
ZMPSTE24	ZFP91	PGLS	RP11-529H20.3
MEA1	RRP8	ZFHX3	PARK7
TTC33	USP53	WDYHV1	PRSS21
C4orf32	TM9SF2	PABPC3	MYL6P1
ZCCHC17	PPP3CA	RPP38	GOT1
REXO2	MRPS21	RPL13P12	CTD-2192J16.15
MRPL42	RLIM	UQCR11	SUSD1
WDR45B	PDLIM7	MIR4458HG	NOLC1
AC026271.5	ITPRIPL1	ATP5LP3	AKAP17A
ATP5A1P3	PABPC4	GPX1P1	CECR5
C1GALT1C1	GDI2	NDRG3	ACSM3
TPR	PIGV	TMOD3	GSTK1
RHEB	NFU1	TMEM2	ARAF
COX7A2L	SDHAF3	NADSYN1	FLT3
EIF3G	HDAC1	RCBTB1	ZNF134
CLEC14A	CBX3	TCEA1P2	HNRNPM
CFL1P2	TSC22D1	GRB10	MAGED2
ZWINT	EPPK1	SHMT2	HLA-DOA
ADHFE1	EPT1	AP3S1	PLEKHA3
SNRPF	TSPAN2	RPL26	RPLP2
MRPL51	TMEM230	GID8	RPL5P1
IPO7	ZFP36L1	POLE2	RPL30
ADAR	TMEM199	ZNF236	MMRN1
RPP40	LYL1	SMNDC1	FAM111A
YDJC	ETFB	RAD54L2	BTG1
MTHFD1P1	TRMT5	LTBP3	PAN2
ESF1	BTBD9	COX7A2	CD200
GPR180	IL4I1	RP11-613F7.1	ATG16L2
MRPL36	RNF167	ERICH1	PLEKHJ1
KMT2A	MGST3	ST13	SELPLG
AC012354.8	ICAM2	NAP1L4	SF3A3
ALKBH3	LAGE3	RPL24P8	SOCS2-AS1
SRP9P1	ENG	ZRANB2	TMEM200A
SEPT7P6	ZNF451	RPS23	RP1-181J22.1
RWDD4	SEC22A	EIF5B	MAF
MTRF1	RP11-16E23.4	TRIM38	LAT2
TMEM260	NRBF2	CENPE	KMT2E
DYRK4	MEI1	WIPI2	H2AFZP1
NDUFA5	HSP90AB1	UBA1	STX11
HEATR5B	WNK1	IFT52	PIP5K1A
RP11-438L7.3	STX4	COX7C	ISG20
HNRNPF	DCPS	KNOP1	EDC4
LINC00665	TMA16	C21orf58	RP11-390K5.1
CHCHD2	ANP32BP1	MAPK1IP1L	GBP3
C4orf27	ZNF670	FRG1	HSPE1
PDLIM1	ME1	CENPK	VAC14
FOS	EIF2B5	PAXIP1-AS1	GNB4
PRMT3	PELO	TCEB2	CDKN3
H1F0	INO80	URM1	HLA-DQA1
CHMP2B	GPALPP1	RAB6A	ENO2
STX18	TMEM14B	RPS6	PRDX1P1
UBA6	CTB-52I2.4	SP140L	RP11-570P14.1
RIOK1	TMEM209	ARPC5L	ISYNA1
MRPL24	ETHE1	ARMCX6	ETS2
GOLIM4	XBP1	BAD	TMEM246
TTC37	C12orf75	MEAF6	XIST
CLEC2B	DBF4	CERS4	PTMAP3
SPI1	ID3	P2RX1	DHCR24
MCUR1	CCDC167	HMGCR	CD52
HSPE1P2	RAB5A	BIN2	CCDC171
LRCH1	PFDN4	MRPL22	NUDC
UBE2G2	DNAJB11	H2AFX	PCNA
R3HDM1	NAA16	RP11-676M6.1	ERAP1
SUB1P1	SERPINB9	C6orf1	TAL1
SELK	EHBP1	GANC	RPS4Y1
NR2C2AP	TIAL1	RPL13P2	UQCR10
SF3A3P2	CST3	ANKRD17	MBD4
TIMM8BP2	OTUD4	HNRNPUL1	LIMD1
SPCS2P4	FCER1G	UNC13D	RPS3AP47
EEF1E1	IFI44	USP10	B2M
UBE2F	DDX5	FDX1	NME1
RP11-249L21.4	VCPIP1	RPS13	GANAB
AC104651.2	KIDINS220	UHRF1	FBXW5
RP4-592A1.2	CHMP2A	UBE2Z	GSN
LINC00152	JADE1	HSPA1A	TRIM22
PABPC1	RGS10	MLH1	KPNA2
HOXB2	GINS1	ARL5A	MIF
MRPS18A	PDZD11	UBE2K	ARFGAP1
NDUFS2	SMCO4	TRO	C10orf10
CCT5P2	SLC29A3	RP11-36C20.1	HSPA8P1
FDFT1	ZNF165	CIRBP	RPS17
UXT	LAS1L	WEE1	MFAP4
TRAPPC2B	MRPL2	SACM1L	PLK1
SETDB2	CASP8	SLC23A2	FEM1C
CDK13	LIN7C	RPS18	PIM2
EIF3IP1	C4orf46	RSPRY1	RPS24
COMMD3	EFNA1	ATXN10	FTH1
ARL6IP1P2	CHD9	HIGD2A	DMTF1
RP1-102E24.9	SLC39A9	AARS	STK40
EIF4HP1	WDR74	PRPS2	RANP1
SNX2	FBXL5	HTRA3	CD9
RP11-49C9.2	CTSC	B4GALT4	SORL1
PIGBOS1	TECR	TXNP6	TTK
NOG	COPRS	RP11-793I11.1	RP11-40C6.2
ATP6AP2	METTL10	PSEN2	TMEM173
SNRPFP1	LRRCC1	RP11-325E14.5	RPS14P8
CTD-3014M21.1	ALG5	APBB1IP	RPL10A
KDM2B	COMMD8	ARL3	DEF8
RPL7A	BABAM1	MSANTD4	ALDH3A2
RRBP1	TUBB4B	OBSL1	TUBGCP3
TOMM5	CYP1B1	GPANK1	HNRNPA1
TMEM256	HINT2	ATP1B3P1	SUMF2
POLR2D	SPP1	RPL14	HLA-DPA1
LINC00493	HSPB11	ZNF789	PLXNC1
DHTKD1	CEP83	DAP3	TK1
SPCS2	DPM3	CCT3	GNL3
POC5	PIGP	AIM1	MVP
RABEP2	DDRGK1	GPX7	CD74
AP5M1	NT5C3AP1	IGHMBP2	NME3
CDC42	MPDZ	HCK	RP11-380G5.3
HIST1H1C	COG8	CSTF3	RP1-278E11.3
PTPMT1	RINT1	PUS10	RPL37AP8
ATP5A1P2	TOMM40	PBXIP1	LYZ
CIAPIN1P	QSOX1	ST8SIA6	UQCRQ
NAA10	ZNF234	EMP3	RPLP0P6
PAICS	HNRNPH1	PDGFC	PCK2
RP11-386I14.3	SLC38A2	RP11-463O12.5	IFI16
CDC42P6	TMEM14C	SPRED2	SLC41A3
DNAJC19P9	CALN1	RFC5	ZNF280C
UBTF	PMS1	SAFB2	MIIP
ANKLE2	ARL5B	CNOT7	RPS4X
PTGES3P1	MKKS	MEF2C	MTATP6P1
CBWD1	GLMP	ZBTB8OS	ABI2
BAG4	CMC1	IFI6	RPL9P7
PIP4K2B	DHX40	SNX17	TRMT61A
TCEAL8	ANXA2	ATP5EP2	WDR91
NACA3P	NAMPT	C9orf89	DOCK10
EMG1	KCNAB2	RP11-79E3.1	MERTK
WDR55	TMEM53	AGPAT4	RP11-114H7.1
UTP3	GIMAP6	SNHG6	ADA
TERF2	PAFAH1B3	RBM39	ABHD4
PPHLN1	MYLIP	C15orf40	OPTN
EIF4A2P4	RSRC1	HIST1H2BC	ACP2
SDHD	THUMPD3-AS1	NAGK	STARD9
STX8	BDH2	STK10	CD164
SEMA4D	CCDC43	HSP90B3P	ZNF181
IMP3	TMEM14D	NXT1	ABCC1
ANAPC16	DDX26B	TTC38	C14orf159
PRDX2	C2orf68	STX3	PSME4
TIMM8B	SMIM4	FNIP2	NFKBIZ
AC022182.2	TNFAIP8	USP36	HIST2H2BE
LIMA1	SLC41A1	HRSP12	CCNB2
WBP11	SRPRB	TPRKB	ITGA2B
PTGES3P3	NDUFAF2	KANSL2	ID2
RPA3	GMPS	ALOX5	PNPLA8
BTF3P13	ZNF264	RNF8	ABCC4
RP11-333E13.2	USP14	RPL14P1	GOLGA8A
RP11-550F7.1	DDX3Y	HS2ST1	RPL12
NDUFA2	LRBA	ORAI2	PURA
TMEM205	SPAG5	CTC-512J14.5	RPS27
EZH1	AL590762.6	SLC38A10	BCAT1
RPL19	DDX55	C3orf14	CBX2
FAM122A	INSIG1	RABAC1	IL3RA
CDK2	SPOP	ACAA2	ERGIC1
UBQLN1	ANXA1	RPL23	BFAR
TEFM	ARHGAP26	CYTH1	MYL6
RPL6P27	TMEM18	DAGLB	FBXO5
HSPD1P1	PTRHD1	EIF2B2	GRINA
PRDX3P1	JUND	LAMTOR3	HNRNPKP4
GSTM3	TMEM184C	ATP9A	BST2
SPIN4	MDC1	FCHSD2	USP38
PPIE	CENPJ	RP11-133N21.7	CTNNAL1
TAF15	CWC22	RP11-297L17.6	RPL37P23
RP11-516A11.1	PSMB10	PQLC3	NHP2L1
CEP85	NQO2	RPL35AP21	MKI67
TMEM14A	FLOT1	ATP5A1	UNG
RP2	CDKN2D	USP24	GYPC
PAICSP4	TNFRSF9	ZNF33B	EIF4EBP1
YWHABP2	PHF7	NUP88	PROM1
DNAJC9	CAP1	AFMID	ALG2
GNB2	C1orf131	AP1M1	DTYMK
RALB	TTC27	HDAC7	ZER1
CBWD2	MPZL3	CHD3	YBX1
RP11-480I12.2	TOX	OXNAD1	RPL37A
ZRANB3	RABGGTA	CCNC	SLC5A6
RP11-64K7.1	BLVRB	GADD45B	AMICA1
SMC2	CYTIP	ZNF2	BIRC5
RASA1	TFCP2	VPS35	TINF2
RWDD1	VWA5A	RP11-234A1.1	LSP1
RP11-405A12.1	CRKL	EIF2AK4	ABHD2
VDAC1P1	PLSCR1	TMSB4XP4	GAPDHP70
CBWD5	ALDH1A1	STAU2	GSTO2
G6PC3	PRSS23	MTMR6	S100A4
STX7	INIP	ANKRD49	ANO10
ENO1	ST8SIA4	CPD	NDUFS5
SLC35A1	SYS1	C7orf60	EIF5A
DAAM1	C6orf120	HSP90AB2P	RPL5P5
ANAPC1	THAP7	TNIP1	ACTBP2
LUCAT1	FANCB	CCT8P1	FTLP2
RP11-301G21.1	HSDL1	TRIM59	MED24
GLRX3P2	DNAJC3	GRHPR	RPL36
APIP	FAM19A2	WIPF1	ACSF3
TRAP1	C1orf109	CXXC1	RPL4P4
MIS18BP1	R3HDM2	ASNA1	TRH
RBM45	CTNNA1	PDCD6IPP2	RPS4XP8
ZNHIT2	GOLGA7	SC5D	ZNF445
C18orf54	SLC7A1	OLA1	DKC1
EIF2AK2	GARS	EIF2B4	AQP3
PRKCE	PITPNA	AC010878.3	GRN
TCHP	BOLA1	C9orf43	TLE4
EIF2S2P4	ABRACL	ARF6	HERC2
RPF2P1	TTN	PRKCSH	RPL10
SAAL1	CD69	C7orf55-LUC7L2	GMEB1
BRK1	MEMO1P1	PPP1CC	MKNK2
LYRM2	LRRC42	RPS27A	ZBTB17
METTL21A	FLT1	GNL1	C19orf48
VKORC1	SDHAF1	DHX30	CHMP7
USP12	PHLPP2	UBE2E3	RPS2P46
DNMBP	BOP1	CAPRIN1	RPL3P2
SERINC3	LCMT2	SPTLC1	MCM3AP
RBM8B	ARL6IP5	ARHGAP31	GAPDHP60
PGK1P2	FAM84B	FCF1	PSKH1
TUSC2	LRP8	TMEM128	PPIA
XPNPEP3	WIBG	AGTPBP1	MT-ND3
SAYSD1	SLC48A1	MCMBP	NLRP1
RP13-383K5.4	LDB1	KTN1	RPS4XP14
MAPK14	TMEM41B	SUN1	ERG
PSMA2	ATP8A1	YWHAE	CALR
CISD1	SLC3A2	RNF181	PRKCH
GATM	RELB	LYRM5	RPS12
TMEM136	LINC00936	C12orf57	PRDX1
ATP5G1P5	SNRNP35	C12orf43	RPS6KA1
UBE2D3P1	PNP	DSE	HNRNPK
TBK1	C9orf16	KDM5A	TELO2
CKS1B	LUZP1	NAP1L4P3	SURF6
RUNX3	LMNA	APH1A	PECAM1
RBBP5	CCNI	YPEL3	CCNB1
RBMX2	MRPS31	ABHD10	FKBP5
DCTPP1	TOR1AIP2	ULK4	GAPDH
TIMM10B	MRPS23	RABEP1	MBNL1-AS1
RP11-889L3.1	AC002056.3	ADSS	IGHM
SNAP23	RAE1	CDKAL1	RPS2P5
TARBP2	GLS	CEP95	FARSA
NSFL1C	ATP5HP4	RP11-425L10.1	CYTH4
SLAIN2	BNIP1	TXN	H2AFZ
PRRC2C	MNAT1	SLC36A4	AMT
TRAPPC2L	NDUFA11	SRA1	CFLAR
CAMKK2	BEX1	CTD-2033A16.2	TIMP3
CLTA	SNX14	RPL27	EP400
OLA1P1	CEP44	KLHL12	PTPRC
IKBKAP	SCP2	MSH3	SKAP1
SRP72	POLR2H	AAR2	SLC22A4
MPHOSPH6	SLC37A3	WDR59	RPS4XP1
SRPK1	SLC2A1	FBXW7	EPS8
TATDN1P1	PRADC1	RP4-641G12.4	DEDD2
PSMD9	BIRC3	UQCRHL	RPL13AP5
SAT1	HMGN5	TAMM41	CTB-47B8.1
CASC4	RNF34	CEP57L1	TPT1
OBFC1	CDC27	PCYOX1L	STEAP3
PDLIM4	SOX4	LINC00476	TUBAP2
MRTO4	KLHL23	ACTN4	PIGQ
RHNO1	SEPSECS	CCDC130	HIST1H4C
ZC3H18	TYW1	MVD	TMSB10
GPATCH2L	SFI1	CFL1	PCED1A
GAR1	MPV17	RP11-367G18.2	PIK3IP1
ASB9	BCL10	SNHG1	RAN
SRP19	ATAD5	PLP2	NFIB
LGALS9	HCCS	OGDH	RP5-857K21.6
THYN1	SLC9B2	SUMO2P1	PLXND1
PSMC6	ZNF202	AKT3	TNFSF10
ORMDL2	NSUN3	CTD-2554C21.1	IL2RG
BOLA3	IL10RB	RBMS1	MPP5
CCDC132	TBL1XR1	PM20D2	C9orf85
EIF1	PCBD1	EIF1AD	MAP4K2
HLTF	LYRM7	SNRPGP10	PLAUR
NDUFA9	MED31	LIMD2	HLA-DPB1
RP11-606P2.1	ITGA2	SNHG16	RP1-159A19.3
RP11-408P14.1	PPM1D	TXNP4	HNRNPA1P48
XPA	PIGM	VRK3	ERAP2
ISCA2	OPA3	FNIP1	TFRC
BBS7	TRIM44	THUMPD3	RNASEH2A
RAB32	STRADB	COMMD10	MECOM
MTF2	NFKBIA	RP6-218J18.2	HMHA1
FARS2	MRPS36	HSP90AB3P	HLA-E
MLLT4	RALA	FSCN1	NAT9
P3H1	TXNIP	MSL3	ACSF2
NDUFA9P1	ZCCHC2	RP11-92K2.2	GATA2
H2AFY2	CDKN1A	COMT	ADGRG7
RAP1B	CDK2AP1	UQCRFS1P1	SCAPER
BLZF1	CDK7	SLC35F5	OAS2
MT2A	PRDX4	FAM179B	FGFR1
CFAP97	IL2RA	RPS21	ACBD5
CDS2	ACYP2	ANKRD36C	SERPING1
AC104297.1	ADD1	RP11-220D10.1	HLA-DQB1
TRAF7	TBL3	CLCC1	GNG11
FAM212A	MTF1	KLF10	KLHL21
VDAC3P1	ZNF614	CASP1	EIF4G2
SS18L2	UBE2V1	PSMA1	HMGN2
C16orf54	AHR	LAMTOR5	ELMO2
ASB16-AS1	RTTN	RPL29	UBE2Q2
STARD7	AVP	HIST1H2BG	ELMO1
PKMP1	CHUK	CTD-2666L21.3	RSU1
EIF4E	SIRT5	UPF2	ROMO1
BBIP1	C16orf72	MED27	MYH10
PRR13P5	HM13	IFT43	DUSP3
CENPW	CBX1	ASNS	ZNF7
UNK	C1orf43	ETV6	LONP1
ARF5	KCTD10	WDR7	QTRT1
CEP290	NDUFB1	TIMM44	RPS4XP22
KIAA0907	MRPS11	TAF1	HNRNPLL
SUMO1P3	XYLT1	SDCBPP3	ARHGAP22
FAM57A	DPF2	RPS14	FYN
NUTM2A-AS1	SLC2A3	IP6K1	USF1
COPS8P2	FAM134A	ZNF274	ATP5E
AC007041.2	NOTCH2	VCL	STAT6
BCL2L1	MRPS10	INADL	PFKP
MTX1	FXYD5	SLC35C2	RPL34
KATNBL1	RBMXP2	NDUFV3	ARHGEF3
EIF1AX	STAT3	EMP1	EGFL7
CENPBD1P1	AKAP12	RAB31	SLC40A1
PIN1	SLC12A2	RPL35A	RP11-137N23.1
PIKFYVE	VPS53	TOP1	BRAT1
YWHAG	EIF1B	COG3	THEMIS2
SCOC	IL1RL1	EHMT1	RP11-101P17.14
EIF4A1P2	SOD2	BTF3	CTB-79E8.3
UCHL3	TSPYL5	LCP1	CD300LF
UBE2T	ATAD2B	H2AFJ	WDR43
AC113404.1	KDM6B	LZTS2	RPL18AP3
TXN2	ARID5A	SSR1	GIMAP2
ZFAS1	TUBD1	EMC7	GUSB
ALDH1B1	ACOT2	SNRPN	CTD-2184D3.1
C20orf24	GPATCH8	RP11-112J1.1	C10orf128
BCAT2	B4GALT1	USP9X	KIT
USP20	MMADHC	LINC01578	RP11-107E5.3
RP11-421N8.1	SLC43A1	SNHG7	SELL
DNAJA1P3	UBE2R2	TRIP10	SLC39A13
MSL2	UMPS	MAP1LC3B2	HBP1
DPY30	COPB2	HECA	EPB41L3
CEBPZOS	TCTN3	RPL39L	CD53
CPSF7	ATG2B	CLP1	MARCKS
RANP6	TTC3P1	EXOC6	C6orf25
PARN	CARS	DLST	GIMAP7
RP11-102M11.1	ASGR1	TRMU	RP11-152C15.1
RP11-321A17.3	VWA9	ERVK3-1	SET
KIAA0753	ZNF512	RP11-372E1.1	KIAA0125
IKBIP	HEIH	MUT	PTMA
SDHAF2	POP7	INSIG2	RPS13P2
RNASEH2C	GPATCH4	LUC7L3	RANBP1
OAZ1	STRBP	NDRG2	CREG1
DESI2	TCP11L1	PCYOX1	APOL4
RPL26L1	PTGS2	PNO1	MEG3
MRPS28	ISOC2	RP11-69L16.5	GTF3C3
FTSJ3	USP1	MAP2K4	PFN1P1
TPI1P1	CCNDBP1	PFKFB3	MCM7
UTP6	UBC	LETM1	RP11-298C3.2
COX8A	ERI1	SLC31A1	QARS
OSBP	MCEE	AC009362.2	MAN2B1
ADH5P4	RP11-734K2.4	MOGS	ZKSCAN3
MRPS30	MINOS1	EIF1P3	LAIR1
SERBP1P5	DYRK1A	RHBDD1	PLAC8
DTNBP1	TXNDC9	OCIAD1	PSMD7
NAB1	C1orf52	TRUB2	CRY1
ARPC3P5	ELP3	RNF5	DYNLT1
ANKRD40	MPHOSPH10	WDR20	TMEM30A
RNASEH1	LSR	TSTD2	RP11-159J3.1
POU2F2	PPP1R21	IPO9	CALM2
COX17	VBP1	NBN	PTPRE
CHFR	HDDC3	BLOC1S3	EPSTI1
REST	APC	ACTBP11	RPL9
IMPDH1	IFT88	CFAP36	GTDC1
TRBC2	MTL5	PRPF8	ULK3
LCLAT1	CSRP2BP	RP5-1056L3.3	TM4SF1
DYNC1I2	TET2	SLC43A3	EEF1A1P5
EXOC2	POLR2G	NEMP2	RPL38
PSENEN	DCXR	PRSS2	TYMS
NPEPPS	ZNF136	DXO	COX6A1P2
MBIP	FKBP11	CDC23	RPL34P18
SEPHS1	DDA1	NAA60	DIAPH1
MSRA	TMEM141	TMEM154	PIM1
NDUFB4	SURF4	ERH	PPP4R1
ATP5S	RBM4B	RPL35	TPX2
RP11-251G23.2	RGS19	ANKIB1	SPNS3
C1orf74	TMTC4	RNFT1	PVR
CCDC88C	KLRG1	RP11-778D9.4	BAALC
NTPCR	TAF11	CTA-29F11.1	RPL37
PREX1	ARL13B	WRNIP1	EEF1GP1
ZNF638	RAB11A	ARL8B	RBMXL1
ARPC3	GCSHP5	HERPUD1	DDHD1
HMGN3P1	GNPAT	TCP11L2	DCAKD
MRPL3P1	PSAT1	PGM1	IGLL1
FDPSP1	MAGEH1	KEAP1	RAB37
SNRPCP2	EIF3F	ATP6V1B2	TNRC18
PHF10	PTBP2	TTC28-AS1	NCF4
PARP4	ANAPC10	PFDN1	PTPN12
OSBPL2	HERC2P2	RPL8	SEC61A1
TNFRSF10A	C12orf45	DEDD	PSMD11
SURF1	S100A10	FAM171B	SLC44A2
RECQL	HMGA1	ZNF468	MLC1
ANKRD50	NPRL3	MATK	EFHC1
RAB13	DUSP6	FBXO28	RDH11
ANKMY2	MUTYH	SERBP1	RPL10AP6
SDHC	LPXN	RPL35P2	pk
DNAJC10	TCEB1	ING5	IVNS1ABP
HSPA8P7	PEAK1	KIF3A	EIF2S3
SUMO3	OTUB1	CTD-3035D6.1	APTX
HSPA8P5	DCTD	SMDT1	VPS39
RP11-365O16.1	PLAU	TNRC6A	LEPROT
SNRNP25	DNPH1	YIF1A	NUSAP1
WSB2	DDX49	RP11-37B2.1	TAF4B
VPS33A	PXMP2	FES	MTMR2
LMF1	ZNF567	RPL26P19	HLA-C
GSPT1	SSR2	ZNF826P	AURKA
SNRNP70	C22orf39	TP53I3	MAN2A2
HEBP2	HSF2	CMSS1	RPL5P24
VMA21	IFI27L1	AFF1	PGS1
NCOA6	PPID	AC093673.5	NRIP1
RPL7AP6	CIDECP	SHKBP1	PSMD1
ACYP1	ACTR1A	DAXX	BRCA1
DOCK2	MTX3	RP11-386I14.4	IFITM3
MAPKAPK3	MACF1	RPS15A	L3MBTL2
EID1	C2orf44	TPM3	PFN1
EIF3L	TALDO1	SRSF5	SYNE1
SLC25A17	N6AMT2	RPL24P4	UCHL1
RP13-444K19.1	ZBTB26	NDUFS7	RPS15
TMED7	OIP5-AS1	RPL39P3	FNDC3B
OGFOD1	ZNF24	NACA	SPINK2
KRT18	ARF4	PAFAH1B2	AKR1C3
RP11-680H20.1	YEATS2	TRPS1	TMEM63A
CCT5P1	SSR4	PDCD4	TBC1D1
FH	NBAS	RPL24	AREL1
RPS9	PMAIP1	IQGAP1	TMSB4X
CHCHD1	LSM8	USP47	CYC1
FAM188A	CALCRL	BCR	ERLIN2
PPP6R2	UPF3A	EIF5P1	ANKRD44
NME1-NME2	COPS2	RP11-603J24.7	SIRT2
JPX	CDKN2AIPNL	UBE3A	USP5
RHOA	LYPLA1P3	CEP78	TUBA1C
RP11-274E7.2	VPS26A	GPN2	RP4-717I23.3
MRPS17	TNFRSF1A	CBY1	MCM2
ATRAID	CRIP2	RP1-102E24.1	CIITA
OXR1	APOO	RPS8	RPL41P1
BAZ2B	THBS1	DDX39A	MALAT1
PRR13	CCDC101	VASP	RPL11
DCAF7	CXCL8	GLUL	RPS24P17
RTN3P1	GDAP1	ASH2L	MIR22HG
SUB1	RNF216P1	ZNF738	CDK1
RP11-159G9.5	PMS2P1	RBM17	TPT1P9
RTN3	LAMTOR1	RP4-765C7.2	RPL5P4
PDE6B	YAE1D1	PGAP2	MBOAT2
TMBIM4	ELOVL6	PAIP2	AP3D1
ZCCHC6	CA5B	PTBP1	HIP1
MRPL34	NFKB1	ATF3	DNAJC6
RAB11B	ERO1LB	DNM2	ZBED5
SLC39A4	TRIP11	TRIM52-AS1	FOXP1
HNRNPR	PHACTR2	RP11-996F15.2	SSBP2
FER	TNFRSF25	NECAP2	CTNNB1
THOC7	LINC00963	TXNL1	PCDH9
SLMO2	EEF2K	TBC1D15	C10orf54
NR1H2	PRPS1	PARP6	GAPDHP65
UBE2NP1	CHCHD6	TPM3P8	SUPT3H
C9orf72	LEO1	ECSIT	AC004381.6
FAAP20	VCAN	STK33	ARRDC4
SMAP1	TSR2	OARD1	SETD5
FAM96B	KBTBD2	TRAM1	RIF1
PPP6C	GAMT	NHLRC2	GSDMD
DCAF6	TMED9	CMTM6	CCNL1
HPDL	SNX4	RP11-9L18.2	MYO9A
RAD23B	ATG101	RUVBL2	RPL30P4
ATP5C1	HSPH1	STRAP	ADGRG6
AC007238.1	JUNB	METTL23	BLCAP
PSMD4	--	COPB1	ANKRD13C
PYCARD	--	RNF168	BMP1
AC007969.5	--	SRSF4	HSPA8
EXOSC9	--	MT-RNR2	HADH
PAPSS1	--	RP11-446E9.1	ARID5B
SEC62	--	TBXAS1	SLC2A5
CARHSP1	--	NUPL2	TMEM33
UCK1	--	GOLGA5	HLA-A
SSR3	--	KCNN4	RPS4XP3
PSMA6	--	AC004453.8	IL1B
BTN2A1	--	ATP5B	RPS3P6
TXNDC17	--	MAP3K13	SNRPB
SZRD1	--	ATP6AP1	NFATC2
ATP5G2	--	PMF1	NAA25
CTBP2	--	RP4-604A21.1	MTURN
TMEM261	--	ALKBH7	RPL23AP18
RP11-320A16.1	--	AJ006998.2	AC016739.2
AC073063.10	--	PHAX	NOP56
ABHD12	--	FOCAD	TRRAP
NOSIP	--	CLINT1	CTB-36O1.7
TTF2	--	SRRT	CDK6
RASSF3	--	HSP90AA1	ACSS1
PSMC1P1	--	SVIL	RRM2
SATB1	--	FAM69B	MYO1G
MPLKIP	--	DDB2	SMIM3
GTF2H5	--	CD109	SNRPD1
IDH1	--	C6orf106	SSH1
SDR39U1	--	RNF220	IL16
TUFMP1	--	ADORA2B	PARP2
HSD17B12	--	TSPYL1	MAN2B2
BTF3L4	--	CXorf40B	NCBP1
RP11-118D22.3	--	ACSS2	GAPDHP40
IGF2BP2	--	RB1	INPP4B
MRPL57	--	BBS2	PTK7
MCM3AP-AS1	--	RP11-829H16.2	MT-ATP8
MAFF	--	SAMSN1	CRHBP
TET3	--	ATP5L	ZNF518A
MRPS6	--	EIF2S3L	PDXDC1
HSPA14	--	MKRN1	MYCT1
DLEU1	--	ARSB	KLHDC8B
P2RY8	--	PYGO2	CTPS1
CNPY2	--	PPP1R7	ANKRD28
CHCHD5	--	AC005795.1	PNPLA6
MRPS34	--	RPL31	GNAI1
SUMO1	--	C18orf25	RPL15
AREG	--	RPL18	RPS7P1
MOB4	--	UTP18	UBE2Q2P6
MAP2K2	--	ZDHHC2	RP11-475C16.1
SMG1	--	TMIGD2	RPL39
MFF	--	VMP1	CCAR2
CASP9	--	TBCD	MT-ND6
ZNF286A	--	RP1-39G22.7	SC22CB-1E7.1
HNRNPRP1	--	MYO1C	PNMA1
RP1-228P16.7	--	C1orf216	ZFP90
SPG21	--	SMARCA5	SLBP
OSTC	--	HAVCR2	PSIP1
ICT1	--	ZNF671	RP11-864N7.2
UBE2D3P2	--	DSTN	ARL6IP1
PDZD8	--	ZNF317	SERF2
MED4	--	RNLS	CHAF1B
C21orf59	--	TTC9C	HLA-DRB1
ATOX1	--	SEC63	SQLE
DNAJB4	--	KRAS	INTS5
CEP41	--	EIF3LP1	PPOX
RAD17	--	RP11-244J10.1	CPPED1
SEC11A	--	VPS37B	SOCS2
SEC22C	--	KCMF1	RPS10
NEU3	--	TMEM259	ARGLU1
TROVE2	--	SSH2	RPS18P12
COX14	--	SNRPG	PDK3
CCDC23	--	TCEA1	RNF144A
EP300	--	SMYD2	MTND4P12
GLT8D1	--	RPL32	LAMB2
HSPA9P1	--	YBX3	IFITM2
PSME2P2	--	NR2F6	RAC1P2
PSMB1	--	RP11-466H18.1	RPL27A
YWHAZP2	--	SEC23IP	GUCY1A3
EIF2S2	--	SH3GLB1	RCN2
SDF4	--	FKBP8	NT5C3B
PPP1CB	--	DUS2	SETBP1
TSC22D3	--	TXNRD1	STIP1
CYB5B	--	IMMP1L	C1QTNF4
STRN3	--	CASP6	SGSM3
CTC-308K20.3	--	ALDOC	RPS3A
POC1A	--	ANKRA2	ARHGEF17
LINC00998	--	CRTAP	GIMAP4
TMX2P1	--	HIATL1	RP11-146N23.1
ARF4P1	--	TMEM263	CAPZA1
COX6A1	--	NACA2	GBP5
STUB1	--	FAM175A	NPM1P39
HNRNPKP1	--	LDLRAD4	RPL5P17
DDX17	--	SUMO2	RP11-673C5.1
RP11-365H23.1	--	MORF4L1	COG4
C11orf73	--	NDUFB2	NKG7
DDX10	--	CTA-276O3.4	SPRYD4
GBE1	--	CD83	RPL18A
SEC61G	--	FAUP1	TARS
EIF3K	--	SEC31A	BHLHE40
ANP32A	--	RAMP1	MLLT3
AP4B1	--	UBA5	RPS19P3
ARMT1	--	FRG1B	TUBB6
RABIF	--	SERPINI1	HAUS5
COX6B1	--	RP11-144L1.8	TUBA1B
ZNF706	--	GABBR1	BTG2
BANF1	--	TXNP5	AD000092.3
CCNT2	--	RASA3	LONRF1
MT-ND4	--	ARHGAP1	REXO4
DCAF17	--	RANBP17	LPAR6
FAM173B	--	EEF1DP1	NKAIN2
PSMA6P2	--	C10orf32	TMEM167B
CCDC6	--	MPI	MT-ND4L
PPP4C	--	U2AF1L4	NFYC
CSNK2B	--	AAMDC	CBX5
CALM2P2	--	NDUFA8	PAK1IP1
PON2	--	U1	HSPB1
TIMM8A	--	LYPLA2	TGIF1
HSPA5	--	RNF7	GPR132
ATP5SL	--	RP11-307L3.2	CKS2
METTL12	--	NCL	MED16
GOLM1	--	ROCK1	HLA-DRB5
CWC27	--	FAM208A	PSMD5
HDGFRP3	--	METTL9	DDX21
RPL19P21	--	STXBP2	SYNGR1
USP15	--	RPS15AP38	TM9SF4
ZNF75A	--	HSP90AA2P	MCM6
KRTCAP2	--	FAU	FAM50A
C8orf59	--	RPS23P8	TXNRD2
DTWD1	--	MYL6B	SNHG5
ATP6V1G1	--	DNMT3A	TPT1P4
PTPN1	--	C11orf49	SOCS3
TAF13	--	ARFGAP3	ADSL
UTP11L	--	ZNF33A	IDH2
CHMP5	--	DAZAP2P1	MPO
PDAP1	--	PGK1	ICMT
PGAM1	--	C6orf136	HLA-DRB6
EIF4H	--	--	SYPL1
MYL12B	--	--	DNAJA1
RRP15	--	--	ST6GAL1
SNUPN	--	--	ADAM15
APOPT1	--	--	HPGDS
BLOC1S1	--	--	KLF12
HSPA8P9	--	--	GLIPR1
SNHG20	--	--	TSC2
MAP1A	--	--	FLNA
RPL6	--	--	TRIM4
GABARAPL2	--	--	PSMB3
MRPL46	--	--	TYSND1
RP11-12M9.3	--	--	ATP6V0B
HLA-F	--	--	DOCK8
NRSN2	--	--	ZFP3
ANAPC15	--	--	NDUFAB1
XRCC6P2	--	--	CCM2
DHX9P1	--	--	PLEC
HOXA5	--	--	MLXIP
ZNF511	--	--	NQO1
ACTR2	--	--	RP11-791G16.2
FXN	--	--	CTSO
MRPL17	--	--	KIAA0586
PABPC1P3	--	--	RRM1
NSUN6	--	--	SENP2
CHAF1A	--	--	ITGA5
NDUFV2	--	--	CTNS
IFI27L2	--	--	RIT1
C1D	--	--	HELLS
RP11-815N9.2	--	--	RPL3P4
PRKCB	--	--	MTND2P28
PSMG3	--	--	ZDBF2
ATP5H	--	--	RPL31P2
COA6	--	--	RNF40
CYB5A	--	--	MPZL2
POLR2K	--	--	SKP1P1
PIPSL	--	--	RAB27B
GYS1	--	--	RPS28
CTD-3252C9.4	--	--	AMPD2
RP11-352M15.2	--	--	EPDR1
C14orf142	--	--	CNOT1
RPS5	--	--	MT-RNR1
MANF	--	--	TKT
CHCHD2P6	--	--	DPPA4
THAP1	--	--	FXR1
ZNF623	--	--	SLIRP
NELFE	--	--	RPL3P7
SDAD1	--	--	GALNT1
TRMT112P6	--	--	RPLP1
RP4-775C13.1	--	--	RPL13AP7
ACTR8	--	--	CPA3
MIR4435-2HG	--	--	MT-ND2
TBCA	--	--	SRGN
MYB	--	--	STAB1
CD151	--	--	TUBA4A
PSME2	--	--	PTTG1
LRRC75A-AS1	--	--	RP11-543P15.1
CHRM3	--	--	LRRC14
C4orf3	--	--	ZSCAN9
TAGLN2P1	--	--	DANCR
THUMPD2	--	--	CAST
NRDE2	--	--	HLA-H
CENPT	--	--	HSPBAP1
MRPL55	--	--	ZDHHC16
RP11-459A10.1	--	--	MYC
RPL17	--	--	H2AFZP3
FOXO3	--	--	FANCG
PIK3AP1	--	--	CLEC7A
PDCL3	--	--	MAPK8IP3
PYCR1	--	--	LSM3
ZNF674-AS1	--	--	HEMK1
RP11-1094M14.11	--	--	NLRP2
RBBP4P1	--	--	ACADM
CCT6P2	--	--	CD84
RNF5P1	--	--	GTPBP4
VTA1	--	--	BRF1
NGRN	--	--	APPL2
PYCR2	--	--	MTA2
ZDHHC6	--	--	TUBB
CNTRL	--	--	ZNF692
CAMLG	--	--	PTMAP5
SNHG10	--	--	RPS4XP6
HSPA8P8	--	--	HPGD
SELT	--	--	FCGRT
FAM35A	--	--	RCSD1
ZNF252P	--	--	HLA-DQB2
MAGED1	--	--	RP4-575N6.2
NDUFA13	--	--	RP11-1018J11.1
PTPN2P1	--	--	GAPDHP63
TWSG1	--	--	TRPV2
LYPLA1	--	--	VPS51
RPS28P7	--	--	CHCHD3
TSPO	--	--	TPP1
CISD2	--	--	BOD1L1
RP11-401L13.4	--	--	IGSF8
RP1-145M24.1	--	--	NME4
TMX3	--	--	RPL34P27
GOSR2	--	--	TRIM28
TECRP1	--	--	SLC37A1
RP11-567G24.1	--	--	FASN
FBL	--	--	NPM1
WDR27	--	--	WSB1
NUBP1	--	--	PCNX
NPAT	--	--	CYTL1
UBL7	--	--	RPS4XP13
FUT8	--	--	CTNNBL1
PRMT1P1	--	--	BPGM
C4orf48	--	--	RP11-832N8.1
TDG	--	--	RPL5P30
DYNLL1	--	--	DHRS7B
CTB-33G10.1	--	--	CRIM1
FAM178A	--	--	FTL
TTC39B	--	--	SASH3
SNRNP27	--	--	PCGF3
BTF3P9	--	--	TNRC6B
CALM1	--	--	SLC26A2
NAP1L1P3	--	--	PPIF
MTFMT	--	--	NPM1P27
TRAPPC1	--	--	BET1
SYNJ2BP	--	--	CORO1A
PSMA6P1	--	--	TMEM106C
RBM8A	--	--	KIF21B
PDCD5P1	--	--	JUP
CCDC28B	--	--	MANSC1
NR4A1	--	--	ZNF250
PREPL	--	--	RPS7
DNAJC11	--	--	NDC80
MYL12BP1	--	--	SLC1A4
COLGALT1	--	--	SNRPGP2
RP11-296P7.4	--	--	GNA15
TFPT	--	--	STXBP5
IDH3A	--	--	TMLHE
ATP5F1	--	--	NDUFA6
RP11-641D5.1	--	--	MTRNR2L1
CENPH	--	--	NPR3
PCMT1	--	--	TCF12
TRIP4	--	--	SEMA4A
ZNF280B	--	--	PSMB6
WRB	--	--	DLK1
MAGOHB	--	--	ADAM28
KIAA1586	--	--	EIF1AY
SRFBP1	--	--	EHMT2
GBA	--	--	NF1
CXorf56	--	--	DUSP1
CACYBPP2	--	--	FOXO1
APOOL	--	--	RPS19P1
PRIMPOL	--	--	RPS20
PPIH	--	--	RFX3
POLR1D	--	--	RPL7P9
MRPL50	--	--	NAA40
STXBP3	--	--	RPL37P2
RP1-273G13.2	--	--	IGF2BP1
ZFYVE19	--	--	SYTL1
BRD7	--	--	MSH6
GDI2P2	--	--	CHST12
LTA4H	--	--	ZNF573
SNRPEP2	--	--	CTD-2287O16.1
ISY1	--	--	DUT
EIF3FP3	--	--	FAM26F
VPS4A	--	--	ST3GAL6
APPL1	--	--	SRPR
HEATR1	--	--	RPS29
MORF4L1P1	--	--	PSEN1
SF3A3P1	--	--	PIM3
SUB1P3	--	--	ZNF586
PPM1A	--	--	EPRS
ACAP2	--	--	ID1
SNRPEP4	--	--	GBP2
RP11-34P1.2	--	--	POLR2L
PGDP1	--	--	NUCKS1
DIABLO	--	--	EIF3B
SEC22B	--	--	ZNF76
RP11-15E18.5	--	--	PIGO
RP11-260M2.1	--	--	CDC45
PPA1	--	--	HACD3
NIPA2	--	--	RPL3
RANBP9	--	--	CD34
IPO8	--	--	HLA-DRA
FBXO4	--	--	BTN2A2
NDUFC2	--	--	MAN2C1
METTL2A	--	--	EXOC1
FASTKD1	--	--	LYRM1
BOD1	--	--	ITGB2
SAP18P2	--	--	EIF4G1
CERKL	--	--	EEF1B2P3
ZNF814	--	--	HOPX
TMEM183A	--	--	NRIP3
ZC3H4	--	--	TAPT1-AS1
FAM96A	--	--	GFOD2
FUCA1	--	--	ASB13
DNAJC17	--	--	POLE
CWC15	--	--	TAB2
WDR83OS	--	--	LGALS1
F2RL1	--	--	VAV3
MTG1	--	--	SLC30A9
FBXO7	--	--	RRP12
C5orf15	--	--	ARMCX2
C19orf70	--	--	PPIAP22
PABPN1	--	--	PRR3
FAM175B	--	--	PKNOX1
EMC6	--	--	ZNF521
NMT1	--	--	ZNF551
ARF3	--	--	AC009245.3
LACTB2	--	--	VPS18
FMNL3	--	--	RASAL3
LINC00116	--	--	NUDT11
AC125238.2	--	--	CAPN7
RP11-473N11.2	--	--	CH25H
MRPL12	--	--	SERTAD3
PIN4	--	--	WWP1
RP11-571F15.3	--	--	WDR18
ETFA	--	--	CALCOCO2
FAM174B	--	--	F2R
DNAJC19	--	--	MBTPS1
IGF1R	--	--	ITFG3
NSA2	--	--	NPLOC4
NECAB1	--	--	ZSCAN30
TEX10	--	--	DDHD2
TANC2	--	--	CTC-575D19.1
HMGN3	--	--	SF3B5
UBL5P2	--	--	DLGAP5
PATZ1	--	--	AGO4
KXD1	--	--	MFSD10
SP110	--	--	MCM3
RPL7AP30	--	--	FAM120AOS
NMRAL1	--	--	ATP5J2
NVL	--	--	STAT5B
NUFIP1	--	--	CLEC2D
HSP90B2P	--	--	HMGB2
PSMA2P3	--	--	WDR26
PRELID2	--	--	SKP1
SSBP3	--	--	MCM4
MINOS1P2	--	--	RPS2
JMY	--	--	RP11-422P24.9
RP11-153M3.1	--	--	PICALM
KIAA0196	--	--	MEIS1
RP3-368A4.5	--	--	RP11-318C24.1
LSM1	--	--	FBXO3
THAP5	--	--	CALCOCO1
AC009948.7	--	--	FEN1
PSMD12	--	--	LYST
ME3	--	--	SLC25A20
PSMD7P1	--	--	RP11-100N21.1
ZNRD1	--	--	OCIAD2
GEMIN7	--	--	RPL13A
MSNP1	--	--	POLA2
TIMM10	--	--	SIVA1
RNPS1P1	--	--	MCM5
--	--	--	TMC6
--	--	--	HK2
--	--	--	TMEM192
--	--	--	ANPEP
--	--	--	ZNF14
--	--	--	ZFP36L2
--	--	--	MYO18A
--	--	--	EEF1A1
--	--	--	FAM53C
--	--	--	GAPDHP1
--	--	--	IL27RA

## Sheet: Reactome_0h
Pathway identifier	Pathway name	#Entities found	#Entities total	Entities ratio	Entities pValue	Entities FDR	#Reactions found	#Reactions total	Reactions ratio	Species identifier	Species name	Submitted entities found	Mapped entities	Found reaction identifiers
R-HSA-72766	Translation	50	339	0.0223881	1.33704e-08	1.84245e-05	59	99	0.00710594	9606	Homo sapiens	MRPS17;SRP19;MTFMT;NAB1;MRPS34;MRPL17;MRPL36;MRPS30;MRPL12;MRPL34;MRPL57;GSPT1;RPL6;FARS2;MRPL55;RPL7A;MRPL42;SRP72;ICT1;SEC61G;EIF4H;CHCHD1;RPL17;EIF4E;SEC11A;RPL19;MRPS28;RPS9;EIF1AX;RPS5;SSR3;MRPS18A;EIF2S2;MRPS6;MRPL46;MRPL24;SPCS2;MRPL50;MRPL51;EIF3K;PPA1;EIF3L;EIF3G;PABPC1;EEF1E1;RPL26L1		R-HSA-1799326;R-HSA-5368279;R-HSA-156808;R-HSA-72722;R-HSA-156823;R-HSA-449937;R-HSA-156826;R-HSA-157849;R-HSA-72619;R-HSA-72621;R-HSA-380203;R-HSA-5419261;R-HSA-72622;R-HSA-71732;R-HSA-72631;R-HSA-1799330;R-HSA-1799329;R-HSA-72635;R-HSA-1799335;R-HSA-1799332;R-HSA-5389842;R-HSA-5419281;R-HSA-379974;R-HSA-5389841;R-HSA-72647;R-HSA-5389848;R-HSA-379982;R-HSA-5389849;R-HSA-379861;R-HSA-5419264;R-HS…
R-HSA-5368286	Mitochondrial translation initiation	21	96	0.00633998	7.01646e-07	0.000483434	4	4	0.000287109	9606	Homo sapiens	MRPS17;MRPS28;MTFMT;MRPS34;MRPL17;MRPS18A;MRPL36;MRPS30;MRPL12;MRPL34;MRPS6;MRPL46;MRPL57;MRPL24;MRPL55;MRPL42;MRPL50;MRPL51;ICT1;CHCHD1		R-HSA-5389841;R-HSA-5368279;R-HSA-5389849;R-HSA-5389839
R-HSA-5368287	Mitochondrial translation	21	102	0.00673623	1.79577e-06	0.0005318	14	17	0.00122021	9606	Homo sapiens	MRPS17;MRPS28;MTFMT;MRPS34;MRPL17;MRPS18A;MRPL36;MRPS30;MRPL12;MRPL34;MRPS6;MRPL46;MRPL57;MRPL24;MRPL55;MRPL42;MRPL50;MRPL51;ICT1;CHCHD1		R-HSA-5389842;R-HSA-5419281;R-HSA-5389841;R-HSA-5368279;R-HSA-5389848;R-HSA-5389849;R-HSA-5419261;R-HSA-5419264;R-HSA-5389857;R-HSA-5419271;R-HSA-5419273;R-HSA-5419279;R-HSA-5389839;R-HSA-5419277
R-HSA-5419276	Mitochondrial translation termination	20	94	0.0062079	1.93382e-06	0.0005318	5	5	0.000358886	9606	Homo sapiens	MRPS17;MRPS28;MRPS34;MRPL17;MRPS18A;MRPL36;MRPS30;MRPL12;MRPL34;MRPS6;MRPL46;MRPL57;MRPL24;MRPL55;MRPL42;MRPL50;MRPL51;ICT1;CHCHD1		R-HSA-5419264;R-HSA-5419281;R-HSA-5419271;R-HSA-5419273;R-HSA-5419277
R-HSA-5389840	Mitochondrial translation elongation	20	94	0.0062079	1.93382e-06	0.0005318	5	8	0.000574218	9606	Homo sapiens	MRPS17;MRPS28;MRPS34;MRPL17;MRPS18A;MRPL36;MRPS30;MRPL12;MRPL34;MRPS6;MRPL46;MRPL57;MRPL24;MRPL55;MRPL42;MRPL50;MRPL51;ICT1;CHCHD1		R-HSA-5389842;R-HSA-5389857;R-HSA-5389848;R-HSA-5419279;R-HSA-5419261
R-HSA-163200	Respiratory electron transport, ATP synthesis by chemiosmotic coupling, and heat production by uncoupling proteins.	24	153	0.0101043	3.033e-05	0.00694556	19	31	0.00222509	9606	Homo sapiens	NDUFA9;ATP5S;COX8A;TRAP1;MT-ND4;NDUFA13;SURF1;NDUFA5;NDUFB4;NDUFA2;NDUFC2;ATP5C1;SDHC;ETFA;SDHD;ATP5H;ATP5F1;COX6A1;ATP5G2;COX6B1;COX7A2L;NDUFS2;COX14;NDUFV2		R-HSA-164834;R-HSA-6800870;R-HSA-164832;R-HSA-6800868;R-HSA-6799203;R-HSA-6799202;R-HSA-164840;R-HSA-6788556;R-HSA-163214;R-HSA-6799179;R-HSA-6788523;R-HSA-6799178;R-HSA-169260;R-HSA-163213;R-HSA-6799191;R-HSA-163217;R-HSA-169270;R-HSA-6799197;R-HSA-6799196
R-HSA-8953854	Metabolism of RNA	76	789	0.0521067	4.95474e-05	0.00971129	101	187	0.0134223	9606	Homo sapiens	ISY1;MT-ND4;SMG1;SPI1;NAB1;HNRNPR;ADAR;CWC27;RPL6;RPL7A;PSMD9;FBL;PSMD4;SNRNP70;RIOK1;DDX17;TTC37;RPS9;IMP3;TEX10;RPS5;NSUN6;UTP11L;WBP11;THOC7;FTSJ3;TRAF7;PSMA6;PRPF4;PSMA2;C1D;PPIE;SNRNP27;PSME2;PPIH;GEMIN7;PABPC1;SNRPF;SNRNP25;ZCCHC6;PSMD12;ANP32A;RBM8A;HEATR1;PARN;GSPT1;EMG1;PABPN1;EXOSC9;POLR2D;TPR;PSMB1;GAR1;IGF2BP2;EIF4E;RPL17;POLR2K;RPL19;UTP6;CPSF7;UTP3;RPP40;LSM1;CWC15;MAGOHB;MAPK14;GTF…		R-HSA-428293;R-HSA-77069;R-HSA-77068;R-HSA-77585;R-HSA-77073;R-HSA-191763;R-HSA-77587;R-HSA-450580;R-HSA-158481;R-HSA-77586;R-HSA-429845;R-HSA-77077;R-HSA-8932765;R-HSA-158484;R-HSA-77591;R-HSA-77078;R-HSA-77081;R-HSA-77593;R-HSA-77592;R-HSA-77083;R-HSA-77594;R-HSA-77085;R-HSA-429860;R-HSA-927789;R-HSA-77090;R-HSA-450595;R-HSA-77095;R-HSA-72231;R-HSA-191786;R-HSA-191784;R-HSA-191790;R-HSA-77613;R…
R-HSA-8949613	Cristae formation	9	31	0.00204729	0.000138013	0.0216639	2	2	0.000143554	9606	Homo sapiens	ATP5S;MTX1;C19orf70;APOOL;DNAJC11;ATP5C1;ATP5H;ATP5F1;ATP5G2		R-HSA-8949609;R-HSA-8949580
R-HSA-611105	Respiratory electron transport	19	118	0.00779289	0.000141594	0.0216639	16	19	0.00136377	9606	Homo sapiens	NDUFA9;COX8A;TRAP1;NDUFA13;SURF1;MT-ND4;NDUFA5;NDUFB4;NDUFA2;NDUFC2;ETFA;SDHC;SDHD;COX6A1;COX6B1;COX7A2L;NDUFS2;COX14;NDUFV2		R-HSA-6800870;R-HSA-6800868;R-HSA-6799203;R-HSA-6799202;R-HSA-6788556;R-HSA-163214;R-HSA-6799179;R-HSA-6788523;R-HSA-6799178;R-HSA-169260;R-HSA-163213;R-HSA-6799191;R-HSA-163217;R-HSA-169270;R-HSA-6799197;R-HSA-6799196
R-HSA-1268020	Mitochondrial protein import	13	69	0.00455686	0.000367734	0.046308	13	14	0.00100488	9606	Homo sapiens	TIMM8B;DNAJC19;TIMM8A;FH;MTX1;IDH1;COX17;TIMM10;TIMM10B;CHCHD5;CHCHD2;FXN;COA6;TOMM5		R-HSA-1299475;R-HSA-1268022;R-HSA-1299478;R-HSA-1299476;R-HSA-1307802;R-HSA-1955380;R-HSA-1299482;R-HSA-1268025;R-HSA-1299481;R-HSA-1299480;R-HSA-8986181;R-HSA-1299487;R-HSA-1299484
R-HSA-1428517	The citric acid (TCA) cycle and respiratory electron transport	29	238	0.0157179	0.000370464	0.046308	26	67	0.00480907	9606	Homo sapiens	ATP5S;MT-ND4;NDUFA13;FH;NDUFB4;ATP5C1;ETFA;ATP5H;COX6A1;ATP5G2;ME3;COX14;NDUFV2;IDH3A;NDUFA9;COX8A;TRAP1;SURF1;NDUFA5;IDH1;ADHFE1;NDUFA2;NDUFC2;SDHC;SDHD;ATP5F1;COX6B1;COX7A2L;NDUFS2		R-HSA-6800870;R-HSA-6800868;R-HSA-6799203;R-HSA-6799202;R-HSA-70982;R-HSA-163214;R-HSA-6788523;R-HSA-880002;R-HSA-163213;R-HSA-163217;R-HSA-70994;R-HSA-451033;R-HSA-164834;R-HSA-164832;R-HSA-164840;R-HSA-6788556;R-HSA-880033;R-HSA-6799179;R-HSA-6799178;R-HSA-169260;R-HSA-6799191;R-HSA-169270;R-HSA-9012349;R-HSA-70967;R-HSA-6799197;R-HSA-6799196
R-HSA-6791226	Major pathway of rRNA processing in the nucleolus and cytosol	24	189	0.0124818	0.000656723	0.0748665	7	7	0.00050244	9606	Homo sapiens	RPS9;UTP6;UTP3;IMP3;RPS5;NAB1;TEX10;HEATR1;RPP40;UTP11L;RPL6;FTSJ3;RPL7A;TRAF7;FBL;EMG1;EXOSC9;C1D;RIOK1;RPL17;RPL26L1;MPHOSPH6;RPL19		R-HSA-6791223;R-HSA-6791222;R-HSA-6791221;R-HSA-6791219;R-HSA-6791218;R-HSA-6791228;R-HSA-6791227
R-HSA-8868773	rRNA processing in the nucleus and cytosol	25	208	0.0137366	0.00109485	0.116054	10	15	0.00107666	9606	Homo sapiens	RPS9;UTP6;UTP3;IMP3;RPS5;TEX10;NAB1;RPP40;HEATR1;UTP11L;RPL6;FTSJ3;RPL7A;TRAF7;FBL;EMG1;EXOSC9;C1D;GAR1;RIOK1;RPL17;RPL26L1;RPL19;MPHOSPH6		R-HSA-6791223;R-HSA-6791222;R-HSA-6791221;R-HSA-6791219;R-HSA-6791218;R-HSA-6791228;R-HSA-6791227;R-HSA-6790907;R-HSA-6790906;R-HSA-6790905
R-HSA-156827	L13a-mediated translational silencing of Ceruloplasmin expression	17	120	0.00792498	0.00124493	0.122003	2	3	0.000215332	9606	Homo sapiens	RPS9;EIF1AX;RPS5;NAB1;EIF2S2;RPL6;RPL7A;EIF3K;EIF3L;EIF4H;EIF3G;PABPC1;EIF4E;RPL17;RPL26L1;RPL19		R-HSA-156823;R-HSA-156826
R-HSA-72649	Translation initiation complex formation	11	62	0.00409457	0.0016158	0.147037	2	2	0.000143554	9606	Homo sapiens	RPS9;EIF3K;EIF3L;EIF1AX;RPS5;NAB1;EIF4H;EIF3G;PABPC1;EIF2S2;EIF4E		R-HSA-156808;R-HSA-157849
R-HSA-174084	Autodegradation of Cdh1 by Cdh1:APC/C	11	64	0.00422665	0.00206091	0.166308	2	2	0.000143554	9606	Homo sapiens	PSMA6;PSMD9;PSMD12;ANAPC15;PSMC6;PSMD4;ANAPC16;PSMA2;PSMB1;PSME2;ANAPC1		R-HSA-174058;R-HSA-174057
R-HSA-9010553	Regulation of expression of SLITs and ROBOs	22	183	0.0120856	0.00210339	0.166308	3	20	0.00143554	9606	Homo sapiens	PSMD12;RPS9;RBM8A;RPS5;NAB1;MAGOHB;GSPT1;RPL6;RPL7A;PSMA6;PSMD9;PSMC6;PSMD4;PSMA2;PSMB1;PSME2;PABPC1;RPL17;RPL26L1;RPL19		R-HSA-9014652;R-HSA-9011313;R-HSA-9014610
R-HSA-69017	CDK-mediated phosphorylation and removal of Cdc6	12	75	0.00495311	0.0023669	0.166308	3	4	0.000287109	9606	Homo sapiens	PSMA6;PSMD9;PSMD12;ANAPC15;PSMC6;PSMD4;ANAPC16;PSMA2;CDK2;PSMB1;PSME2;ANAPC1		R-HSA-69015;R-HSA-69016;R-HSA-69005
R-HSA-72662	Activation of the mRNA upon binding of the cap-binding complex and eIFs, and subsequent binding to 43S	11	66	0.00435874	0.00260086	0.166308	6	6	0.000430663	9606	Homo sapiens	RPS9;EIF3K;EIF3L;EIF1AX;RPS5;NAB1;EIF4H;EIF3G;PABPC1;EIF2S2;EIF4E		R-HSA-72647;R-HSA-72631;R-HSA-156808;R-HSA-72635;R-HSA-157849;R-HSA-72622
R-HSA-8941858	Regulation of RUNX3 expression and activity	10	57	0.00376436	0.00279377	0.166308	9	9	0.000645995	9606	Homo sapiens	PSMA6;PSMD9;PSMD12;PSMC6;PSMD4;PSMA2;PSMB1;PSME2;EP300;RUNX3		R-HSA-8952408;R-HSA-8952382;R-HSA-8937807;R-HSA-8952399;R-HSA-8937792;R-HSA-8865454;R-HSA-8952419;R-HSA-8952371;R-HSA-8937814
R-HSA-72737	Cap-dependent Translation Initiation	17	130	0.00858539	0.00281878	0.166308	18	18	0.00129199	9606	Homo sapiens	RPS9;EIF1AX;RPS5;NAB1;EIF2S2;RPL6;RPL7A;EIF3K;EIF3L;EIF4H;EIF3G;PABPC1;EIF4E;RPL17;RPL26L1;RPL19		R-HSA-72673;R-HSA-72672;R-HSA-72676;R-HSA-72647;R-HSA-72619;R-HSA-156808;R-HSA-72621;R-HSA-72622;R-HSA-72691;R-HSA-72722;R-HSA-72631;R-HSA-72663;R-HSA-72697;R-HSA-72635;R-HSA-157849;R-HSA-72669;R-HSA-72671;R-HSA-72670
R-HSA-72613	Eukaryotic Translation Initiation	17	130	0.00858539	0.00281878	0.166308	20	21	0.00150732	9606	Homo sapiens	RPS9;EIF1AX;RPS5;NAB1;EIF2S2;RPL6;RPL7A;EIF3K;EIF3L;EIF4H;EIF3G;PABPC1;EIF4E;RPL17;RPL26L1;RPL19		R-HSA-72673;R-HSA-72672;R-HSA-72676;R-HSA-72647;R-HSA-72619;R-HSA-156808;R-HSA-72621;R-HSA-72622;R-HSA-72691;R-HSA-72722;R-HSA-156823;R-HSA-72631;R-HSA-72663;R-HSA-72697;R-HSA-156826;R-HSA-72635;R-HSA-157849;R-HSA-72669;R-HSA-72671;R-HSA-72670
R-HSA-72706	GTP hydrolysis and joining of the 60S ribosomal subunit	16	120	0.00792498	0.00306971	0.174974	3	3	0.000215332	9606	Homo sapiens	RPS9;EIF1AX;RPS5;NAB1;EIF2S2;RPL6;RPL7A;EIF3K;EIF3L;EIF4H;EIF3G;EIF4E;RPL17;RPL26L1;RPL19		R-HSA-72672;R-HSA-72619;R-HSA-72671
R-HSA-174154	APC/C:Cdc20 mediated degradation of Securin	11	68	0.00449082	0.00324967	0.178732	3	3	0.000215332	9606	Homo sapiens	PSMA6;PSMD9;PSMD12;ANAPC15;PSMC6;PSMD4;ANAPC16;PSMA2;PSMB1;PSME2;ANAPC1		R-HSA-174144;R-HSA-174202;R-HSA-174121
R-HSA-109581	Apoptosis	22	192	0.01268	0.00369037	0.19559	39	142	0.0101924	9606	Homo sapiens	PSMD12;DIABLO;MAGED1;SATB1;APIP;TNFRSF10A;DYNLL1;CASP9;PSMA6;PSMD9;H1F0;PSMC6;PSMD4;PSMA2;PSMB1;NMT1;PSME2;YWHAG;BCL2L1;APPL1;HIST1H1C		R-HSA-211715;R-HSA-139906;R-HSA-373700;R-HSA-114307;R-HSA-9627089;R-HSA-114306;R-HSA-9627350;R-HSA-508162;R-HSA-352268;R-HSA-114440;R-HSA-6804652;R-HSA-139918;R-HSA-114252;R-HSA-373717;R-HSA-114256;R-HSA-114259;R-HSA-6804596;R-HSA-114261;R-HSA-9627078;R-HSA-6805426;R-HSA-114392;R-HSA-418845;R-HSA-3465448;R-HSA-9627056;R-HSA-211239;R-HSA-141156;R-HSA-211247;R-HSA-3371359;R-HSA-6790025;R-HSA-374699…
R-HSA-350562	Regulation of ornithine decarboxylase (ODC)	9	51	0.00336812	0.00428405	0.214126	3	4	0.000287109	9606	Homo sapiens	PSMA6;PSMD9;PSMD12;PSMC6;PSMD4;PSMA2;PSMB1;PSME2;OAZ1		R-HSA-353125;R-HSA-350567;R-HSA-350600
R-HSA-72312	rRNA processing	26	246	0.0162462	0.00483268	0.214126	11	21	0.00150732	9606	Homo sapiens	MT-ND4;NAB1;HEATR1;RPL6;RPL7A;FBL;EMG1;EXOSC9;GAR1;RIOK1;RPL17;RPL19;RPS9;UTP6;UTP3;IMP3;RPS5;TEX10;RPP40;UTP11L;FTSJ3;TRAF7;C1D;RPL26L1;MPHOSPH6		R-HSA-6791223;R-HSA-6791222;R-HSA-6791221;R-HSA-6791219;R-HSA-6791218;R-HSA-6791228;R-HSA-6791227;R-HSA-6790907;R-HSA-6790906;R-HSA-6785722;R-HSA-6790905
R-HSA-450531	Regulation of mRNA stability by proteins that bind AU-rich elements	13	93	0.00614186	0.00492278	0.214126	9	26	0.00186621	9606	Homo sapiens	PSMD12;ANP32A;PARN;MAPK14;PSMA6;PSMD9;PSMC6;PSMD4;PSMA2;EXOSC9;PSMB1;PSME2;PABPC1		R-HSA-450422;R-HSA-450551;R-HSA-450580;R-HSA-450466;R-HSA-450595;R-HSA-450387;R-HSA-451152;R-HSA-450431;R-HSA-450488
R-HSA-187577	SCF(Skp2)-mediated degradation of p27/p21	10	62	0.00409457	0.00498459	0.214126	7	7	0.00050244	9606	Homo sapiens	PSMA6;PSMD9;PSMD12;PSMC6;PSMD4;PSMA2;CDK2;PSMB1;PSME2;CKS1B		R-HSA-187552;R-HSA-187520;R-HSA-8848436;R-HSA-187574;R-HSA-187575;R-HSA-8848414;R-HSA-187545
R-HSA-162906	HIV Infection	27	260	0.0171708	0.00518316	0.214126	78	160	0.0114844	9606	Homo sapiens	PSMD12;CCNT2;SPI1;VPS4A;PSMD9;PSMD4;POLR2D;TPR;PSMB1;BANF1;POLR2K;NELFE;TAF15;TAF13;VTA1;GTF2H5;PSMA6;PSMC6;PSMA2;SUB1;CHMP2B;NMT1;PSME2;DOCK2;CHMP5		R-HSA-180739;R-HSA-180736;R-HSA-8951690;R-HSA-175108;R-HSA-3159227;R-HSA-180622;R-HSA-167181;R-HSA-175117;R-HSA-175250;R-HSA-180627;R-HSA-180630;R-HSA-167191;R-HSA-167192;R-HSA-171288;R-HSA-162590;R-HSA-167196;R-HSA-167197;R-HSA-9613490;R-HSA-164514;R-HSA-167459;R-HSA-167072;R-HSA-165028;R-HSA-167076;R-HSA-167077;R-HSA-165034;R-HSA-9613498;R-HSA-164522;R-HSA-167083;R-HSA-167087;R-HSA-167084;R-HSA…
R-HSA-176408	Regulation of APC/C activators between G1/S and early anaphase	12	83	0.00548144	0.0052226	0.214126	5	14	0.00100488	9606	Homo sapiens	PSMA6;PSMD9;PSMD12;ANAPC15;PSMC6;PSMD4;ANAPC16;PSMA2;CDK2;PSMB1;PSME2;ANAPC1		R-HSA-188371;R-HSA-174139;R-HSA-174203;R-HSA-141423;R-HSA-174079
R-HSA-174184	Cdc20:Phospho-APC/C mediated degradation of Cyclin A	11	73	0.00482103	0.00544887	0.215873	3	3	0.000215332	9606	Homo sapiens	PSMA6;PSMD9;PSMD12;ANAPC15;PSMC6;PSMD4;ANAPC16;PSMA2;PSMB1;PSME2;ANAPC1		R-HSA-174171;R-HSA-174104;R-HSA-174255
R-HSA-3065679	SUMO is proteolytically processed	3	6	0.000396249	0.0059626	0.215873	3	3	0.000215332	9606	Homo sapiens	SUMO1;SUMO3		R-HSA-2990840;R-HSA-2990842;R-HSA-2993763
R-HSA-179419	APC:Cdc20 mediated degradation of cell cycle proteins prior to satisfation of the cell cycle checkpoint	11	74	0.00488707	0.00600412	0.215873	6	6	0.000430663	9606	Homo sapiens	PSMA6;PSMD9;PSMD12;ANAPC15;PSMC6;PSMD4;ANAPC16;PSMA2;PSMB1;PSME2;ANAPC1		R-HSA-179410;R-HSA-174171;R-HSA-174104;R-HSA-179417;R-HSA-174255;R-HSA-179421
R-HSA-174178	APC/C:Cdh1 mediated degradation of Cdc20 and other APC/C:Cdh1 targeted proteins in late mitosis/early G1	11	74	0.00488707	0.00600412	0.215873	6	6	0.000430663	9606	Homo sapiens	PSMA6;PSMD9;PSMD12;ANAPC15;PSMC6;PSMD4;ANAPC16;PSMA2;PSMB1;PSME2;ANAPC1		R-HSA-174195;R-HSA-9686980;R-HSA-9686969;R-HSA-174088;R-HSA-174105;R-HSA-188191
R-HSA-349425	Autodegradation of the E3 ubiquitin ligase COP1	9	54	0.00356624	0.00613428	0.215873	2	5	0.000358886	9606	Homo sapiens	PSMA6;PSMD9;PSMD12;SMG1;PSMC6;PSMD4;PSMA2;PSMB1;PSME2		R-HSA-349444;R-HSA-264458
R-HSA-72702	Ribosomal scanning and start codon recognition	10	64	0.00422665	0.00616781	0.215873	2	2	0.000143554	9606	Homo sapiens	RPS9;EIF3K;EIF3L;EIF1AX;RPS5;NAB1;EIF4H;EIF3G;EIF2S2;EIF4E		R-HSA-72697;R-HSA-72621
R-HSA-1799339	SRP-dependent cotranslational protein targeting to membrane	15	119	0.00785894	0.00665733	0.219903	5	5	0.000358886	9606	Homo sapiens	SRP19;RPS9;RPS5;NAB1;SSR3;RPL6;RPL7A;SPCS2;SRP72;SEC61G;RPL17;SEC11A;RPL26L1;RPL19		R-HSA-1799326;R-HSA-1799330;R-HSA-1799329;R-HSA-1799335;R-HSA-1799332
R-HSA-77042	Formation of editosomes by ADAR proteins	2	2	0.000132083	0.00666374	0.219903	4	4	0.000287109	9606	Homo sapiens	ADAR		R-HSA-75090;R-HSA-111237;R-HSA-111238;R-HSA-77613
R-HSA-176409	APC/C:Cdc20 mediated degradation of mitotic proteins	11	76	0.00501915	0.00724744	0.231918	13	13	0.000933104	9606	Homo sapiens	PSMA6;PSMD9;PSMD12;ANAPC15;PSMC6;PSMD4;ANAPC16;PSMA2;PSMB1;PSME2;ANAPC1		R-HSA-174144;R-HSA-174120;R-HSA-174121;R-HSA-174255;R-HSA-174157;R-HSA-179410;R-HSA-174227;R-HSA-174202;R-HSA-174171;R-HSA-174104;R-HSA-179417;R-HSA-174238;R-HSA-179421
R-HSA-450408	AUF1 (hnRNP D0) binds and destabilizes mRNA	9	56	0.00369832	0.00767365	0.245557	3	4	0.000287109	9606	Homo sapiens	PSMA6;PSMD9;PSMD12;PSMC6;PSMD4;PSMA2;PSMB1;PSME2;PABPC1		R-HSA-450551;R-HSA-450580;R-HSA-450466
R-HSA-176814	Activation of APC/C and APC/C:Cdc20 mediated degradation of mitotic proteins	11	77	0.00508519	0.00794003	0.246141	15	15	0.00107666	9606	Homo sapiens	PSMA6;PSMD9;PSMD12;ANAPC15;PSMC6;PSMD4;ANAPC16;PSMA2;PSMB1;PSME2;ANAPC1		R-HSA-174144;R-HSA-174119;R-HSA-174120;R-HSA-174121;R-HSA-174255;R-HSA-174157;R-HSA-179410;R-HSA-174227;R-HSA-174132;R-HSA-174202;R-HSA-174171;R-HSA-174104;R-HSA-179417;R-HSA-174238;R-HSA-179421
R-HSA-9609507	Protein localization	19	170	0.0112271	0.00849696	0.254909	24	53	0.00380419	9606	Homo sapiens	TIMM8B;DNAJC19;TIMM8A;CYB5A;FH;MTX1;CAMLG;WRB;IDH1;COX17;TIMM10;TIMM10B;CHCHD5;CHCHD2;SLC25A17;SEC61G;FXN;COA6;TOMM5		R-HSA-1299475;R-HSA-1299478;R-HSA-1268022;R-HSA-1299476;R-HSA-1307802;R-HSA-1299482;R-HSA-1955380;R-HSA-1299481;R-HSA-1268025;R-HSA-1299480;R-HSA-8986181;R-HSA-1299487;R-HSA-9603775;R-HSA-9603804;R-HSA-1299484;R-HSA-9609917;R-HSA-9609921;R-HSA-9609860;R-HSA-9033233;R-HSA-9610442;R-HSA-9609899;R-HSA-9603784;R-HSA-9033235;R-HSA-9033236
R-HSA-927802	Nonsense-Mediated Decay (NMD)	15	124	0.00818914	0.009441	0.272358	6	6	0.000430663	9606	Homo sapiens	SMG1;RPS9;RBM8A;RPS5;NAB1;MAGOHB;GSPT1;RPL6;RPL7A;PABPC1;RPL17;RPL26L1;RPL19		R-HSA-927836;R-HSA-927789;R-HSA-927832;R-HSA-927830;R-HSA-927813;R-HSA-927889
R-HSA-975957	Nonsense Mediated Decay (NMD) enhanced by the Exon Junction Complex (EJC)	15	124	0.00818914	0.009441	0.272358	5	5	0.000358886	9606	Homo sapiens	SMG1;RPS9;RBM8A;RPS5;NAB1;MAGOHB;GSPT1;RPL6;RPL7A;PABPC1;RPL17;RPL26L1;RPL19		R-HSA-927836;R-HSA-927832;R-HSA-927830;R-HSA-927813;R-HSA-927889
R-HSA-376176	Signaling by ROBO receptors	24	235	0.0155197	0.00972707	0.272358	5	60	0.00430663	9606	Homo sapiens	PSMD12;RPS9;RBM8A;RPS5;NAB1;MAGOHB;GSPT1;RPL6;RHOA;CDC42;RPL7A;PSMA6;PSMD9;PSMC6;PSMD4;PSMA2;PSMB1;PSME2;PABPC1;RPL17;RPL26L1;RPL19		R-HSA-428533;R-HSA-8985594;R-HSA-9014652;R-HSA-9011313;R-HSA-9014610
R-HSA-6799198	Complex I biogenesis	9	59	0.00389645	0.0105137	0.27911	11	13	0.000933104	9606	Homo sapiens	NDUFA9;NDUFA13;MT-ND4;NDUFA5;NDUFB4;NDUFA2;NDUFC2;NDUFS2;NDUFV2		R-HSA-6799191;R-HSA-6800870;R-HSA-6800868;R-HSA-6799203;R-HSA-6799202;R-HSA-6799197;R-HSA-6799196;R-HSA-6788556;R-HSA-6799179;R-HSA-6788523;R-HSA-6799178
R-HSA-69541	Stabilization of p53	9	59	0.00389645	0.0105137	0.27911	6	15	0.00107666	9606	Homo sapiens	PSMA6;PSMD9;PSMD12;SMG1;PSMC6;PSMD4;PSMA2;PSMB1;PSME2		R-HSA-349444;R-HSA-6804741;R-HSA-349455;R-HSA-6804955;R-HSA-264458;R-HSA-5693609
R-HSA-69580	p53-Dependent G1/S DNA damage checkpoint	10	70	0.0046229	0.0110552	0.27911	8	22	0.0015791	9606	Homo sapiens	PSMA6;PSMD9;PSMD12;SMG1;PSMC6;PSMD4;PSMA2;CDK2;PSMB1;PSME2		R-HSA-349444;R-HSA-6804741;R-HSA-349455;R-HSA-69562;R-HSA-187934;R-HSA-6804955;R-HSA-264458;R-HSA-5693609
R-HSA-69563	p53-Dependent G1 DNA Damage Response	10	70	0.0046229	0.0110552	0.27911	8	22	0.0015791	9606	Homo sapiens	PSMA6;PSMD9;PSMD12;SMG1;PSMC6;PSMD4;PSMA2;CDK2;PSMB1;PSME2		R-HSA-349444;R-HSA-6804741;R-HSA-349455;R-HSA-69562;R-HSA-187934;R-HSA-6804955;R-HSA-264458;R-HSA-5693609
R-HSA-174143	APC/C-mediated degradation of cell cycle proteins	12	92	0.00607582	0.0111644	0.27911	30	40	0.00287109	9606	Homo sapiens	PSMA6;PSMD9;PSMD12;ANAPC15;PSMC6;PSMD4;ANAPC16;PSMA2;CDK2;PSMB1;PSME2;ANAPC1		R-HSA-174144;R-HSA-174088;R-HSA-174157;R-HSA-179410;R-HSA-174227;R-HSA-188371;R-HSA-174224;R-HSA-9686980;R-HSA-174171;R-HSA-174104;R-HSA-174105;R-HSA-179417;R-HSA-174238;R-HSA-188191;R-HSA-179421;R-HSA-174119;R-HSA-174058;R-HSA-9686969;R-HSA-174120;R-HSA-174057;R-HSA-174121;R-HSA-174255;R-HSA-141423;R-HSA-174195;R-HSA-174070;R-HSA-174132;R-HSA-174202;R-HSA-174139;R-HSA-174203;R-HSA-174079
R-HSA-453276	Regulation of mitotic cell cycle	12	92	0.00607582	0.0111644	0.27911	30	40	0.00287109	9606	Homo sapiens	PSMA6;PSMD9;PSMD12;ANAPC15;PSMC6;PSMD4;ANAPC16;PSMA2;CDK2;PSMB1;PSME2;ANAPC1		R-HSA-174144;R-HSA-174088;R-HSA-174157;R-HSA-179410;R-HSA-174227;R-HSA-188371;R-HSA-174224;R-HSA-9686980;R-HSA-174171;R-HSA-174104;R-HSA-174105;R-HSA-179417;R-HSA-174238;R-HSA-188191;R-HSA-179421;R-HSA-174119;R-HSA-174058;R-HSA-9686969;R-HSA-174120;R-HSA-174057;R-HSA-174121;R-HSA-174255;R-HSA-141423;R-HSA-174195;R-HSA-174070;R-HSA-174132;R-HSA-174202;R-HSA-174139;R-HSA-174203;R-HSA-174079
R-HSA-5357801	Programmed Cell Death	24	238	0.0157179	0.0111903	0.279759	45	198	0.0142119	9606	Homo sapiens	PSMD12;MAGED1;SATB1;DIABLO;APIP;TNFRSF10A;DYNLL1;CASP9;PSMD9;PSMA6;H1F0;PSMC6;PSMD4;PSMA2;PSMB1;CHMP2B;NMT1;PSME2;STUB1;YWHAG;BCL2L1;APPL1;HIST1H1C		R-HSA-211715;R-HSA-139906;R-HSA-373700;R-HSA-114307;R-HSA-9627089;R-HSA-114306;R-HSA-9627350;R-HSA-508162;R-HSA-352268;R-HSA-114440;R-HSA-6804652;R-HSA-139918;R-HSA-114252;R-HSA-9647619;R-HSA-373717;R-HSA-114256;R-HSA-114259;R-HSA-6804596;R-HSA-114261;R-HSA-9627078;R-HSA-6805426;R-HSA-9688838;R-HSA-5675456;R-HSA-5213462;R-HSA-114392;R-HSA-418845;R-HSA-3465448;R-HSA-3465429;R-HSA-9627056;R-HSA-211…
R-HSA-211733	Regulation of activated PAK-2p34 by proteasome mediated degradation	8	50	0.00330207	0.0118672	0.283976	1	2	0.000143554	9606	Homo sapiens	PSMA6;PSMD9;PSMD12;PSMC6;PSMD4;PSMA2;PSMB1;PSME2		R-HSA-211715
R-HSA-3065676	SUMO is conjugated to E1 (UBA2:SAE1)	3	8	0.000528332	0.0129439	0.283976	3	3	0.000215332	9606	Homo sapiens	SUMO1;SUMO3		R-HSA-2993784;R-HSA-2993781;R-HSA-2990833
R-HSA-69052	Switching of origins to a post-replicative state	12	94	0.0062079	0.0130065	0.283976	5	10	0.000717772	9606	Homo sapiens	PSMA6;PSMD9;PSMD12;ANAPC15;PSMC6;PSMD4;ANAPC16;PSMA2;CDK2;PSMB1;PSME2;ANAPC1		R-HSA-68944;R-HSA-68948;R-HSA-69015;R-HSA-69016;R-HSA-69005
R-HSA-6790901	rRNA modification in the nucleus and cytosol	10	72	0.00475499	0.0132068	0.283976	3	8	0.000574218	9606	Homo sapiens	FBL;TRAF7;RPS9;EMG1;UTP6;UTP3;IMP3;HEATR1;GAR1;UTP11L		R-HSA-6790907;R-HSA-6790906;R-HSA-6790905
R-HSA-69615	G1/S DNA Damage Checkpoints	10	72	0.00475499	0.0132068	0.283976	9	26	0.00186621	9606	Homo sapiens	PSMA6;PSMD9;PSMD12;SMG1;PSMC6;PSMD4;PSMA2;CDK2;PSMB1;PSME2		R-HSA-69600;R-HSA-349444;R-HSA-6804741;R-HSA-349455;R-HSA-69562;R-HSA-187934;R-HSA-6804955;R-HSA-264458;R-HSA-5693609
R-HSA-163210	Formation of ATP by chemiosmotic coupling	5	23	0.00151895	0.0134882	0.283976	3	3	0.000215332	9606	Homo sapiens	ATP5S;ATP5C1;ATP5H;ATP5F1;ATP5G2		R-HSA-164834;R-HSA-164832;R-HSA-164840
R-HSA-72689	Formation of a pool of free 40S subunits	13	106	0.0070004	0.0135227	0.283976	2	2	0.000143554	9606	Homo sapiens	RPL7A;RPS9;EIF3K;EIF3L;EIF1AX;RPS5;NAB1;EIF3G;RPL17;RPL26L1;RPL6;RPL19		R-HSA-72673;R-HSA-72676
R-HSA-8939236	RUNX1 regulates transcription of genes involved in differentiation of HSCs	13	106	0.0070004	0.0135227	0.283976	7	15	0.00107666	9606	Homo sapiens	PSMA6;PSMD9;PSMD12;SPI1;PSMC6;KMT2A;PSMD4;PSMA2;MYB;PSMB1;PSME2		R-HSA-8956586;R-HSA-8865491;R-HSA-8865505;R-HSA-8956608;R-HSA-8957265;R-HSA-8865498;R-HSA-8865482
R-HSA-6804756	Regulation of TP53 Activity through Phosphorylation	12	95	0.00627394	0.0140105	0.294221	10	26	0.00186621	9606	Homo sapiens	SMG1;TAF15;TAF13;RPA3;CDK2;CSNK2B;RAD17;PIN1;MAPK14;RHNO1		R-HSA-6805399;R-HSA-6805109;R-HSA-3215251;R-HSA-6805061;R-HSA-6799332;R-HSA-6798372;R-HSA-6805059;R-HSA-6799409;R-HSA-3239014;R-HSA-5693609
R-HSA-5696398	Nucleotide Excision Repair	14	119	0.00785894	0.0147372	0.294745	35	37	0.00265576	9606	Homo sapiens	ISY1;XPA;ACTR8;RAD23B;GTF2H5;TFPT;SUMO1;SUMO3;RPA3;POLR2D;EP300;PPIE;POLR2K		R-HSA-9684118;R-HSA-5696670;R-HSA-6781867;R-HSA-5696664;R-HSA-6790454;R-HSA-6782069;R-HSA-6782004;R-HSA-5689861;R-HSA-6782131;R-HSA-5696655;R-HSA-6782141;R-HSA-6782204;R-HSA-6782138;R-HSA-6781818;R-HSA-5690996;R-HSA-5690997;R-HSA-6782211;R-HSA-6781824;R-HSA-6782208;R-HSA-5691006;R-HSA-5691004;R-HSA-6781833;R-HSA-5691000;R-HSA-5691001;R-HSA-6790487;R-HSA-5690213;R-HSA-5689317;R-HSA-6782227;R-HSA-6…
R-HSA-8948751	Regulation of PTEN stability and activity	10	74	0.00488707	0.0156583	0.304744	3	13	0.000933104	9606	Homo sapiens	PSMA6;PSMD9;PSMD12;PSMC6;PSMD4;PSMA2;CSNK2B;PSMB1;PSME2;STUB1		R-HSA-8850945;R-HSA-8850992;R-HSA-6807134
R-HSA-180534	Vpu mediated degradation of CD4	8	53	0.0035002	0.0162395	0.304744	1	5	0.000358886	9606	Homo sapiens	PSMA6;PSMD9;PSMD12;PSMC6;PSMD4;PSMA2;PSMB1;PSME2		R-HSA-180573
R-HSA-1236978	Cross-presentation of soluble exogenous antigens (endosomes)	8	53	0.0035002	0.0162395	0.304744	1	6	0.000430663	9606	Homo sapiens	PSMA6;PSMD9;PSMD12;PSMC6;PSMD4;PSMA2;PSMB1;PSME2		R-HSA-1236970
R-HSA-5387390	Hh mutants abrogate ligand secretion	9	64	0.00422665	0.0169066	0.304744	2	7	0.00050244	9606	Homo sapiens	PSMA6;PSMD9;PSMD12;PSMC6;PSMD4;PSMA2;PSMB1;PSME2;RRBP1		R-HSA-5387392;R-HSA-5483229
R-HSA-5689603	UCH proteinases	12	98	0.00647206	0.0173781	0.304744	6	11	0.000789549	9606	Homo sapiens	TFPT;PSMA6;PSMD9;PSMD12;USP15;PSMC6;PSMD4;PSMA2;PSMB1;PSME2;ACTR8;UCHL3		R-HSA-5665854;R-HSA-5665871;R-HSA-5690319;R-HSA-2179291;R-HSA-5690808;R-HSA-5689544
R-HSA-72695	Formation of the ternary complex, and subsequently, the 43S complex	8	54	0.00356624	0.0179261	0.304744	3	3	0.000215332	9606	Homo sapiens	RPS9;EIF3K;EIF3L;EIF1AX;RPS5;NAB1;EIF3G;EIF2S2		R-HSA-72691;R-HSA-72663;R-HSA-72669
R-HSA-69610	p53-Independent DNA Damage Response	8	54	0.00356624	0.0179261	0.304744	1	4	0.000287109	9606	Homo sapiens	PSMA6;PSMD9;PSMD12;PSMC6;PSMD4;PSMA2;PSMB1;PSME2		R-HSA-69600
R-HSA-69613	p53-Independent G1/S DNA damage checkpoint	8	54	0.00356624	0.0179261	0.304744	1	4	0.000287109	9606	Homo sapiens	PSMA6;PSMD9;PSMD12;PSMC6;PSMD4;PSMA2;PSMB1;PSME2		R-HSA-69600
R-HSA-69601	Ubiquitin Mediated Degradation of Phosphorylated Cdc25A	8	54	0.00356624	0.0179261	0.304744	1	4	0.000287109	9606	Homo sapiens	PSMA6;PSMD9;PSMD12;PSMC6;PSMD4;PSMA2;PSMB1;PSME2		R-HSA-69600
R-HSA-9762114	GSK3B and BTRC:CUL1-mediated-degradation of NFE2L2	8	54	0.00356624	0.0179261	0.304744	1	4	0.000287109	9606	Homo sapiens	PSMA6;PSMD9;PSMD12;PSMC6;PSMD4;PSMA2;PSMB1;PSME2		R-HSA-9762096
R-HSA-169911	Regulation of Apoptosis	8	54	0.00356624	0.0179261	0.304744	1	5	0.000358886	9606	Homo sapiens	PSMA6;PSMD9;PSMD12;PSMC6;PSMD4;PSMA2;PSMB1;PSME2		R-HSA-211715
R-HSA-75815	Ubiquitin-dependent degradation of Cyclin D	8	54	0.00356624	0.0179261	0.304744	1	5	0.000358886	9606	Homo sapiens	PSMA6;PSMD9;PSMD12;PSMC6;PSMD4;PSMA2;PSMB1;PSME2		R-HSA-75825
R-HSA-4086400	PCP/CE pathway	12	99	0.00653811	0.0186257	0.315757	8	24	0.00172265	9606	Homo sapiens	PSMA6;PSMD9;PSMD12;PSMC6;PSMD4;DAAM1;PRKCB;PSMA2;PSMB1;CLTA;PSME2;RHOA		R-HSA-4608855;R-HSA-3858489;R-HSA-3858495;R-HSA-5140747;R-HSA-5138459;R-HSA-3965450;R-HSA-5138432;R-HSA-5138433
R-HSA-162599	Late Phase of HIV Life Cycle	17	160	0.0105666	0.0190485	0.315757	58	78	0.00559862	9606	Homo sapiens	TAF15;CCNT2;SPI1;TAF13;VTA1;VPS4A;GTF2H5;SUB1;POLR2D;TPR;CHMP2B;NMT1;POLR2K;CHMP5;NELFE		R-HSA-180739;R-HSA-3159227;R-HSA-167181;R-HSA-167191;R-HSA-167192;R-HSA-171288;R-HSA-167196;R-HSA-167197;R-HSA-9613490;R-HSA-167459;R-HSA-167072;R-HSA-165028;R-HSA-167076;R-HSA-167077;R-HSA-165034;R-HSA-9613498;R-HSA-167083;R-HSA-167087;R-HSA-167084;R-HSA-167468;R-HSA-167085;R-HSA-167090;R-HSA-167474;R-HSA-165043;R-HSA-167089;R-HSA-167478;R-HSA-165047;R-HSA-167477;R-HSA-167098;R-HSA-167097;R-HSA-…
R-HSA-8854050	FBXL7 down-regulates AURKA during mitotic entry and in early mitosis	8	55	0.00363228	0.0197348	0.315757	2	6	0.000430663	9606	Homo sapiens	PSMA6;PSMD9;PSMD12;PSMC6;PSMD4;PSMA2;PSMB1;PSME2		R-HSA-8854071;R-HSA-8854044
R-HSA-174113	SCF-beta-TrCP mediated degradation of Emi1	8	55	0.00363228	0.0197348	0.315757	1	3	0.000215332	9606	Homo sapiens	PSMA6;PSMD9;PSMD12;PSMC6;PSMD4;PSMA2;PSMB1;PSME2		R-HSA-174203
R-HSA-72172	mRNA Splicing	20	199	0.0131423	0.0199061	0.318497	14	14	0.00100488	9606	Homo sapiens	ISY1;DDX17;CPSF7;RBM8A;HNRNPR;CWC15;WBP11;MAGOHB;CWC27;PRPF4;PABPN1;SNRNP70;HNRNPF;POLR2D;PPIE;SNRNP27;PPIH;SNRPF;SNRNP25;POLR2K		R-HSA-72160;R-HSA-72130;R-HSA-75079;R-HSA-72231;R-HSA-75081;R-HSA-75080;R-HSA-72139;R-HSA-72107;R-HSA-75083;R-HSA-75082;R-HSA-72143;R-HSA-156661;R-HSA-72124;R-HSA-72127
R-HSA-975956	Nonsense Mediated Decay (NMD) independent of the Exon Junction Complex (EJC)	12	101	0.00667019	0.0213204	0.325771	1	1	7.17772e-05	9606	Homo sapiens	RPL7A;RPS9;RPS5;NAB1;PABPC1;RPL17;GSPT1;RPL26L1;RPL6;RPL19		R-HSA-927789
R-HSA-162587	HIV Life Cycle	18	175	0.0115573	0.0214965	0.325771	68	117	0.00839793	9606	Homo sapiens	TAF15;CCNT2;SPI1;TAF13;VTA1;VPS4A;GTF2H5;SUB1;POLR2D;TPR;CHMP2B;NMT1;BANF1;POLR2K;CHMP5;NELFE		R-HSA-180739;R-HSA-8951690;R-HSA-175108;R-HSA-3159227;R-HSA-167181;R-HSA-175117;R-HSA-175250;R-HSA-167191;R-HSA-167192;R-HSA-171288;R-HSA-162590;R-HSA-167196;R-HSA-167197;R-HSA-9613490;R-HSA-164514;R-HSA-167459;R-HSA-167072;R-HSA-165028;R-HSA-167076;R-HSA-167077;R-HSA-165034;R-HSA-9613498;R-HSA-164522;R-HSA-167083;R-HSA-167087;R-HSA-167084;R-HSA-167468;R-HSA-167085;R-HSA-167090;R-HSA-167474;R-HSA…
R-HSA-180585	Vif-mediated degradation of APOBEC3G	8	56	0.00369832	0.0216697	0.325771	1	4	0.000287109	9606	Homo sapiens	PSMA6;PSMD9;PSMD12;PSMC6;PSMD4;PSMA2;PSMB1;PSME2		R-HSA-180603
R-HSA-72163	mRNA Splicing - Major Pathway	19	188	0.0124158	0.021718	0.325771	9	9	0.000645995	9606	Homo sapiens	ISY1;DDX17;CPSF7;RBM8A;HNRNPR;CWC15;WBP11;MAGOHB;CWC27;PRPF4;PABPN1;SNRNP70;HNRNPF;POLR2D;PPIE;SNRNP27;PPIH;SNRPF;POLR2K		R-HSA-72160;R-HSA-72130;R-HSA-72231;R-HSA-156661;R-HSA-72139;R-HSA-72107;R-HSA-72124;R-HSA-72127;R-HSA-72143
R-HSA-4641258	Degradation of DVL	8	57	0.00376436	0.023735	0.344909	2	7	0.00050244	9606	Homo sapiens	PSMA6;PSMD9;PSMD12;PSMC6;PSMD4;PSMA2;PSMB1;PSME2		R-HSA-1504193;R-HSA-4641260
R-HSA-4641257	Degradation of AXIN	8	57	0.00376436	0.023735	0.344909	2	8	0.000574218	9606	Homo sapiens	PSMA6;PSMD9;PSMD12;PSMC6;PSMD4;PSMA2;PSMB1;PSME2		R-HSA-3640874;R-HSA-4641256
R-HSA-9604323	Negative regulation of NOTCH4 signaling	8	57	0.00376436	0.023735	0.344909	1	6	0.000430663	9606	Homo sapiens	PSMA6;PSMD9;PSMD12;PSMC6;PSMD4;PSMA2;PSMB1;PSME2		R-HSA-9604642
R-HSA-75064	mRNA Editing: A to I Conversion	2	4	0.000264166	0.0246363	0.344909	6	6	0.000430663	9606	Homo sapiens	ADAR		R-HSA-75090;R-HSA-111237;R-HSA-111238;R-HSA-77613;R-HSA-77615;R-HSA-77614
R-HSA-75102	C6 deamination of adenosine	2	4	0.000264166	0.0246363	0.344909	2	2	0.000143554	9606	Homo sapiens	ADAR		R-HSA-77615;R-HSA-77614
R-HSA-351202	Metabolism of polyamines	10	80	0.00528332	0.0250398	0.350558	5	17	0.00122021	9606	Homo sapiens	PSMA6;PSMD9;PSMD12;PSMC6;PSMD4;PSMA2;PSMB1;PSME2;OAZ1;SAT1		R-HSA-353125;R-HSA-351207;R-HSA-350567;R-HSA-351208;R-HSA-350600
R-HSA-5696395	Formation of Incision Complex in GG-NER	7	47	0.00310395	0.0252194	0.353072	8	10	0.000717772	9606	Homo sapiens	SUMO1;SUMO3;RPA3;XPA;RAD23B;GTF2H5		R-HSA-6790487;R-HSA-6790454;R-HSA-5690996;R-HSA-5689317;R-HSA-5689861;R-HSA-5696670;R-HSA-5690991;R-HSA-5691000
R-HSA-5658442	Regulation of RAS by GAPs	9	71	0.00468894	0.0300818	0.421145	3	5	0.000358886	9606	Homo sapiens	PSMA6;PSMD9;PSMD12;PSMC6;PSMD4;PSMA2;RASA1;PSMB1;PSME2		R-HSA-5658231;R-HSA-5658435;R-HSA-5658430
R-HSA-8939902	Regulation of RUNX2 expression and activity	10	83	0.00548144	0.0310038	0.43389	9	32	0.00229687	9606	Homo sapiens	PSMA6;PSMD9;PSMD12;PSMC6;PSMD4;PSMA2;PSMB1;PSME2;STUB1;CNPY2		R-HSA-8939801;R-HSA-8939929;R-HSA-9008475;R-HSA-8939900;R-HSA-9009309;R-HSA-9009308;R-HSA-9008110;R-HSA-8939938;R-HSA-9009362
R-HSA-1169091	Activation of NF-kappaB in B cells	9	72	0.00475499	0.0324225	0.43389	3	10	0.000717772	9606	Homo sapiens	PSMA6;PSMD9;PSMD12;PSMC6;PSMD4;PSMA2;PRKCB;PSMB1;PSME2		R-HSA-1168640;R-HSA-1168373;R-HSA-1168635
R-HSA-5358346	Hedgehog ligand biogenesis	9	72	0.00475499	0.0324225	0.43389	2	15	0.00107666	9606	Homo sapiens	PSMA6;PSMD9;PSMD12;PSMC6;PSMD4;PSMA2;PSMB1;PSME2;RRBP1		R-HSA-5362448;R-HSA-5358343
R-HSA-5362768	Hh mutants are degraded by ERAD	8	61	0.00402853	0.0333761	0.43389	1	6	0.000430663	9606	Homo sapiens	PSMA6;PSMD9;PSMD12;PSMC6;PSMD4;PSMA2;PSMB1;PSME2		R-HSA-5387392
R-HSA-5676590	NIK-->noncanonical NF-kB signaling	8	61	0.00402853	0.0333761	0.43389	1	9	0.000645995	9606	Homo sapiens	PSMA6;PSMD9;PSMD12;PSMC6;PSMD4;PSMA2;PSMB1;PSME2		R-HSA-5607731
R-HSA-68949	Orc1 removal from chromatin	9	73	0.00482103	0.0348866	0.453525	2	4	0.000287109	9606	Homo sapiens	PSMA6;PSMD9;PSMD12;PSMC6;PSMD4;PSMA2;CDK2;PSMB1;PSME2		R-HSA-68944;R-HSA-68948
R-HSA-5610780	Degradation of GLI1 by the proteasome	8	62	0.00409457	0.0361488	0.469934	2	6	0.000430663	9606	Homo sapiens	PSMA6;PSMD9;PSMD12;PSMC6;PSMD4;PSMA2;PSMB1;PSME2		R-HSA-5610758;R-HSA-5610760
R-HSA-5610785	GLI3 is processed to GLI3R by the proteasome	8	62	0.00409457	0.0361488	0.469934	1	5	0.000358886	9606	Homo sapiens	PSMA6;PSMD9;PSMD12;PSMC6;PSMD4;PSMA2;PSMB1;PSME2		R-HSA-5610754
R-HSA-5610783	Degradation of GLI2 by the proteasome	8	62	0.00409457	0.0361488	0.469934	1	5	0.000358886	9606	Homo sapiens	PSMA6;PSMD9;PSMD12;PSMC6;PSMD4;PSMA2;PSMB1;PSME2		R-HSA-5610757
R-HSA-418889	Caspase activation via Dependence Receptors in the absence of ligand	3	12	0.000792498	0.036704	0.477152	4	8	0.000574218	9606	Homo sapiens	CASP9;MAGED1;APPL1		R-HSA-373717;R-HSA-373700;R-HSA-418845;R-HSA-374699
R-HSA-109606	Intrinsic Pathway for Apoptosis	8	64	0.00422665	0.0421503	0.505803	27	63	0.00452196	9606	Homo sapiens	CASP9;DIABLO;NMT1;APIP;DYNLL1;YWHAG;BCL2L1		R-HSA-139906;R-HSA-114307;R-HSA-9627089;R-HSA-114306;R-HSA-9627350;R-HSA-508162;R-HSA-114440;R-HSA-6804652;R-HSA-139918;R-HSA-114252;R-HSA-114256;R-HSA-114259;R-HSA-6804596;R-HSA-114261;R-HSA-9627078;R-HSA-6805426;R-HSA-114392;R-HSA-9627056;R-HSA-6790025;R-HSA-9627106;R-HSA-9627107;R-HSA-114419;R-HSA-9627104;R-HSA-114354;R-HSA-141367;R-HSA-114361;R-HSA-139899
R-HSA-69202	Cyclin E associated events during G1/S transition	10	88	0.00581165	0.0430547	0.516656	15	20	0.00143554	9606	Homo sapiens	PSMA6;PSMD9;PSMD12;PSMC6;PSMD4;PSMA2;CDK2;PSMB1;PSME2;CKS1B		R-HSA-188386;R-HSA-187552;R-HSA-187520;R-HSA-188390;R-HSA-69191;R-HSA-69195;R-HSA-69199;R-HSA-157906;R-HSA-8848436;R-HSA-187574;R-HSA-187575;R-HSA-8848414;R-HSA-69562;R-HSA-187545;R-HSA-188350
R-HSA-72203	Processing of Capped Intron-Containing Pre-mRNA	23	259	0.0171047	0.0444045	0.532854	32	32	0.00229687	9606	Homo sapiens	ISY1;DDX17;CPSF7;RBM8A;HNRNPR;CWC15;WBP11;MAGOHB;CWC27;THOC7;PRPF4;PABPN1;SNRNP70;HNRNPF;POLR2D;TPR;PPIE;SNRNP27;PPIH;SNRPF;SNRNP25;EIF4E;POLR2K		R-HSA-8849157;R-HSA-72130;R-HSA-159046;R-HSA-75079;R-HSA-159050;R-HSA-75081;R-HSA-75080;R-HSA-72139;R-HSA-75083;R-HSA-75082;R-HSA-111439;R-HSA-72143;R-HSA-77587;R-HSA-158481;R-HSA-158484;R-HSA-75097;R-HSA-75096;R-HSA-75098;R-HSA-77594;R-HSA-72095;R-HSA-72160;R-HSA-72103;R-HSA-72231;R-HSA-72107;R-HSA-158441;R-HSA-158447;R-HSA-72180;R-HSA-156661;R-HSA-72185;R-HSA-72124;R-HSA-72127;R-HSA-159101
R-HSA-3215018	Processing and activation of SUMO	3	13	0.000858539	0.0446944	0.536333	8	9	0.000645995	9606	Homo sapiens	SUMO1;SUMO3		R-HSA-2993769;R-HSA-2993784;R-HSA-2990840;R-HSA-2990842;R-HSA-2993781;R-HSA-2993780;R-HSA-2990833;R-HSA-2993763
R-HSA-9627069	Regulation of the apoptosome activity	3	13	0.000858539	0.0446944	0.536333	5	6	0.000430663	9606	Homo sapiens	CASP9;DIABLO;APIP		R-HSA-6804596;R-HSA-9627089;R-HSA-9627078;R-HSA-6805426;R-HSA-6804652
R-HSA-111458	Formation of apoptosome	3	13	0.000858539	0.0446944	0.536333	8	10	0.000717772	9606	Homo sapiens	CASP9;DIABLO;APIP		R-HSA-114256;R-HSA-114259;R-HSA-9627056;R-HSA-6804596;R-HSA-9627089;R-HSA-9627078;R-HSA-6805426;R-HSA-6804652
R-HSA-69481	G2/M Checkpoints	15	153	0.0101043	0.0472518	0.536546	11	24	0.00172265	9606	Homo sapiens	PSMD12;SMG1;PSMA6;PSMD9;PSMC6;PSMD4;PSMA2;RPA3;CDK2;PSMB1;RAD17;PSME2;YWHAG;RHNO1		R-HSA-5683735;R-HSA-69891;R-HSA-6799332;R-HSA-8852354;R-HSA-176101;R-HSA-176250;R-HSA-176298;R-HSA-75016;R-HSA-176264;R-HSA-176318;R-HSA-176175
R-HSA-69656	Cyclin A:Cdk2-associated events at S phase entry	10	90	0.00594373	0.0486611	0.536546	15	19	0.00136377	9606	Homo sapiens	PSMA6;PSMD9;PSMD12;PSMC6;PSMD4;PSMA2;CDK2;PSMB1;PSME2;CKS1B		R-HSA-187552;R-HSA-187520;R-HSA-174273;R-HSA-174054;R-HSA-187948;R-HSA-187916;R-HSA-187949;R-HSA-8848436;R-HSA-187574;R-HSA-187575;R-HSA-174164;R-HSA-8848414;R-HSA-187545;R-HSA-174110;R-HSA-187934
R-HSA-4608870	Asymmetric localization of PCP proteins	8	66	0.00435874	0.0487769	0.536546	1	7	0.00050244	9606	Homo sapiens	PSMA6;PSMD9;PSMD12;PSMC6;PSMD4;PSMA2;PSMB1;PSME2		R-HSA-4608855
R-HSA-5678895	Defective CFTR causes cystic fibrosis	8	66	0.00435874	0.0487769	0.536546	1	8	0.000574218	9606	Homo sapiens	PSMA6;PSMD9;PSMD12;PSMC6;PSMD4;PSMA2;PSMB1;PSME2		R-HSA-8866858
R-HSA-5607761	Dectin-1 mediated noncanonical NF-kB signaling	8	66	0.00435874	0.0487769	0.536546	1	9	0.000645995	9606	Homo sapiens	PSMA6;PSMD9;PSMD12;PSMC6;PSMD4;PSMA2;PSMB1;PSME2		R-HSA-5607731
R-HSA-1592230	Mitochondrial biogenesis	13	128	0.00845331	0.0493737	0.543111	9	36	0.00258398	9606	Homo sapiens	ATP5S;MTX1;C19orf70;APOOL;NCOA6;DNAJC11;ATP5C1;CNPY2;ATP5H;ATP5F1;ATP5G2;MAPK14;CALM1		R-HSA-1592233;R-HSA-8949609;R-HSA-8949580;R-HSA-1592238;R-HSA-111912;R-HSA-1605428;R-HSA-8940309;R-HSA-1592247;R-HSA-1592231
R-HSA-68882	Mitotic Anaphase	22	249	0.0164443	0.0505829	0.556412	21	32	0.00229687	9606	Homo sapiens	CENPT;DYNC1I2;PSMD12;ANKLE2;ANAPC15;SPI1;ANAPC16;VPS4A;DYNLL1;ZWINT;PSMA6;PSMD9;PSMC6;CENPH;SUMO1;PSMD4;PSMA2;CHMP2B;PSMB1;PSME2;BANF1;ANAPC1		R-HSA-174144;R-HSA-9667952;R-HSA-2467809;R-HSA-2467811;R-HSA-9668405;R-HSA-174121;R-HSA-9668415;R-HSA-3000449;R-HSA-9667965;R-HSA-9624893;R-HSA-9668419;R-HSA-2995389;R-HSA-2995388;R-HSA-9668389;R-HSA-9668395;R-HSA-174202;R-HSA-9615945;R-HSA-9668398;R-HSA-2995376;R-HSA-9624876;R-HSA-9624845
R-HSA-73863	RNA Polymerase I Transcription Termination	5	33	0.00217937	0.0509571	0.560453	3	4	0.000287109	9606	Homo sapiens	ZNRD1;POLR1D;UBTF;POLR2K;GTF2H5		R-HSA-74993;R-HSA-74992;R-HSA-74994
R-HSA-8952158	RUNX3 regulates BCL2L11 (BIM) transcription	2	6	0.000396249	0.0512757	0.560453	2	2	0.000143554	9606	Homo sapiens	FOXO3;RUNX3		R-HSA-8952232;R-HSA-8952226
R-HSA-1168372	Downstream signaling events of B Cell Receptor (BCR)	10	91	0.00600977	0.0516396	0.560453	5	15	0.00107666	9606	Homo sapiens	PSMA6;PSMD9;PSMD12;PSMC6;PSMD4;PSMA2;PRKCB;PSMB1;PSME2;CALM1		R-HSA-1168640;R-HSA-1168373;R-HSA-2025882;R-HSA-1168635;R-HSA-2025890
R-HSA-2555396	Mitotic Metaphase and Anaphase	22	250	0.0165104	0.0523466	0.560453	21	33	0.00236865	9606	Homo sapiens	CENPT;DYNC1I2;PSMD12;ANKLE2;ANAPC15;SPI1;ANAPC16;VPS4A;DYNLL1;ZWINT;PSMA6;PSMD9;PSMC6;CENPH;SUMO1;PSMD4;PSMA2;CHMP2B;PSMB1;PSME2;BANF1;ANAPC1		R-HSA-174144;R-HSA-9667952;R-HSA-2467809;R-HSA-2467811;R-HSA-9668405;R-HSA-174121;R-HSA-9668415;R-HSA-3000449;R-HSA-9667965;R-HSA-9624893;R-HSA-9668419;R-HSA-2995389;R-HSA-2995388;R-HSA-9668389;R-HSA-9668395;R-HSA-174202;R-HSA-9615945;R-HSA-9668398;R-HSA-2995376;R-HSA-9624876;R-HSA-9624845
R-HSA-9013694	Signaling by NOTCH4	10	92	0.00607582	0.0547369	0.560453	3	20	0.00143554	9606	Homo sapiens	PSENEN;PSMA6;PSMD9;PSMD12;PSMC6;PSMD4;PSMA2;PSMB1;PSME2;EP300		R-HSA-9604642;R-HSA-9604294;R-HSA-9604664
R-HSA-6781823	Formation of TC-NER Pre-Incision Complex	7	56	0.00369832	0.0550734	0.560453	7	7	0.00050244	9606	Homo sapiens	ISY1;POLR2D;XPA;EP300;PPIE;POLR2K;GTF2H5		R-HSA-6782069;R-HSA-6782004;R-HSA-6781840;R-HSA-6781824;R-HSA-6781867;R-HSA-6781818;R-HSA-6781833
R-HSA-6782135	Dual incision in TC-NER	8	68	0.00449082	0.0560453	0.560453	7	7	0.00050244	9606	Homo sapiens	ISY1;RPA3;POLR2D;XPA;EP300;PPIE;POLR2K;GTF2H5		R-HSA-6782211;R-HSA-6782131;R-HSA-9684118;R-HSA-6782224;R-HSA-6782141;R-HSA-6782204;R-HSA-6782138
R-HSA-72764	Eukaryotic Translation Termination	11	106	0.0070004	0.0591979	0.591979	4	5	0.000358886	9606	Homo sapiens	RPL7A;RPS9;RPS5;NAB1;RPL17;GSPT1;RPL26L1;RPL6;RPL19		R-HSA-141671;R-HSA-141691;R-HSA-141673;R-HSA-6800138
R-HSA-9759194	Nuclear events mediated by NFE2L2	11	106	0.0070004	0.0591979	0.591979	22	46	0.00330175	9606	Homo sapiens	PSMA6;PSMD9;PSMD12;PSMC6;PSMD4;PSMA2;IDH1;PSMB1;PSME2;EP300		R-HSA-9761844;R-HSA-9761812;R-HSA-9761846;R-HSA-9761815;R-HSA-9762096;R-HSA-9760081;R-HSA-9761841;R-HSA-9760082;R-HSA-9759186;R-HSA-9760125;R-HSA-9761822;R-HSA-9761849;R-HSA-9760122;R-HSA-9759364;R-HSA-9759332;R-HSA-9761828;R-HSA-9759141;R-HSA-9760103;R-HSA-9760128;R-HSA-9760097;R-HSA-9760099;R-HSA-9761836
R-HSA-69239	Synthesis of DNA	13	132	0.00871747	0.0597949	0.597949	8	27	0.00193798	9606	Homo sapiens	PSMD12;ANAPC15;ANAPC16;PSMA6;PSMD9;PSMC6;PSMD4;PSMA2;RPA3;CDK2;PSMB1;PSME2;ANAPC1		R-HSA-68944;R-HSA-69140;R-HSA-68948;R-HSA-69015;R-HSA-69142;R-HSA-69144;R-HSA-69016;R-HSA-69005
R-HSA-69002	DNA Replication Pre-Initiation	13	132	0.00871747	0.0597949	0.597949	7	32	0.00229687	9606	Homo sapiens	PSMD12;ANAPC15;ANAPC16;PSMA6;PSMD9;PSMC6;PSMD4;PSMA2;RPA3;CDK2;PSMB1;PSME2;ANAPC1		R-HSA-68960;R-HSA-68914;R-HSA-68917;R-HSA-68916;R-HSA-68918;R-HSA-68825;R-HSA-68712
R-HSA-9709570	Impaired BRCA2 binding to RAD51	5	35	0.00231145	0.0622476	0.604309	1	1	7.17772e-05	9606	Homo sapiens	SMG1;RPA3;RAD17;RHNO1		R-HSA-9709571
R-HSA-111461	Cytochrome c-mediated apoptotic response	3	15	0.000990622	0.0630087	0.604309	10	12	0.000861326	9606	Homo sapiens	CASP9;DIABLO;APIP		R-HSA-114256;R-HSA-114259;R-HSA-9627056;R-HSA-6804596;R-HSA-9627089;R-HSA-114261;R-HSA-9627078;R-HSA-6805426;R-HSA-6804652;R-HSA-114252
R-HSA-9609523	Insertion of tail-anchored proteins into the endoplasmic reticulum membrane	4	25	0.00165104	0.0657938	0.604309	5	7	0.00050244	9606	Homo sapiens	CYB5A;CAMLG;WRB;SEC61G		R-HSA-9609921;R-HSA-9609860;R-HSA-9610442;R-HSA-9609899;R-HSA-9609917
R-HSA-73779	RNA Polymerase II Transcription Pre-Initiation And Promoter Opening	6	47	0.00310395	0.0669753	0.604309	5	5	0.000358886	9606	Homo sapiens	TAF15;TAF13;POLR2D;POLR2K;GTF2H5		R-HSA-109637;R-HSA-109636;R-HSA-109639;R-HSA-75095;R-HSA-109638
R-HSA-111463	SMAC (DIABLO) binds to IAPs	2	7	0.00046229	0.0671454	0.604309	4	4	0.000287109	9606	Homo sapiens	CASP9;DIABLO		R-HSA-114354;R-HSA-114306;R-HSA-9627350;R-HSA-114361
R-HSA-111464	SMAC(DIABLO)-mediated dissociation of IAP:caspase complexes	2	7	0.00046229	0.0671454	0.604309	3	3	0.000215332	9606	Homo sapiens	CASP9;DIABLO		R-HSA-114419;R-HSA-114440;R-HSA-114392
R-HSA-3065678	SUMO is transferred from E1 to E2 (UBE2I, UBC9)	2	7	0.00046229	0.0671454	0.604309	2	3	0.000215332	9606	Homo sapiens	SUMO1;SUMO3		R-HSA-2993769;R-HSA-2993780
R-HSA-71737	Pyrophosphate hydrolysis	2	7	0.00046229	0.0671454	0.604309	2	3	0.000215332	9606	Homo sapiens	PPA1		R-HSA-71732;R-HSA-449937
R-HSA-1234176	Oxygen-dependent proline hydroxylation of Hypoxia-inducible Factor Alpha	8	72	0.00475499	0.072553	0.652977	1	12	0.000861326	9606	Homo sapiens	PSMA6;PSMD9;PSMD12;PSMC6;PSMD4;PSMA2;PSMB1;PSME2		R-HSA-1234159
R-HSA-5633007	Regulation of TP53 Activity	16	178	0.0117554	0.0761371	0.66058	28	98	0.00703417	9606	Homo sapiens	SMG1;TAF15;TAF13;MAPK14;RPA3;CSNK2B;JMY;CDK2;RAD17;EP300;PIN1;PIP4K2B;BRD7;RHNO1		R-HSA-6799332;R-HSA-6798372;R-HSA-349455;R-HSA-6805109;R-HSA-5628871;R-HSA-6804276;R-HSA-6811508;R-HSA-6799409;R-HSA-3239014;R-HSA-6793661;R-HSA-3215251;R-HSA-6804741;R-HSA-6804229;R-HSA-6805061;R-HSA-6805059;R-HSA-6811522;R-HSA-6805399;R-HSA-6811479;R-HSA-6805650;R-HSA-6804242;R-HSA-6804383;R-HSA-6804253;R-HSA-8877692;R-HSA-8877691;R-HSA-6804955;R-HSA-3222093;R-HSA-6804379;R-HSA-5693609
R-HSA-8950505	Gene and protein expression by JAK-STAT signaling after Interleukin-12 stimulation	8	73	0.00482103	0.0770953	0.66058	4	36	0.00258398	9606	Homo sapiens	CDC42;RAP1B;HNRNPF;PSME2		R-HSA-8950637;R-HSA-8950415;R-HSA-8950225;R-HSA-8950260
R-HSA-167162	RNA Polymerase II HIV Promoter Escape	6	49	0.00323603	0.0781309	0.66058	9	9	0.000645995	9606	Homo sapiens	TAF15;TAF13;POLR2D;POLR2K;GTF2H5		R-HSA-167474;R-HSA-9613490;R-HSA-167136;R-HSA-167121;R-HSA-9613498;R-HSA-167115;R-HSA-167113;R-HSA-167468;R-HSA-167117
R-HSA-167161	HIV Transcription Initiation	6	49	0.00323603	0.0781309	0.66058	4	4	0.000287109	9606	Homo sapiens	TAF15;TAF13;POLR2D;POLR2K;GTF2H5		R-HSA-167477;R-HSA-167130;R-HSA-167134;R-HSA-167118
R-HSA-75953	RNA Polymerase II Transcription Initiation	6	49	0.00323603	0.0781309	0.66058	3	3	0.000215332	9606	Homo sapiens	TAF15;TAF13;POLR2D;POLR2K;GTF2H5		R-HSA-75861;R-HSA-75864;R-HSA-75866
R-HSA-1234174	Cellular response to hypoxia	9	86	0.00567957	0.079064	0.66058	5	20	0.00143554	9606	Homo sapiens	PSMA6;PSMD9;PSMD12;PSMC6;PSMD4;PSMA2;PSMB1;PSME2;EP300		R-HSA-1234167;R-HSA-1235035;R-HSA-1235070;R-HSA-1234159;R-HSA-1235037
R-HSA-3858494	Beta-catenin independent WNT signaling	15	166	0.0109629	0.0810831	0.66058	21	51	0.00366064	9606	Homo sapiens	PSMD12;PRKCB;CLTA;RHOA;PSMA6;PSMD9;PSMC6;PSMD4;DAAM1;PSMA2;GNB2;PSMB1;PSME2;PDE6B;CALM1		R-HSA-3858489;R-HSA-4332358;R-HSA-3858495;R-HSA-5140747;R-HSA-4332359;R-HSA-4086392;R-HSA-4086393;R-HSA-4332363;R-HSA-4551465;R-HSA-5138432;R-HSA-5138433;R-HSA-4608855;R-HSA-2730872;R-HSA-5138459;R-HSA-3965450;R-HSA-398193;R-HSA-3965444;R-HSA-3965447;R-HSA-3965441;R-HSA-398040;R-HSA-4551451
R-HSA-5627123	RHO GTPases activate PAKs	4	27	0.00178312	0.0817918	0.66058	9	15	0.00107666	9606	Homo sapiens	PPP1CB;CDC42;CALM1;MYL12B		R-HSA-8981931;R-HSA-5668932;R-HSA-445797;R-HSA-5668978;R-HSA-5668947;R-HSA-419232;R-HSA-5627775;R-HSA-2029456;R-HSA-8981926
R-HSA-69620	Cell Cycle Checkpoints	23	279	0.0184256	0.083589	0.66058	25	56	0.00401952	9606	Homo sapiens	CENPT;DYNC1I2;PSMD12;SMG1;ANAPC15;ANAPC16;DYNLL1;ZWINT;PSMA6;PSMD9;PSMC6;CENPH;PSMD4;PSMA2;RPA3;CDK2;PSMB1;RAD17;PSME2;YWHAG;ANAPC1;RHNO1		R-HSA-5683735;R-HSA-349444;R-HSA-69891;R-HSA-6799332;R-HSA-8852354;R-HSA-75016;R-HSA-176264;R-HSA-349455;R-HSA-264458;R-HSA-187934;R-HSA-69600;R-HSA-6804741;R-HSA-141409;R-HSA-176101;R-HSA-176298;R-HSA-141422;R-HSA-141423;R-HSA-176175;R-HSA-141431;R-HSA-176250;R-HSA-69562;R-HSA-176318;R-HSA-6804955;R-HSA-141439;R-HSA-5693609
R-HSA-71403	Citric acid cycle (TCA cycle)	6	50	0.00330207	0.0840776	0.66058	5	17	0.00122021	9606	Homo sapiens	FH;IDH1;ME3;SDHC;SDHD;IDH3A		R-HSA-70994;R-HSA-9012349;R-HSA-70967;R-HSA-70982;R-HSA-451033
R-HSA-6811555	PI5P Regulates TP53 Acetylation	3	17	0.00112271	0.0842254	0.66058	5	8	0.000574218	9606	Homo sapiens	EP300;PIN1;PIP4K2B		R-HSA-6811479;R-HSA-6811508;R-HSA-6811522;R-HSA-8877692;R-HSA-8877691
R-HSA-111469	SMAC, XIAP-regulated apoptotic response	2	8	0.000528332	0.0843921	0.66058	9	10	0.000717772	9606	Homo sapiens	CASP9;DIABLO		R-HSA-9627107;R-HSA-114419;R-HSA-9627104;R-HSA-114354;R-HSA-114306;R-HSA-9627350;R-HSA-114361;R-HSA-114440;R-HSA-114392
R-HSA-68867	Assembly of the pre-replicative complex	11	114	0.00752873	0.0875015	0.66058	2	23	0.00165088	9606	Homo sapiens	PSMA6;PSMD9;PSMD12;ANAPC15;PSMC6;PSMD4;ANAPC16;PSMA2;PSMB1;PSME2;ANAPC1		R-HSA-68825;R-HSA-68712
R-HSA-5685938	HDR through Single Strand Annealing (SSA)	5	39	0.00257562	0.0886972	0.66058	4	6	0.000430663	9606	Homo sapiens	SMG1;RPA3;RAD17;RHNO1		R-HSA-5686642;R-HSA-5686657;R-HSA-5693564;R-HSA-5693580
R-HSA-73776	RNA Polymerase II Promoter Escape	6	51	0.00336812	0.0902676	0.66058	7	7	0.00050244	9606	Homo sapiens	TAF15;TAF13;POLR2D;POLR2K;GTF2H5		R-HSA-75873;R-HSA-111264;R-HSA-76576;R-HSA-9613494;R-HSA-75850;R-HSA-9613497;R-HSA-75869
R-HSA-429947	Deadenylation of mRNA	4	28	0.00184916	0.0904441	0.66058	4	4	0.000287109	9606	Homo sapiens	ZCCHC6;PARN;PABPC1;EIF4E		R-HSA-430021;R-HSA-429955;R-HSA-8941312;R-HSA-429992
R-HSA-167172	Transcription of the HIV genome	8	76	0.00501915	0.0917208	0.66058	46	47	0.00337353	9606	Homo sapiens	TAF15;CCNT2;TAF13;POLR2D;POLR2K;GTF2H5;NELFE		R-HSA-167111;R-HSA-167115;R-HSA-167113;R-HSA-167118;R-HSA-167181;R-HSA-167117;R-HSA-170706;R-HSA-170704;R-HSA-167121;R-HSA-167191;R-HSA-167130;R-HSA-167192;R-HSA-167128;R-HSA-167134;R-HSA-167196;R-HSA-167197;R-HSA-167133;R-HSA-9613490;R-HSA-167459;R-HSA-167072;R-HSA-167136;R-HSA-167076;R-HSA-167077;R-HSA-9613498;R-HSA-167147;R-HSA-167083;R-HSA-167150;R-HSA-167087;R-HSA-167148;R-HSA-167084;R-HSA-1…
R-HSA-9711123	Cellular response to chemical stress	22	269	0.0177652	0.0945557	0.66058	33	134	0.00961815	9606	Homo sapiens	COX8A;PSMD12;SURF1;NCOA6;IDH1;COX6A1;ATOX1;TXN2;COX6B1;PSMA6;PSMD9;PRDX2;COX7A2L;PSMC6;PSMD4;PSMA2;CSNK2B;PSMB1;EP300;PSME2;COX14		R-HSA-9761812;R-HSA-3322995;R-HSA-9761815;R-HSA-9760081;R-HSA-9760082;R-HSA-9759186;R-HSA-400143;R-HSA-9709406;R-HSA-9761822;R-HSA-8932355;R-HSA-163214;R-HSA-9759364;R-HSA-9760128;R-HSA-3697838;R-HSA-3323050;R-HSA-3697894;R-HSA-9761844;R-HSA-9761846;R-HSA-9762096;R-HSA-9761841;R-HSA-9760125;R-HSA-8932322;R-HSA-3341343;R-HSA-9761849;R-HSA-9760122;R-HSA-9759332;R-HSA-9761828;R-HSA-9759141;R-HSA-976…
R-HSA-9634638	Estrogen-dependent nuclear events downstream of ESR-membrane signaling	4	29	0.0019152	0.0995148	0.66058	4	12	0.000861326	9606	Homo sapiens	FOS;FOXO3;AREG		R-HSA-9625479;R-HSA-9625465;R-HSA-9624526;R-HSA-9624527
R-HSA-429914	Deadenylation-dependent mRNA decay	7	65	0.0042927	0.100699	0.66058	8	10	0.000717772	9606	Homo sapiens	TTC37;ZCCHC6;EXOSC9;PARN;LSM1;PABPC1;EIF4E		R-HSA-429860;R-HSA-430021;R-HSA-429845;R-HSA-429955;R-HSA-8941312;R-HSA-430028;R-HSA-429978;R-HSA-429992
R-HSA-195253	Degradation of beta-catenin by the destruction complex	9	91	0.00600977	0.102383	0.66058	3	23	0.00165088	9606	Homo sapiens	PSMA6;PSMD9;PSMD12;PSMC6;CTBP2;PSMD4;PSMA2;PSMB1;PSME2		R-HSA-5334050;R-HSA-2130282;R-HSA-5229348
R-HSA-76042	RNA Polymerase II Transcription Initiation And Promoter Clearance	6	53	0.0035002	0.103366	0.66058	11	11	0.000789549	9606	Homo sapiens	TAF15;TAF13;POLR2D;POLR2K;GTF2H5		R-HSA-75873;R-HSA-111264;R-HSA-76576;R-HSA-75861;R-HSA-9613494;R-HSA-75864;R-HSA-75866;R-HSA-75850;R-HSA-9613497;R-HSA-75949;R-HSA-75869
R-HSA-9675136	Diseases of DNA Double-Strand Break Repair	5	41	0.0027077	0.103793	0.66058	5	9	0.000645995	9606	Homo sapiens	SMG1;RPA3;RAD17;RHNO1		R-HSA-9709601;R-HSA-9709571;R-HSA-9701199;R-HSA-9704408;R-HSA-9704330
R-HSA-9701190	Defective homologous recombination repair (HRR) due to BRCA2 loss of function	5	41	0.0027077	0.103793	0.66058	2	4	0.000287109	9606	Homo sapiens	SMG1;RPA3;RAD17;RHNO1		R-HSA-9709601;R-HSA-9709571
R-HSA-8878159	Transcriptional regulation by RUNX3	11	118	0.00779289	0.104306	0.66058	44	47	0.00337353	9606	Homo sapiens	PSMA6;PSMD9;PSMD12;PSMC6;PSMD4;PSMA2;PSMB1;PSME2;EP300;FOXO3;RUNX3		R-HSA-8878212;R-HSA-8937807;R-HSA-8952399;R-HSA-8951951;R-HSA-8951695;R-HSA-8952128;R-HSA-8937792;R-HSA-8878220;R-HSA-8951428;R-HSA-8952069;R-HSA-8952408;R-HSA-1980047;R-HSA-8949276;R-HSA-8951966;R-HSA-8949343;R-HSA-8952081;R-HSA-8878237;R-HSA-8951442;R-HSA-8937814;R-HSA-8949335;R-HSA-8952232;R-HSA-8951977;R-HSA-8878117;R-HSA-8878243;R-HSA-4411367;R-HSA-8878178;R-HSA-8865454;R-HSA-8952226;R-HSA-8…
R-HSA-6782210	Gap-filling DNA repair synthesis and ligation in TC-NER	7	66	0.00435874	0.106752	0.66058	2	2	0.000143554	9606	Homo sapiens	ISY1;RPA3;POLR2D;EP300;PPIE;POLR2K;GTF2H5		R-HSA-6782227;R-HSA-6782208
R-HSA-5696399	Global Genome Nucleotide Excision Repair (GG-NER)	9	92	0.00607582	0.107472	0.66058	18	20	0.00143554	9606	Homo sapiens	TFPT;SUMO1;SUMO3;RPA3;XPA;ACTR8;RAD23B;GTF2H5		R-HSA-5690996;R-HSA-5690997;R-HSA-5696670;R-HSA-5691006;R-HSA-5691004;R-HSA-5696664;R-HSA-5691000;R-HSA-5691001;R-HSA-6790487;R-HSA-6790454;R-HSA-5690213;R-HSA-5689317;R-HSA-5689861;R-HSA-5690990;R-HSA-6782943;R-HSA-5690991;R-HSA-5696655;R-HSA-5690988
R-HSA-171007	p38MAPK events	3	19	0.00125479	0.108043	0.66058	4	5	0.000358886	9606	Homo sapiens	RALB;MAPKAPK3;MAPK14		R-HSA-171026;R-HSA-171011;R-HSA-187688;R-HSA-170991
R-HSA-5687128	MAPK6/MAPK4 signaling	10	106	0.0070004	0.111017	0.66058	7	40	0.00287109	9606	Homo sapiens	CDC42;PSMA6;PSMD9;PSMD12;PSMC6;PSMD4;PSMA2;PSMB1;PSME2;FOXO3		R-HSA-5687126;R-HSA-5687095;R-HSA-389788;R-HSA-5687103;R-HSA-5627775;R-HSA-5687101;R-HSA-5687112
R-HSA-5693616	Presynaptic phase of homologous DNA pairing and strand exchange	5	42	0.00277374	0.111788	0.66058	2	7	0.00050244	9606	Homo sapiens	SMG1;RPA3;RAD17;RHNO1		R-HSA-5685341;R-HSA-5693561
R-HSA-5619088	Defective SLC39A4 causes acrodermatitis enteropathica, zinc-deficiency type (AEZ)	1	2	0.000132083	0.11326	0.66058	1	1	7.17772e-05	9606	Homo sapiens	SLC39A4		R-HSA-5654125
R-HSA-169131	Inhibition of PKR	1	2	0.000132083	0.11326	0.66058	1	2	0.000143554	9606	Homo sapiens	EIF2AK2		R-HSA-168896
R-HSA-203927	MicroRNA (miRNA) biogenesis	4	31	0.00204729	0.11885	0.66058	6	8	0.000574218	9606	Homo sapiens	SPI1;POLR2D;TARBP2;POLR2K		R-HSA-203906;R-HSA-203922;R-HSA-203862;R-HSA-210805;R-HSA-2106614;R-HSA-203901
R-HSA-176412	Phosphorylation of the APC/C	3	20	0.00132083	0.120823	0.66058	2	2	0.000143554	9606	Homo sapiens	ANAPC15;ANAPC16;ANAPC1		R-HSA-174119;R-HSA-174132
R-HSA-9687136	Aberrant regulation of mitotic exit in cancer due to RB1 defects	3	20	0.00132083	0.120823	0.66058	1	1	7.17772e-05	9606	Homo sapiens	ANAPC15;ANAPC16;ANAPC1		R-HSA-9687377
R-HSA-450604	KSRP (KHSRP) binds and destabilizes mRNA	3	20	0.00132083	0.120823	0.66058	2	5	0.000358886	9606	Homo sapiens	EXOSC9;PARN;MAPK14		R-HSA-450422;R-HSA-451152
R-HSA-8951664	Neddylation	20	249	0.0164443	0.120954	0.66058	29	44	0.0031582	9606	Homo sapiens	UBE2F;PSMD12;WSB2;COMMD3;UCHL3;DCAF7;DCAF6;PSMA6;PSMD9;DCAF17;PSMC6;PSMD4;RBBP5;PSMA2;ASB9;PSMB1;WDR5;FBXO4;PSME2;FBXO7		R-HSA-8956040;R-HSA-8956106;R-HSA-8956045;R-HSA-8956099;R-HSA-8932355;R-HSA-8956103;R-HSA-8956184;R-HSA-8955289;R-HSA-8951644;R-HSA-8951764;R-HSA-8955285;R-HSA-8951766;R-HSA-8956200;R-HSA-8955241;R-HSA-8952618;R-HSA-8952044;R-HSA-8952620;R-HSA-8956140;R-HSA-8955245;R-HSA-5690808;R-HSA-8952039;R-HSA-9755303;R-HSA-8952638;R-HSA-8952639;R-HSA-8952625;R-HSA-8952626;R-HSA-8952630;R-HSA-9755306;R-HSA-8…
R-HSA-114516	Disinhibition of SNARE formation	2	10	0.000660415	0.12218	0.66058	2	2	0.000143554	9606	Homo sapiens	STXBP3;PRKCB		R-HSA-114683;R-HSA-114684
R-HSA-73886	Chromosome Maintenance	12	136	0.00898164	0.123857	0.66058	34	38	0.00272753	9606	Homo sapiens	CENPT;PPP6C;CENPW;CENPH;MIS18BP1;RPA3;POLR2D;CDK2;GAR1;OBFC1;TERF2;POLR2K		R-HSA-606349;R-HSA-9670101;R-HSA-606287;R-HSA-181450;R-HSA-164616;R-HSA-164617;R-HSA-9668831;R-HSA-164620;R-HSA-163090;R-HSA-9670149;R-HSA-606289;R-HSA-163099;R-HSA-174427;R-HSA-163096;R-HSA-174425;R-HSA-174438;R-HSA-174439;R-HSA-9668597;R-HSA-9686521;R-HSA-174441;R-HSA-174446;R-HSA-174447;R-HSA-174444;R-HSA-9686524;R-HSA-174445;R-HSA-174451;R-HSA-9670114;R-HSA-174448;R-HSA-163120;R-HSA-174452;R-…
R-HSA-674695	RNA Polymerase II Pre-transcription Events	8	82	0.0054154	0.125391	0.66058	13	17	0.00122021	9606	Homo sapiens	TAF15;CCNT2;TAF13;POLR2D;POLR2K;GTF2H5;NELFE		R-HSA-113409;R-HSA-113411;R-HSA-113413;R-HSA-113414;R-HSA-112392;R-HSA-112395;R-HSA-112430;R-HSA-75856;R-HSA-75891;R-HSA-113429;R-HSA-112437;R-HSA-75862;R-HSA-73946
R-HSA-3899300	SUMOylation of transcription cofactors	5	44	0.00290582	0.12863	0.66058	27	27	0.00193798	9606	Homo sapiens	DDX17;SUMO1;SUMO3;EP300		R-HSA-4085372;R-HSA-3108203;R-HSA-3296126;R-HSA-4090288;R-HSA-4085296;R-HSA-4090284;R-HSA-3903017;R-HSA-4085994;R-HSA-4086059;R-HSA-4085992;R-HSA-3900194;R-HSA-3900070;R-HSA-4085347;R-HSA-3108209;R-HSA-3899291;R-HSA-5228521;R-HSA-3900177;R-HSA-4086036;R-HSA-3927824;R-HSA-3927959;R-HSA-4085331;R-HSA-3900047;R-HSA-3927886;R-HSA-4086088;R-HSA-4085318;R-HSA-4086083;R-HSA-3782535
R-HSA-5357769	Caspase activation via extrinsic apoptotic signalling pathway	4	32	0.00211333	0.129081	0.66058	8	17	0.00122021	9606	Homo sapiens	CASP9;MAGED1;TNFRSF10A;APPL1		R-HSA-373717;R-HSA-373700;R-HSA-139952;R-HSA-141156;R-HSA-418845;R-HSA-3465448;R-HSA-3371359;R-HSA-374699
R-HSA-8852276	The role of GTSE1 in G2/M progression after G2 checkpoint	8	83	0.00548144	0.131558	0.66058	1	10	0.000717772	9606	Homo sapiens	PSMA6;PSMD9;PSMD12;PSMC6;PSMD4;PSMA2;PSMB1;PSME2		R-HSA-8852354
R-HSA-68886	M Phase	31	416	0.0274733	0.133554	0.66058	47	91	0.00653173	9606	Homo sapiens	DYNC1I2;PSMD12;ANKLE2;ANAPC15;SPI1;ANAPC16;VPS4A;SMC2;PSMD9;PSMD4;SUMO1;TPR;PSMB1;CNTRL;BANF1;CEP290;YWHAG;CENPT;PRKCB;DYNLL1;ZWINT;PSMA6;PSMC6;CENPH;PSMA2;CSNK2B;CHMP2B;PSME2;CEP41;ANAPC1;BLZF1		R-HSA-2514854;R-HSA-174144;R-HSA-375302;R-HSA-2288097;R-HSA-2467809;R-HSA-5229194;R-HSA-2467811;R-HSA-2993898;R-HSA-5223304;R-HSA-1638803;R-HSA-2990880;R-HSA-2294574;R-HSA-2990882;R-HSA-9668419;R-HSA-2995389;R-HSA-2995388;R-HSA-2529015;R-HSA-2520883;R-HSA-2294580;R-HSA-380316;R-HSA-380508;R-HSA-2468287;R-HSA-2529020;R-HSA-9615945;R-HSA-2172666;R-HSA-2294590;R-HSA-2995376;R-HSA-9624845;R-HSA-96481…
R-HSA-141430	Inactivation of APC/C via direct inhibition of the APC/C complex	3	21	0.00138687	0.134124	0.66058	1	2	0.000143554	9606	Homo sapiens	ANAPC15;ANAPC16;ANAPC1		R-HSA-141423
R-HSA-8876725	Protein methylation	3	21	0.00138687	0.134124	0.66058	3	9	0.000645995	9606	Homo sapiens	PRMT3;CALM1;METTL21A		R-HSA-8879123;R-HSA-8932221;R-HSA-6786205
R-HSA-141405	Inhibition of the proteolytic activity of APC/C required for the onset of anaphase by mitotic spindle checkpoint components	3	21	0.00138687	0.134124	0.66058	1	3	0.000215332	9606	Homo sapiens	ANAPC15;ANAPC16;ANAPC1		R-HSA-141423
R-HSA-2467813	Separation of Sister Chromatids	16	195	0.0128781	0.13454	0.66058	5	8	0.000574218	9606	Homo sapiens	CENPT;DYNC1I2;PSMD12;ANAPC15;ANAPC16;DYNLL1;ZWINT;PSMA6;PSMD9;PSMC6;CENPH;PSMD4;PSMA2;PSMB1;PSME2;ANAPC1		R-HSA-174144;R-HSA-2467809;R-HSA-2467811;R-HSA-174202;R-HSA-174121
R-HSA-156902	Peptide chain elongation	9	97	0.00640602	0.134986	0.66058	4	5	0.000358886	9606	Homo sapiens	RPL7A;RPS9;RPS5;NAB1;RPL17;RPL26L1;RPL6;RPL19		R-HSA-156915;R-HSA-156912;R-HSA-156923;R-HSA-156907
R-HSA-5693579	Homologous DNA Pairing and Strand Exchange	5	45	0.00297187	0.13746	0.66058	4	10	0.000717772	9606	Homo sapiens	SMG1;RPA3;RAD17;RHNO1		R-HSA-5693620;R-HSA-5685838;R-HSA-5685341;R-HSA-5693561
R-HSA-9020591	Interleukin-12 signaling	8	84	0.00554748	0.137877	0.66058	4	56	0.00401952	9606	Homo sapiens	CDC42;RAP1B;HNRNPF;PSME2		R-HSA-8950637;R-HSA-8950415;R-HSA-8950225;R-HSA-8950260
R-HSA-8866652	Synthesis of active ubiquitin: roles of E1 and E2 enzymes	4	33	0.00217937	0.139664	0.66058	8	16	0.00114844	9606	Homo sapiens	UBA6;UBE2T;UBE2G2;UCHL3		R-HSA-8865090;R-HSA-8852130;R-HSA-8852129;R-HSA-8852127;R-HSA-8853503;R-HSA-8865050;R-HSA-8865098;R-HSA-8853514
R-HSA-4755510	SUMOylation of immune response proteins	2	11	0.000726456	0.142352	0.66058	5	5	0.000358886	9606	Homo sapiens	SUMO1;SUMO3		R-HSA-4656914;R-HSA-4755536;R-HSA-4755411;R-HSA-4755478;R-HSA-4755479
R-HSA-442729	CREB1 phosphorylation through the activation of CaMKII/CaMKK/CaMKIV cascasde	2	11	0.000726456	0.142352	0.66058	8	10	0.000717772	9606	Homo sapiens	CALM1;CAMKK2		R-HSA-9618834;R-HSA-9619125;R-HSA-111913;R-HSA-111912;R-HSA-111915;R-HSA-442749;R-HSA-9618863;R-HSA-444792
R-HSA-111453	BH3-only proteins associate with and inactivate anti-apoptotic BCL-2 members	2	11	0.000726456	0.142352	0.66058	2	5	0.000358886	9606	Homo sapiens	BCL2L1		R-HSA-508162;R-HSA-6790025
R-HSA-8939246	RUNX1 regulates transcription of genes involved in differentiation of myeloid cells	2	11	0.000726456	0.142352	0.66058	2	7	0.00050244	9606	Homo sapiens	PRKCB		R-HSA-8939066;R-HSA-8939054
R-HSA-6781827	Transcription-Coupled Nucleotide Excision Repair (TC-NER)	8	85	0.00561353	0.144346	0.66058	17	17	0.00122021	9606	Homo sapiens	ISY1;RPA3;POLR2D;XPA;EP300;PPIE;POLR2K;GTF2H5		R-HSA-6782211;R-HSA-9684118;R-HSA-6781824;R-HSA-6782208;R-HSA-6781867;R-HSA-6781833;R-HSA-6782069;R-HSA-6782004;R-HSA-6782131;R-HSA-6782227;R-HSA-6782224;R-HSA-6781840;R-HSA-6782141;R-HSA-6782204;R-HSA-6782138;R-HSA-6781818;R-HSA-6782234
R-HSA-69275	G2/M Transition	17	212	0.0140008	0.14488	0.66058	19	78	0.00559862	9606	Homo sapiens	DYNC1I2;PSMD12;DYNLL1;PPP1CB;PSMA6;PSMD9;PSMC6;PSMD4;PSMA2;CDK2;CNTRL;PSMB1;EP300;PSME2;CEP41;CEP290;YWHAG		R-HSA-380455;R-HSA-380294;R-HSA-8852354;R-HSA-4088024;R-HSA-4088152;R-HSA-380303;R-HSA-8853419;R-HSA-8854071;R-HSA-3000319;R-HSA-380311;R-HSA-380272;R-HSA-3002811;R-HSA-2574845;R-HSA-8853405;R-HSA-8854044;R-HSA-3000310;R-HSA-4088162;R-HSA-380283;R-HSA-2574840
R-HSA-168255	Influenza Infection	16	198	0.0130762	0.146948	0.66058	11	59	0.00423486	9606	Homo sapiens	RPS9;SPI1;RPS5;NAB1;CLTA;EIF2AK2;RPL6;RPL7A;PABPN1;POLR2D;TPR;RPL17;RPL26L1;POLR2K;RPL19		R-HSA-192627;R-HSA-168883;R-HSA-168880;R-HSA-192704;R-HSA-168896;R-HSA-168337;R-HSA-168326;R-HSA-1176059;R-HSA-192841;R-HSA-192925;R-HSA-168285
R-HSA-176407	Conversion from APC/C:Cdc20 to APC/C:Cdh1 in late anaphase	3	22	0.00145291	0.147904	0.66058	2	3	0.000215332	9606	Homo sapiens	ANAPC15;ANAPC16;ANAPC1		R-HSA-174224;R-HSA-174070
R-HSA-3229121	Glycogen storage diseases	3	22	0.00145291	0.147904	0.66058	6	10	0.000717772	9606	Homo sapiens	GYS1;G6PC3;GBE1		R-HSA-3878762;R-HSA-3797226;R-HSA-3828061;R-HSA-3791349;R-HSA-3814838;R-HSA-3282876
R-HSA-5210891	Uptake and function of anthrax toxins	3	22	0.00145291	0.147904	0.66058	5	20	0.00143554	9606	Homo sapiens	MAP2K2;SUB1;CALM1		R-HSA-5211356;R-HSA-5211224;R-HSA-5210935;R-HSA-9683546;R-HSA-5210912
R-HSA-9755511	KEAP1-NFE2L2 pathway	12	141	0.00931185	0.148108	0.66058	25	78	0.00559862	9606	Homo sapiens	PSMA6;PSMD9;PSMD12;PSMC6;PSMD4;PSMA2;IDH1;CSNK2B;PSMB1;EP300;PSME2		R-HSA-9761812;R-HSA-9761815;R-HSA-9760081;R-HSA-9760082;R-HSA-9759186;R-HSA-9761822;R-HSA-8932355;R-HSA-9759364;R-HSA-9760128;R-HSA-9761844;R-HSA-9761846;R-HSA-9762096;R-HSA-9761841;R-HSA-9760125;R-HSA-8932322;R-HSA-9761849;R-HSA-9760122;R-HSA-9759332;R-HSA-9761828;R-HSA-9759141;R-HSA-9760103;R-HSA-9760097;R-HSA-9760099;R-HSA-9761836;R-HSA-9755306
R-HSA-167158	Formation of the HIV-1 Early Elongation Complex	4	34	0.00224541	0.150579	0.66058	5	5	0.000358886	9606	Homo sapiens	POLR2D;POLR2K;GTF2H5;NELFE		R-HSA-167072;R-HSA-167089;R-HSA-167478;R-HSA-167083;R-HSA-167085
R-HSA-167287	HIV elongation arrest and recovery	4	34	0.00224541	0.150579	0.66058	3	3	0.000215332	9606	Homo sapiens	CCNT2;POLR2D;POLR2K;NELFE		R-HSA-167284;R-HSA-167288;R-HSA-167481
R-HSA-113418	Formation of the Early Elongation Complex	4	34	0.00224541	0.150579	0.66058	3	3	0.000215332	9606	Homo sapiens	POLR2D;POLR2K;GTF2H5;NELFE		R-HSA-113402;R-HSA-113407;R-HSA-112383
R-HSA-167290	Pausing and recovery of HIV elongation	4	34	0.00224541	0.150579	0.66058	2	2	0.000143554	9606	Homo sapiens	CCNT2;POLR2D;POLR2K;NELFE		R-HSA-167282;R-HSA-167292
R-HSA-171319	Telomere Extension By Telomerase	4	34	0.00224541	0.150579	0.66058	9	10	0.000717772	9606	Homo sapiens	PPP6C;CDK2;GAR1;TERF2		R-HSA-163090;R-HSA-163120;R-HSA-163099;R-HSA-9686521;R-HSA-163096;R-HSA-164616;R-HSA-164617;R-HSA-164620;R-HSA-9686524
R-HSA-453274	Mitotic G2-G2/M phases	17	214	0.0141329	0.153113	0.66058	21	80	0.00574218	9606	Homo sapiens	DYNC1I2;PSMD12;DYNLL1;PPP1CB;PSMA6;PSMD9;PSMC6;PSMD4;PSMA2;CDK2;CNTRL;PSMB1;EP300;PSME2;CEP41;CEP290;YWHAG		R-HSA-380455;R-HSA-187937;R-HSA-380294;R-HSA-8852354;R-HSA-4088024;R-HSA-4088152;R-HSA-380303;R-HSA-8853419;R-HSA-8854071;R-HSA-3000319;R-HSA-380311;R-HSA-187959;R-HSA-380272;R-HSA-3002811;R-HSA-2574845;R-HSA-8853405;R-HSA-8854044;R-HSA-3000310;R-HSA-4088162;R-HSA-380283;R-HSA-2574840
R-HSA-167152	Formation of HIV elongation complex in the absence of HIV Tat	5	47	0.00310395	0.155886	0.66058	2	2	0.000143554	9606	Homo sapiens	CCNT2;POLR2D;POLR2K;GTF2H5;NELFE		R-HSA-167077;R-HSA-167084
R-HSA-9633012	Response of EIF2AK4 (GCN2) to amino acid deficiency	10	115	0.00759477	0.159831	0.66058	6	16	0.00114844	9606	Homo sapiens	RPL7A;RPS9;RPS5;NAB1;EIF2S2;RPL17;RPL26L1;RPL6;RPL19		R-HSA-9650722;R-HSA-9633008;R-HSA-9633742;R-HSA-381128;R-HSA-9634669;R-HSA-9633005
R-HSA-917729	Endosomal Sorting Complex Required For Transport (ESCRT)	4	35	0.00231145	0.161808	0.66058	2	4	0.000287109	9606	Homo sapiens	VTA1;CHMP2B;VPS4A;CHMP5		R-HSA-917693;R-HSA-917700
R-HSA-5625900	RHO GTPases activate CIT	3	23	0.00151895	0.162116	0.66058	5	6	0.000430663	9606	Homo sapiens	PPP1CB;RHOA;MYL12B		R-HSA-5671970;R-HSA-5625901;R-HSA-5671919;R-HSA-8981443;R-HSA-5671993
R-HSA-111471	Apoptotic factor-mediated response	3	23	0.00151895	0.162116	0.66058	21	28	0.00200976	9606	Homo sapiens	CASP9;DIABLO;APIP		R-HSA-9627056;R-HSA-114307;R-HSA-9627089;R-HSA-114306;R-HSA-9627350;R-HSA-114440;R-HSA-6804652;R-HSA-114252;R-HSA-9627106;R-HSA-114256;R-HSA-9627107;R-HSA-114259;R-HSA-114419;R-HSA-9627104;R-HSA-6804596;R-HSA-114354;R-HSA-114261;R-HSA-9627078;R-HSA-6805426;R-HSA-114361;R-HSA-114392
R-HSA-6804760	Regulation of TP53 Activity through Methylation	3	23	0.00151895	0.162116	0.66058	6	12	0.000861326	9606	Homo sapiens	SMG1;JMY;EP300		R-HSA-6804229;R-HSA-6804276;R-HSA-6804242;R-HSA-6804383;R-HSA-6804253;R-HSA-6804379
R-HSA-5625970	RHO GTPases activate KTN1	2	12	0.000792498	0.163158	0.66058	2	2	0.000143554	9606	Homo sapiens	CDC42;RHOA		R-HSA-5625959;R-HSA-5672083
R-HSA-9619229	Activation of RAC1 downstream of NMDARs	2	12	0.000792498	0.163158	0.66058	5	6	0.000430663	9606	Homo sapiens	CALM1;CAMKK2		R-HSA-9619376;R-HSA-9619367;R-HSA-9619783;R-HSA-9619355;R-HSA-9619214
R-HSA-75072	mRNA Editing	2	12	0.000792498	0.163158	0.66058	6	9	0.000645995	9606	Homo sapiens	ADAR		R-HSA-75090;R-HSA-111237;R-HSA-111238;R-HSA-77613;R-HSA-77615;R-HSA-77614
R-HSA-450341	Activation of the AP-1 family of transcription factors	2	12	0.000792498	0.163158	0.66058	3	5	0.000358886	9606	Homo sapiens	FOS;MAPK14		R-HSA-450292;R-HSA-450325;R-HSA-168053
R-HSA-198693	AKT phosphorylates targets in the nucleus	2	12	0.000792498	0.163158	0.66058	2	4	0.000287109	9606	Homo sapiens	NR4A1;FOXO3		R-HSA-199299;R-HSA-199863
R-HSA-8878171	Transcriptional regulation by RUNX1	20	261	0.0172368	0.164534	0.66058	24	132	0.00947459	9606	Homo sapiens	PSMD12;SPI1;KMT2A;PRKCB;DPY30;PSMA6;PSMD9;PSMC6;PSMD4;RBBP5;PSMA2;CSNK2B;MYB;PSMB1;WDR5;EP300;PSME2		R-HSA-8936616;R-HSA-8937097;R-HSA-8956586;R-HSA-8937037;R-HSA-8936621;R-HSA-8878050;R-HSA-8865505;R-HSA-8939054;R-HSA-8956608;R-HSA-8936481;R-HSA-8936995;R-HSA-8865482;R-HSA-8937989;R-HSA-8878056;R-HSA-8937016;R-HSA-8937050;R-HSA-8939066;R-HSA-8935740;R-HSA-8865491;R-HSA-8957265;R-HSA-8936979;R-HSA-8935731;R-HSA-8936628;R-HSA-8865498
R-HSA-5663020	Defective SLC35A1 causes congenital disorder of glycosylation 2F (CDG2F)	1	3	0.000198124	0.16499	0.66058	1	1	7.17772e-05	9606	Homo sapiens	SLC35A1		R-HSA-5651942
R-HSA-5339700	Signaling by TCF7L2 mutants	1	3	0.000198124	0.16499	0.66058	1	1	7.17772e-05	9606	Homo sapiens	CTBP2		R-HSA-5334052
R-HSA-3282872	Severe congenital neutropenia type 4 (G6PC3)	1	3	0.000198124	0.16499	0.66058	1	1	7.17772e-05	9606	Homo sapiens	G6PC3		R-HSA-3282876
R-HSA-5619037	Defective SLC35A1 causes congenital disorder of glycosylation 2F (CDG2F)	1	3	0.000198124	0.16499	0.66058	1	1	7.17772e-05	9606	Homo sapiens	SLC35A1		R-HSA-5651942
R-HSA-168315	Inhibition of Host mRNA Processing and RNA Silencing	1	3	0.000198124	0.16499	0.66058	1	2	0.000143554	9606	Homo sapiens	PABPN1		R-HSA-168883
R-HSA-9636667	Manipulation of host energy metabolism	1	3	0.000198124	0.16499	0.66058	1	2	0.000143554	9606	Homo sapiens	ENO1		R-HSA-9636669
R-HSA-156842	Eukaryotic Translation Elongation	9	102	0.00673623	0.165788	0.66058	4	9	0.000645995	9606	Homo sapiens	RPL7A;RPS9;RPS5;NAB1;RPL17;RPL26L1;RPL6;RPL19		R-HSA-156915;R-HSA-156912;R-HSA-156923;R-HSA-156907
R-HSA-9687139	Aberrant regulation of mitotic cell cycle due to RB1 defects	4	36	0.00237749	0.173329	0.66058	2	3	0.000215332	9606	Homo sapiens	ANAPC15;ANAPC16;CDK2;ANAPC1		R-HSA-9687377;R-HSA-9659782
R-HSA-174048	APC/C:Cdc20 mediated degradation of Cyclin B	3	24	0.001585	0.176717	0.66058	3	3	0.000215332	9606	Homo sapiens	ANAPC15;ANAPC16;ANAPC1		R-HSA-174227;R-HSA-174120;R-HSA-174157
R-HSA-167242	Abortive elongation of HIV-1 transcript in the absence of Tat	3	24	0.001585	0.176717	0.66058	2	2	0.000143554	9606	Homo sapiens	POLR2D;POLR2K;NELFE		R-HSA-167147;R-HSA-167087
R-HSA-5627117	RHO GTPases Activate ROCKs	3	24	0.001585	0.176717	0.66058	5	7	0.00050244	9606	Homo sapiens	PPP1CB;RHOA;MYL12B		R-HSA-419232;R-HSA-419087;R-HSA-419197;R-HSA-419083;R-HSA-419049
R-HSA-9694631	Maturation of nucleoprotein	3	24	0.001585	0.176717	0.66058	3	14	0.00100488	9606	Homo sapiens	PARP4;SUMO1;SRPK1		R-HSA-9729330;R-HSA-9729279;R-HSA-9729307
R-HSA-5221030	TET1,2,3 and TDG demethylate DNA	2	13	0.000858539	0.184458	0.66058	5	5	0.000358886	9606	Homo sapiens	TDG;TET3		R-HSA-5220959;R-HSA-5220990;R-HSA-5220952;R-HSA-5221014;R-HSA-5221061
R-HSA-111932	CaMK IV-mediated phosphorylation of CREB	2	13	0.000858539	0.184458	0.66058	10	13	0.000933104	9606	Homo sapiens	CALM1;CAMKK2		R-HSA-9618834;R-HSA-442725;R-HSA-9619125;R-HSA-111913;R-HSA-111912;R-HSA-111915;R-HSA-442749;R-HSA-9618863;R-HSA-9617583;R-HSA-444792
R-HSA-174362	Transport and synthesis of PAPS	2	13	0.000858539	0.184458	0.66058	3	4	0.000287109	9606	Homo sapiens	SAT1;PAPSS1		R-HSA-427555;R-HSA-174389;R-HSA-174392
R-HSA-428359	Insulin-like Growth Factor-2 mRNA Binding Proteins (IGF2BPs/IMPs/VICKZs) bind RNA	2	13	0.000858539	0.184458	0.66058	2	3	0.000215332	9606	Homo sapiens	IMP3;IGF2BP2		R-HSA-428293;R-HSA-428287
R-HSA-140342	Apoptosis induced DNA fragmentation	2	13	0.000858539	0.184458	0.66058	2	12	0.000861326	9606	Homo sapiens	H1F0;HIST1H1C		R-HSA-211239;R-HSA-211247
R-HSA-162588	Budding and maturation of HIV virion	4	37	0.00244353	0.185123	0.66058	2	4	0.000287109	9606	Homo sapiens	VTA1;CHMP2B;VPS4A;CHMP5		R-HSA-3159232;R-HSA-3159227
R-HSA-204005	COPII-mediated vesicle transport	7	77	0.00508519	0.18516	0.66058	13	16	0.00114844	9606	Homo sapiens	PPP6C;TRAPPC2L;TRAPPC1;GOSR2;SEC22B;AREG;SEC22C		R-HSA-5694423;R-HSA-5694421;R-HSA-5694418;R-HSA-203973;R-HSA-5694417;R-HSA-5694527;R-HSA-204008;R-HSA-5694522;R-HSA-5694425;R-HSA-5694439;R-HSA-5694446;R-HSA-5694441;R-HSA-5694409
R-HSA-73762	RNA Polymerase I Transcription Initiation	5	50	0.00330207	0.185281	0.66058	4	6	0.000430663	9606	Homo sapiens	ZNRD1;POLR1D;UBTF;POLR2K;GTF2H5		R-HSA-73865;R-HSA-73739;R-HSA-73757;R-HSA-73758
R-HSA-5607764	CLEC7A (Dectin-1) signaling	10	120	0.00792498	0.190842	0.66058	8	45	0.00322997	9606	Homo sapiens	PYCARD;PSMA6;PSMD9;PSMD12;PSMC6;PSMD4;PSMA2;PSMB1;PSME2;CALM1		R-HSA-5660662;R-HSA-5660663;R-HSA-2730872;R-HSA-74448;R-HSA-5607731;R-HSA-2730849;R-HSA-5607724;R-HSA-2730867
R-HSA-416572	Sema4D induced cell migration and growth-cone collapse	3	25	0.00165104	0.191663	0.66058	6	7	0.00050244	9606	Homo sapiens	SEMA4D;RHOA;MYL12B		R-HSA-373750;R-HSA-416594;R-HSA-419087;R-HSA-416588;R-HSA-419197;R-HSA-419049
R-HSA-5632684	Hedgehog 'on' state	8	92	0.00607582	0.193549	0.66058	2	37	0.00265576	9606	Homo sapiens	PSMA6;PSMD9;PSMD12;PSMC6;PSMD4;PSMA2;PSMB1;PSME2		R-HSA-5635868;R-HSA-5635854
R-HSA-3214841	PKMTs methylate histone lysines	5	51	0.00336812	0.195501	0.66058	4	22	0.0015791	9606	Homo sapiens	KMT2A;RBBP5;SETDB2;WDR5;DPY30		R-HSA-5637686;R-HSA-5159245;R-HSA-5244692;R-HSA-4827382
R-HSA-69242	S Phase	14	179	0.0118214	0.195584	0.66058	24	55	0.00394775	9606	Homo sapiens	PSMD12;ANAPC15;ANAPC16;CKS1B;PSMA6;PSMD9;PSMC6;PSMD4;PSMA2;RPA3;CDK2;PSMB1;PSME2;ANAPC1		R-HSA-187520;R-HSA-187552;R-HSA-174273;R-HSA-174054;R-HSA-69005;R-HSA-187916;R-HSA-187948;R-HSA-187949;R-HSA-75825;R-HSA-68944;R-HSA-8848436;R-HSA-187574;R-HSA-69140;R-HSA-68948;R-HSA-187575;R-HSA-69015;R-HSA-174164;R-HSA-69142;R-HSA-69144;R-HSA-8848414;R-HSA-69016;R-HSA-187545;R-HSA-174110;R-HSA-187934
R-HSA-9675126	Diseases of mitotic cell cycle	4	38	0.00250958	0.197168	0.66058	2	5	0.000358886	9606	Homo sapiens	ANAPC15;ANAPC16;CDK2;ANAPC1		R-HSA-9687377;R-HSA-9659782
R-HSA-3700989	Transcriptional Regulation by TP53	34	484	0.0319641	0.200117	0.66058	47	259	0.0185903	9606	Homo sapiens	SMG1;CCNT2;COX6A1;PRDX2;POLR2D;EP300;PIP4K2B;COX14;BRD7;POLR2K;YWHAG;NELFE;COX8A;SURF1;TAF15;TAF13;TNFRSF10A;FOS;MAPK14;GTF2H5;COX6B1;COX7A2L;RHEB;RPA3;CSNK2B;JMY;CDK2;RAD17;PIN1;CDK13;RHNO1		R-HSA-6797606;R-HSA-3215152;R-HSA-6799332;R-HSA-6798372;R-HSA-5632732;R-HSA-349455;R-HSA-6797100;R-HSA-163214;R-HSA-6800490;R-HSA-6805109;R-HSA-5628871;R-HSA-6804276;R-HSA-6811508;R-HSA-5633414;R-HSA-6799409;R-HSA-6797616;R-HSA-3239014;R-HSA-3215144;R-HSA-6793661;R-HSA-187934;R-HSA-6806394;R-HSA-6799097;R-HSA-3215251;R-HSA-6804741;R-HSA-6804229;R-HSA-6805061;R-HSA-6805059;R-HSA-6811522;R-HSA-6806…
R-HSA-162909	Host Interactions of HIV factors	12	151	0.00997226	0.20335	0.66058	17	54	0.00387597	9606	Homo sapiens	PSMA6;PSMD9;PSMD12;SPI1;PSMC6;PSMD4;PSMA2;TPR;PSMB1;PSME2;BANF1;DOCK2		R-HSA-180739;R-HSA-180736;R-HSA-180710;R-HSA-165028;R-HSA-165034;R-HSA-180622;R-HSA-180687;R-HSA-165043;R-HSA-180627;R-HSA-180630;R-HSA-165047;R-HSA-180603;R-HSA-180728;R-HSA-200952;R-HSA-165055;R-HSA-180732;R-HSA-180573
R-HSA-3928662	EPHB-mediated forward signaling	5	52	0.00343416	0.205911	0.66058	9	26	0.00186621	9606	Homo sapiens	CDC42;ACTR2;ARPC3;RASA1;RHOA		R-HSA-3928601;R-HSA-3928632;R-HSA-4093339;R-HSA-3928595;R-HSA-3928577;R-HSA-3928576;R-HSA-3928592;R-HSA-4093330;R-HSA-4093331
R-HSA-9614399	Regulation of localization of FOXO transcription factors	2	14	0.000924581	0.206122	0.66058	4	5	0.000358886	9606	Homo sapiens	FOXO3;YWHAG		R-HSA-199299;R-HSA-9614562;R-HSA-9614423;R-HSA-9614414
R-HSA-9662834	CD163 mediating an anti-inflammatory response	2	14	0.000924581	0.206122	0.66058	2	9	0.000645995	9606	Homo sapiens	SUB1;MAPK14		R-HSA-9662786;R-HSA-9662823
R-HSA-179409	APC-Cdc20 mediated degradation of Nek2A	3	26	0.00171708	0.206912	0.66058	3	3	0.000215332	9606	Homo sapiens	ANAPC15;ANAPC16;ANAPC1		R-HSA-179410;R-HSA-179417;R-HSA-179421
R-HSA-167044	Signalling to RAS	3	26	0.00171708	0.206912	0.66058	4	10	0.000717772	9606	Homo sapiens	RALB;MAPKAPK3;MAPK14		R-HSA-171026;R-HSA-171011;R-HSA-187688;R-HSA-170991
R-HSA-176187	Activation of ATR in response to replication stress	4	39	0.00257562	0.209444	0.66058	6	9	0.000645995	9606	Homo sapiens	RPA3;CDK2;RAD17		R-HSA-176101;R-HSA-176250;R-HSA-176298;R-HSA-176264;R-HSA-176318;R-HSA-176175
R-HSA-6804758	Regulation of TP53 Activity through Acetylation	4	39	0.00257562	0.209444	0.66058	8	14	0.00100488	9606	Homo sapiens	EP300;PIN1;PIP4K2B;BRD7		R-HSA-6811479;R-HSA-5628871;R-HSA-6811508;R-HSA-6811522;R-HSA-6805650;R-HSA-8877692;R-HSA-8877691;R-HSA-3222093
R-HSA-199992	trans-Golgi Network Vesicle Budding	7	80	0.00528332	0.209846	0.66058	15	19	0.00136377	9606	Homo sapiens	SNX2;BLOC1S1;SNAP23;DTNBP1;CLTA;AP4B1		R-HSA-376357;R-HSA-421831;R-HSA-5229132;R-HSA-432706;R-HSA-432707;R-HSA-376364;R-HSA-421836;R-HSA-5333658;R-HSA-421835;R-HSA-432712;R-HSA-421833;R-HSA-429815;R-HSA-376369;R-HSA-432688;R-HSA-5229111
R-HSA-8951911	RUNX3 regulates RUNX1-mediated transcription	1	4	0.000264166	0.213705	0.66058	2	2	0.000143554	9606	Homo sapiens	RUNX3		R-HSA-8951926;R-HSA-8951910
R-HSA-3814836	Glycogen storage disease type XV (GYG1)	1	4	0.000264166	0.213705	0.66058	1	1	7.17772e-05	9606	Homo sapiens	GYS1		R-HSA-3814838
R-HSA-3828062	Glycogen storage disease type 0 (muscle GYS1)	1	4	0.000264166	0.213705	0.66058	1	1	7.17772e-05	9606	Homo sapiens	GYS1		R-HSA-3828061
R-HSA-5658034	HHAT G278V doesn't palmitoylate Hh-Np	1	4	0.000264166	0.213705	0.66058	1	1	7.17772e-05	9606	Homo sapiens	RRBP1		R-HSA-5483229
R-HSA-3878781	Glycogen storage disease type IV (GBE1)	1	4	0.000264166	0.213705	0.66058	1	1	7.17772e-05	9606	Homo sapiens	GBE1		R-HSA-3878762
R-HSA-844615	The AIM2 inflammasome	1	4	0.000264166	0.213705	0.66058	2	4	0.000287109	9606	Homo sapiens	PYCARD		R-HSA-844620;R-HSA-844618
R-HSA-75108	Activation, myristolyation of BID and translocation to mitochondria	1	4	0.000264166	0.213705	0.66058	1	4	0.000287109	9606	Homo sapiens	NMT1		R-HSA-141367
R-HSA-171286	Synthesis and processing of ENV and VPU	1	4	0.000264166	0.213705	0.66058	1	10	0.000717772	9606	Homo sapiens	SUB1		R-HSA-171288
R-HSA-180786	Extension of Telomeres	6	67	0.00442478	0.218692	0.66058	25	28	0.00200976	9606	Homo sapiens	PPP6C;RPA3;CDK2;GAR1;OBFC1;TERF2		R-HSA-164616;R-HSA-164617;R-HSA-9668831;R-HSA-164620;R-HSA-163090;R-HSA-163099;R-HSA-174427;R-HSA-163096;R-HSA-174425;R-HSA-174438;R-HSA-174439;R-HSA-9668597;R-HSA-9686521;R-HSA-174441;R-HSA-174446;R-HSA-174447;R-HSA-174444;R-HSA-9686524;R-HSA-174445;R-HSA-174451;R-HSA-174448;R-HSA-163120;R-HSA-174452;R-HSA-174456;R-HSA-176702
R-HSA-69306	DNA Replication	13	169	0.011161	0.222492	0.66058	15	58	0.00416308	9606	Homo sapiens	PSMD12;ANAPC15;ANAPC16;PSMA6;PSMD9;PSMC6;PSMD4;PSMA2;RPA3;CDK2;PSMB1;PSME2;ANAPC1		R-HSA-68960;R-HSA-68712;R-HSA-69005;R-HSA-68944;R-HSA-68914;R-HSA-68917;R-HSA-68916;R-HSA-69140;R-HSA-68948;R-HSA-69015;R-HSA-69142;R-HSA-68918;R-HSA-68825;R-HSA-69144;R-HSA-69016
R-HSA-9020702	Interleukin-1 signaling	10	125	0.00825518	0.224283	0.66058	4	59	0.00423486	9606	Homo sapiens	IKBIP;PSMA6;PSMD9;PSMD12;PSMC6;PSMD4;PSMA2;PSMB1;PSME2		R-HSA-9749494;R-HSA-209061;R-HSA-9749487;R-HSA-9749464
R-HSA-447115	Interleukin-12 family signaling	8	96	0.00633998	0.224409	0.66058	4	114	0.0081826	9606	Homo sapiens	CDC42;RAP1B;HNRNPF;PSME2		R-HSA-8950637;R-HSA-8950415;R-HSA-8950225;R-HSA-8950260
R-HSA-2514859	Inactivation, recovery and regulation of the phototransduction cascade	5	54	0.00356624	0.227253	0.66058	6	19	0.00136377	9606	Homo sapiens	MAP1A;NMT1;PDE6B;CALM1		R-HSA-2584246;R-HSA-74448;R-HSA-2534087;R-HSA-2534096;R-HSA-6786205;R-HSA-3229181
R-HSA-9675135	Diseases of DNA repair	5	54	0.00356624	0.227253	0.66058	5	34	0.00244042	9606	Homo sapiens	SMG1;RPA3;RAD17;RHNO1		R-HSA-9709601;R-HSA-9709571;R-HSA-9701199;R-HSA-9704408;R-HSA-9704330
R-HSA-416550	Sema4D mediated inhibition of cell attachment and migration	2	15	0.000990622	0.228036	0.66058	6	6	0.000430663	9606	Homo sapiens	SEMA4D;RHOA		R-HSA-400677;R-HSA-416562;R-HSA-416546;R-HSA-419646;R-HSA-416559;R-HSA-400682
R-HSA-2514853	Condensation of Prometaphase Chromosomes	2	15	0.000990622	0.228036	0.66058	4	4	0.000287109	9606	Homo sapiens	CSNK2B;SMC2		R-HSA-2514854;R-HSA-2529015;R-HSA-2520883;R-HSA-2529020
R-HSA-381183	ATF6 (ATF6-alpha) activates chaperone genes	2	15	0.000990622	0.228036	0.66058	1	5	0.000358886	9606	Homo sapiens	HSPA5		R-HSA-1791150
R-HSA-5663213	RHO GTPases Activate WASPs and WAVEs	4	41	0.0027077	0.234604	0.66058	10	10	0.000717772	9606	Homo sapiens	CDC42;ACTR2;ARPC3;BRK1		R-HSA-2130194;R-HSA-2197698;R-HSA-2029469;R-HSA-2029466;R-HSA-442592;R-HSA-2029465;R-HSA-2197691;R-HSA-2197690;R-HSA-442586;R-HSA-2029473
R-HSA-2408557	Selenocysteine synthesis	9	112	0.00739665	0.235975	0.66058	2	7	0.00050244	9606	Homo sapiens	RPL7A;RPS9;RPS5;NAB1;RPL17;RPL26L1;RPL6;RPL19		R-HSA-2408529;R-HSA-5333615
R-HSA-73856	RNA Polymerase II Transcription Termination	6	69	0.00455686	0.237889	0.66058	4	4	0.000287109	9606	Homo sapiens	CPSF7;PABPN1;RBM8A;SNRPF;MAGOHB;THOC7		R-HSA-77586;R-HSA-72180;R-HSA-77592;R-HSA-111437
R-HSA-6803529	FGFR2 alternative splicing	3	28	0.00184916	0.238149	0.66058	4	4	0.000287109	9606	Homo sapiens	HNRNPF;POLR2D;POLR2K		R-HSA-6803527;R-HSA-6803523;R-HSA-6803838;R-HSA-6803836
R-HSA-2173788	Downregulation of TGF-beta receptor signaling	3	28	0.00184916	0.238149	0.66058	6	28	0.00200976	9606	Homo sapiens	PPP1CB;USP15;STUB1		R-HSA-178178;R-HSA-2187368;R-HSA-2179291;R-HSA-2179293;R-HSA-2187375;R-HSA-178189
R-HSA-381042	PERK regulates gene expression	4	42	0.00277374	0.247447	0.66058	4	11	0.000789549	9606	Homo sapiens	HSPA5;EXOSC9;PARN;EIF2S2		R-HSA-381111;R-HSA-517731;R-HSA-381086;R-HSA-381128
R-HSA-187687	Signalling to ERKs	4	42	0.00277374	0.247447	0.66058	8	32	0.00229687	9606	Homo sapiens	MAP2K2;RALB;MAPKAPK3;MAPK14		R-HSA-171026;R-HSA-171011;R-HSA-9610154;R-HSA-187688;R-HSA-9610152;R-HSA-9610153;R-HSA-170991;R-HSA-9610156
R-HSA-5619084	ABC transporter disorders	8	99	0.00653811	0.24865	0.66058	1	23	0.00165088	9606	Homo sapiens	PSMA6;PSMD9;PSMD12;PSMC6;PSMD4;PSMA2;PSMB1;PSME2		R-HSA-8866858
R-HSA-8951936	RUNX3 regulates p14-ARF	2	16	0.00105666	0.250097	0.66058	8	8	0.000574218	9606	Homo sapiens	EP300;RUNX3		R-HSA-8951977;R-HSA-8952058;R-HSA-8952062;R-HSA-8951966;R-HSA-8951951;R-HSA-8952081;R-HSA-8952069;R-HSA-8952101
R-HSA-8941856	RUNX3 regulates NOTCH signaling	2	16	0.00105666	0.250097	0.66058	7	7	0.00050244	9606	Homo sapiens	EP300;RUNX3		R-HSA-1980047;R-HSA-8878212;R-HSA-8878243;R-HSA-8878193;R-HSA-4396347;R-HSA-8878237;R-HSA-8878220
R-HSA-8866427	VLDLR internalisation and degradation	2	16	0.00105666	0.250097	0.66058	3	4	0.000287109	9606	Homo sapiens	NR1H2;CLTA		R-HSA-8854628;R-HSA-8855131;R-HSA-8855130
R-HSA-9617629	Regulation of FOXO transcriptional activity by acetylation	2	16	0.00105666	0.250097	0.66058	5	9	0.000645995	9606	Homo sapiens	EP300;FOXO3		R-HSA-9620515;R-HSA-9617683;R-HSA-9617735;R-HSA-9620532;R-HSA-9617758
R-HSA-877312	Regulation of IFNG signaling	2	16	0.00105666	0.250097	0.66058	2	4	0.000287109	9606	Homo sapiens	PTPN1;SUMO1		R-HSA-877308;R-HSA-877281
R-HSA-192823	Viral mRNA Translation	9	114	0.00752873	0.251163	0.66058	2	2	0.000143554	9606	Homo sapiens	RPL7A;RPS9;RPS5;NAB1;RPL17;RPL26L1;RPL6;RPL19		R-HSA-192704;R-HSA-192841
R-HSA-77075	RNA Pol II CTD phosphorylation and interaction with CE	3	29	0.0019152	0.254059	0.66058	5	5	0.000358886	9606	Homo sapiens	POLR2D;POLR2K;GTF2H5		R-HSA-77073;R-HSA-113430;R-HSA-77069;R-HSA-77068;R-HSA-77071
R-HSA-167160	RNA Pol II CTD phosphorylation and interaction with CE during HIV infection	3	29	0.0019152	0.254059	0.66058	5	5	0.000358886	9606	Homo sapiens	POLR2D;POLR2K;GTF2H5		R-HSA-167153;R-HSA-167111;R-HSA-167098;R-HSA-167128;R-HSA-167133
R-HSA-5674400	Constitutive Signaling by AKT1 E17K in Cancer	3	29	0.0019152	0.254059	0.66058	3	18	0.00129199	9606	Homo sapiens	CASP9;NR4A1;FOXO3		R-HSA-2399988;R-HSA-2399985;R-HSA-2399992
R-HSA-380284	Loss of proteins required for interphase microtubule organization from the centrosome	6	71	0.00468894	0.257572	0.66058	3	3	0.000215332	9606	Homo sapiens	DYNC1I2;CNTRL;CEP41;DYNLL1;CEP290;YWHAG		R-HSA-380294;R-HSA-380272;R-HSA-380303
R-HSA-380259	Loss of Nlp from mitotic centrosomes	6	71	0.00468894	0.257572	0.66058	2	2	0.000143554	9606	Homo sapiens	DYNC1I2;CNTRL;CEP41;DYNLL1;CEP290;YWHAG		R-HSA-380272;R-HSA-380303
R-HSA-9616222	Transcriptional regulation of granulopoiesis	6	71	0.00468894	0.257572	0.66058	8	27	0.00193798	9606	Homo sapiens	SPI1;KMT2A;CDK2;MYB;EP300		R-HSA-9616243;R-HSA-9634433;R-HSA-9616214;R-HSA-9617207;R-HSA-8865505;R-HSA-9617064;R-HSA-9624120;R-HSA-9634429
R-HSA-8853336	Signaling by plasma membrane FGFR1 fusions	1	5	0.000330207	0.25958	0.66058	2	2	0.000143554	9606	Homo sapiens	BAG4		R-HSA-8853325;R-HSA-8853322
R-HSA-209563	Axonal growth stimulation	1	5	0.000330207	0.25958	0.66058	2	2	0.000143554	9606	Homo sapiens	RHOA		R-HSA-193668;R-HSA-193646
R-HSA-3249367	STAT6-mediated induction of chemokines	1	5	0.000330207	0.25958	0.66058	3	6	0.000430663	9606	Homo sapiens	TBK1		R-HSA-3249378;R-HSA-3249371;R-HSA-3249390
R-HSA-111446	Activation of BIM and translocation to mitochondria	1	5	0.000330207	0.25958	0.66058	1	2	0.000143554	9606	Homo sapiens	DYNLL1		R-HSA-139918
R-HSA-5368598	Negative regulation of TCF-dependent signaling by DVL-interacting proteins	1	5	0.000330207	0.25958	0.66058	1	2	0.000143554	9606	Homo sapiens	CCDC88C		R-HSA-5368588
R-HSA-844455	The NLRP1 inflammasome	1	5	0.000330207	0.25958	0.66058	1	4	0.000287109	9606	Homo sapiens	BCL2L1		R-HSA-879201
R-HSA-167060	NGF processing	1	5	0.000330207	0.25958	0.66058	1	5	0.000358886	9606	Homo sapiens	SUB1		R-HSA-187020
R-HSA-9036866	Expression and Processing of Neurotrophins	1	5	0.000330207	0.25958	0.66058	1	5	0.000358886	9606	Homo sapiens	SUB1		R-HSA-187020
R-HSA-432720	Lysosome Vesicle Biogenesis	4	43	0.00283978	0.260437	0.66058	7	8	0.000574218	9606	Homo sapiens	BLOC1S1;CLTA;AP4B1		R-HSA-5229132;R-HSA-432706;R-HSA-432707;R-HSA-432688;R-HSA-5229111;R-HSA-5333658;R-HSA-432712
R-HSA-6796648	TP53 Regulates Transcription of DNA Repair Genes	7	86	0.00567957	0.262475	0.66058	6	17	0.00122021	9606	Homo sapiens	CCNT2;POLR2D;FOS;CDK13;POLR2K;GTF2H5;NELFE		R-HSA-6797606;R-HSA-6797616;R-HSA-6797712;R-HSA-6806412;R-HSA-6797100;R-HSA-6806394
R-HSA-9711097	Cellular response to starvation	13	176	0.0116233	0.265178	0.66058	14	28	0.00200976	9606	Homo sapiens	RPL7A;ATP6V1G1;RPS9;RHEB;RPS5;NAB1;EIF2S2;RPL17;RPL26L1;RPL6;RPL19		R-HSA-9633008;R-HSA-9639286;R-HSA-381128;R-HSA-9645598;R-HSA-9640195;R-HSA-9650722;R-HSA-9640167;R-HSA-9646468;R-HSA-9640168;R-HSA-9645608;R-HSA-9633742;R-HSA-9640175;R-HSA-9634669;R-HSA-9633005
R-HSA-5617472	Activation of anterior HOX genes in hindbrain development during early embryogenesis	9	116	0.00766081	0.266664	0.66058	32	43	0.00308642	9606	Homo sapiens	NCOA6;RBBP5;POLR2D;WDR5;EP300;HOXB2;POLR2K		R-HSA-5617877;R-HSA-5617492;R-HSA-5617431;R-HSA-5621010;R-HSA-5617874;R-HSA-6810159;R-HSA-6810158;R-HSA-5617887;R-HSA-5617862;R-HSA-6810161;R-HSA-5617859;R-HSA-5617485;R-HSA-5617484;R-HSA-5617676;R-HSA-5693644;R-HSA-5617486;R-HSA-5617672;R-HSA-5617483;R-HSA-5617867;R-HSA-5621002;R-HSA-5617866;R-HSA-5617462;R-HSA-5617650;R-HSA-5617661;R-HSA-5617471;R-HSA-5617445;R-HSA-5617452;R-HSA-5617454;R-HSA-6…
R-HSA-5619507	Activation of HOX genes during differentiation	9	116	0.00766081	0.266664	0.66058	32	43	0.00308642	9606	Homo sapiens	NCOA6;RBBP5;POLR2D;WDR5;EP300;HOXB2;POLR2K		R-HSA-5617877;R-HSA-5617492;R-HSA-5617431;R-HSA-5621010;R-HSA-5617874;R-HSA-6810159;R-HSA-6810158;R-HSA-5617887;R-HSA-5617862;R-HSA-6810161;R-HSA-5617859;R-HSA-5617485;R-HSA-5617484;R-HSA-5617676;R-HSA-5693644;R-HSA-5617486;R-HSA-5617672;R-HSA-5617483;R-HSA-5617867;R-HSA-5621002;R-HSA-5617866;R-HSA-5617462;R-HSA-5617650;R-HSA-5617661;R-HSA-5617471;R-HSA-5617445;R-HSA-5617452;R-HSA-5617454;R-HSA-6…
R-HSA-75067	Processing of Capped Intronless Pre-mRNA	3	30	0.00198124	0.270112	0.66058	7	10	0.000717772	9606	Homo sapiens	CPSF7;PABPN1;SNRPF		R-HSA-77585;R-HSA-77586;R-HSA-77591;R-HSA-77593;R-HSA-77592;R-HSA-111437;R-HSA-111438
R-HSA-2559584	Formation of Senescence-Associated Heterochromatin Foci (SAHF)	2	17	0.00112271	0.272214	0.66058	1	2	0.000143554	9606	Homo sapiens	H1F0;HIST1H1C		R-HSA-4647594
R-HSA-9683610	Maturation of nucleoprotein	2	17	0.00112271	0.272214	0.66058	2	9	0.000645995	9606	Homo sapiens	PARP4;SUMO1		R-HSA-9683687;R-HSA-9686061
R-HSA-381033	ATF6 (ATF6-alpha) activates chaperones	2	17	0.00112271	0.272214	0.66058	2	10	0.000717772	9606	Homo sapiens	HSPA5		R-HSA-381158;R-HSA-1791150
R-HSA-2682334	EPH-Ephrin signaling	8	102	0.00673623	0.273685	0.66058	13	56	0.00401952	9606	Homo sapiens	CDC42;PSENEN;ACTR2;ARPC3;RASA1;CLTA;RHOA;MYL12B		R-HSA-3928601;R-HSA-3928632;R-HSA-4093339;R-HSA-3928595;R-HSA-3928656;R-HSA-3928592;R-HSA-4093330;R-HSA-4093331;R-HSA-3928651;R-HSA-3928616;R-HSA-3928654;R-HSA-3928577;R-HSA-3928576
R-HSA-2514856	The phototransduction cascade	5	59	0.00389645	0.283055	0.66058	8	27	0.00193798	9606	Homo sapiens	MAP1A;NMT1;PDE6B;CALM1		R-HSA-74065;R-HSA-2584246;R-HSA-74448;R-HSA-2534087;R-HSA-2534096;R-HSA-74059;R-HSA-6786205;R-HSA-3229181
R-HSA-400685	Sema4D in semaphorin signaling	3	31	0.00204729	0.286272	0.66058	12	13	0.000933104	9606	Homo sapiens	SEMA4D;RHOA;MYL12B		R-HSA-400677;R-HSA-373750;R-HSA-416546;R-HSA-416562;R-HSA-416594;R-HSA-419646;R-HSA-416559;R-HSA-419087;R-HSA-416588;R-HSA-419197;R-HSA-400682;R-HSA-419049
R-HSA-5218921	VEGFR2 mediated cell proliferation	3	31	0.00204729	0.286272	0.66058	6	12	0.000861326	9606	Homo sapiens	PRKCB;RASA1;CALM1		R-HSA-74448;R-HSA-5218845;R-HSA-5218813;R-HSA-5218823;R-HSA-5218805;R-HSA-5218821
R-HSA-199977	ER to Golgi Anterograde Transport	12	164	0.0108308	0.286272	0.66058	27	39	0.00279931	9606	Homo sapiens	ARF3;DYNC1I2;PPP6C;TRAPPC1;TRAPPC2L;GOSR2;TMED7;SEC22B;DYNLL1;AREG;ARF5;SEC22C		R-HSA-5694423;R-HSA-5694421;R-HSA-5694418;R-HSA-203973;R-HSA-5694417;R-HSA-6809006;R-HSA-6809003;R-HSA-5694425;R-HSA-6809015;R-HSA-6809014;R-HSA-6809011;R-HSA-6809010;R-HSA-5694415;R-HSA-6807868;R-HSA-5694413;R-HSA-6807866;R-HSA-5694409;R-HSA-6807877;R-HSA-6807875;R-HSA-6807872;R-HSA-5694527;R-HSA-204008;R-HSA-5694522;R-HSA-5694439;R-HSA-5694446;R-HSA-5694445;R-HSA-5694441
R-HSA-8854518	AURKA Activation by TPX2	6	74	0.00488707	0.287852	0.66058	2	2	0.000143554	9606	Homo sapiens	DYNC1I2;CNTRL;CEP41;DYNLL1;CEP290;YWHAG		R-HSA-8853405;R-HSA-8853419
R-HSA-5693607	Processing of DNA double-strand break ends	7	89	0.00587769	0.290075	0.66058	16	17	0.00122021	9606	Homo sapiens	SMG1;PPP4C;RPA3;CDK2;RAD17;RHNO1		R-HSA-5684887;R-HSA-5684052;R-HSA-5684882;R-HSA-5685011;R-HSA-5684081;R-HSA-5693542;R-HSA-5684071;R-HSA-5685156;R-HSA-5684096;R-HSA-5685985;R-HSA-5687758;R-HSA-5684140;R-HSA-5684108;R-HSA-5685994;R-HSA-5684875;R-HSA-5693608
R-HSA-5668541	TNFR2 non-canonical NF-kB pathway	8	104	0.00686831	0.29075	0.66058	3	43	0.00308642	9606	Homo sapiens	PSMA6;PSMD9;PSMD12;PSMC6;PSMD4;PSMA2;PSMB1;PSME2		R-HSA-5607731;R-HSA-5668481;R-HSA-5668520
R-HSA-6803211	TP53 Regulates Transcription of Death Receptors and Ligands	2	18	0.00118875	0.294304	0.66058	2	7	0.00050244	9606	Homo sapiens	TNFRSF10A		R-HSA-5633414;R-HSA-5633441
R-HSA-72187	mRNA 3'-end processing	5	60	0.00396249	0.294533	0.66058	3	3	0.000215332	9606	Homo sapiens	CPSF7;PABPN1;RBM8A;MAGOHB;THOC7		R-HSA-8849157;R-HSA-72180;R-HSA-72185
R-HSA-112382	Formation of RNA Pol II elongation complex	5	60	0.00396249	0.294533	0.66058	2	2	0.000143554	9606	Homo sapiens	CCNT2;POLR2D;POLR2K;GTF2H5;NELFE		R-HSA-112379;R-HSA-112381
R-HSA-1640170	Cell Cycle	48	734	0.0484744	0.294668	0.66058	199	451	0.0323715	9606	Homo sapiens	DYNC1I2;PSMD12;ANKLE2;SMG1;ANAPC15;SPI1;ANAPC16;VPS4A;CKS1B;SMC2;PPP1CB;PPP6C;PSMD9;PSMD4;SUMO1;MIS18BP1;POLR2D;TPR;PSMB1;CNTRL;GAR1;EP300;OBFC1;BANF1;CEP290;POLR2K;YWHAG;CENPT;CENPW;PRKCB;DYNLL1;TERF2;ZWINT;PSMA6;PSMC6;CENPH;PSMA2;RPA3;CSNK2B;CDK2;CHMP2B;RAD17;PSME2;CEP41;ANAPC1;BLZF1;RHNO1		R-HSA-375302;R-HSA-174088;R-HSA-187916;R-HSA-912408;R-HSA-69140;R-HSA-69142;R-HSA-69144;R-HSA-174104;R-HSA-174105;R-HSA-174110;R-HSA-187934;R-HSA-912429;R-HSA-380455;R-HSA-187937;R-HSA-174119;R-HSA-9018017;R-HSA-174120;R-HSA-174121;R-HSA-176175;R-HSA-187948;R-HSA-187949;R-HSA-75825;R-HSA-187959;R-HSA-174132;R-HSA-174139;R-HSA-176702;R-HSA-176700;R-HSA-5683735;R-HSA-174144;R-HSA-69191;R-HSA-606287…
R-HSA-69206	G1/S Transition	11	150	0.00990622	0.295167	0.66058	20	61	0.00437841	9606	Homo sapiens	PSMA6;PSMD9;PSMD12;PSMC6;PSMD4;PSMA2;RPA3;CDK2;PSMB1;PSME2;CKS1B		R-HSA-188386;R-HSA-68960;R-HSA-187552;R-HSA-187520;R-HSA-188390;R-HSA-69191;R-HSA-69195;R-HSA-69199;R-HSA-157906;R-HSA-68914;R-HSA-8848436;R-HSA-187574;R-HSA-68917;R-HSA-68916;R-HSA-187575;R-HSA-68918;R-HSA-8848414;R-HSA-69562;R-HSA-187545;R-HSA-188350
R-HSA-167200	Formation of HIV-1 elongation complex containing HIV-1 Tat	4	46	0.00303791	0.300094	0.66058	4	5	0.000358886	9606	Homo sapiens	POLR2D;POLR2K;GTF2H5;NELFE		R-HSA-170706;R-HSA-170704;R-HSA-167191;R-HSA-167196
R-HSA-1852241	Organelle biogenesis and maintenance	23	338	0.022322	0.302306	0.66058	34	86	0.00617284	9606	Homo sapiens	ATP5S;DYNC1I2;MTX1;C19orf70;APOOL;NCOA6;DNAJC11;ATP5C1;CNPY2;BBIP1;ATP5H;ATP5F1;ATP5G2;DYNLL1;MAPK14;RP2;CNTRL;CEP41;BBS7;CALM1;CEP290;EXOC2;YWHAG		R-HSA-5617815;R-HSA-8949580;R-HSA-5625424;R-HSA-5625426;R-HSA-5617816;R-HSA-5624129;R-HSA-5638016;R-HSA-5625421;R-HSA-8940309;R-HSA-5625416;R-HSA-5626699;R-HSA-5638006;R-HSA-5624949;R-HSA-5638007;R-HSA-5626228;R-HSA-8949609;R-HSA-5638004;R-HSA-5626227;R-HSA-5624125;R-HSA-111912;R-HSA-5624127;R-HSA-5624126;R-HSA-5626681;R-HSA-1605428;R-HSA-5624952;R-HSA-5638009;R-HSA-1592247;R-HSA-1592233;R-HSA-56…
R-HSA-69200	Phosphorylation of proteins involved in G1/S transition by active Cyclin E:Cdk2 complexes	1	6	0.000396249	0.302783	0.66058	1	1	7.17772e-05	9606	Homo sapiens	CDK2		R-HSA-188390
R-HSA-2978092	Abnormal conversion of 2-oxoglutarate to 2-hydroxyglutarate	1	6	0.000396249	0.302783	0.66058	1	1	7.17772e-05	9606	Homo sapiens	IDH1		R-HSA-880053
R-HSA-9652169	Signaling by MAP2K mutants	1	6	0.000396249	0.302783	0.66058	1	1	7.17772e-05	9606	Homo sapiens	MAP2K2		R-HSA-9652165
R-HSA-75955	RNA Polymerase II Transcription Elongation	5	61	0.00402853	0.306088	0.66058	8	8	0.000574218	9606	Homo sapiens	CCNT2;POLR2D;POLR2K;GTF2H5;NELFE		R-HSA-112385;R-HSA-113412;R-HSA-112379;R-HSA-113402;R-HSA-112381;R-HSA-112396;R-HSA-113407;R-HSA-112383
R-HSA-73772	RNA Polymerase I Promoter Escape	5	61	0.00402853	0.306088	0.66058	2	2	0.000143554	9606	Homo sapiens	ZNRD1;POLR1D;UBTF;POLR2K;GTF2H5		R-HSA-73769;R-HSA-74986
R-HSA-432722	Golgi Associated Vesicle Biogenesis	5	61	0.00402853	0.306088	0.66058	5	7	0.00050244	9606	Homo sapiens	SNX2;BLOC1S1;DTNBP1;CLTA;AP4B1		R-HSA-421831;R-HSA-429815;R-HSA-421836;R-HSA-421835;R-HSA-421833
R-HSA-9707564	Cytoprotection by HMOX1	7	91	0.00600977	0.308832	0.66058	3	22	0.0015791	9606	Homo sapiens	COX8A;SURF1;COX7A2L;NCOA6;COX14;COX6A1;COX6B1		R-HSA-400143;R-HSA-9709406;R-HSA-163214
R-HSA-167169	HIV Transcription Elongation	4	47	0.00310395	0.313478	0.66058	14	15	0.00107666	9606	Homo sapiens	POLR2D;POLR2K;GTF2H5;NELFE		R-HSA-167072;R-HSA-167147;R-HSA-167083;R-HSA-167087;R-HSA-167181;R-HSA-167085;R-HSA-170706;R-HSA-170704;R-HSA-167089;R-HSA-167478;R-HSA-167191;R-HSA-167192;R-HSA-167196;R-HSA-167197
R-HSA-167246	Tat-mediated elongation of the HIV-1 transcript	4	47	0.00310395	0.313478	0.66058	7	8	0.000574218	9606	Homo sapiens	POLR2D;POLR2K;GTF2H5;NELFE		R-HSA-170706;R-HSA-170704;R-HSA-167191;R-HSA-167192;R-HSA-167196;R-HSA-167197;R-HSA-167181
R-HSA-174430	Telomere C-strand synthesis initiation	2	19	0.00125479	0.316297	0.66058	4	4	0.000287109	9606	Homo sapiens	OBFC1;TERF2		R-HSA-9668597;R-HSA-174427;R-HSA-174425;R-HSA-9668831
R-HSA-73780	RNA Polymerase III Chain Elongation	2	19	0.00125479	0.316297	0.66058	3	3	0.000215332	9606	Homo sapiens	POLR1D;POLR2K		R-HSA-113446;R-HSA-113705;R-HSA-113451
R-HSA-5676934	Protein repair	2	19	0.00125479	0.316297	0.66058	2	7	0.00050244	9606	Homo sapiens	PCMT1;MSRA		R-HSA-5676966;R-HSA-5676940
R-HSA-170834	Signaling by TGF-beta Receptor Complex	8	107	0.00706644	0.316807	0.66058	20	100	0.00717772	9606	Homo sapiens	PPP1CB;PPM1A;USP15;CCNT2;SUB1;EP300;STUB1;RHOA		R-HSA-178178;R-HSA-2160931;R-HSA-9733207;R-HSA-2134532;R-HSA-2160932;R-HSA-2160935;R-HSA-9733203;R-HSA-2187368;R-HSA-2134506;R-HSA-9736953;R-HSA-2187375;R-HSA-178189;R-HSA-9733216;R-HSA-2134519;R-HSA-2176475;R-HSA-2179291;R-HSA-2179293;R-HSA-209055;R-HSA-2187388;R-HSA-170844
R-HSA-9754678	SARS-CoV-2 modulates host translation machinery	5	62	0.00409457	0.317708	0.66058	2	6	0.000430663	9606	Homo sapiens	RPS9;RPS5;NAB1;GEMIN7;SNRPF		R-HSA-191786;R-HSA-9729849
R-HSA-2565942	Regulation of PLK1 Activity at G2/M Transition	7	92	0.00607582	0.318298	0.66058	5	12	0.000861326	9606	Homo sapiens	PPP1CB;DYNC1I2;CNTRL;CEP41;DYNLL1;CEP290;YWHAG		R-HSA-3000319;R-HSA-3002811;R-HSA-2574845;R-HSA-3000310;R-HSA-2574840
R-HSA-167243	Tat-mediated HIV elongation arrest and recovery	3	33	0.00217937	0.318778	0.66058	3	3	0.000215332	9606	Homo sapiens	POLR2D;POLR2K;NELFE		R-HSA-167090;R-HSA-167459;R-HSA-167148
R-HSA-167238	Pausing and recovery of Tat-mediated HIV elongation	3	33	0.00217937	0.318778	0.66058	2	2	0.000143554	9606	Homo sapiens	POLR2D;POLR2K;NELFE		R-HSA-167076;R-HSA-167150
R-HSA-382556	ABC-family proteins mediated transport	9	124	0.00818914	0.331159	0.66058	2	27	0.00193798	9606	Homo sapiens	PSMA6;PSMD9;PSMD12;PSMC6;PSMD4;PSMA2;PSMB1;PSME2;EIF2S2		R-HSA-8866553;R-HSA-5227009
R-HSA-157579	Telomere Maintenance	8	109	0.00719852	0.334424	0.66058	30	34	0.00244042	9606	Homo sapiens	PPP6C;RPA3;CDK2;POLR2D;GAR1;OBFC1;TERF2;POLR2K		R-HSA-9670101;R-HSA-181450;R-HSA-164616;R-HSA-164617;R-HSA-9668831;R-HSA-164620;R-HSA-163090;R-HSA-9670149;R-HSA-163099;R-HSA-174427;R-HSA-163096;R-HSA-174425;R-HSA-174438;R-HSA-174439;R-HSA-9668597;R-HSA-9686521;R-HSA-174441;R-HSA-174446;R-HSA-174447;R-HSA-174444;R-HSA-9686524;R-HSA-174445;R-HSA-174451;R-HSA-9670114;R-HSA-174448;R-HSA-163120;R-HSA-174452;R-HSA-174456;R-HSA-176702;R-HSA-176700
R-HSA-6807070	PTEN Regulation	12	171	0.0112931	0.33461	0.66058	7	56	0.00401952	9606	Homo sapiens	PSMA6;PSMD9;REST;PSMD12;PSMC6;PSMD4;RHEB;PSMA2;CSNK2B;PSMB1;PSME2;STUB1		R-HSA-8944104;R-HSA-8944457;R-HSA-6807077;R-HSA-8850945;R-HSA-8850992;R-HSA-6807134;R-HSA-8944454
R-HSA-3232118	SUMOylation of transcription factors	2	20	0.00132083	0.338127	0.66058	10	11	0.000789549	9606	Homo sapiens	SUMO1;SUMO3		R-HSA-3234081;R-HSA-3968414;R-HSA-3232162;R-HSA-3247493;R-HSA-3234084;R-HSA-2997723;R-HSA-2997706;R-HSA-4090281;R-HSA-3465545;R-HSA-3234094
R-HSA-918233	TRAF3-dependent IRF activation pathway	2	20	0.00132083	0.338127	0.66058	8	11	0.000789549	9606	Homo sapiens	TBK1;EP300		R-HSA-1028815;R-HSA-1028812;R-HSA-9705137;R-HSA-918232;R-HSA-918229;R-HSA-9705320;R-HSA-1028817;R-HSA-918225
R-HSA-5099900	WNT5A-dependent internalization of FZD4	2	20	0.00132083	0.338127	0.66058	3	5	0.000358886	9606	Homo sapiens	PRKCB;CLTA		R-HSA-5138459;R-HSA-5138432;R-HSA-5138433
R-HSA-8849471	PTK6 Regulates RHO GTPases, RAS GTPase and MAP kinases	2	20	0.00132083	0.338127	0.66058	5	13	0.000933104	9606	Homo sapiens	RASA1;RHOA		R-HSA-8981353;R-HSA-8849094;R-HSA-8981355;R-HSA-8849085;R-HSA-8849082
R-HSA-9758274	Regulation of NF-kappa B signaling	2	20	0.00132083	0.338127	0.66058	3	11	0.000789549	9606	Homo sapiens	IKBIP		R-HSA-9749494;R-HSA-9749487;R-HSA-9749464
R-HSA-203754	NOSIP mediated eNOS trafficking	1	7	0.00046229	0.343466	0.66058	2	2	0.000143554	9606	Homo sapiens	NOSIP		R-HSA-203553;R-HSA-203680
R-HSA-68911	G2 Phase	1	7	0.00046229	0.343466	0.66058	2	2	0.000143554	9606	Homo sapiens	CDK2		R-HSA-187937;R-HSA-187959
R-HSA-9022535	Loss of phosphorylation of MECP2 at T308	1	7	0.00046229	0.343466	0.66058	1	1	7.17772e-05	9606	Homo sapiens	CALM1		R-HSA-9005561
R-HSA-1606341	IRF3 mediated activation of type 1 IFN	1	7	0.00046229	0.343466	0.66058	4	6	0.000430663	9606	Homo sapiens	TBK1		R-HSA-1606345;R-HSA-9679819;R-HSA-1606324;R-HSA-1606327
R-HSA-8849472	PTK6 Down-Regulation	1	7	0.00046229	0.343466	0.66058	2	3	0.000215332	9606	Homo sapiens	PTPN1		R-HSA-8849428;R-HSA-8849435
R-HSA-5624138	Trafficking of myristoylated proteins to the cilium	1	7	0.00046229	0.343466	0.66058	4	8	0.000574218	9606	Homo sapiens	RP2		R-HSA-5638006;R-HSA-5638007;R-HSA-5638004;R-HSA-5638016
R-HSA-390648	Muscarinic acetylcholine receptors	1	7	0.00046229	0.343466	0.66058	2	5	0.000358886	9606	Homo sapiens	CHRM3		R-HSA-9704151;R-HSA-390649
R-HSA-3134973	LRR FLII-interacting protein 1 (LRRFIP1) activates type I IFN production	1	7	0.00046229	0.343466	0.66058	1	5	0.000358886	9606	Homo sapiens	EP300		R-HSA-3134883
R-HSA-5628897	TP53 Regulates Metabolic Genes	9	126	0.00832123	0.347739	0.66058	5	34	0.00244042	9606	Homo sapiens	COX8A;PRDX2;SURF1;COX7A2L;RHEB;COX14;COX6A1;YWHAG;COX6B1		R-HSA-380979;R-HSA-5632738;R-HSA-5632732;R-HSA-163214;R-HSA-3341343
R-HSA-1236974	ER-Phagosome pathway	12	173	0.0114252	0.348734	0.66058	9	10	0.000717772	9606	Homo sapiens	PSMA6;PSMD9;PSMD12;PSMC6;PSMD4;PSMA2;SEC61G;SNAP23;PSMB1;PSME2;SEC22B;HLA-F		R-HSA-8863895;R-HSA-1236947;R-HSA-8863973;R-HSA-8951595;R-HSA-1236935;R-HSA-8863858;R-HSA-1236965;R-HSA-1236971;R-HSA-8863914
R-HSA-168273	Influenza Viral RNA Transcription and Replication	12	173	0.0114252	0.348734	0.66058	5	14	0.00100488	9606	Homo sapiens	RPL7A;RPS9;RPS5;NAB1;POLR2D;TPR;RPL17;RPL26L1;POLR2K;RPL6;RPL19		R-HSA-192627;R-HSA-192704;R-HSA-168326;R-HSA-192841;R-HSA-192925
R-HSA-69473	G2/M DNA damage checkpoint	6	80	0.00528332	0.350271	0.66058	4	12	0.000861326	9606	Homo sapiens	SMG1;RPA3;RAD17;YWHAG;RHNO1		R-HSA-5683735;R-HSA-69891;R-HSA-6799332;R-HSA-75016
R-HSA-72086	mRNA Capping	3	35	0.00231145	0.351324	0.66058	10	11	0.000789549	9606	Homo sapiens	POLR2D;POLR2K;GTF2H5		R-HSA-77073;R-HSA-77090;R-HSA-77077;R-HSA-77095;R-HSA-77078;R-HSA-77081;R-HSA-77083;R-HSA-77069;R-HSA-77085;R-HSA-77068
R-HSA-69618	Mitotic Spindle Checkpoint	8	111	0.0073306	0.352191	0.66058	5	7	0.00050244	9606	Homo sapiens	CENPT;DYNC1I2;ANAPC15;CENPH;ANAPC16;DYNLL1;ANAPC1;ZWINT		R-HSA-141409;R-HSA-141431;R-HSA-141422;R-HSA-141439;R-HSA-141423
R-HSA-2173789	TGF-beta receptor signaling activates SMADs	4	50	0.00330207	0.353865	0.66058	7	44	0.0031582	9606	Homo sapiens	PPP1CB;USP15;SUB1;STUB1		R-HSA-178178;R-HSA-2187368;R-HSA-2179291;R-HSA-2179293;R-HSA-170844;R-HSA-2187375;R-HSA-178189
R-HSA-73894	DNA Repair	25	381	0.0251618	0.356154	0.66058	170	339	0.0243325	9606	Homo sapiens	ISY1;SMG1;XPA;ACTR8;TERF2;RAD23B;FAAP20;GTF2H5;ALKBH3;TFPT;PPP4C;SUMO1;SUMO3;TDG;UBE2T;RPA3;POLR2D;CDK2;RAD17;EP300;PPIE;POLR2K;RHNO1		R-HSA-6785126;R-HSA-5655892;R-HSA-5656148;R-HSA-69891;R-HSA-5684052;R-HSA-9684118;R-HSA-5653840;R-HSA-5656158;R-HSA-5651805;R-HSA-5685341;R-HSA-6786155;R-HSA-5683801;R-HSA-110350;R-HSA-6786166;R-HSA-6782069;R-HSA-5653838;R-HSA-5685838;R-HSA-110363;R-HSA-6786171;R-HSA-6781818;R-HSA-110364;R-HSA-110368;R-HSA-110371;R-HSA-5690996;R-HSA-5686900;R-HSA-5690997;R-HSA-5686642;R-HSA-5684081;R-HSA-5691006;…
R-HSA-187037	Signaling by NTRK1 (TRKA)	10	143	0.00944393	0.35901	0.66058	22	102	0.00732127	9606	Homo sapiens	REST;MAP2K2;RALB;MAPKAPK3;NAB1;EP300;CLTA;FOS;MAPK14;RHOA		R-HSA-9613202;R-HSA-9031624;R-HSA-171011;R-HSA-9620723;R-HSA-177479;R-HSA-9613460;R-HSA-202692;R-HSA-187688;R-HSA-9621054;R-HSA-170991;R-HSA-198669;R-HSA-171026;R-HSA-177491;R-HSA-9612516;R-HSA-9610154;R-HSA-9613451;R-HSA-9610152;R-HSA-9610153;R-HSA-9031575;R-HSA-9610156;R-HSA-177501;R-HSA-9620717
R-HSA-8964616	G beta:gamma signalling through CDC42	2	21	0.00138687	0.35974	0.66058	5	6	0.000430663	9606	Homo sapiens	CDC42;GNB2		R-HSA-8964634;R-HSA-8964604;R-HSA-8964605;R-HSA-8964614;R-HSA-8964599
R-HSA-77595	Processing of Intronless Pre-mRNAs	2	21	0.00138687	0.35974	0.66058	3	5	0.000358886	9606	Homo sapiens	CPSF7;PABPN1		R-HSA-77591;R-HSA-77593;R-HSA-77592
R-HSA-1483148	Synthesis of PG	2	21	0.00138687	0.35974	0.66058	2	5	0.000358886	9606	Homo sapiens	PTPMT1;CDS2		R-HSA-1483197;R-HSA-1483165
R-HSA-9702518	STAT5 activation downstream of FLT3 ITD mutants	2	21	0.00138687	0.35974	0.66058	2	14	0.00100488	9606	Homo sapiens	BCL2L1		R-HSA-9698021;R-HSA-9698026
R-HSA-380270	Recruitment of mitotic centrosome proteins and complexes	6	81	0.00534936	0.360814	0.66058	3	3	0.000215332	9606	Homo sapiens	DYNC1I2;CNTRL;CEP41;DYNLL1;CEP290;YWHAG		R-HSA-380311;R-HSA-380455;R-HSA-380283
R-HSA-1445148	Translocation of SLC2A4 (GLUT4) to the plasma membrane	6	81	0.00534936	0.360814	0.66058	7	15	0.00107666	9606	Homo sapiens	STXBP3;RAB13;SNAP23;CALM1;EXOC2;YWHAG		R-HSA-1449574;R-HSA-1445143;R-HSA-2316352;R-HSA-1454689;R-HSA-1445149;R-HSA-2255343;R-HSA-2316349
R-HSA-8854214	TBC/RABGAPs	4	51	0.00336812	0.367348	0.66058	4	14	0.00100488	9606	Homo sapiens	ARF3;GABARAPL2;RBMX2;RAB11B		R-HSA-8854759;R-HSA-8854293;R-HSA-8854612;R-HSA-8854588
R-HSA-5688426	Deubiquitination	19	289	0.019086	0.378277	0.66058	15	77	0.00552684	9606	Homo sapiens	PSMD12;USP15;USP20;USP12;ACTR8;UCHL3;RAD23B;RHOA;TFPT;PSMA6;PSMD9;PSMC6;PSMD4;PSMA2;FAM175B;PSMB1;EP300;PSME2		R-HSA-5691381;R-HSA-6781764;R-HSA-5688786;R-HSA-5697009;R-HSA-5665854;R-HSA-5696605;R-HSA-5690843;R-HSA-5690808;R-HSA-5689539;R-HSA-5665871;R-HSA-5690319;R-HSA-5691439;R-HSA-2179291;R-HSA-5696968;R-HSA-5689544
R-HSA-174437	Removal of the Flap Intermediate from the C-strand	2	22	0.00145291	0.381087	0.66058	4	4	0.000287109	9606	Homo sapiens	RPA3;TERF2		R-HSA-174451;R-HSA-174441;R-HSA-174446;R-HSA-174445
R-HSA-400511	Synthesis, secretion, and inactivation of Glucose-dependent Insulinotropic Polypeptide (GIP)	2	22	0.00145291	0.381087	0.66058	1	7	0.00050244	9606	Homo sapiens	SPCS2;SEC11A		R-HSA-400496
R-HSA-8941855	RUNX3 regulates CDKN1A transcription	1	8	0.000528332	0.381779	0.66058	6	6	0.000430663	9606	Homo sapiens	RUNX3		R-HSA-8878117;R-HSA-8878130;R-HSA-8878178;R-HSA-8952128;R-HSA-8878143;R-HSA-8878186
R-HSA-75158	TRAIL signaling	1	8	0.000528332	0.381779	0.66058	6	6	0.000430663	9606	Homo sapiens	TNFRSF10A		R-HSA-141139;R-HSA-75187;R-HSA-141316;R-HSA-75238;R-HSA-5635741;R-HSA-75146
R-HSA-8849470	PTK6 Regulates Cell Cycle	1	8	0.000528332	0.381779	0.66058	2	2	0.000143554	9606	Homo sapiens	CDK2		R-HSA-8848436;R-HSA-8848414
R-HSA-111459	Activation of caspases through apoptosome-mediated cleavage	1	8	0.000528332	0.381779	0.66058	2	2	0.000143554	9606	Homo sapiens	CASP9		R-HSA-114261;R-HSA-114252
R-HSA-5660668	CLEC7A/inflammasome pathway	1	8	0.000528332	0.381779	0.66058	2	4	0.000287109	9606	Homo sapiens	PYCARD		R-HSA-5660662;R-HSA-5660663
R-HSA-111457	Release of apoptotic factors from the mitochondria	1	8	0.000528332	0.381779	0.66058	2	4	0.000287109	9606	Homo sapiens	DIABLO		R-HSA-9627106;R-HSA-114307
R-HSA-111957	Cam-PDE 1 activation	1	8	0.000528332	0.381779	0.66058	1	2	0.000143554	9606	Homo sapiens	CALM1		R-HSA-111956
R-HSA-5638303	Inhibition of Signaling by Overexpressed EGFR	1	8	0.000528332	0.381779	0.66058	1	2	0.000143554	9606	Homo sapiens	AREG		R-HSA-1225978
R-HSA-9017802	Noncanonical activation of NOTCH3	1	8	0.000528332	0.381779	0.66058	1	2	0.000143554	9606	Homo sapiens	PSENEN		R-HSA-9017817
R-HSA-8985586	SLIT2:ROBO1 increases RHOA activity	1	8	0.000528332	0.381779	0.66058	1	2	0.000143554	9606	Homo sapiens	RHOA		R-HSA-8985594
R-HSA-5638302	Signaling by Overexpressed Wild-Type EGFR in Cancer	1	8	0.000528332	0.381779	0.66058	1	2	0.000143554	9606	Homo sapiens	AREG		R-HSA-1225978
R-HSA-5674499	Negative feedback regulation of MAPK pathway	1	8	0.000528332	0.381779	0.66058	1	3	0.000215332	9606	Homo sapiens	MAP2K2		R-HSA-5674496
R-HSA-380287	Centrosome maturation	6	83	0.00548144	0.381947	0.66058	6	6	0.000430663	9606	Homo sapiens	DYNC1I2;CNTRL;CEP41;DYNLL1;CEP290;YWHAG		R-HSA-380311;R-HSA-380455;R-HSA-380294;R-HSA-380272;R-HSA-380303;R-HSA-380283
R-HSA-5694530	Cargo concentration in the ER	3	37	0.00244353	0.383685	0.66058	4	12	0.000861326	9606	Homo sapiens	GOSR2;SEC22B;AREG		R-HSA-5694415;R-HSA-5694445;R-HSA-5694413;R-HSA-5694522
R-HSA-8873719	RAB geranylgeranylation	5	68	0.00449082	0.388123	0.66058	2	5	0.000358886	9606	Homo sapiens	RAB32;RBMX2;RAB13;RAB11B		R-HSA-8870469;R-HSA-8870466
R-HSA-9007101	Rab regulation of trafficking	9	131	0.00865143	0.389626	0.66058	8	35	0.0025122	9606	Homo sapiens	RAB32;ARF3;GABARAPL2;TRAPPC2L;TRAPPC1;RBMX2;RAB13;SAT1;RAB11B		R-HSA-8876615;R-HSA-8854759;R-HSA-8854293;R-HSA-8854612;R-HSA-8877475;R-HSA-8876193;R-HSA-8877760;R-HSA-8854588
R-HSA-8878166	Transcriptional regulation by RUNX2	10	147	0.0097081	0.390672	0.66058	9	84	0.00602929	9606	Homo sapiens	PSMA6;PSMD9;PSMD12;PSMC6;PSMD4;PSMA2;PSMB1;PSME2;STUB1;CNPY2		R-HSA-8939801;R-HSA-8939929;R-HSA-9008475;R-HSA-8939900;R-HSA-9009309;R-HSA-9009308;R-HSA-9008110;R-HSA-8939938;R-HSA-9009362
R-HSA-71406	Pyruvate metabolism and Citric Acid (TCA) cycle	7	100	0.00660415	0.395272	0.66058	7	36	0.00258398	9606	Homo sapiens	FH;IDH1;ADHFE1;ME3;SDHC;SDHD;IDH3A		R-HSA-70994;R-HSA-9012349;R-HSA-70967;R-HSA-70982;R-HSA-880033;R-HSA-880002;R-HSA-451033
R-HSA-5668599	RHO GTPases Activate NADPH Oxidases	3	38	0.00250958	0.399733	0.66058	3	14	0.00100488	9606	Homo sapiens	PRKCB;PIN1;MAPK14		R-HSA-9626880;R-HSA-9626816;R-HSA-9626817
R-HSA-9614657	FOXO-mediated transcription of cell death genes	2	23	0.00151895	0.402124	0.66058	15	15	0.00107666	9606	Homo sapiens	EP300;FOXO3		R-HSA-9622579;R-HSA-9621270;R-HSA-9621242;R-HSA-9625375;R-HSA-9621116;R-HSA-9625378;R-HSA-9622627;R-HSA-9622630;R-HSA-9614662;R-HSA-9622667;R-HSA-9621289;R-HSA-9622604;R-HSA-9622572;R-HSA-9622668;R-HSA-9614669
R-HSA-73980	RNA Polymerase III Transcription Termination	2	23	0.00151895	0.402124	0.66058	2	2	0.000143554	9606	Homo sapiens	POLR1D;POLR2K		R-HSA-113449;R-HSA-113454
R-HSA-2564830	Cytosolic iron-sulfur cluster assembly	2	23	0.00151895	0.402124	0.66058	2	3	0.000215332	9606	Homo sapiens	FAM96B;NUBP1		R-HSA-2564828;R-HSA-2564826
R-HSA-72165	mRNA Splicing - Minor Pathway	4	54	0.00356624	0.407642	0.66058	5	5	0.000358886	9606	Homo sapiens	POLR2D;SNRPF;SNRNP25;POLR2K		R-HSA-75079;R-HSA-75081;R-HSA-75080;R-HSA-75083;R-HSA-75082
R-HSA-774815	Nucleosome assembly	4	54	0.00356624	0.407642	0.66058	4	4	0.000287109	9606	Homo sapiens	CENPT;CENPW;CENPH;MIS18BP1		R-HSA-606349;R-HSA-606287;R-HSA-606289;R-HSA-606326
R-HSA-606279	Deposition of new CENPA-containing nucleosomes at the centromere	4	54	0.00356624	0.407642	0.66058	4	4	0.000287109	9606	Homo sapiens	CENPT;CENPW;CENPH;MIS18BP1		R-HSA-606349;R-HSA-606287;R-HSA-606289;R-HSA-606326
R-HSA-166520	Signaling by NTRKs	11	166	0.0109629	0.413968	0.66058	23	164	0.0117715	9606	Homo sapiens	REST;MAP2K2;RALB;MAPKAPK3;SUB1;NAB1;EP300;CLTA;FOS;MAPK14;RHOA		R-HSA-9613202;R-HSA-9031624;R-HSA-171011;R-HSA-9620723;R-HSA-177479;R-HSA-9613460;R-HSA-202692;R-HSA-187688;R-HSA-9621054;R-HSA-170991;R-HSA-198669;R-HSA-187020;R-HSA-171026;R-HSA-177491;R-HSA-9612516;R-HSA-9610154;R-HSA-9613451;R-HSA-9610152;R-HSA-9610153;R-HSA-9031575;R-HSA-9610156;R-HSA-177501;R-HSA-9620717
R-HSA-397795	G-protein beta:gamma signalling	3	39	0.00257562	0.415662	0.66058	13	15	0.00107666	9606	Homo sapiens	CDC42;GNB2;RHOA		R-HSA-392295;R-HSA-8964271;R-HSA-202692;R-HSA-392300;R-HSA-8964614;R-HSA-8964634;R-HSA-8964604;R-HSA-8964605;R-HSA-8964317;R-HSA-398193;R-HSA-8964241;R-HSA-398040;R-HSA-8964599
R-HSA-177539	Autointegration results in viral DNA circles	1	9	0.000594373	0.417858	0.66058	2	2	0.000143554	9606	Homo sapiens	BANF1		R-HSA-175250;R-HSA-164845
R-HSA-8951671	RUNX3 regulates YAP1-mediated transcription	1	9	0.000594373	0.417858	0.66058	2	3	0.000215332	9606	Homo sapiens	RUNX3		R-HSA-8951676;R-HSA-8951695
R-HSA-389542	NADPH regeneration	1	9	0.000594373	0.417858	0.66058	2	3	0.000215332	9606	Homo sapiens	IDH1		R-HSA-389540;R-HSA-389550
R-HSA-426486	Small interfering RNA (siRNA) biogenesis	1	9	0.000594373	0.417858	0.66058	3	5	0.000358886	9606	Homo sapiens	TARBP2		R-HSA-2106625;R-HSA-426464;R-HSA-2106615
R-HSA-6806664	Metabolism of vitamin K	1	9	0.000594373	0.417858	0.66058	2	4	0.000287109	9606	Homo sapiens	VKORC1		R-HSA-159790;R-HSA-9026967
R-HSA-175567	Integration of viral DNA into host genomic DNA	1	9	0.000594373	0.417858	0.66058	1	3	0.000215332	9606	Homo sapiens	BANF1		R-HSA-175108
R-HSA-164944	Nef and signal transduction	1	9	0.000594373	0.417858	0.66058	1	5	0.000358886	9606	Homo sapiens	DOCK2		R-HSA-200952
R-HSA-3322077	Glycogen synthesis	2	24	0.001585	0.422816	0.66058	12	22	0.0015791	9606	Homo sapiens	GYS1;GBE1		R-HSA-3781001;R-HSA-3322003;R-HSA-3322016;R-HSA-3322001;R-HSA-3781018;R-HSA-3781023;R-HSA-3322005;R-HSA-3781009;R-HSA-3781024;R-HSA-3322041;R-HSA-3322057;R-HSA-3322025
R-HSA-8851708	Signaling by FGFR2 IIIa TM	2	24	0.001585	0.422816	0.66058	1	2	0.000143554	9606	Homo sapiens	POLR2D;POLR2K		R-HSA-8851710
R-HSA-429958	mRNA decay by 3' to 5' exoribonuclease	2	24	0.001585	0.422816	0.66058	1	3	0.000215332	9606	Homo sapiens	TTC37;EXOSC9		R-HSA-430028
R-HSA-2559586	DNA Damage/Telomere Stress Induced Senescence	5	71	0.00468894	0.423286	0.66058	7	18	0.00129199	9606	Homo sapiens	H1F0;SMG1;CDK2;TERF2;HIST1H1C		R-HSA-5693540;R-HSA-3785711;R-HSA-69562;R-HSA-4647594;R-HSA-187934;R-HSA-5682026;R-HSA-5693609
R-HSA-5696394	DNA Damage Recognition in GG-NER	3	40	0.00264166	0.431452	0.66058	5	5	0.000358886	9606	Homo sapiens	TFPT;ACTR8;RAD23B		R-HSA-6782943;R-HSA-5691006;R-HSA-5696655;R-HSA-5691004;R-HSA-5696664
R-HSA-4090294	SUMOylation of intracellular receptors	3	40	0.00264166	0.431452	0.66058	21	25	0.00179443	9606	Homo sapiens	SUMO1;SUMO3;NR1H2		R-HSA-4341025;R-HSA-4719436;R-HSA-4090390;R-HSA-4719424;R-HSA-4755524;R-HSA-4341070;R-HSA-4755526;R-HSA-4755494;R-HSA-4719448;R-HSA-4717461;R-HSA-4341073;R-HSA-4755419;R-HSA-4720446;R-HSA-4717521;R-HSA-4090408;R-HSA-4719423;R-HSA-4546386;R-HSA-4720432;R-HSA-4341048;R-HSA-4341016;R-HSA-4719447
R-HSA-390471	Association of TriC/CCT with target proteins during biosynthesis	3	40	0.00264166	0.431452	0.66058	1	2	0.000143554	9606	Homo sapiens	GBA;FBXO4;DCAF7		R-HSA-390470
R-HSA-9006936	Signaling by TGFB family members	9	136	0.00898164	0.431735	0.66058	21	125	0.00897215	9606	Homo sapiens	PPP1CB;PPM1A;USP15;CCNT2;SUB1;NOG;EP300;STUB1;RHOA		R-HSA-178178;R-HSA-2160931;R-HSA-9733207;R-HSA-2134532;R-HSA-2160932;R-HSA-2160935;R-HSA-9733203;R-HSA-2187368;R-HSA-2134506;R-HSA-9736953;R-HSA-2187375;R-HSA-178189;R-HSA-201810;R-HSA-9733216;R-HSA-2134519;R-HSA-2176475;R-HSA-2179291;R-HSA-2179293;R-HSA-209055;R-HSA-2187388;R-HSA-170844
R-HSA-9031628	NGF-stimulated transcription	4	56	0.00369832	0.434228	0.66058	9	37	0.00265576	9606	Homo sapiens	REST;NAB1;EP300;FOS		R-HSA-9613202;R-HSA-9031624;R-HSA-9620723;R-HSA-9612516;R-HSA-9613460;R-HSA-9613451;R-HSA-9621054;R-HSA-9031575;R-HSA-9620717
R-HSA-2995410	Nuclear Envelope (NE) Reassembly	6	88	0.00581165	0.434689	0.66058	16	24	0.00172265	9606	Homo sapiens	ANKLE2;SPI1;SUMO1;CHMP2B;VPS4A;BANF1		R-HSA-9667952;R-HSA-9668405;R-HSA-9668415;R-HSA-3000449;R-HSA-9667965;R-HSA-9624893;R-HSA-9668419;R-HSA-2995389;R-HSA-2995388;R-HSA-9668389;R-HSA-9668395;R-HSA-9615945;R-HSA-9668398;R-HSA-2995376;R-HSA-9624876;R-HSA-9624845
R-HSA-195721	Signaling by WNT	21	332	0.0219258	0.436633	0.66058	35	157	0.011269	9606	Homo sapiens	PSMD12;CTBP2;PRKCB;CLTA;RUNX3;RHOA;PSMA6;PSMD9;PSMC6;PSMD4;DAAM1;RBBP5;PSMA2;GNB2;CSNK2B;CCDC88C;PSMB1;EP300;PSME2;PDE6B;CALM1		R-HSA-3858489;R-HSA-4332358;R-HSA-3858495;R-HSA-5140747;R-HSA-4332359;R-HSA-4086392;R-HSA-4086393;R-HSA-3364026;R-HSA-3322427;R-HSA-4332363;R-HSA-2130282;R-HSA-5138432;R-HSA-5138433;R-HSA-4608855;R-HSA-2730872;R-HSA-5138459;R-HSA-1504193;R-HSA-3640874;R-HSA-3364014;R-HSA-5368588;R-HSA-398040;R-HSA-4551451;R-HSA-4411367;R-HSA-4641260;R-HSA-5229348;R-HSA-4551465;R-HSA-4641256;R-HSA-5334050;R-HSA-39…
R-HSA-5620922	BBSome-mediated cargo-targeting to cilium	2	25	0.00165104	0.443131	0.66058	5	5	0.000358886	9606	Homo sapiens	BBIP1;BBS7		R-HSA-5617815;R-HSA-5624129;R-HSA-5624125;R-HSA-5624127;R-HSA-5624126
R-HSA-1362409	Mitochondrial iron-sulfur cluster biogenesis	2	25	0.00165104	0.443131	0.66058	3	6	0.000430663	9606	Homo sapiens	ISCA2;FH;FXN		R-HSA-1362416;R-HSA-8878815;R-HSA-1362408
R-HSA-445144	Signal transduction by L1	2	25	0.00165104	0.443131	0.66058	2	11	0.000789549	9606	Homo sapiens	MAP2K2;CSNK2B		R-HSA-392752;R-HSA-109862
R-HSA-1181150	Signaling by NODAL	2	25	0.00165104	0.443131	0.66058	2	12	0.000861326	9606	Homo sapiens	SUB1;FOXO3		R-HSA-1181152;R-HSA-1535903
R-HSA-948021	Transport to the Golgi and subsequent modification	14	219	0.0144631	0.444822	0.66058	29	60	0.00430663	9606	Homo sapiens	ARF3;DYNC1I2;TRAPPC1;TRAPPC2L;GOSR2;FUCA1;DYNLL1;AREG;PPP6C;FUT8;TMED7;SEC22B;ARF5;SEC22C		R-HSA-5694423;R-HSA-5694421;R-HSA-5694418;R-HSA-203973;R-HSA-5694417;R-HSA-6809006;R-HSA-6809003;R-HSA-5694425;R-HSA-6809015;R-HSA-6809014;R-HSA-6809011;R-HSA-6809010;R-HSA-5694415;R-HSA-6807868;R-HSA-5694413;R-HSA-6807866;R-HSA-5694409;R-HSA-6807877;R-HSA-6807875;R-HSA-6807872;R-HSA-5694527;R-HSA-204008;R-HSA-5694522;R-HSA-5694439;R-HSA-5694446;R-HSA-5693807;R-HSA-5694445;R-HSA-1028788;R-HSA-569…
R-HSA-5685942	HDR through Homologous Recombination (HRR)	5	73	0.00482103	0.446528	0.66058	12	21	0.00150732	9606	Homo sapiens	SMG1;RPA3;RAD17;RHNO1		R-HSA-5693620;R-HSA-5693589;R-HSA-5686469;R-HSA-5686483;R-HSA-5693539;R-HSA-5693584;R-HSA-5685838;R-HSA-5685341;R-HSA-5686410;R-HSA-5686440;R-HSA-5693593;R-HSA-5693561
R-HSA-5696400	Dual Incision in GG-NER	3	41	0.0027077	0.447084	0.66058	3	3	0.000215332	9606	Homo sapiens	RPA3;XPA;GTF2H5		R-HSA-5690213;R-HSA-5690990;R-HSA-5690988
R-HSA-202131	Metabolism of nitric oxide: NOS3 activation and regulation	3	41	0.0027077	0.447084	0.66058	12	26	0.00186621	9606	Homo sapiens	LYPLA1;NOSIP;CALM1		R-HSA-203553;R-HSA-1497796;R-HSA-202129;R-HSA-203680;R-HSA-202144;R-HSA-1497810;R-HSA-202137;R-HSA-202127;R-HSA-202111;R-HSA-202110;R-HSA-1497784;R-HSA-203613
R-HSA-8982491	Glycogen metabolism	3	41	0.0027077	0.447084	0.66058	15	37	0.00265576	9606	Homo sapiens	GYS1;GBE1;CALM1		R-HSA-3322003;R-HSA-3322001;R-HSA-3781018;R-HSA-71588;R-HSA-3781023;R-HSA-3322005;R-HSA-3781009;R-HSA-3322041;R-HSA-3781001;R-HSA-3322016;R-HSA-71541;R-HSA-3781024;R-HSA-3322057;R-HSA-3322025;R-HSA-453337
R-HSA-5673000	RAF activation	3	41	0.0027077	0.447084	0.66058	2	12	0.000861326	9606	Homo sapiens	PPP1CB;MAP2K2;CALM1		R-HSA-9658445;R-HSA-5672969
R-HSA-5620920	Cargo trafficking to the periciliary membrane	4	57	0.00376436	0.4474	0.66058	11	27	0.00193798	9606	Homo sapiens	RP2;BBIP1;BBS7;EXOC2		R-HSA-5638006;R-HSA-5638007;R-HSA-5623524;R-HSA-5638004;R-HSA-5617815;R-HSA-5623527;R-HSA-5624129;R-HSA-5638016;R-HSA-5624125;R-HSA-5624127;R-HSA-5624126
R-HSA-159782	Removal of aminoterminal propeptides from gamma-carboxylated proteins	1	10	0.000660415	0.451833	0.66058	9	9	0.000645995	9606	Homo sapiens	SUB1		R-HSA-163843;R-HSA-159728;R-HSA-163798;R-HSA-159796;R-HSA-159733;R-HSA-159771;R-HSA-159868;R-HSA-6807224;R-HSA-159773
R-HSA-8949275	RUNX3 Regulates Immune Response and Cell Migration	1	10	0.000660415	0.451833	0.66058	5	5	0.000358886	9606	Homo sapiens	RUNX3		R-HSA-8952442;R-HSA-8949276;R-HSA-8949343;R-HSA-8949301;R-HSA-8949335
R-HSA-9031528	NR1H2 & NR1H3 regulate gene expression linked to triglyceride lipolysis in adipose	1	10	0.000660415	0.451833	0.66058	2	2	0.000143554	9606	Homo sapiens	NR1H2		R-HSA-9608048;R-HSA-9608039
R-HSA-9031525	NR1H2 & NR1H3 regulate gene expression to limit cholesterol uptake	1	10	0.000660415	0.451833	0.66058	2	2	0.000143554	9606	Homo sapiens	NR1H2		R-HSA-9623366;R-HSA-9623365
R-HSA-72731	Recycling of eIF2:GDP	1	10	0.000660415	0.451833	0.66058	2	2	0.000143554	9606	Homo sapiens	EIF2S2		R-HSA-72722;R-HSA-72670
R-HSA-111367	SLBP independent Processing of Histone Pre-mRNAs	1	10	0.000660415	0.451833	0.66058	2	2	0.000143554	9606	Homo sapiens	SNRPF		R-HSA-111437;R-HSA-111438
R-HSA-9726840	SHOC2 M1731 mutant abolishes MRAS complex function	1	10	0.000660415	0.451833	0.66058	1	1	7.17772e-05	9606	Homo sapiens	PPP1CB		R-HSA-9660536
R-HSA-5666185	RHO GTPases Activate Rhotekin and Rhophilins	1	10	0.000660415	0.451833	0.66058	5	6	0.000430663	9606	Homo sapiens	RHOA		R-HSA-5666197;R-HSA-5666178;R-HSA-5667008;R-HSA-5667052;R-HSA-5666216
R-HSA-8951430	RUNX3 regulates WNT signaling	1	10	0.000660415	0.451833	0.66058	3	5	0.000358886	9606	Homo sapiens	RUNX3		R-HSA-4411367;R-HSA-8951442;R-HSA-8951428
R-HSA-8847453	Synthesis of PIPs in the nucleus	1	10	0.000660415	0.451833	0.66058	1	3	0.000215332	9606	Homo sapiens	PIP4K2B		R-HSA-6811522
R-HSA-112313	Neurotransmitter uptake and metabolism In glial cells	1	10	0.000660415	0.451833	0.66058	1	3	0.000215332	9606	Homo sapiens	SAT1		R-HSA-212614
R-HSA-210455	Astrocytic Glutamate-Glutamine Uptake And Metabolism	1	10	0.000660415	0.451833	0.66058	1	3	0.000215332	9606	Homo sapiens	SAT1		R-HSA-212614
R-HSA-4411364	Binding of TCF/LEF:CTNNB1 to target gene promoters	1	10	0.000660415	0.451833	0.66058	1	4	0.000287109	9606	Homo sapiens	RUNX3		R-HSA-4411367
R-HSA-110357	Displacement of DNA glycosylase by APEX1	1	10	0.000660415	0.451833	0.66058	1	8	0.000574218	9606	Homo sapiens	TDG		R-HSA-110350
R-HSA-212165	Epigenetic regulation of gene expression	9	139	0.00917976	0.456908	0.66058	11	34	0.00244042	9606	Homo sapiens	ZNRD1;TDG;TET3;MTF2;POLR1D;UBTF;EP300;POLR2K;GTF2H5		R-HSA-427366;R-HSA-5220959;R-HSA-5220990;R-HSA-5250930;R-HSA-5250947;R-HSA-212263;R-HSA-5220952;R-HSA-5221014;R-HSA-5250938;R-HSA-5221061;R-HSA-212252
R-HSA-1368082	RORA activates gene expression	2	26	0.00171708	0.463043	0.66058	4	4	0.000287109	9606	Homo sapiens	NCOA6;EP300		R-HSA-1368081;R-HSA-5663264;R-HSA-1801587;R-HSA-5663293
R-HSA-422085	Synthesis, secretion, and deacylation of Ghrelin	2	26	0.00171708	0.463043	0.66058	1	8	0.000574218	9606	Homo sapiens	SPCS2;SEC11A		R-HSA-422051
R-HSA-5610787	Hedgehog 'off' state	8	124	0.00818914	0.46861	0.66058	4	32	0.00229687	9606	Homo sapiens	PSMA6;PSMD9;PSMD12;PSMC6;PSMD4;PSMA2;PSMB1;PSME2		R-HSA-5610757;R-HSA-5610758;R-HSA-5610754;R-HSA-5610760
R-HSA-202424	Downstream TCR signaling	8	124	0.00818914	0.46861	0.66058	1	24	0.00172265	9606	Homo sapiens	PSMA6;PSMD9;PSMD12;PSMC6;PSMD4;PSMA2;PSMB1;PSME2		R-HSA-5607724
R-HSA-9013409	RHOJ GTPase cycle	4	59	0.00389645	0.473438	0.66058	2	3	0.000215332	9606	Homo sapiens	CDC42;FMNL3;PREX1;SNAP23		R-HSA-9017507;R-HSA-9017491
R-HSA-453279	Mitotic G1 phase and G1/S transition	11	174	0.0114912	0.474269	0.66058	27	101	0.0072495	9606	Homo sapiens	PSMA6;PSMD9;PSMD12;PSMC6;PSMD4;PSMA2;RPA3;CDK2;PSMB1;PSME2;CKS1B		R-HSA-187520;R-HSA-69191;R-HSA-69195;R-HSA-69199;R-HSA-157906;R-HSA-1363328;R-HSA-1363331;R-HSA-8848414;R-HSA-187545;R-HSA-188386;R-HSA-68960;R-HSA-187552;R-HSA-188390;R-HSA-1363314;R-HSA-9018017;R-HSA-68914;R-HSA-1363303;R-HSA-8848436;R-HSA-187574;R-HSA-68917;R-HSA-68916;R-HSA-187575;R-HSA-68918;R-HSA-1363311;R-HSA-69562;R-HSA-188350;R-HSA-1363306
R-HSA-9013404	RAC2 GTPase cycle	6	92	0.00607582	0.476319	0.66058	4	10	0.000717772	9606	Homo sapiens	CDC42;PREX1;ANKLE2;MTX1;BRK1;DOCK2		R-HSA-9014296;R-HSA-9714481;R-HSA-9714477;R-HSA-9014294
R-HSA-2995383	Initiation of Nuclear Envelope (NE) Reformation	2	27	0.00178312	0.482529	0.66058	5	7	0.00050244	9606	Homo sapiens	ANKLE2;BANF1		R-HSA-2995389;R-HSA-2995388;R-HSA-9667952;R-HSA-2995376;R-HSA-9667965
R-HSA-450302	activated TAK1 mediates p38 MAPK activation	2	27	0.00178312	0.482529	0.66058	3	5	0.000358886	9606	Homo sapiens	MAPKAPK3;MAPK14		R-HSA-450257;R-HSA-450222;R-HSA-450333
R-HSA-76066	RNA Polymerase III Transcription Initiation From Type 2 Promoter	2	27	0.00178312	0.482529	0.66058	2	4	0.000287109	9606	Homo sapiens	POLR1D;POLR2K		R-HSA-112150;R-HSA-83805
R-HSA-175474	Assembly Of The HIV Virion	2	27	0.00178312	0.482529	0.66058	2	16	0.00114844	9606	Homo sapiens	SUB1;NMT1		R-HSA-171288;R-HSA-184392
R-HSA-112126	ALKBH3 mediated reversal of alkylation damage	1	11	0.000726456	0.483828	0.66058	6	6	0.000430663	9606	Homo sapiens	ALKBH3		R-HSA-5657637;R-HSA-5657617;R-HSA-112123;R-HSA-112125;R-HSA-5657642;R-HSA-112124
R-HSA-212718	EGFR interacts with phospholipase C-gamma	1	11	0.000726456	0.483828	0.66058	3	3	0.000215332	9606	Homo sapiens	AREG		R-HSA-212706;R-HSA-212710;R-HSA-212713
R-HSA-3785653	Myoclonic epilepsy of Lafora	1	11	0.000726456	0.483828	0.66058	2	2	0.000143554	9606	Homo sapiens	GYS1		R-HSA-3797226;R-HSA-3791349
R-HSA-8875656	MET receptor recycling	1	11	0.000726456	0.483828	0.66058	2	2	0.000143554	9606	Homo sapiens	ARF3		R-HSA-8875661;R-HSA-8875659
R-HSA-196025	Formation of annular gap junctions	1	11	0.000726456	0.483828	0.66058	2	2	0.000143554	9606	Homo sapiens	CLTA		R-HSA-196017;R-HSA-196026
R-HSA-9660537	Signaling by MRAS-complex mutants	1	11	0.000726456	0.483828	0.66058	2	2	0.000143554	9606	Homo sapiens	PPP1CB		R-HSA-9660538;R-HSA-9660536
R-HSA-9726842	Gain-of-function MRAS complexes activate RAF signaling	1	11	0.000726456	0.483828	0.66058	1	1	7.17772e-05	9606	Homo sapiens	PPP1CB		R-HSA-9660538
R-HSA-77588	SLBP Dependent Processing of Replication-Dependent Histone Pre-mRNAs	1	11	0.000726456	0.483828	0.66058	2	3	0.000215332	9606	Homo sapiens	SNRPF		R-HSA-77585;R-HSA-77586
R-HSA-193634	Axonal growth inhibition (RHOA activation)	1	11	0.000726456	0.483828	0.66058	3	6	0.000430663	9606	Homo sapiens	RHOA		R-HSA-9012761;R-HSA-193696;R-HSA-194518
R-HSA-8866904	Negative regulation of activity of TFAP2 (AP-2) family transcription factors	1	11	0.000726456	0.483828	0.66058	3	6	0.000430663	9606	Homo sapiens	SUMO1		R-HSA-3234081;R-HSA-3234084;R-HSA-3234094
R-HSA-3371378	Regulation by c-FLIP	1	11	0.000726456	0.483828	0.66058	2	4	0.000287109	9606	Homo sapiens	TNFRSF10A		R-HSA-3465448;R-HSA-3371359
R-HSA-446107	Type I hemidesmosome assembly	1	11	0.000726456	0.483828	0.66058	2	6	0.000430663	9606	Homo sapiens	CD151		R-HSA-446083;R-HSA-446077
R-HSA-69416	Dimerization of procaspase-8	1	11	0.000726456	0.483828	0.66058	1	3	0.000215332	9606	Homo sapiens	TNFRSF10A		R-HSA-141156
R-HSA-442380	Zinc influx into cells by the SLC39 gene family	1	11	0.000726456	0.483828	0.66058	1	6	0.000430663	9606	Homo sapiens	SLC39A4		R-HSA-442422
R-HSA-2173796	SMAD2/SMAD3:SMAD4 heterotrimer regulates transcription	3	44	0.00290582	0.492867	0.66058	5	24	0.00172265	9606	Homo sapiens	CCNT2;SUB1;EP300		R-HSA-9733207;R-HSA-9733216;R-HSA-9733203;R-HSA-2176475;R-HSA-9736953
R-HSA-9009391	Extra-nuclear estrogen signaling	7	111	0.0073306	0.500571	0.66058	12	39	0.00279931	9606	Homo sapiens	GNB2;FOS;FOXO3;CALM1;AREG;IGF1R		R-HSA-9624272;R-HSA-9021596;R-HSA-9625479;R-HSA-9021601;R-HSA-9625482;R-HSA-9021600;R-HSA-9625465;R-HSA-9634584;R-HSA-9624526;R-HSA-202127;R-HSA-9625487;R-HSA-9624527
R-HSA-76071	RNA Polymerase III Transcription Initiation From Type 3 Promoter	2	28	0.00184916	0.501572	0.66058	2	4	0.000287109	9606	Homo sapiens	POLR1D;POLR2K		R-HSA-112152;R-HSA-83803
R-HSA-76061	RNA Polymerase III Transcription Initiation From Type 1 Promoter	2	28	0.00184916	0.501572	0.66058	2	5	0.000358886	9606	Homo sapiens	POLR1D;POLR2K		R-HSA-76056;R-HSA-76060
R-HSA-166208	mTORC1-mediated signalling	2	28	0.00184916	0.501572	0.66058	3	8	0.000574218	9606	Homo sapiens	RHEB;EIF4E		R-HSA-165718;R-HSA-165692;R-HSA-165708
R-HSA-77387	Insulin receptor recycling	2	28	0.00184916	0.501572	0.66058	2	6	0.000430663	9606	Homo sapiens	ATP6V1G1		R-HSA-74723;R-HSA-5252133
R-HSA-975578	Reactions specific to the complex N-glycan synthesis pathway	2	28	0.00184916	0.501572	0.66058	2	7	0.00050244	9606	Homo sapiens	FUT8;FUCA1		R-HSA-5693807;R-HSA-1028788
R-HSA-9013408	RHOG GTPase cycle	5	78	0.00515123	0.503429	0.66058	3	6	0.000430663	9606	Homo sapiens	CDC42;PREX1;ANKLE2;NDUFA5;DOCK2		R-HSA-9014449;R-HSA-9014433;R-HSA-9014467
R-HSA-8936459	RUNX1 regulates genes involved in megakaryocyte differentiation and platelet function	5	78	0.00515123	0.503429	0.66058	12	33	0.00236865	9606	Homo sapiens	KMT2A;RBBP5;WDR5;EP300;DPY30		R-HSA-8936616;R-HSA-8937016;R-HSA-8937097;R-HSA-8937050;R-HSA-8935740;R-HSA-8937037;R-HSA-8936621;R-HSA-8936481;R-HSA-8936995;R-HSA-8936979;R-HSA-8935731;R-HSA-8936628
R-HSA-1236975	Antigen processing-Cross presentation	12	195	0.0128781	0.50647	0.66058	13	23	0.00165088	9606	Homo sapiens	PSMA6;PSMD9;PSMD12;PSMC6;PSMD4;PSMA2;SEC61G;SNAP23;PSMB1;PSME2;SEC22B;HLA-F		R-HSA-1236947;R-HSA-8863973;R-HSA-8951595;R-HSA-1236954;R-HSA-8863914;R-HSA-8863895;R-HSA-1236935;R-HSA-8863858;R-HSA-1236964;R-HSA-1236965;R-HSA-1236970;R-HSA-1236971;R-HSA-1236943
R-HSA-69278	Cell Cycle, Mitotic	36	596	0.0393607	0.511178	0.66058	139	352	0.0252656	9606	Homo sapiens	DYNC1I2;PSMD12;ANKLE2;ANAPC15;SPI1;ANAPC16;VPS4A;CKS1B;SMC2;PPP1CB;PSMD9;PSMD4;SUMO1;TPR;PSMB1;CNTRL;EP300;BANF1;CEP290;YWHAG;CENPT;PRKCB;DYNLL1;ZWINT;PSMA6;PSMC6;CENPH;PSMA2;RPA3;CSNK2B;CDK2;CHMP2B;PSME2;CEP41;ANAPC1;BLZF1		R-HSA-375302;R-HSA-8852354;R-HSA-174088;R-HSA-2990880;R-HSA-2294574;R-HSA-187916;R-HSA-2990882;R-HSA-69140;R-HSA-2520883;R-HSA-69142;R-HSA-2294580;R-HSA-69144;R-HSA-174104;R-HSA-8853405;R-HSA-174105;R-HSA-174110;R-HSA-187934;R-HSA-188191;R-HSA-2294590;R-HSA-380455;R-HSA-187937;R-HSA-174119;R-HSA-9018017;R-HSA-9686969;R-HSA-174120;R-HSA-174121;R-HSA-8853419;R-HSA-187948;R-HSA-187949;R-HSA-75825;R-…
R-HSA-5250924	B-WICH complex positively regulates rRNA expression	4	62	0.00409457	0.511582	0.66058	3	3	0.000215332	9606	Homo sapiens	ZNRD1;POLR1D;EP300;POLR2K		R-HSA-5250930;R-HSA-5250947;R-HSA-5250938
R-HSA-4551638	SUMOylation of chromatin organization proteins	4	62	0.00409457	0.511582	0.66058	14	15	0.00107666	9606	Homo sapiens	SUMO1;SATB1;SUMO3;TPR		R-HSA-4551655;R-HSA-8956365;R-HSA-4570496;R-HSA-4615872;R-HSA-4615905;R-HSA-4615873;R-HSA-4616015;R-HSA-4551727;R-HSA-4570485;R-HSA-4615987;R-HSA-4615889;R-HSA-4615839;R-HSA-4615900;R-HSA-4615933
R-HSA-4420097	VEGFA-VEGFR2 Pathway	8	129	0.00851935	0.512469	0.66058	24	79	0.0056704	9606	Homo sapiens	CDC42;MAPKAPK3;PRKCB;RASA1;BRK1;CALM1;MAPK14;RHOA		R-HSA-5218829;R-HSA-202144;R-HSA-5218826;R-HSA-2029465;R-HSA-5218823;R-HSA-5218821;R-HSA-187688;R-HSA-5218916;R-HSA-202127;R-HSA-1497784;R-HSA-5228992;R-HSA-74448;R-HSA-5218814;R-HSA-5218845;R-HSA-202129;R-HSA-5218813;R-HSA-5218812;R-HSA-202137;R-HSA-5218805;R-HSA-5218804;R-HSA-3928647;R-HSA-202111;R-HSA-202110;R-HSA-5218832
R-HSA-190873	Gap junction degradation	1	12	0.000792498	0.513957	0.66058	4	4	0.000287109	9606	Homo sapiens	CLTA		R-HSA-196017;R-HSA-190519;R-HSA-196026;R-HSA-190829
R-HSA-112411	MAPK1 (ERK2) activation	1	12	0.000792498	0.513957	0.66058	3	3	0.000215332	9606	Homo sapiens	MAP2K2		R-HSA-109858;R-HSA-109862;R-HSA-109864
R-HSA-2025928	Calcineurin activates NFAT	1	12	0.000792498	0.513957	0.66058	2	3	0.000215332	9606	Homo sapiens	CALM1		R-HSA-2025882;R-HSA-2025890
R-HSA-193697	p75NTR regulates axonogenesis	1	12	0.000792498	0.513957	0.66058	5	8	0.000574218	9606	Homo sapiens	RHOA		R-HSA-9012761;R-HSA-193696;R-HSA-194518;R-HSA-193668;R-HSA-193646
R-HSA-450520	HuR (ELAVL1) binds and stabilizes mRNA	1	12	0.000792498	0.513957	0.66058	2	7	0.00050244	9606	Homo sapiens	ANP32A		R-HSA-450595;R-HSA-450387
R-HSA-428543	Inactivation of CDC42 and RAC1	1	12	0.000792498	0.513957	0.66058	1	4	0.000287109	9606	Homo sapiens	CDC42		R-HSA-428533
R-HSA-8866907	Activation of the TFAP2 (AP-2) family of transcription factors	1	12	0.000792498	0.513957	0.66058	1	4	0.000287109	9606	Homo sapiens	EP300		R-HSA-8864307
R-HSA-201688	WNT mediated activation of DVL	1	12	0.000792498	0.513957	0.66058	1	4	0.000287109	9606	Homo sapiens	CSNK2B		R-HSA-201717
R-HSA-193692	Regulated proteolysis of p75NTR	1	12	0.000792498	0.513957	0.66058	1	5	0.000358886	9606	Homo sapiens	PSENEN		R-HSA-193682
R-HSA-9013700	NOTCH4 Activation and Transmission of Signal to the Nucleus	1	12	0.000792498	0.513957	0.66058	1	5	0.000358886	9606	Homo sapiens	PSENEN		R-HSA-9604294
R-HSA-8851680	Butyrophilin (BTN) family interactions	1	12	0.000792498	0.513957	0.66058	1	8	0.000574218	9606	Homo sapiens	BTN2A1		R-HSA-8851018
R-HSA-2408522	Selenoamino acid metabolism	11	180	0.0118875	0.518757	0.66058	5	33	0.00236865	9606	Homo sapiens	RPL7A;RPS9;RPS5;NAB1;EEF1E1;RPL17;RPL26L1;RPL6;PAPSS1;RPL19		R-HSA-2408529;R-HSA-2408546;R-HSA-2408540;R-HSA-2408525;R-HSA-5333615
R-HSA-392451	G beta:gamma signalling through PI3Kgamma	2	29	0.0019152	0.520156	0.66058	3	4	0.000287109	9606	Homo sapiens	GNB2;RHOA		R-HSA-392295;R-HSA-202692;R-HSA-392300
R-HSA-5663202	Diseases of signal transduction by growth factor receptors and second messengers	30	498	0.0328887	0.520229	0.66058	75	478	0.0343095	9606	Homo sapiens	PSMD12;CTBP2;RRBP1;FOXO3;AREG;PAPSS1;CASP9;PPP1CB;RAP1B;PSMD9;BAG4;PSMD4;POLR2D;TPR;PSMB1;CNTRL;EP300;POLR2K;PSENEN;MAP2K2;NR4A1;PSMA6;PSMC6;PSMA2;PSME2;CALM1;PIK3AP1;BCL2L1		R-HSA-6802919;R-HSA-9656211;R-HSA-6802918;R-HSA-9656209;R-HSA-6802916;R-HSA-9656215;R-HSA-6802914;R-HSA-9656214;R-HSA-2220964;R-HSA-6802912;R-HSA-9656212;R-HSA-2220966;R-HSA-6802927;R-HSA-5655263;R-HSA-6802926;R-HSA-6802925;R-HSA-2220971;R-HSA-6802924;R-HSA-6802922;R-HSA-5483229;R-HSA-6802921;R-HSA-6802935;R-HSA-6802934;R-HSA-6802933;R-HSA-2220979;R-HSA-6802932;R-HSA-2220981;R-HSA-6802943;R-HSA-2…
R-HSA-168276	NS1 Mediated Effects on Host Pathways	3	46	0.00303791	0.52232	0.66058	3	6	0.000430663	9606	Homo sapiens	PABPN1;TPR;EIF2AK2		R-HSA-168883;R-HSA-168896;R-HSA-1176059
R-HSA-9648002	RAS processing	3	46	0.00303791	0.52232	0.66058	8	21	0.00150732	9606	Homo sapiens	LYPLA1;CALM1;BCL2L1		R-HSA-9653585;R-HSA-9647991;R-HSA-9654533;R-HSA-9653595;R-HSA-9654523;R-HSA-9647994;R-HSA-9654521;R-HSA-9654525
R-HSA-983168	Antigen processing: Ubiquitination & Proteasome degradation	19	315	0.0208031	0.525094	0.66058	8	9	0.000645995	9606	Homo sapiens	UBE2F;PSMD12;UBA6;UBE2G2;TRAF7;PSMA6;PSMD9;NPEPPS;UNK;PSMC6;PSMD4;PSMA2;ASB9;PSMB1;FBXO4;PSME2;STUB1;FBXO7;ANAPC1		R-HSA-983150;R-HSA-983147;R-HSA-983162;R-HSA-983157;R-HSA-983156;R-HSA-983140;R-HSA-983153;R-HSA-983152
R-HSA-198725	Nuclear Events (kinase and transcription factor activation)	5	80	0.00528332	0.525553	0.66058	10	48	0.00344531	9606	Homo sapiens	REST;NAB1;EP300;FOS;MAPK14		R-HSA-9613202;R-HSA-9031624;R-HSA-9620723;R-HSA-9612516;R-HSA-9613460;R-HSA-9613451;R-HSA-9621054;R-HSA-9031575;R-HSA-198669;R-HSA-9620717
R-HSA-427413	NoRC negatively regulates rRNA expression	5	80	0.00528332	0.525553	0.66058	1	7	0.00050244	9606	Homo sapiens	ZNRD1;POLR1D;UBTF;POLR2K;GTF2H5		R-HSA-427366
R-HSA-380320	Recruitment of NuMA to mitotic centrosomes	6	97	0.00640602	0.526997	0.66058	2	2	0.000143554	9606	Homo sapiens	DYNC1I2;CNTRL;CEP41;DYNLL1;CEP290;YWHAG		R-HSA-380316;R-HSA-380508
R-HSA-199991	Membrane Trafficking	40	668	0.0441157	0.531784	0.66058	106	219	0.0157192	9606	Homo sapiens	ARF3;DYNC1I2;SCOC;STXBP3;GOSR2;STX18;SNAP23;VPS4A;GOLIM4;CLTA;AREG;SAT1;PPP6C;SNX2;RBMX2;BLOC1S1;UBQLN1;TMED7;YWHAG;ACTR2;GABARAPL2;TRAPPC1;TRAPPC2L;VTA1;DTNBP1;DYNLL1;AP4B1;RAB11B;RAB32;ARPC3;RAB13;CHMP2B;CALM1;SEC22B;EXOC2;ARF5;SEC22C;CHMP5		R-HSA-8868230;R-HSA-1445143;R-HSA-5229132;R-HSA-8868236;R-HSA-1445149;R-HSA-2316349;R-HSA-376357;R-HSA-6807877;R-HSA-8877475;R-HSA-6807875;R-HSA-8876193;R-HSA-6807872;R-HSA-376364;R-HSA-8867756;R-HSA-8867754;R-HSA-376369;R-HSA-190519;R-HSA-432688;R-HSA-8847544;R-HSA-6811431;R-HSA-8849350;R-HSA-6811429;R-HSA-6811428;R-HSA-6811427;R-HSA-432706;R-HSA-432707;R-HSA-6811426;R-HSA-6811425;R-HSA-8877760;…
R-HSA-422475	Axon guidance	35	585	0.0386343	0.534562	0.66058	45	298	0.0213896	9606	Homo sapiens	PSMD12;RBM8A;NAB1;CLTA;GSPT1;RPL6;MYL12B;CDC42;RPL7A;PSMD9;PSMD4;PSMB1;RPL17;RPL19;PSENEN;ACTR2;RPS9;MAP2K2;SEMA4D;RPS5;RANBP9;MAGOHB;MAPK14;RHOA;PSMA6;PSMC6;ARPC3;PSMA2;RASA1;CSNK2B;PSME2;PABPC1;RPL26L1		R-HSA-3928632;R-HSA-445071;R-HSA-419087;R-HSA-416588;R-HSA-445079;R-HSA-445077;R-HSA-3928616;R-HSA-416594;R-HSA-374673;R-HSA-9014610;R-HSA-451366;R-HSA-3928601;R-HSA-400677;R-HSA-418850;R-HSA-416546;R-HSA-4093339;R-HSA-109862;R-HSA-3928595;R-HSA-392749;R-HSA-416559;R-HSA-392748;R-HSA-3928656;R-HSA-3928592;R-HSA-400682;R-HSA-4093330;R-HSA-4093331;R-HSA-374696;R-HSA-419049;R-HSA-3928651;R-HSA-37374…
R-HSA-201681	TCF dependent signaling in response to WNT	13	216	0.014265	0.535594	0.66058	11	71	0.00509618	9606	Homo sapiens	PSMD12;RUNX3;PSMA6;PSMD9;PSMC6;PSMD4;RBBP5;PSMA2;CSNK2B;CCDC88C;PSMB1;EP300;PSME2		R-HSA-4411367;R-HSA-201717;R-HSA-1504193;R-HSA-3364042;R-HSA-3364026;R-HSA-3322427;R-HSA-4641260;R-HSA-3640874;R-HSA-3364014;R-HSA-5368588;R-HSA-4641256
R-HSA-2173793	Transcriptional activity of SMAD2/SMAD3:SMAD4 heterotrimer	4	64	0.00422665	0.536295	0.66058	7	51	0.00366064	9606	Homo sapiens	PPM1A;CCNT2;SUB1;EP300		R-HSA-9733207;R-HSA-9733216;R-HSA-9733203;R-HSA-2176475;R-HSA-209055;R-HSA-9736953;R-HSA-2187388
R-HSA-3108214	SUMOylation of DNA damage response and repair proteins	5	81	0.00534936	0.536452	0.66058	24	24	0.00172265	9606	Homo sapiens	SUMO1;SP110;SUMO3;TDG;TPR		R-HSA-2997709;R-HSA-3000399;R-HSA-4551616;R-HSA-4551648;R-HSA-4570528;R-HSA-4551661;R-HSA-4551724;R-HSA-4568846;R-HSA-3000348;R-HSA-4551604;R-HSA-3000383;R-HSA-5228508;R-HSA-4568848;R-HSA-3000411;R-HSA-4568914;R-HSA-4570463;R-HSA-4568863;R-HSA-3108212;R-HSA-3000433;R-HSA-4570553;R-HSA-2997616;R-HSA-4551768;R-HSA-4551738;R-HSA-4570554
R-HSA-5578749	Transcriptional regulation by small RNAs	5	81	0.00534936	0.536452	0.66058	3	5	0.000358886	9606	Homo sapiens	IPO8;SPI1;POLR2D;TPR;POLR2K		R-HSA-5578742;R-HSA-5578744;R-HSA-5578712
R-HSA-418592	ADP signalling through P2Y purinoceptor 1	2	30	0.00198124	0.538272	0.66058	5	7	0.00050244	9606	Homo sapiens	GNB2;MAPK14		R-HSA-418581;R-HSA-418579;R-HSA-418576;R-HSA-428961;R-HSA-428941
R-HSA-8862803	Deregulated CDK5 triggers multiple neurodegenerative pathways in Alzheimer's disease models	2	30	0.00198124	0.538272	0.66058	7	22	0.0015791	9606	Homo sapiens	PRDX2;FOXO3		R-HSA-8870710;R-HSA-8870628;R-HSA-8870703;R-HSA-8870686;R-HSA-8870558;R-HSA-8868573;R-HSA-8870698
R-HSA-8863678	Neurodegenerative Diseases	2	30	0.00198124	0.538272	0.66058	7	22	0.0015791	9606	Homo sapiens	PRDX2;FOXO3		R-HSA-8870710;R-HSA-8870628;R-HSA-8870703;R-HSA-8870686;R-HSA-8870558;R-HSA-8868573;R-HSA-8870698
R-HSA-8963889	Assembly of active LPL and LIPC lipase complexes	2	30	0.00198124	0.538272	0.66058	3	12	0.000861326	9606	Homo sapiens	SUB1;LMF1		R-HSA-6784628;R-HSA-6785181;R-HSA-6785178
R-HSA-9703648	Signaling by FLT3 ITD and TKD mutants	2	30	0.00198124	0.538272	0.66058	2	24	0.00172265	9606	Homo sapiens	BCL2L1		R-HSA-9698021;R-HSA-9698026
R-HSA-5663220	RHO GTPases Activate Formins	9	149	0.00984018	0.538971	0.66058	12	27	0.00193798	9606	Homo sapiens	CDC42;FMNL3;CENPT;DYNC1I2;CENPH;DAAM1;DYNLL1;RHOA;ZWINT		R-HSA-5665686;R-HSA-5665751;R-HSA-5665767;R-HSA-3858489;R-HSA-5665989;R-HSA-3858495;R-HSA-5666160;R-HSA-5666129;R-HSA-5665761;R-HSA-5665982;R-HSA-5665727;R-HSA-5666169
R-HSA-446652	Interleukin-1 family signaling	11	183	0.0120856	0.540584	0.66058	5	92	0.0066035	9606	Homo sapiens	IKBIP;PSMA6;PSMD9;PSMD12;PSMC6;TBK1;PSMD4;PSMA2;PSMB1;PSME2		R-HSA-9749494;R-HSA-9008684;R-HSA-209061;R-HSA-9749487;R-HSA-9749464
R-HSA-451308	Activation of Ca-permeable Kainate Receptor	1	13	0.000858539	0.54233	0.66058	2	2	0.000143554	9606	Homo sapiens	CALM1		R-HSA-451283;R-HSA-451311
R-HSA-880009	Interconversion of 2-oxoglutarate and 2-hydroxyglutarate	1	13	0.000858539	0.54233	0.66058	2	4	0.000287109	9606	Homo sapiens	ADHFE1		R-HSA-880033;R-HSA-880002
R-HSA-2151209	Activation of PPARGC1A (PGC-1alpha) by phosphorylation	1	13	0.000858539	0.54233	0.66058	1	2	0.000143554	9606	Homo sapiens	MAPK14		R-HSA-1592233
R-HSA-6803544	Ion influx/efflux at host-pathogen interface	1	13	0.000858539	0.54233	0.66058	1	2	0.000143554	9606	Homo sapiens	ATOX1		R-HSA-6803545
R-HSA-5140745	WNT5A-dependent internalization of FZD2, FZD5 and ROR2	1	13	0.000858539	0.54233	0.66058	1	2	0.000143554	9606	Homo sapiens	CLTA		R-HSA-5140747
R-HSA-164843	2-LTR circle formation	1	13	0.000858539	0.54233	0.66058	1	3	0.000215332	9606	Homo sapiens	BANF1		R-HSA-175174
R-HSA-426048	Arachidonate production from DAG	1	13	0.000858539	0.54233	0.66058	1	3	0.000215332	9606	Homo sapiens	ABHD12		R-HSA-5694462
R-HSA-198203	PI3K/AKT activation	1	13	0.000858539	0.54233	0.66058	1	5	0.000358886	9606	Homo sapiens	RHOA		R-HSA-202692
R-HSA-8875555	MET activates RAP1 and RAC1	1	13	0.000858539	0.54233	0.66058	1	5	0.000358886	9606	Homo sapiens	RAP1B		R-HSA-8875568
R-HSA-5689877	Josephin domain DUBs	1	13	0.000858539	0.54233	0.66058	1	6	0.000430663	9606	Homo sapiens	RAD23B		R-HSA-5688786
R-HSA-8934903	Receptor Mediated Mitophagy	1	13	0.000858539	0.54233	0.66058	1	7	0.00050244	9606	Homo sapiens	CSNK2B		R-HSA-8948039
R-HSA-5620912	Anchoring of the basal body to the plasma membrane	6	99	0.00653811	0.546708	0.66058	8	9	0.000645995	9606	Homo sapiens	DYNC1I2;CNTRL;CEP41;DYNLL1;CEP290;YWHAG		R-HSA-5626228;R-HSA-5626227;R-HSA-5626220;R-HSA-5626223;R-HSA-5626681;R-HSA-5617816;R-HSA-5626699;R-HSA-5638009
R-HSA-9670095	Inhibition of DNA recombination at telomere	3	48	0.00316999	0.550813	0.66058	3	4	0.000287109	9606	Homo sapiens	POLR2D;TERF2;POLR2K		R-HSA-9670114;R-HSA-9670149;R-HSA-9670101
R-HSA-8853884	Transcriptional Regulation by VENTX	3	48	0.00316999	0.550813	0.66058	1	13	0.000933104	9606	Homo sapiens	ANAPC15;ANAPC16;ANAPC1		R-HSA-3790130
R-HSA-174411	Polymerase switching on the C-strand of the telomere	2	31	0.00204729	0.555909	0.66058	4	6	0.000430663	9606	Homo sapiens	OBFC1;TERF2		R-HSA-174448;R-HSA-174439;R-HSA-174452;R-HSA-174447
R-HSA-5205647	Mitophagy	2	31	0.00204729	0.555909	0.66058	2	15	0.00107666	9606	Homo sapiens	CSNK2B;TOMM5		R-HSA-5205661;R-HSA-8948039
R-HSA-5601884	PIWI-interacting RNA (piRNA) biogenesis	2	31	0.00204729	0.555909	0.66058	1	15	0.00107666	9606	Homo sapiens	POLR2D;POLR2K		R-HSA-5601926
R-HSA-174417	Telomere C-strand (Lagging Strand) Synthesis	3	49	0.00323603	0.564677	0.66058	16	18	0.00129199	9606	Homo sapiens	RPA3;OBFC1;TERF2		R-HSA-174438;R-HSA-174439;R-HSA-9668597;R-HSA-174441;R-HSA-174446;R-HSA-9668831;R-HSA-174447;R-HSA-174444;R-HSA-174445;R-HSA-174451;R-HSA-174448;R-HSA-174452;R-HSA-174427;R-HSA-174456;R-HSA-174425;R-HSA-176702
R-HSA-9656223	Signaling by RAF1 mutants	3	49	0.00323603	0.564677	0.66058	5	7	0.00050244	9606	Homo sapiens	RAP1B;MAP2K2;CALM1		R-HSA-9656211;R-HSA-9656209;R-HSA-9656215;R-HSA-9656214;R-HSA-9656212
R-HSA-6811438	Intra-Golgi traffic	3	49	0.00323603	0.564677	0.66058	4	10	0.000717772	9606	Homo sapiens	GOSR2;GOLIM4;SAT1		R-HSA-8847635;R-HSA-8847887;R-HSA-6811433;R-HSA-8847544
R-HSA-8852135	Protein ubiquitination	5	84	0.00554748	0.568432	0.66058	10	32	0.00229687	9606	Homo sapiens	UBA6;UBE2T;HLTF;UBE2G2;UCHL3		R-HSA-8865090;R-HSA-8852130;R-HSA-8852129;R-HSA-8852127;R-HSA-8943040;R-HSA-8853503;R-HSA-8943041;R-HSA-8865050;R-HSA-8865098;R-HSA-8853514
R-HSA-5218900	CASP8 activity is inhibited	1	14	0.000924581	0.569048	0.66058	2	3	0.000215332	9606	Homo sapiens	TNFRSF10A		R-HSA-3465429;R-HSA-5675456
R-HSA-451306	Ionotropic activity of kainate receptors	1	14	0.000924581	0.569048	0.66058	2	4	0.000287109	9606	Homo sapiens	CALM1		R-HSA-451283;R-HSA-451311
R-HSA-9013973	TICAM1-dependent activation of IRF3/IRF7	1	14	0.000924581	0.569048	0.66058	3	9	0.000645995	9606	Homo sapiens	TBK1		R-HSA-9013979;R-HSA-9013978;R-HSA-9013986
R-HSA-9754560	SARS-CoV-2 modulates autophagy	1	14	0.000924581	0.569048	0.66058	1	5	0.000358886	9606	Homo sapiens	VPS33A		R-HSA-9754537
R-HSA-191859	snRNP Assembly	4	67	0.00442478	0.572141	0.66058	6	6	0.000430663	9606	Homo sapiens	TPR;GEMIN7;SNRPF;SNUPN		R-HSA-191763;R-HSA-191825;R-HSA-191830;R-HSA-191786;R-HSA-191784;R-HSA-191790
R-HSA-194441	Metabolism of non-coding RNA	4	67	0.00442478	0.572141	0.66058	6	6	0.000430663	9606	Homo sapiens	TPR;GEMIN7;SNRPF;SNUPN		R-HSA-191763;R-HSA-191825;R-HSA-191830;R-HSA-191786;R-HSA-191784;R-HSA-191790
R-HSA-525793	Myogenesis	2	32	0.00211333	0.573062	0.66058	8	14	0.00100488	9606	Homo sapiens	CDC42;MAPK14		R-HSA-376117;R-HSA-448951;R-HSA-376119;R-HSA-448948;R-HSA-449200;R-HSA-448958;R-HSA-448957;R-HSA-448955
R-HSA-9615933	Postmitotic nuclear pore complex (NPC) reformation	2	32	0.00211333	0.573062	0.66058	5	10	0.000717772	9606	Homo sapiens	SPI1;SUMO1		R-HSA-9615945;R-HSA-3000449;R-HSA-9624876;R-HSA-9624893;R-HSA-9624845
R-HSA-1660514	Synthesis of PIPs at the Golgi membrane	2	32	0.00211333	0.573062	0.66058	4	11	0.000789549	9606	Homo sapiens	ARF3;PIKFYVE		R-HSA-1676152;R-HSA-1675883;R-HSA-1675921;R-HSA-1676005
R-HSA-5689901	Metalloprotease DUBs	2	32	0.00211333	0.573062	0.66058	2	6	0.000430663	9606	Homo sapiens	FAM175B;EP300		R-HSA-5691381;R-HSA-5691439
R-HSA-9022699	MECP2 regulates neuronal receptors and channels	2	32	0.00211333	0.573062	0.66058	2	26	0.00186621	9606	Homo sapiens	PTPN1		R-HSA-9023549;R-HSA-9023538
R-HSA-391251	Protein folding	6	102	0.00673623	0.575564	0.66058	11	28	0.00200976	9606	Homo sapiens	GNB2;CSNK2B;GBA;FBXO4;TBCA;DCAF7		R-HSA-6814119;R-HSA-389956;R-HSA-390470;R-HSA-6814418;R-HSA-389955;R-HSA-8850560;R-HSA-8850527;R-HSA-6814124;R-HSA-6814121;R-HSA-6814409;R-HSA-6814120
R-HSA-4615885	SUMOylation of DNA replication proteins	3	50	0.00330207	0.578276	0.66058	8	8	0.000574218	9606	Homo sapiens	SUMO1;SUMO3;TPR		R-HSA-4641350;R-HSA-4615910;R-HSA-5228525;R-HSA-4641362;R-HSA-4641345;R-HSA-4641342;R-HSA-4655404;R-HSA-4655355
R-HSA-165159	MTOR signalling	3	50	0.00330207	0.578276	0.66058	12	29	0.00208154	9606	Homo sapiens	PPM1A;RHEB;EIF4E		R-HSA-380949;R-HSA-165680;R-HSA-447074;R-HSA-165718;R-HSA-380979;R-HSA-377186;R-HSA-165195;R-HSA-5672828;R-HSA-5672843;R-HSA-5672824;R-HSA-165708;R-HSA-165692
R-HSA-73854	RNA Polymerase I Promoter Clearance	5	85	0.00561353	0.578836	0.66058	8	10	0.000717772	9606	Homo sapiens	ZNRD1;POLR1D;UBTF;POLR2K;GTF2H5		R-HSA-73718;R-HSA-73769;R-HSA-73865;R-HSA-73739;R-HSA-73722;R-HSA-74986;R-HSA-73757;R-HSA-73758
R-HSA-5689880	Ub-specific processing proteases	12	206	0.0136045	0.582163	0.66058	5	40	0.00287109	9606	Homo sapiens	PSMA6;PSMD9;PSMD12;USP15;PSMC6;PSMD4;USP20;PSMA2;USP12;PSMB1;PSME2		R-HSA-6781764;R-HSA-5689539;R-HSA-5697009;R-HSA-5696605;R-HSA-5696968
R-HSA-983705	Signaling by the B Cell Receptor (BCR)	11	189	0.0124818	0.583125	0.66058	8	45	0.00322997	9606	Homo sapiens	PSMA6;PSMD9;PSMD12;PSMC6;PSMD4;PSMA2;PRKCB;PSMB1;PSME2;CALM1;PIK3AP1		R-HSA-1168640;R-HSA-74448;R-HSA-9606160;R-HSA-1168373;R-HSA-2025882;R-HSA-2045911;R-HSA-1168635;R-HSA-2025890
R-HSA-379724	tRNA Aminoacylation	4	68	0.00449082	0.583739	0.66058	12	42	0.00301464	9606	Homo sapiens	PPA1;EEF1E1;FARS2		R-HSA-379893;R-HSA-379861;R-HSA-379974;R-HSA-71732;R-HSA-449937;R-HSA-379982;R-HSA-379865;R-HSA-379993;R-HSA-380008;R-HSA-380203;R-HSA-379867;R-HSA-379994
R-HSA-195258	RHO GTPase Effectors	19	326	0.0215295	0.584987	0.66058	60	113	0.00811082	9606	Homo sapiens	CENPT;ACTR2;DYNC1I2;PRKCB;BRK1;DYNLL1;MAPK14;RHOA;ZWINT;MYL12B;PPP1CB;CDC42;FMNL3;CENPH;DAAM1;ARPC3;PIN1;CALM1;YWHAG		R-HSA-5665751;R-HSA-3858489;R-HSA-2029469;R-HSA-2029466;R-HSA-3858495;R-HSA-5623632;R-HSA-5668947;R-HSA-5666129;R-HSA-2029465;R-HSA-75016;R-HSA-419087;R-HSA-5671772;R-HSA-419083;R-HSA-2029456;R-HSA-9626880;R-HSA-5668932;R-HSA-5623622;R-HSA-5665989;R-HSA-5667008;R-HSA-2197691;R-HSA-2197690;R-HSA-8981931;R-HSA-5668978;R-HSA-5666160;R-HSA-5672304;R-HSA-5623667;R-HSA-419232;R-HSA-5627775;R-HSA-566616…
R-HSA-174414	Processive synthesis on the C-strand of the telomere	2	33	0.00217937	0.589727	0.66058	7	7	0.00050244	9606	Homo sapiens	RPA3;TERF2		R-HSA-174451;R-HSA-174438;R-HSA-174456;R-HSA-174441;R-HSA-174446;R-HSA-174444;R-HSA-174445
R-HSA-3928663	EPHA-mediated growth cone collapse	2	33	0.00217937	0.589727	0.66058	2	4	0.000287109	9606	Homo sapiens	RHOA;MYL12B		R-HSA-3928651;R-HSA-3928616
R-HSA-9734009	Defective Intrinsic Pathway for Apoptosis	2	33	0.00217937	0.589727	0.66058	7	24	0.00172265	9606	Homo sapiens	PRDX2;FOXO3		R-HSA-8870710;R-HSA-8870628;R-HSA-8870703;R-HSA-8870686;R-HSA-8870558;R-HSA-8868573;R-HSA-8870698
R-HSA-392499	Metabolism of proteins	131	2214	0.146216	0.590707	0.66058	313	811	0.0582113	9606	Homo sapiens	SRP19;MTFMT;NAB1;RPL6;DCAF7;DCAF6;PCMT1;PSMD9;C1GALT1C1;PSMD4;RBMX2;FBXO4;EP300;CHCHD1;FBXO7;DDX17;RPS9;TRAPPC2L;WSB2;SP110;EIF1AX;RPS5;MRPS18A;RAB32;PPA1;SUB1;CSNK2B;PSME2;PSMD12;CCDC23;UBA6;MRPL17;MRPL12;GSPT1;NEU3;FUT8;TPR;HLTF;UBE2F;TRAPPC1;FUCA1;TBCA;EIF2S2;MRPL24;MSRA;FAM175B;GNB2;UBE2T;CALM1;MRPS17;ARF3;MRPL36;MRPL34;AREG;FARS2;RPL7A;PPP6C;MRPL42;SUMO1;SEC61G;SUMO3;WDR5;TMED7;MRPS28;PSENEN…		R-HSA-8956040;R-HSA-4641350;R-HSA-163843;R-HSA-8956045;R-HSA-8850560;R-HSA-4641345;R-HSA-5696605;R-HSA-4755524;R-HSA-4755526;R-HSA-4085296;R-HSA-3000383;R-HSA-3903017;R-HSA-72722;R-HSA-4641362;R-HSA-4090408;R-HSA-8852127;R-HSA-4755536;R-HSA-5665871;R-HSA-159771;R-HSA-2022403;R-HSA-4551768;R-HSA-159773;R-HSA-8852130;R-HSA-8850594;R-HSA-8852129;R-HSA-4090390;R-HSA-3000348;R-HSA-9755303;R-HSA-71732;…
R-HSA-2262752	Cellular responses to stress	59	1005	0.0663717	0.592749	0.66058	102	450	0.0322997	9606	Homo sapiens	SMG1;NAB1;COX6A1;RPL6;TXN2;RPL7A;PSMD9;PSMD4;EP300;HIST1H1C;COX8A;ATP6V1G1;RPS9;NCOA6;RPS5;FOS;DYNLL1;TERF2;COX6B1;PSMA6;COX7A2L;MAPKAPK3;PSMA2;CSNK2B;PSME2;ANAPC1;DYNC1I2;PSMD12;ANAPC15;ANAPC16;GOSR2;PARN;HSPA14;PRDX2;BAG4;C11orf73;EXOSC9;TPR;PSMB1;COX14;RPL17;RPL19;SURF1;HSPA5;IDH1;EIF2S2;MAPK14;ATOX1;H1F0;PSMC6;RHEB;RPA3;CDK2;RPL26L1		R-HSA-3790137;R-HSA-400143;R-HSA-3790130;R-HSA-9759364;R-HSA-3371554;R-HSA-450325;R-HSA-9760128;R-HSA-1368065;R-HSA-9646468;R-HSA-450333;R-HSA-187934;R-HSA-3222546;R-HSA-5251955;R-HSA-381217;R-HSA-5251959;R-HSA-3341343;R-HSA-9759141;R-HSA-5693540;R-HSA-3222533;R-HSA-5251942;R-HSA-5682026;R-HSA-9755306;R-HSA-3322995;R-HSA-9759186;R-HSA-1235035;R-HSA-1235037;R-HSA-3239014;R-HSA-3239019;R-HSA-963374…
R-HSA-9623433	NR1H2 & NR1H3 regulate gene expression to control bile acid homeostasis	1	15	0.000990622	0.594207	0.66058	6	6	0.000430663	9606	Homo sapiens	NR1H2		R-HSA-9631296;R-HSA-9029517;R-HSA-9029580;R-HSA-9029566;R-HSA-9029536;R-HSA-9607342
R-HSA-162592	Integration of provirus	1	15	0.000990622	0.594207	0.66058	10	14	0.00100488	9606	Homo sapiens	BANF1		R-HSA-175250;R-HSA-164514;R-HSA-8951690;R-HSA-175174;R-HSA-175108;R-HSA-164522;R-HSA-173115;R-HSA-162590;R-HSA-164845;R-HSA-175117
R-HSA-1234158	Regulation of gene expression by Hypoxia-inducible Factor	1	15	0.000990622	0.594207	0.66058	4	7	0.00050244	9606	Homo sapiens	EP300		R-HSA-1234167;R-HSA-1235035;R-HSA-1235070;R-HSA-1235037
R-HSA-180689	APOBEC3G mediated resistance to HIV-1 infection	1	15	0.000990622	0.594207	0.66058	1	3	0.000215332	9606	Homo sapiens	BANF1		R-HSA-180630
R-HSA-418359	Reduction of cytosolic Ca++ levels	1	15	0.000990622	0.594207	0.66058	1	3	0.000215332	9606	Homo sapiens	CALM1		R-HSA-425661
R-HSA-425561	Sodium/Calcium exchangers	1	15	0.000990622	0.594207	0.66058	1	4	0.000287109	9606	Homo sapiens	CALM1		R-HSA-425661
R-HSA-75035	Chk1/Chk2(Cds1) mediated inactivation of Cyclin B:Cdk1 complex	1	15	0.000990622	0.594207	0.66058	1	5	0.000358886	9606	Homo sapiens	YWHAG		R-HSA-75016
R-HSA-376172	DSCAM interactions	1	15	0.000990622	0.594207	0.66058	1	6	0.000430663	9606	Homo sapiens	MAPK14		R-HSA-451366
R-HSA-5693548	Sensing of DNA Double Strand Breaks	1	15	0.000990622	0.594207	0.66058	1	9	0.000645995	9606	Homo sapiens	SMG1		R-HSA-5693540
R-HSA-8953897	Cellular responses to stimuli	60	1023	0.0675604	0.596241	0.66058	105	481	0.0345248	9606	Homo sapiens	SMG1;NAB1;COX6A1;RPL6;TXN2;RPL7A;PSMD9;MT2A;PSMD4;EP300;HIST1H1C;COX8A;ATP6V1G1;RPS9;NCOA6;RPS5;FOS;DYNLL1;TERF2;COX6B1;PSMA6;COX7A2L;MAPKAPK3;PSMA2;CSNK2B;PSME2;ANAPC1;DYNC1I2;PSMD12;ANAPC15;ANAPC16;GOSR2;PARN;HSPA14;PRDX2;BAG4;C11orf73;EXOSC9;TPR;PSMB1;COX14;RPL17;RPL19;SURF1;HSPA5;IDH1;EIF2S2;MAPK14;ATOX1;H1F0;PSMC6;RHEB;RPA3;CDK2;RPL26L1		R-HSA-3790137;R-HSA-400143;R-HSA-3790130;R-HSA-9759364;R-HSA-3371554;R-HSA-450325;R-HSA-9760128;R-HSA-1368065;R-HSA-9646468;R-HSA-450333;R-HSA-187934;R-HSA-3222546;R-HSA-5251955;R-HSA-381217;R-HSA-5251959;R-HSA-3341343;R-HSA-9759141;R-HSA-5693540;R-HSA-3222533;R-HSA-5251942;R-HSA-5682026;R-HSA-9755306;R-HSA-3322995;R-HSA-9759186;R-HSA-1235035;R-HSA-1235037;R-HSA-3239014;R-HSA-3239019;R-HSA-963374…
R-HSA-73864	RNA Polymerase I Transcription	5	87	0.00574561	0.599238	0.66058	11	14	0.00100488	9606	Homo sapiens	ZNRD1;POLR1D;UBTF;POLR2K;GTF2H5		R-HSA-74993;R-HSA-74992;R-HSA-74994;R-HSA-73718;R-HSA-73769;R-HSA-73865;R-HSA-73739;R-HSA-73722;R-HSA-74986;R-HSA-73757;R-HSA-73758
R-HSA-2990846	SUMOylation	11	192	0.01268	0.603742	0.66058	131	140	0.0100488	9606	Homo sapiens	DDX17;SUMO1;SP110;SATB1;SUMO3;TDG;NR1H2;TPR;EP300		R-HSA-4641350;R-HSA-4655431;R-HSA-4719436;R-HSA-4641345;R-HSA-4719424;R-HSA-4616015;R-HSA-4755524;R-HSA-4341070;R-HSA-4755526;R-HSA-4085296;R-HSA-4719448;R-HSA-3234081;R-HSA-3000383;R-HSA-3903017;R-HSA-4341073;R-HSA-4641362;R-HSA-4086059;R-HSA-3234084;R-HSA-4090408;R-HSA-4568914;R-HSA-4655440;R-HSA-4546386;R-HSA-4755536;R-HSA-3900194;R-HSA-4570463;R-HSA-4551768;R-HSA-3234094;R-HSA-4719447;R-HSA-4…
R-HSA-194138	Signaling by VEGF	8	140	0.00924581	0.604011	0.66058	24	86	0.00617284	9606	Homo sapiens	CDC42;MAPKAPK3;PRKCB;RASA1;BRK1;CALM1;MAPK14;RHOA		R-HSA-5218829;R-HSA-202144;R-HSA-5218826;R-HSA-2029465;R-HSA-5218823;R-HSA-5218821;R-HSA-187688;R-HSA-5218916;R-HSA-202127;R-HSA-1497784;R-HSA-5228992;R-HSA-74448;R-HSA-5218814;R-HSA-5218845;R-HSA-202129;R-HSA-5218813;R-HSA-5218812;R-HSA-202137;R-HSA-5218805;R-HSA-5218804;R-HSA-3928647;R-HSA-202111;R-HSA-202110;R-HSA-5218832
R-HSA-451326	Activation of kainate receptors upon glutamate binding	2	34	0.00224541	0.605904	0.66058	3	6	0.000430663	9606	Homo sapiens	GNB2;CALM1		R-HSA-451283;R-HSA-451311;R-HSA-500717
R-HSA-9619483	Activation of AMPK downstream of NMDARs	2	34	0.00224541	0.605904	0.66058	1	3	0.000215332	9606	Homo sapiens	CALM1;CAMKK2		R-HSA-9619478
R-HSA-622312	Inflammasomes	2	34	0.00224541	0.605904	0.66058	6	28	0.00200976	9606	Homo sapiens	PYCARD;BCL2L1		R-HSA-844620;R-HSA-844618;R-HSA-844612;R-HSA-879201;R-HSA-877361;R-HSA-844610
R-HSA-380994	ATF4 activates genes in response to endoplasmic reticulum stress	2	34	0.00224541	0.605904	0.66058	1	7	0.00050244	9606	Homo sapiens	EXOSC9;PARN		R-HSA-517731
R-HSA-9675108	Nervous system development	36	621	0.0410118	0.610592	0.66058	46	324	0.0232558	9606	Homo sapiens	PSMD12;RBM8A;NAB1;CLTA;GSPT1;RPL6;MYL12B;CDC42;RPL7A;PSMD9;PSMD4;PSMB1;RPL17;RPL19;PSENEN;ACTR2;RPS9;MAP2K2;SEMA4D;RPS5;RANBP9;MAGOHB;MAPK14;RHOA;PSMA6;PSMC6;ARPC3;PSMA2;RASA1;CSNK2B;PSME2;PABPC1;RPL26L1		R-HSA-3928632;R-HSA-445071;R-HSA-419087;R-HSA-416588;R-HSA-445079;R-HSA-445077;R-HSA-3928616;R-HSA-416594;R-HSA-374673;R-HSA-9014610;R-HSA-451366;R-HSA-3928601;R-HSA-400677;R-HSA-418850;R-HSA-416546;R-HSA-4093339;R-HSA-109862;R-HSA-3928595;R-HSA-392749;R-HSA-416559;R-HSA-392748;R-HSA-3928656;R-HSA-3928592;R-HSA-400682;R-HSA-4093330;R-HSA-4093331;R-HSA-374696;R-HSA-419049;R-HSA-3928651;R-HSA-37374…
R-HSA-5693567	HDR through Homologous Recombination (HRR) or Single Strand Annealing (SSA)	7	124	0.00818914	0.616093	0.66058	32	44	0.0031582	9606	Homo sapiens	SMG1;PPP4C;RPA3;CDK2;RAD17;RHNO1		R-HSA-5684887;R-HSA-5684052;R-HSA-5693589;R-HSA-5684882;R-HSA-5685011;R-HSA-5686483;R-HSA-5693584;R-HSA-5685341;R-HSA-5693593;R-HSA-5686469;R-HSA-5684096;R-HSA-5686657;R-HSA-5687758;R-HSA-5685838;R-HSA-5693580;R-HSA-5684108;R-HSA-5686410;R-HSA-5684875;R-HSA-5693620;R-HSA-5686642;R-HSA-5684081;R-HSA-5693564;R-HSA-5693561;R-HSA-5693542;R-HSA-5684071;R-HSA-5685156;R-HSA-5693539;R-HSA-5685985;R-HSA-5…
R-HSA-9006927	Signaling by Non-Receptor Tyrosine Kinases	4	71	0.00468894	0.617413	0.66058	9	53	0.00380419	9606	Homo sapiens	PTPN1;RASA1;CDK2;RHOA		R-HSA-8981353;R-HSA-8849094;R-HSA-8981355;R-HSA-8848436;R-HSA-8849428;R-HSA-8848414;R-HSA-8849085;R-HSA-8849435;R-HSA-8849082
R-HSA-8848021	Signaling by PTK6	4	71	0.00468894	0.617413	0.66058	9	53	0.00380419	9606	Homo sapiens	PTPN1;RASA1;CDK2;RHOA		R-HSA-8981353;R-HSA-8849094;R-HSA-8981355;R-HSA-8848436;R-HSA-8849428;R-HSA-8848414;R-HSA-8849085;R-HSA-8849435;R-HSA-8849082
R-HSA-6783310	Fanconi Anemia Pathway	3	53	0.0035002	0.617431	0.66058	10	15	0.00107666	9606	Homo sapiens	UBE2T;RPA3;FAAP20		R-HSA-6786166;R-HSA-6785126;R-HSA-6785732;R-HSA-6785986;R-HSA-6788385;R-HSA-6785361;R-HSA-6785342;R-HSA-6786171;R-HSA-6786155;R-HSA-6788392
R-HSA-1489509	DAG and IP3 signaling	3	53	0.0035002	0.617431	0.66058	15	28	0.00200976	9606	Homo sapiens	PRKCE;CALM1;CAMKK2		R-HSA-9618834;R-HSA-442725;R-HSA-9619125;R-HSA-111913;R-HSA-198314;R-HSA-111912;R-HSA-111915;R-HSA-74448;R-HSA-111956;R-HSA-442749;R-HSA-111930;R-HSA-9618863;R-HSA-9617583;R-HSA-444792;R-HSA-111966
R-HSA-4655427	SUMOylation of DNA methylation proteins	1	16	0.00105666	0.6179	0.66058	3	3	0.000215332	9606	Homo sapiens	SUMO1		R-HSA-4655431;R-HSA-4655440;R-HSA-4655374
R-HSA-179812	GRB2 events in EGFR signaling	1	16	0.00105666	0.6179	0.66058	2	3	0.000215332	9606	Homo sapiens	AREG		R-HSA-177938;R-HSA-177943
R-HSA-2428933	SHC-related events triggered by IGF1R	1	16	0.00105666	0.6179	0.66058	3	5	0.000358886	9606	Homo sapiens	IGF1R		R-HSA-2404193;R-HSA-2404195;R-HSA-5686072
R-HSA-73943	Reversal of alkylation damage by DNA dioxygenases	1	16	0.00105666	0.6179	0.66058	6	13	0.000933104	9606	Homo sapiens	ALKBH3		R-HSA-5657637;R-HSA-5657617;R-HSA-112123;R-HSA-112125;R-HSA-5657642;R-HSA-112124
R-HSA-159854	Gamma-carboxylation, transport, and amino-terminal cleavage of proteins	1	16	0.00105666	0.6179	0.66058	9	27	0.00193798	9606	Homo sapiens	SUB1		R-HSA-163843;R-HSA-159728;R-HSA-163798;R-HSA-159796;R-HSA-159733;R-HSA-159771;R-HSA-159868;R-HSA-6807224;R-HSA-159773
R-HSA-351200	Interconversion of polyamines	1	16	0.00105666	0.6179	0.66058	2	7	0.00050244	9606	Homo sapiens	SAT1		R-HSA-351207;R-HSA-351208
R-HSA-4641265	Repression of WNT target genes	1	16	0.00105666	0.6179	0.66058	2	7	0.00050244	9606	Homo sapiens	CTBP2		R-HSA-5334050;R-HSA-5229348
R-HSA-2197563	NOTCH2 intracellular domain regulates transcription	1	16	0.00105666	0.6179	0.66058	2	9	0.000645995	9606	Homo sapiens	EP300		R-HSA-2976551;R-HSA-2976563
R-HSA-8851805	MET activates RAS signaling	1	16	0.00105666	0.6179	0.66058	2	10	0.000717772	9606	Homo sapiens	RANBP9		R-HSA-8851877;R-HSA-8851859
R-HSA-9005891	Loss of function of MECP2 in Rett syndrome	1	16	0.00105666	0.6179	0.66058	1	5	0.000358886	9606	Homo sapiens	CALM1		R-HSA-9005561
R-HSA-9005895	Pervasive developmental disorders	1	16	0.00105666	0.6179	0.66058	1	5	0.000358886	9606	Homo sapiens	CALM1		R-HSA-9005561
R-HSA-9697154	Disorders of Nervous System Development	1	16	0.00105666	0.6179	0.66058	1	5	0.000358886	9606	Homo sapiens	CALM1		R-HSA-9005561
R-HSA-9675151	Disorders of Developmental Biology	1	16	0.00105666	0.6179	0.66058	1	5	0.000358886	9606	Homo sapiens	CALM1		R-HSA-9005561
R-HSA-5661231	Metallothioneins bind metals	1	16	0.00105666	0.6179	0.66058	3	27	0.00193798	9606	Homo sapiens	MT2A		R-HSA-5662598;R-HSA-5662608;R-HSA-5662986
R-HSA-198323	AKT phosphorylates targets in the cytosol	1	16	0.00105666	0.6179	0.66058	1	9	0.000645995	9606	Homo sapiens	CASP9		R-HSA-198621
R-HSA-5250941	Negative epigenetic regulation of rRNA expression	5	89	0.00587769	0.61907	0.66058	1	12	0.000861326	9606	Homo sapiens	ZNRD1;POLR1D;UBTF;POLR2K;GTF2H5		R-HSA-427366
R-HSA-6807878	COPI-mediated anterograde transport	6	107	0.00706644	0.621519	0.66058	11	12	0.000861326	9606	Homo sapiens	ARF3;DYNC1I2;GOSR2;TMED7;DYNLL1;ARF5		R-HSA-6809015;R-HSA-6809014;R-HSA-6807877;R-HSA-6807875;R-HSA-6809011;R-HSA-6809010;R-HSA-6807872;R-HSA-6809006;R-HSA-6807868;R-HSA-6809003;R-HSA-6807866
R-HSA-450282	MAPK targets/ Nuclear events mediated by MAP kinases	2	35	0.00231145	0.621592	0.66058	4	16	0.00114844	9606	Homo sapiens	FOS;MAPK14		R-HSA-450292;R-HSA-450325;R-HSA-168053;R-HSA-198669
R-HSA-9006925	Intracellular signaling by second messengers	21	368	0.0243033	0.62451	0.66058	27	114	0.0081826	9606	Homo sapiens	PSMD12;PRKCE;FOXO3;AREG;CAMKK2;CASP9;NR4A1;PSMA6;PSMD9;REST;PSMC6;PSMD4;RHEB;PSMA2;CSNK2B;PSMB1;PSME2;PIP4K2B;STUB1;CALM1;PIK3AP1		R-HSA-199299;R-HSA-9618834;R-HSA-8944457;R-HSA-6807077;R-HSA-8850945;R-HSA-8944454;R-HSA-74448;R-HSA-111956;R-HSA-1675776;R-HSA-198621;R-HSA-111966;R-HSA-8944104;R-HSA-442725;R-HSA-9619125;R-HSA-111913;R-HSA-198314;R-HSA-111912;R-HSA-111915;R-HSA-2316434;R-HSA-199863;R-HSA-8850992;R-HSA-6807134;R-HSA-442749;R-HSA-111930;R-HSA-9618863;R-HSA-9617583;R-HSA-444792
R-HSA-168643	Nucleotide-binding domain, leucine rich repeat containing receptor (NLR) signaling pathways	4	72	0.00475499	0.628252	0.66058	8	46	0.00330175	9606	Homo sapiens	CASP9;PYCARD;MAPK14;BCL2L1		R-HSA-844620;R-HSA-844618;R-HSA-844612;R-HSA-1247960;R-HSA-879201;R-HSA-877361;R-HSA-622420;R-HSA-844610
R-HSA-72202	Transport of Mature Transcript to Cytoplasm	5	90	0.00594373	0.628766	0.66058	13	13	0.000933104	9606	Homo sapiens	RBM8A;TPR;MAGOHB;EIF4E;THOC7		R-HSA-159046;R-HSA-159050;R-HSA-158441;R-HSA-158447;R-HSA-111439;R-HSA-77587;R-HSA-158481;R-HSA-158484;R-HSA-75097;R-HSA-75096;R-HSA-75098;R-HSA-77594;R-HSA-159101
R-HSA-6802946	Signaling by moderate kinase activity BRAF mutants	3	54	0.00356624	0.629922	0.66058	5	7	0.00050244	9606	Homo sapiens	RAP1B;MAP2K2;CALM1		R-HSA-6802919;R-HSA-6802916;R-HSA-6802914;R-HSA-6803230;R-HSA-6802921
R-HSA-6802955	Paradoxical activation of RAF signaling by kinase inactive BRAF	3	54	0.00356624	0.629922	0.66058	5	7	0.00050244	9606	Homo sapiens	RAP1B;MAP2K2;CALM1		R-HSA-6802918;R-HSA-6803234;R-HSA-6802943;R-HSA-6802942;R-HSA-6802941
R-HSA-9649948	Signaling downstream of RAS mutants	3	54	0.00356624	0.629922	0.66058	5	7	0.00050244	9606	Homo sapiens	RAP1B;MAP2K2;CALM1		R-HSA-6803233;R-HSA-6802926;R-HSA-6802925;R-HSA-6802924;R-HSA-6802922
R-HSA-6802949	Signaling by RAS mutants	3	54	0.00356624	0.629922	0.66058	5	9	0.000645995	9606	Homo sapiens	RAP1B;MAP2K2;CALM1		R-HSA-6803233;R-HSA-6802926;R-HSA-6802925;R-HSA-6802924;R-HSA-6802922
R-HSA-75153	Apoptotic execution phase	3	54	0.00356624	0.629922	0.66058	3	57	0.0040913	9606	Homo sapiens	H1F0;SATB1;HIST1H1C		R-HSA-211239;R-HSA-352268;R-HSA-211247
R-HSA-5626467	RHO GTPases activate IQGAPs	2	36	0.00237749	0.636793	0.66058	5	5	0.000358886	9606	Homo sapiens	CDC42;CALM1		R-HSA-5626549;R-HSA-5626469;R-HSA-5672304;R-HSA-5626507;R-HSA-5672329
R-HSA-68962	Activation of the pre-replicative complex	2	36	0.00237749	0.636793	0.66058	5	9	0.000645995	9606	Homo sapiens	RPA3;CDK2		R-HSA-68960;R-HSA-68914;R-HSA-68917;R-HSA-68916;R-HSA-68918
R-HSA-76046	RNA Polymerase III Transcription Initiation	2	36	0.00237749	0.636793	0.66058	6	13	0.000933104	9606	Homo sapiens	POLR1D;POLR2K		R-HSA-112150;R-HSA-76056;R-HSA-112152;R-HSA-83803;R-HSA-83805;R-HSA-76060
R-HSA-380972	Energy dependent regulation of mTOR by LKB1-AMPK	2	36	0.00237749	0.636793	0.66058	3	7	0.00050244	9606	Homo sapiens	PPM1A;RHEB		R-HSA-380949;R-HSA-447074;R-HSA-380979
R-HSA-114452	Activation of BH3-only proteins	2	36	0.00237749	0.636793	0.66058	3	19	0.00136377	9606	Homo sapiens	DYNLL1;YWHAG		R-HSA-139906;R-HSA-139899;R-HSA-139918
R-HSA-2559582	Senescence-Associated Secretory Phenotype (SASP)	5	91	0.00600977	0.638311	0.66058	10	22	0.0015791	9606	Homo sapiens	ANAPC15;ANAPC16;CDK2;FOS;ANAPC1		R-HSA-3790137;R-HSA-4568740;R-HSA-4568737;R-HSA-3797196;R-HSA-3788705;R-HSA-3797202;R-HSA-3790130;R-HSA-3788725;R-HSA-3788724;R-HSA-3788708
R-HSA-6802952	Signaling by BRAF and RAF1 fusions	4	73	0.00482103	0.638892	0.66058	5	5	0.000358886	9606	Homo sapiens	RAP1B;MAP2K2;CALM1;PAPSS1		R-HSA-6802935;R-HSA-6802934;R-HSA-6802933;R-HSA-6802932;R-HSA-6802927
R-HSA-9029558	NR1H2 & NR1H3 regulate gene expression linked to lipogenesis	1	17	0.00112271	0.64021	0.66058	8	8	0.000574218	9606	Homo sapiens	NR1H2		R-HSA-9605056;R-HSA-9028525;R-HSA-9605063;R-HSA-9605060;R-HSA-9028526;R-HSA-9657775;R-HSA-9028533;R-HSA-9657836
R-HSA-9661069	Defective binding of RB1 mutants to E2F1,(E2F2, E2F3)	1	17	0.00112271	0.64021	0.66058	1	1	7.17772e-05	9606	Homo sapiens	CDK2		R-HSA-9659782
R-HSA-9659787	Aberrant regulation of mitotic G1/S transition in cancer due to RB1 defects	1	17	0.00112271	0.64021	0.66058	1	2	0.000143554	9606	Homo sapiens	CDK2		R-HSA-9659782
R-HSA-442720	CREB1 phosphorylation through the activation of Adenylate Cyclase	1	17	0.00112271	0.64021	0.66058	2	6	0.000430663	9606	Homo sapiens	CALM1		R-HSA-442715;R-HSA-9617535
R-HSA-162658	Golgi Cisternae Pericentriolar Stack Reorganization	1	17	0.00112271	0.64021	0.66058	2	6	0.000430663	9606	Homo sapiens	BLZF1		R-HSA-2314566;R-HSA-2422927
R-HSA-389359	CD28 dependent Vav1 pathway	1	17	0.00112271	0.64021	0.66058	2	6	0.000430663	9606	Homo sapiens	CDC42		R-HSA-389350;R-HSA-389788
R-HSA-170968	Frs2-mediated activation	1	17	0.00112271	0.64021	0.66058	4	13	0.000933104	9606	Homo sapiens	MAP2K2		R-HSA-9610154;R-HSA-9610152;R-HSA-9610153;R-HSA-9610156
R-HSA-174490	Membrane binding and targetting of GAG proteins	1	17	0.00112271	0.64021	0.66058	1	4	0.000287109	9606	Homo sapiens	NMT1		R-HSA-184392
R-HSA-9682706	Replication of the SARS-CoV-1 genome	1	17	0.00112271	0.64021	0.66058	1	21	0.00150732	9606	Homo sapiens	DDX17		R-HSA-9682631
R-HSA-3214847	HATs acetylate histones	6	110	0.00726456	0.647683	0.66058	5	15	0.00107666	9606	Homo sapiens	TAF15;MBIP;MSL2;WDR5;EP300;IKBKAP		R-HSA-3301345;R-HSA-3301237;R-HSA-3662335;R-HSA-3321883;R-HSA-3321805
R-HSA-1257604	PIP3 activates AKT signaling	18	321	0.0211993	0.64845	0.66058	12	86	0.00617284	9606	Homo sapiens	PSMD12;FOXO3;AREG;CASP9;NR4A1;PSMA6;PSMD9;REST;PSMC6;PSMD4;RHEB;PSMA2;CSNK2B;PSMB1;PSME2;PIP4K2B;STUB1;PIK3AP1		R-HSA-8944104;R-HSA-199299;R-HSA-8944457;R-HSA-2316434;R-HSA-6807077;R-HSA-199863;R-HSA-8850945;R-HSA-8850992;R-HSA-1675776;R-HSA-6807134;R-HSA-8944454;R-HSA-198621
R-HSA-182971	EGFR downregulation	2	37	0.00244353	0.65151	0.66058	19	22	0.0015791	9606	Homo sapiens	CDC42;AREG		R-HSA-8867047;R-HSA-183072;R-HSA-8867044;R-HSA-8867041;R-HSA-182986;R-HSA-183051;R-HSA-8951490;R-HSA-182990;R-HSA-183055;R-HSA-183084;R-HSA-183058;R-HSA-182994;R-HSA-183089;R-HSA-182993;R-HSA-183094;R-HSA-183002;R-HSA-183067;R-HSA-182969;R-HSA-183036
R-HSA-203615	eNOS activation	2	37	0.00244353	0.65151	0.66058	10	20	0.00143554	9606	Homo sapiens	LYPLA1;CALM1		R-HSA-1497796;R-HSA-202129;R-HSA-202144;R-HSA-1497810;R-HSA-202137;R-HSA-202111;R-HSA-202127;R-HSA-202110;R-HSA-203613;R-HSA-1497784
R-HSA-1474151	Tetrahydrobiopterin (BH4) synthesis, recycling, salvage and regulation	2	37	0.00244353	0.65151	0.66058	4	16	0.00114844	9606	Homo sapiens	GCHFR;CALM1		R-HSA-1497796;R-HSA-1474146;R-HSA-1474158;R-HSA-1497784
R-HSA-936440	Negative regulators of DDX58/IFIH1 signaling	2	37	0.00244353	0.65151	0.66058	3	13	0.000933104	9606	Homo sapiens	TBK1;PIN1		R-HSA-936462;R-HSA-936380;R-HSA-937337
R-HSA-2559583	Cellular Senescence	11	200	0.0132083	0.656221	0.66058	28	90	0.00645995	9606	Homo sapiens	H1F0;SMG1;ANAPC15;MAPKAPK3;ANAPC16;CDK2;FOS;MAPK14;TERF2;ANAPC1;HIST1H1C		R-HSA-3790137;R-HSA-3790130;R-HSA-3788725;R-HSA-3788724;R-HSA-450325;R-HSA-3785711;R-HSA-3239014;R-HSA-3788705;R-HSA-3239019;R-HSA-450333;R-HSA-187934;R-HSA-3788708;R-HSA-3229102;R-HSA-4568740;R-HSA-3222546;R-HSA-3229138;R-HSA-4568737;R-HSA-3238999;R-HSA-450222;R-HSA-3797202;R-HSA-4647594;R-HSA-450292;R-HSA-5693540;R-HSA-3222533;R-HSA-3797196;R-HSA-69562;R-HSA-5682026;R-HSA-5693609
R-HSA-6802957	Oncogenic MAPK signaling	5	93	0.00614186	0.656938	0.66058	32	46	0.00330175	9606	Homo sapiens	PPP1CB;RAP1B;MAP2K2;CALM1;PAPSS1		R-HSA-6802919;R-HSA-9656211;R-HSA-6802918;R-HSA-9656209;R-HSA-6802916;R-HSA-9656215;R-HSA-6802914;R-HSA-6803234;R-HSA-9656214;R-HSA-6803233;R-HSA-6802912;R-HSA-9656212;R-HSA-6802927;R-HSA-6802926;R-HSA-6802925;R-HSA-6802924;R-HSA-6802922;R-HSA-6802921;R-HSA-6802935;R-HSA-6802934;R-HSA-6802933;R-HSA-6802932;R-HSA-9652165;R-HSA-6802943;R-HSA-6802942;R-HSA-6802941;R-HSA-9660538;R-HSA-9660536;R-HSA-6…
R-HSA-202403	TCR signaling	8	147	0.0097081	0.657438	0.66058	1	52	0.00373241	9606	Homo sapiens	PSMA6;PSMD9;PSMD12;PSMC6;PSMD4;PSMA2;PSMB1;PSME2		R-HSA-5607724
R-HSA-3108232	SUMO E3 ligases SUMOylate target proteins	10	183	0.0120856	0.66058	0.66058	123	131	0.00940281	9606	Homo sapiens	DDX17;SUMO1;SP110;SATB1;SUMO3;TDG;NR1H2;TPR;EP300		R-HSA-4641350;R-HSA-4655431;R-HSA-4719436;R-HSA-4641345;R-HSA-4719424;R-HSA-4616015;R-HSA-4755524;R-HSA-4341070;R-HSA-4755526;R-HSA-4085296;R-HSA-4719448;R-HSA-3234081;R-HSA-3000383;R-HSA-3903017;R-HSA-4341073;R-HSA-4641362;R-HSA-4086059;R-HSA-3234084;R-HSA-4090408;R-HSA-4568914;R-HSA-4655440;R-HSA-4546386;R-HSA-4755536;R-HSA-3900194;R-HSA-4570463;R-HSA-4551768;R-HSA-3234094;R-HSA-4719447;R-HSA-4…
R-HSA-177504	Retrograde neurotrophin signalling	1	18	0.00118875	0.661219	0.661219	3	3	0.000215332	9606	Homo sapiens	CLTA		R-HSA-177491;R-HSA-177479;R-HSA-177501
R-HSA-69166	Removal of the Flap Intermediate	1	18	0.00118875	0.661219	0.661219	3	4	0.000287109	9606	Homo sapiens	RPA3		R-HSA-69140;R-HSA-69142;R-HSA-69144
R-HSA-5607763	CLEC7A (Dectin-1) induces NFAT activation	1	18	0.00118875	0.661219	0.661219	4	6	0.000430663	9606	Homo sapiens	CALM1		R-HSA-2730872;R-HSA-74448;R-HSA-2730849;R-HSA-2730867
R-HSA-9018681	Biosynthesis of protectins	1	18	0.00118875	0.661219	0.661219	2	6	0.000430663	9606	Homo sapiens	LTA4H		R-HSA-9024890;R-HSA-9020257
R-HSA-174495	Synthesis And Processing Of GAG, GAGPOL Polyproteins	1	18	0.00118875	0.661219	0.661219	1	5	0.000358886	9606	Homo sapiens	NMT1		R-HSA-184392
R-HSA-1482798	Acyl chain remodeling of CL	1	18	0.00118875	0.661219	0.661219	2	12	0.000861326	9606	Homo sapiens	LCLAT1		R-HSA-1482867;R-HSA-1482861
R-HSA-9023661	Biosynthesis of E-series 18(R)-resolvins	1	18	0.00118875	0.661219	0.661219	1	7	0.00050244	9606	Homo sapiens	LTA4H		R-HSA-9018877
R-HSA-205043	NRIF signals cell death from the nucleus	1	18	0.00118875	0.661219	0.661219	1	7	0.00050244	9606	Homo sapiens	PSENEN		R-HSA-205112
R-HSA-9701898	STAT3 nuclear events downstream of ALK signaling	1	18	0.00118875	0.661219	0.661219	1	10	0.000717772	9606	Homo sapiens	EP300		R-HSA-9701531
R-HSA-435354	Zinc transporters	1	18	0.00118875	0.661219	0.661219	1	13	0.000933104	9606	Homo sapiens	SLC39A4		R-HSA-442422
R-HSA-9679514	SARS-CoV-1 Genome Replication and Transcription	1	18	0.00118875	0.661219	0.661219	1	26	0.00186621	9606	Homo sapiens	DDX17		R-HSA-9682631
R-HSA-5693538	Homology Directed Repair	7	130	0.00858539	0.664218	0.664218	32	52	0.00373241	9606	Homo sapiens	SMG1;PPP4C;RPA3;CDK2;RAD17;RHNO1		R-HSA-5684887;R-HSA-5684052;R-HSA-5693589;R-HSA-5684882;R-HSA-5685011;R-HSA-5686483;R-HSA-5693584;R-HSA-5685341;R-HSA-5693593;R-HSA-5686469;R-HSA-5684096;R-HSA-5686657;R-HSA-5687758;R-HSA-5685838;R-HSA-5693580;R-HSA-5684108;R-HSA-5686410;R-HSA-5684875;R-HSA-5693620;R-HSA-5686642;R-HSA-5684081;R-HSA-5693564;R-HSA-5693561;R-HSA-5693542;R-HSA-5684071;R-HSA-5685156;R-HSA-5693539;R-HSA-5685985;R-HSA-5…
R-HSA-5675482	Regulation of necroptotic cell death	2	38	0.00250958	0.665748	0.665748	4	18	0.00129199	9606	Homo sapiens	TNFRSF10A;STUB1		R-HSA-3465429;R-HSA-9688838;R-HSA-5675456;R-HSA-9688831
R-HSA-1980145	Signaling by NOTCH2	2	38	0.00250958	0.665748	0.665748	4	20	0.00143554	9606	Homo sapiens	PSENEN;EP300		R-HSA-2974731;R-HSA-157640;R-HSA-2976551;R-HSA-2976563
R-HSA-6807505	RNA polymerase II transcribes snRNA genes	5	94	0.0062079	0.666018	0.666018	11	11	0.000789549	9606	Homo sapiens	CCNT2;TAF13;POLR2D;POU2F2;POLR2K		R-HSA-6814885;R-HSA-6814549;R-HSA-6814559;R-HSA-6810239;R-HSA-6810238;R-HSA-6814555;R-HSA-6810235;R-HSA-6814554;R-HSA-6810234;R-HSA-6810233;R-HSA-6807496
R-HSA-141424	Amplification of signal from the kinetochores	5	94	0.0062079	0.666018	0.666018	4	4	0.000287109	9606	Homo sapiens	CENPT;DYNC1I2;CENPH;DYNLL1;ZWINT		R-HSA-141409;R-HSA-141431;R-HSA-141422;R-HSA-141439
R-HSA-141444	Amplification of signal from unattached kinetochores via a MAD2 inhibitory signal	5	94	0.0062079	0.666018	0.666018	4	4	0.000287109	9606	Homo sapiens	CENPT;DYNC1I2;CENPH;DYNLL1;ZWINT		R-HSA-141409;R-HSA-141431;R-HSA-141422;R-HSA-141439
R-HSA-8876198	RAB GEFs exchange GTP for GDP on RABs	5	94	0.0062079	0.666018	0.666018	4	21	0.00150732	9606	Homo sapiens	RAB32;TRAPPC2L;TRAPPC1;RAB13;SAT1		R-HSA-8876615;R-HSA-8877475;R-HSA-8876193;R-HSA-8877760
R-HSA-3371453	Regulation of HSF1-mediated heat shock response	6	113	0.00746269	0.672721	0.672721	6	14	0.00100488	9606	Homo sapiens	BAG4;C11orf73;HSPA5;RPA3;TPR;HSPA14		R-HSA-5251955;R-HSA-5251942;R-HSA-5251959;R-HSA-5252041;R-HSA-5333051;R-HSA-5252079
R-HSA-5621481	C-type lectin receptors (CLRs)	11	203	0.0134064	0.674872	0.674872	10	68	0.00488085	9606	Homo sapiens	PYCARD;PSMA6;PSMD9;PSMD12;PSMC6;PSMD4;PSMA2;PSMB1;PSME2;EP300;CALM1		R-HSA-5660662;R-HSA-5660663;R-HSA-2730872;R-HSA-74448;R-HSA-5660660;R-HSA-5607731;R-HSA-2730849;R-HSA-5607724;R-HSA-2730867;R-HSA-5660666
R-HSA-1632852	Macroautophagy	8	150	0.00990622	0.678989	0.678989	25	87	0.00624462	9606	Homo sapiens	DYNC1I2;GABARAPL2;RHEB;WDR45B;CHMP2B;CSNK2B;DYNLL1;TOMM5		R-HSA-1632857;R-HSA-5682388;R-HSA-9646679;R-HSA-5682896;R-HSA-5672017;R-HSA-5678490;R-HSA-5682011;R-HSA-9646685;R-HSA-8948039;R-HSA-5205661;R-HSA-5676229;R-HSA-1632843;R-HSA-5681987;R-HSA-5675790;R-HSA-5672010;R-HSA-9646348;R-HSA-5683593;R-HSA-5682377;R-HSA-9646390;R-HSA-5672817;R-HSA-5681981;R-HSA-9646383;R-HSA-5678315;R-HSA-5673768;R-HSA-5678313
R-HSA-5358351	Signaling by Hedgehog	9	168	0.011095	0.679224	0.679224	8	82	0.00588573	9606	Homo sapiens	PSMA6;PSMD9;PSMD12;PSMC6;PSMD4;PSMA2;PSMB1;PSME2;RRBP1		R-HSA-5610757;R-HSA-5362448;R-HSA-5610758;R-HSA-5358343;R-HSA-5610754;R-HSA-5635868;R-HSA-5635854;R-HSA-5610760
R-HSA-4085377	SUMOylation of SUMOylation proteins	2	39	0.00257562	0.679514	0.679514	5	5	0.000358886	9606	Homo sapiens	SUMO1;TPR		R-HSA-4551649;R-HSA-4551683;R-HSA-3968362;R-HSA-4085350;R-HSA-4551679
R-HSA-159227	Transport of the SLBP independent Mature mRNA	2	39	0.00257562	0.679514	0.679514	3	3	0.000215332	9606	Homo sapiens	TPR;EIF4E		R-HSA-158481;R-HSA-158484;R-HSA-111439
R-HSA-354192	Integrin signaling	2	39	0.00257562	0.679514	0.679514	23	24	0.00172265	9606	Homo sapiens	RAP1B;PTPN1		R-HSA-354149;R-HSA-443910;R-HSA-429415;R-HSA-354087;R-HSA-372705;R-HSA-432096;R-HSA-443905;R-HSA-429441;R-HSA-354060;R-HSA-377644;R-HSA-354124;R-HSA-377641;R-HSA-377640;R-HSA-377643;R-HSA-939265;R-HSA-372693;R-HSA-354165;R-HSA-354097;R-HSA-354066;R-HSA-354173;R-HSA-354077;R-HSA-372697;R-HSA-354073
R-HSA-9668328	Sealing of the nuclear envelope (NE) by ESCRT-III	2	39	0.00257562	0.679514	0.679514	6	7	0.00050244	9606	Homo sapiens	CHMP2B;VPS4A		R-HSA-9668419;R-HSA-9668389;R-HSA-9668405;R-HSA-9668395;R-HSA-9668415;R-HSA-9668398
R-HSA-8939243	RUNX1 interacts with co-factors whose precise effect on RUNX1 targets is not known	2	39	0.00257562	0.679514	0.679514	3	5	0.000358886	9606	Homo sapiens	CSNK2B;EP300		R-HSA-8878050;R-HSA-8937989;R-HSA-8878056
R-HSA-1839124	FGFR1 mutant receptor activation	2	39	0.00257562	0.679514	0.679514	8	25	0.00179443	9606	Homo sapiens	BAG4;CNTRL		R-HSA-1839039;R-HSA-1839080;R-HSA-1839065;R-HSA-8853325;R-HSA-1839078;R-HSA-1839031;R-HSA-8853322;R-HSA-1839091
R-HSA-917977	Transferrin endocytosis and recycling	2	39	0.00257562	0.679514	0.679514	2	11	0.000789549	9606	Homo sapiens	ATP6V1G1		R-HSA-5252133;R-HSA-917841
R-HSA-2173791	TGF-beta receptor signaling in EMT (epithelial to mesenchymal transition)	1	19	0.00125479	0.681003	0.681003	6	6	0.000430663	9606	Homo sapiens	RHOA		R-HSA-2160931;R-HSA-2134532;R-HSA-2160932;R-HSA-2134519;R-HSA-2160935;R-HSA-2134506
R-HSA-180336	SHC1 events in EGFR signaling	1	19	0.00125479	0.681003	0.681003	4	4	0.000287109	9606	Homo sapiens	AREG		R-HSA-177936;R-HSA-177925;R-HSA-177945;R-HSA-177933
R-HSA-8964315	G beta:gamma signalling through BTK	1	19	0.00125479	0.681003	0.681003	3	3	0.000215332	9606	Homo sapiens	GNB2		R-HSA-8964317;R-HSA-8964271;R-HSA-8964241
R-HSA-110312	Translesion synthesis by REV1	1	19	0.00125479	0.681003	0.681003	4	5	0.000358886	9606	Homo sapiens	RPA3		R-HSA-5652151;R-HSA-110307;R-HSA-110308;R-HSA-110311
R-HSA-3270619	IRF3-mediated induction of type I IFN	1	19	0.00125479	0.681003	0.681003	3	5	0.000358886	9606	Homo sapiens	TBK1		R-HSA-1834939;R-HSA-2396007;R-HSA-2396002
R-HSA-6785631	ERBB2 Regulates Cell Motility	1	19	0.00125479	0.681003	0.681003	1	2	0.000143554	9606	Homo sapiens	RHOA		R-HSA-6785648
R-HSA-69183	Processive synthesis on the lagging strand	1	19	0.00125479	0.681003	0.681003	3	7	0.00050244	9606	Homo sapiens	RPA3		R-HSA-69140;R-HSA-69142;R-HSA-69144
R-HSA-111447	Activation of BAD and translocation to mitochondria	1	19	0.00125479	0.681003	0.681003	2	5	0.000358886	9606	Homo sapiens	YWHAG		R-HSA-139906;R-HSA-139899
R-HSA-73942	DNA Damage Reversal	1	19	0.00125479	0.681003	0.681003	6	16	0.00114844	9606	Homo sapiens	ALKBH3		R-HSA-5657637;R-HSA-5657617;R-HSA-112123;R-HSA-112125;R-HSA-5657642;R-HSA-112124
R-HSA-450513	Tristetraprolin (TTP, ZFP36) binds and destabilizes mRNA	1	19	0.00125479	0.681003	0.681003	1	4	0.000287109	9606	Homo sapiens	EXOSC9		R-HSA-450431
R-HSA-416700	Other semaphorin interactions	1	19	0.00125479	0.681003	0.681003	2	9	0.000645995	9606	Homo sapiens	SEMA4D		R-HSA-373748;R-HSA-373746
R-HSA-9755779	SARS-CoV-2 targets host intracellular signalling and regulatory pathways	1	19	0.00125479	0.681003	0.681003	1	5	0.000358886	9606	Homo sapiens	YWHAG		R-HSA-9729500
R-HSA-418885	DCC mediated attractive signaling	1	19	0.00125479	0.681003	0.681003	2	12	0.000861326	9606	Homo sapiens	CDC42		R-HSA-418850;R-HSA-418874
R-HSA-450385	Butyrate Response Factor 1 (BRF1) binds and destabilizes mRNA	1	19	0.00125479	0.681003	0.681003	1	6	0.000430663	9606	Homo sapiens	EXOSC9		R-HSA-450488
R-HSA-427601	Multifunctional anion exchangers	1	19	0.00125479	0.681003	0.681003	1	6	0.000430663	9606	Homo sapiens	SAT1		R-HSA-427555
R-HSA-390466	Chaperonin-mediated protein folding	5	96	0.00633998	0.683701	0.683701	9	19	0.00136377	9606	Homo sapiens	GNB2;CSNK2B;GBA;FBXO4;DCAF7		R-HSA-6814119;R-HSA-390470;R-HSA-6814418;R-HSA-8850560;R-HSA-8850527;R-HSA-6814124;R-HSA-6814121;R-HSA-6814409;R-HSA-6814120
R-HSA-1834949	Cytosolic sensors of pathogen-associated DNA	4	78	0.00515123	0.689053	0.689053	16	50	0.00358886	9606	Homo sapiens	TBK1;POLR1D;EP300;POLR2K		R-HSA-1834939;R-HSA-3249392;R-HSA-2396007;R-HSA-2396002;R-HSA-3249371;R-HSA-1606324;R-HSA-3134883;R-HSA-8948709;R-HSA-1606327;R-HSA-1606345;R-HSA-3249378;R-HSA-8948703;R-HSA-9679819;R-HSA-3249386;R-HSA-3249390;R-HSA-1964482
R-HSA-159230	Transport of the SLBP Dependant Mature mRNA	2	40	0.00264166	0.692812	0.692812	3	3	0.000215332	9606	Homo sapiens	TPR;EIF4E		R-HSA-77587;R-HSA-159046;R-HSA-159050
R-HSA-114508	Effects of PIP2 hydrolysis	2	40	0.00264166	0.692812	0.692812	2	9	0.000645995	9606	Homo sapiens	ABHD12;PRKCE		R-HSA-425861;R-HSA-5694462
R-HSA-168164	Toll Like Receptor 3 (TLR3) Cascade	6	116	0.00766081	0.696592	0.696592	13	73	0.00523974	9606	Homo sapiens	IKBIP;TBK1;MAPKAPK3;FOS;MAPK14		R-HSA-9749494;R-HSA-450222;R-HSA-9013986;R-HSA-9749464;R-HSA-198669;R-HSA-450292;R-HSA-9013979;R-HSA-450325;R-HSA-9013978;R-HSA-168053;R-HSA-450257;R-HSA-450333;R-HSA-9749487
R-HSA-9013106	RHOC GTPase cycle	4	79	0.00521728	0.698469	0.698469	2	6	0.000430663	9606	Homo sapiens	FMNL3;PREX1;DAAM1;RHOA		R-HSA-9013109;R-HSA-9013110
R-HSA-5339562	Uptake and actions of bacterial toxins	3	60	0.00396249	0.698853	0.698853	5	66	0.0047373	9606	Homo sapiens	MAP2K2;SUB1;CALM1		R-HSA-5211356;R-HSA-5211224;R-HSA-5210935;R-HSA-9683546;R-HSA-5210912
R-HSA-5656121	Translesion synthesis by POLI	1	20	0.00132083	0.699633	0.699633	3	3	0.000215332	9606	Homo sapiens	RPA3		R-HSA-5656148;R-HSA-5656158;R-HSA-5656105
R-HSA-354194	GRB2:SOS provides linkage to MAPK signaling for Integrins	1	20	0.00132083	0.699633	0.699633	2	2	0.000143554	9606	Homo sapiens	RAP1B		R-HSA-354165;R-HSA-354087
R-HSA-168275	Entry of Influenza Virion into Host Cell via Endocytosis	1	20	0.00132083	0.699633	0.699633	1	1	7.17772e-05	9606	Homo sapiens	CLTA		R-HSA-168285
R-HSA-9603798	Class I peroxisomal membrane protein import	1	20	0.00132083	0.699633	0.699633	3	6	0.000430663	9606	Homo sapiens	SLC25A17		R-HSA-9603784;R-HSA-9603775;R-HSA-9603804
R-HSA-140534	Caspase activation via Death Receptors in the presence of ligand	1	20	0.00132083	0.699633	0.699633	4	9	0.000645995	9606	Homo sapiens	TNFRSF10A		R-HSA-139952;R-HSA-141156;R-HSA-3465448;R-HSA-3371359
R-HSA-936964	Activation of IRF3/IRF7 mediated by TBK1/IKK epsilon	1	20	0.00132083	0.699633	0.699633	3	9	0.000645995	9606	Homo sapiens	TBK1		R-HSA-936941;R-HSA-166245;R-HSA-166271
R-HSA-399997	Acetylcholine regulates insulin secretion	1	20	0.00132083	0.699633	0.699633	2	7	0.00050244	9606	Homo sapiens	CHRM3		R-HSA-400012;R-HSA-399995
R-HSA-2485179	Activation of the phototransduction cascade	1	20	0.00132083	0.699633	0.699633	2	8	0.000574218	9606	Homo sapiens	PDE6B		R-HSA-74065;R-HSA-74059
R-HSA-210744	Regulation of gene expression in late stage (branching morphogenesis) pancreatic bud precursor cells	1	20	0.00132083	0.699633	0.699633	1	4	0.000287109	9606	Homo sapiens	EP300		R-HSA-1980047
R-HSA-169893	Prolonged ERK activation events	1	20	0.00132083	0.699633	0.699633	4	19	0.00136377	9606	Homo sapiens	MAP2K2		R-HSA-9610154;R-HSA-9610152;R-HSA-9610153;R-HSA-9610156
R-HSA-6804116	TP53 Regulates Transcription of Genes Involved in G1 Cell Cycle Arrest	1	20	0.00132083	0.699633	0.699633	2	17	0.00122021	9606	Homo sapiens	CDK2		R-HSA-69562;R-HSA-187934
R-HSA-6803207	TP53 Regulates Transcription of Caspase Activators and Caspases	1	20	0.00132083	0.699633	0.699633	1	17	0.00122021	9606	Homo sapiens	SMG1		R-HSA-6800490
R-HSA-3371556	Cellular response to heat stress	7	135	0.0089156	0.701378	0.701378	8	29	0.00208154	9606	Homo sapiens	BAG4;C11orf73;HSPA5;RPA3;TPR;EP300;HSPA14		R-HSA-3371554;R-HSA-4793819;R-HSA-5251955;R-HSA-5251942;R-HSA-5251959;R-HSA-5252041;R-HSA-5333051;R-HSA-5252079
R-HSA-392518	Signal amplification	2	41	0.0027077	0.705652	0.705652	14	19	0.00136377	9606	Homo sapiens	GNB2;MAPK14		R-HSA-392195;R-HSA-428961;R-HSA-428750;R-HSA-428909;R-HSA-428749;R-HSA-428941;R-HSA-392202;R-HSA-428918;R-HSA-428917;R-HSA-418581;R-HSA-418579;R-HSA-428752;R-HSA-418576;R-HSA-392187
R-HSA-6814122	Cooperation of PDCL (PhLP1) and TRiC/CCT in G-protein beta folding	2	41	0.0027077	0.705652	0.705652	8	11	0.000789549	9606	Homo sapiens	GNB2;CSNK2B		R-HSA-6814119;R-HSA-6814418;R-HSA-8850560;R-HSA-8850527;R-HSA-6814124;R-HSA-6814121;R-HSA-6814409;R-HSA-6814120
R-HSA-180746	Nuclear import of Rev protein	2	41	0.0027077	0.705652	0.705652	5	7	0.00050244	9606	Homo sapiens	SPI1;TPR		R-HSA-180736;R-HSA-180710;R-HSA-180728;R-HSA-180687;R-HSA-180732
R-HSA-168638	NOD1/2 Signaling Pathway	2	41	0.0027077	0.705652	0.705652	2	18	0.00129199	9606	Homo sapiens	CASP9;MAPK14		R-HSA-1247960;R-HSA-622420
R-HSA-5250913	Positive epigenetic regulation of rRNA expression	4	80	0.00528332	0.707679	0.707679	3	7	0.00050244	9606	Homo sapiens	ZNRD1;POLR1D;EP300;POLR2K		R-HSA-5250930;R-HSA-5250947;R-HSA-5250938
R-HSA-5625740	RHO GTPases activate PKNs	4	80	0.00528332	0.707679	0.707679	6	20	0.00143554	9606	Homo sapiens	PPP1CB;RHOA;YWHAG;MYL12B		R-HSA-5623622;R-HSA-5623632;R-HSA-5623667;R-HSA-419232;R-HSA-75016;R-HSA-5671772
R-HSA-9639288	Amino acids regulate mTORC1	3	61	0.00402853	0.709339	0.709339	8	12	0.000861326	9606	Homo sapiens	ATP6V1G1;RHEB		R-HSA-9640195;R-HSA-9640167;R-HSA-9639286;R-HSA-9646468;R-HSA-9640168;R-HSA-9645608;R-HSA-9640175;R-HSA-9645598
R-HSA-159236	Transport of Mature mRNA derived from an Intron-Containing Transcript	4	81	0.00534936	0.716682	0.716682	4	4	0.000287109	9606	Homo sapiens	RBM8A;TPR;MAGOHB;THOC7		R-HSA-75097;R-HSA-75096;R-HSA-75098;R-HSA-159101
R-HSA-9694635	Translation of Structural Proteins	4	81	0.00534936	0.716682	0.716682	4	46	0.00330175	9606	Homo sapiens	FUT8;PARP4;SUMO1;SRPK1		R-HSA-9729330;R-HSA-9696980;R-HSA-9729279;R-HSA-9729307
R-HSA-430039	mRNA decay by 5' to 3' exoribonuclease	1	21	0.00138687	0.717175	0.717175	3	3	0.000215332	9606	Homo sapiens	LSM1		R-HSA-429860;R-HSA-429845;R-HSA-429978
R-HSA-5655862	Translesion synthesis by POLK	1	21	0.00138687	0.717175	0.717175	3	3	0.000215332	9606	Homo sapiens	RPA3		R-HSA-5655892;R-HSA-5655965;R-HSA-5655835
R-HSA-5083632	Defective C1GALT1C1 causes TNPS	1	21	0.00138687	0.717175	0.717175	1	1	7.17772e-05	9606	Homo sapiens	C1GALT1C1		R-HSA-6785524
R-HSA-3134975	Regulation of innate immune responses to cytosolic DNA	1	21	0.00138687	0.717175	0.717175	4	9	0.000645995	9606	Homo sapiens	TBK1		R-HSA-3249392;R-HSA-8948703;R-HSA-3249386;R-HSA-8948709
R-HSA-6804114	TP53 Regulates Transcription of Genes Involved in G2 Cell Cycle Arrest	1	21	0.00138687	0.717175	0.717175	2	11	0.000789549	9606	Homo sapiens	EP300		R-HSA-3215152;R-HSA-3215144
R-HSA-196783	Coenzyme A biosynthesis	1	21	0.00138687	0.717175	0.717175	1	7	0.00050244	9606	Homo sapiens	FBL		R-HSA-199203
R-HSA-5660526	Response to metal ions	1	21	0.00138687	0.717175	0.717175	3	31	0.00222509	9606	Homo sapiens	MT2A		R-HSA-5662598;R-HSA-5662608;R-HSA-5662986
R-HSA-110328	Recognition and association of DNA glycosylase with site containing an affected pyrimidine	2	42	0.00277374	0.718042	0.718042	4	21	0.00150732	9606	Homo sapiens	TDG;TERF2		R-HSA-110210;R-HSA-9629372;R-HSA-110159;R-HSA-110158
R-HSA-8964539	Glutamate and glutamine metabolism	2	42	0.00277374	0.718042	0.718042	2	14	0.00100488	9606	Homo sapiens	PYCR1;PYCR2		R-HSA-6783939;R-HSA-70664
R-HSA-68877	Mitotic Prometaphase	11	211	0.0139348	0.721621	0.721621	12	20	0.00143554	9606	Homo sapiens	CENPT;DYNC1I2;CENPH;CNTRL;CSNK2B;CEP41;DYNLL1;CEP290;YWHAG;ZWINT;SMC2		R-HSA-2514854;R-HSA-9648114;R-HSA-2529015;R-HSA-375302;R-HSA-2484822;R-HSA-2520883;R-HSA-380316;R-HSA-380508;R-HSA-1638803;R-HSA-2468287;R-HSA-2529020;R-HSA-1638821
R-HSA-1226099	Signaling by FGFR in disease	4	82	0.0054154	0.725479	0.725479	19	99	0.00710594	9606	Homo sapiens	BAG4;CNTRL;POLR2D;POLR2K		R-HSA-1839100;R-HSA-1839039;R-HSA-1839065;R-HSA-1839098;R-HSA-5655326;R-HSA-5655263;R-HSA-1839094;R-HSA-8853325;R-HSA-1839031;R-HSA-5655290;R-HSA-8853322;R-HSA-1839091;R-HSA-5655269;R-HSA-5655266;R-HSA-1839080;R-HSA-5655278;R-HSA-8851710;R-HSA-1839078;R-HSA-5655240
R-HSA-9772573	Late SARS-CoV-2 Infection Events	4	82	0.0054154	0.725479	0.725479	4	54	0.00387597	9606	Homo sapiens	FUT8;PARP4;SUMO1;SRPK1		R-HSA-9729330;R-HSA-9696980;R-HSA-9729279;R-HSA-9729307
R-HSA-211000	Gene Silencing by RNA	6	120	0.00792498	0.726567	0.726567	13	40	0.00287109	9606	Homo sapiens	IPO8;SPI1;POLR2D;TPR;TARBP2;POLR2K		R-HSA-203906;R-HSA-2106625;R-HSA-5578742;R-HSA-426464;R-HSA-5578744;R-HSA-5578712;R-HSA-203922;R-HSA-5601926;R-HSA-203862;R-HSA-210805;R-HSA-2106614;R-HSA-2106615;R-HSA-203901
R-HSA-418597	G alpha (z) signalling events	3	63	0.00416061	0.729465	0.729465	7	13	0.000933104	9606	Homo sapiens	PRKCB;PRKCE;GNB2		R-HSA-749453;R-HSA-8982703;R-HSA-750988;R-HSA-751024;R-HSA-751040;R-HSA-8982709;R-HSA-749446
R-HSA-9013406	RHOQ GTPase cycle	3	63	0.00416061	0.729465	0.729465	2	5	0.000358886	9606	Homo sapiens	CDC42;PREX1;SNAP23		R-HSA-9018747;R-HSA-9018746
R-HSA-749476	RNA Polymerase III Abortive And Retractive Initiation	2	43	0.00283978	0.729989	0.729989	13	13	0.000933104	9606	Homo sapiens	POLR1D;POLR2K		R-HSA-113442;R-HSA-113449;R-HSA-113705;R-HSA-113454;R-HSA-112149;R-HSA-112055;R-HSA-112150;R-HSA-112054;R-HSA-112153;R-HSA-112152;R-HSA-112155;R-HSA-112156;R-HSA-76060
R-HSA-3232142	SUMOylation of ubiquitinylation proteins	2	43	0.00283978	0.729989	0.729989	3	3	0.000215332	9606	Homo sapiens	SUMO1;TPR		R-HSA-5228523;R-HSA-4551721;R-HSA-3000434
R-HSA-74158	RNA Polymerase III Transcription	2	43	0.00283978	0.729989	0.729989	18	25	0.00179443	9606	Homo sapiens	POLR1D;POLR2K		R-HSA-113442;R-HSA-113446;R-HSA-113449;R-HSA-113705;R-HSA-113451;R-HSA-113454;R-HSA-112149;R-HSA-112055;R-HSA-112150;R-HSA-112054;R-HSA-112153;R-HSA-76056;R-HSA-112152;R-HSA-83803;R-HSA-112155;R-HSA-83805;R-HSA-76060;R-HSA-112156
R-HSA-111997	CaM pathway	2	43	0.00283978	0.729989	0.729989	14	24	0.00172265	9606	Homo sapiens	CALM1;CAMKK2		R-HSA-9618834;R-HSA-442725;R-HSA-9619125;R-HSA-111913;R-HSA-111912;R-HSA-111915;R-HSA-74448;R-HSA-111956;R-HSA-442749;R-HSA-111930;R-HSA-9618863;R-HSA-9617583;R-HSA-444792;R-HSA-111966
R-HSA-111933	Calmodulin induced events	2	43	0.00283978	0.729989	0.729989	13	23	0.00165088	9606	Homo sapiens	CALM1;CAMKK2		R-HSA-9618834;R-HSA-442725;R-HSA-9619125;R-HSA-111913;R-HSA-111912;R-HSA-111915;R-HSA-111956;R-HSA-442749;R-HSA-111930;R-HSA-9618863;R-HSA-9617583;R-HSA-444792;R-HSA-111966
R-HSA-6804757	Regulation of TP53 Degradation	2	43	0.00283978	0.729989	0.729989	4	30	0.00215332	9606	Homo sapiens	SMG1;CDK2		R-HSA-6804741;R-HSA-6793661;R-HSA-349455;R-HSA-6804955
R-HSA-114604	GPVI-mediated activation cascade	2	43	0.00283978	0.729989	0.729989	3	25	0.00179443	9606	Homo sapiens	CDC42;RHOA		R-HSA-442291;R-HSA-442273;R-HSA-442314
R-HSA-1839126	FGFR2 mutant receptor activation	2	43	0.00283978	0.729989	0.729989	1	18	0.00129199	9606	Homo sapiens	POLR2D;POLR2K		R-HSA-8851710
R-HSA-9682385	FLT3 signaling in disease	2	43	0.00283978	0.729989	0.729989	2	52	0.00373241	9606	Homo sapiens	BCL2L1		R-HSA-9698021;R-HSA-9698026
R-HSA-6798695	Neutrophil degranulation	26	480	0.0316999	0.730858	0.730858	10	10	0.000717772	9606	Homo sapiens	PSMD12;SNAP23;PYCARD;RAP1B;HEBP2;PSMB1;LTA4H;CEP290;ACTR2;TRAPPC1;FUCA1;IDH1;PGAM1;ATP6AP2;NDUFC2;PDAP1;COMMD3;DYNLL1;MAPK14;RHOA;IMPDH1;PSMA2;CSNK2B;PPIE;CDK13;DOCK2		R-HSA-6798743;R-HSA-6799350;R-HSA-6798739;R-HSA-6800434;R-HSA-6798751;R-HSA-6798749;R-HSA-6798748;R-HSA-6798747;R-HSA-6800426;R-HSA-6798745
R-HSA-372708	p130Cas linkage to MAPK signaling for integrins	1	22	0.00145291	0.733695	0.733695	3	3	0.000215332	9606	Homo sapiens	RAP1B		R-HSA-372693;R-HSA-372705;R-HSA-372697
R-HSA-1660517	Synthesis of PIPs at the late endosome membrane	1	22	0.00145291	0.733695	0.733695	3	7	0.00050244	9606	Homo sapiens	PIKFYVE		R-HSA-1675866;R-HSA-1676020;R-HSA-1675910
R-HSA-2408550	Metabolism of ingested H2SeO4 and H2SeO3 into H2Se	1	22	0.00145291	0.733695	0.733695	2	7	0.00050244	9606	Homo sapiens	PAPSS1		R-HSA-2408540;R-HSA-2408525
R-HSA-5358606	Mismatch repair (MMR) directed by MSH2:MSH3 (MutSbeta)	1	22	0.00145291	0.733695	0.733695	2	9	0.000645995	9606	Homo sapiens	RPA3		R-HSA-5358579;R-HSA-5358619
R-HSA-5358565	Mismatch repair (MMR) directed by MSH2:MSH6 (MutSalpha)	1	22	0.00145291	0.733695	0.733695	2	10	0.000717772	9606	Homo sapiens	RPA3		R-HSA-5358579;R-HSA-5358599
R-HSA-9020265	Biosynthesis of aspirin-triggered D-series resolvins	1	22	0.00145291	0.733695	0.733695	2	10	0.000717772	9606	Homo sapiens	LTA4H		R-HSA-9020252;R-HSA-9020270
R-HSA-5205685	PINK1-PRKN Mediated Mitophagy	1	22	0.00145291	0.733695	0.733695	1	8	0.000574218	9606	Homo sapiens	TOMM5		R-HSA-5205661
R-HSA-727802	Transport of nucleotide sugars	1	22	0.00145291	0.733695	0.733695	1	10	0.000717772	9606	Homo sapiens	SLC35A1		R-HSA-727807
R-HSA-9694686	Replication of the SARS-CoV-2 genome	1	22	0.00145291	0.733695	0.733695	1	22	0.0015791	9606	Homo sapiens	DDX17		R-HSA-9694406
R-HSA-937061	TRIF(TICAM1)-mediated TLR4 signaling	6	121	0.00799102	0.733727	0.733727	13	70	0.0050244	9606	Homo sapiens	IKBIP;TBK1;MAPKAPK3;FOS;MAPK14		R-HSA-9749494;R-HSA-936941;R-HSA-166245;R-HSA-450222;R-HSA-9749464;R-HSA-198669;R-HSA-450292;R-HSA-450325;R-HSA-168053;R-HSA-450257;R-HSA-450333;R-HSA-9749487;R-HSA-166271
R-HSA-166166	MyD88-independent TLR4 cascade	6	121	0.00799102	0.733727	0.733727	13	72	0.00516796	9606	Homo sapiens	IKBIP;TBK1;MAPKAPK3;FOS;MAPK14		R-HSA-9749494;R-HSA-936941;R-HSA-166245;R-HSA-450222;R-HSA-9749464;R-HSA-198669;R-HSA-450292;R-HSA-450325;R-HSA-168053;R-HSA-450257;R-HSA-450333;R-HSA-9749487;R-HSA-166271
R-HSA-1169408	ISG15 antiviral mechanism	4	83	0.00548144	0.734072	0.734072	5	16	0.00114844	9606	Homo sapiens	TPR;PIN1;EIF2AK2;EIF4E		R-HSA-1678841;R-HSA-936462;R-HSA-1678842;R-HSA-1176059;R-HSA-1169406
R-HSA-5673001	RAF/MAP kinase cascade	17	322	0.0212654	0.736978	0.736978	27	75	0.00538329	9606	Homo sapiens	LYPLA1;PSMD12;MAP2K2;RANBP9;AREG;PPP1CB;RAP1B;PSMA6;PSMD9;PSMC6;PSMD4;PSMA2;RASA1;PSMB1;PSME2;CALM1;BCL2L1		R-HSA-5672980;R-HSA-5674132;R-HSA-9653585;R-HSA-5672978;R-HSA-5674130;R-HSA-9653595;R-HSA-9657603;R-HSA-5672965;R-HSA-5674373;R-HSA-5658435;R-HSA-9657606;R-HSA-5674496;R-HSA-9654533;R-HSA-5672972;R-HSA-5672973;R-HSA-9657608;R-HSA-9658445;R-HSA-5672969;R-HSA-5658231;R-HSA-9647991;R-HSA-5658430;R-HSA-5674366;R-HSA-9654523;R-HSA-9647994;R-HSA-9654521;R-HSA-9657599;R-HSA-9654525
R-HSA-180910	Vpr-mediated nuclear import of PICs	2	44	0.00290582	0.741504	0.741504	2	2	0.000143554	9606	Homo sapiens	TPR;BANF1		R-HSA-180627;R-HSA-180622
R-HSA-933541	TRAF6 mediated IRF7 activation	2	44	0.00290582	0.741504	0.741504	9	13	0.000933104	9606	Homo sapiens	TBK1;EP300		R-HSA-9604499;R-HSA-933527;R-HSA-933525;R-HSA-1028820;R-HSA-933538;R-HSA-1028819;R-HSA-9705145;R-HSA-933536;R-HSA-9705323
R-HSA-6802948	Signaling by high-kinase activity BRAF mutants	2	44	0.00290582	0.741504	0.741504	4	6	0.000430663	9606	Homo sapiens	RAP1B;MAP2K2		R-HSA-6802912;R-HSA-6802911;R-HSA-6802910;R-HSA-6803227
R-HSA-2980766	Nuclear Envelope Breakdown	3	65	0.0042927	0.74848	0.74848	5	13	0.000933104	9606	Homo sapiens	PRKCB;TPR;BANF1		R-HSA-5229194;R-HSA-2993898;R-HSA-5223304;R-HSA-2990880;R-HSA-2990882
R-HSA-5651801	PCNA-Dependent Long Patch Base Excision Repair	1	23	0.00151895	0.74925	0.74925	6	6	0.000430663	9606	Homo sapiens	RPA3		R-HSA-110368;R-HSA-110371;R-HSA-5651809;R-HSA-110363;R-HSA-5651805;R-HSA-110364
R-HSA-418217	G beta:gamma signalling through PLC beta	1	23	0.00151895	0.74925	0.74925	2	2	0.000143554	9606	Homo sapiens	GNB2		R-HSA-398193;R-HSA-398040
R-HSA-180292	GAB1 signalosome	1	23	0.00151895	0.74925	0.74925	9	11	0.000789549	9606	Homo sapiens	AREG		R-HSA-177923;R-HSA-177939;R-HSA-177926;R-HSA-177927;R-HSA-177924;R-HSA-177941;R-HSA-177930;R-HSA-177944;R-HSA-177935
R-HSA-416993	Trafficking of GluR2-containing AMPA receptors	1	23	0.00151895	0.74925	0.74925	2	3	0.000215332	9606	Homo sapiens	PRKCB		R-HSA-421007;R-HSA-416639
R-HSA-500657	Presynaptic function of Kainate receptors	1	23	0.00151895	0.74925	0.74925	1	2	0.000143554	9606	Homo sapiens	GNB2		R-HSA-500717
R-HSA-1839117	Signaling by cytosolic FGFR1 fusion mutants	1	23	0.00151895	0.74925	0.74925	6	14	0.00100488	9606	Homo sapiens	CNTRL		R-HSA-1839039;R-HSA-1839080;R-HSA-1839065;R-HSA-1839078;R-HSA-1839031;R-HSA-1839091
R-HSA-1606322	ZBP1(DAI) mediated induction of type I IFNs	1	23	0.00151895	0.74925	0.74925	4	11	0.000789549	9606	Homo sapiens	TBK1		R-HSA-1606345;R-HSA-9679819;R-HSA-1606324;R-HSA-1606327
R-HSA-4419969	Depolymerisation of the Nuclear Lamina	1	23	0.00151895	0.74925	0.74925	2	6	0.000430663	9606	Homo sapiens	PRKCB		R-HSA-5229194;R-HSA-5223304
R-HSA-1912420	Pre-NOTCH Processing in Golgi	1	23	0.00151895	0.74925	0.74925	2	8	0.000574218	9606	Homo sapiens	SUB1		R-HSA-1912372;R-HSA-1912369
R-HSA-163615	PKA activation	1	23	0.00151895	0.74925	0.74925	1	4	0.000287109	9606	Homo sapiens	CALM1		R-HSA-111930
R-HSA-432142	Platelet sensitization by LDL	1	23	0.00151895	0.74925	0.74925	2	9	0.000645995	9606	Homo sapiens	MAPK14		R-HSA-432148;R-HSA-428961
R-HSA-2979096	NOTCH2 Activation and Transmission of Signal to the Nucleus	1	23	0.00151895	0.74925	0.74925	2	11	0.000789549	9606	Homo sapiens	PSENEN		R-HSA-2974731;R-HSA-157640
R-HSA-5358508	Mismatch Repair	1	23	0.00151895	0.74925	0.74925	3	17	0.00122021	9606	Homo sapiens	RPA3		R-HSA-5358579;R-HSA-5358599;R-HSA-5358619
R-HSA-156711	Polo-like kinase mediated events	1	23	0.00151895	0.74925	0.74925	2	15	0.00107666	9606	Homo sapiens	EP300		R-HSA-4088152;R-HSA-4088162
R-HSA-8849932	Synaptic adhesion-like molecules	1	23	0.00151895	0.74925	0.74925	1	8	0.000574218	9606	Homo sapiens	RTN3		R-HSA-8849882
R-HSA-9694682	SARS-CoV-2 Genome Replication and Transcription	1	23	0.00151895	0.74925	0.74925	1	27	0.00193798	9606	Homo sapiens	DDX17		R-HSA-9694406
R-HSA-9679504	Translation of Replicase and Assembly of the Replication Transcription Complex	1	23	0.00151895	0.74925	0.74925	1	30	0.00215332	9606	Homo sapiens	CHMP2B		R-HSA-9687435
R-HSA-165054	Rev-mediated nuclear export of HIV RNA	2	45	0.00297187	0.752595	0.752595	7	10	0.000717772	9606	Homo sapiens	SPI1;TPR		R-HSA-165043;R-HSA-180739;R-HSA-165047;R-HSA-165028;R-HSA-165034;R-HSA-165055;R-HSA-180687
R-HSA-70263	Gluconeogenesis	3	66	0.00435874	0.757579	0.757579	3	26	0.00186621	9606	Homo sapiens	G6PC3;PGAM1;ENO1		R-HSA-3262512;R-HSA-71445;R-HSA-70494
R-HSA-9772572	Early SARS-CoV-2 Infection Events	3	66	0.00435874	0.757579	0.757579	4	73	0.00523974	9606	Homo sapiens	DDX17;SUB1;CHMP2B		R-HSA-9694406;R-HSA-9698265;R-HSA-9699007;R-HSA-9698988
R-HSA-383280	Nuclear Receptor transcription pathway	4	86	0.00567957	0.758631	0.758631	2	2	0.000143554	9606	Homo sapiens	NR4A1;NR1H2;CNPY2;NR2C2AP		R-HSA-382096;R-HSA-376419
R-HSA-159231	Transport of Mature mRNA Derived from an Intronless Transcript	2	46	0.00303791	0.763275	0.763275	3	3	0.000215332	9606	Homo sapiens	TPR;EIF4E		R-HSA-158441;R-HSA-77594;R-HSA-158447
R-HSA-8964043	Plasma lipoprotein clearance	2	46	0.00303791	0.763275	0.763275	6	36	0.00258398	9606	Homo sapiens	NR1H2;CLTA		R-HSA-8854628;R-HSA-6784738;R-HSA-6784735;R-HSA-8855131;R-HSA-8855130;R-HSA-6784729
R-HSA-5213460	RIPK1-mediated regulated necrosis	2	46	0.00303791	0.763275	0.763275	5	34	0.00244042	9606	Homo sapiens	TNFRSF10A;STUB1		R-HSA-3465429;R-HSA-9688838;R-HSA-5675456;R-HSA-5213462;R-HSA-9688831
R-HSA-975576	N-glycan antennae elongation in the medial/trans-Golgi	2	46	0.00303791	0.763275	0.763275	2	14	0.00100488	9606	Homo sapiens	FUT8;FUCA1		R-HSA-5693807;R-HSA-1028788
R-HSA-6806003	Regulation of TP53 Expression and Degradation	2	46	0.00303791	0.763275	0.763275	4	35	0.0025122	9606	Homo sapiens	SMG1;CDK2		R-HSA-6804741;R-HSA-6793661;R-HSA-349455;R-HSA-6804955
R-HSA-8953750	Transcriptional Regulation by E2F6	2	46	0.00303791	0.763275	0.763275	2	33	0.00236865	9606	Homo sapiens	UXT		R-HSA-9007465;R-HSA-9007464
R-HSA-6811442	Intra-Golgi and retrograde Golgi-to-ER traffic	11	219	0.0144631	0.763823	0.763823	21	48	0.00344531	9606	Homo sapiens	ARF3;DYNC1I2;SCOC;GOSR2;STX18;GOLIM4;TMED7;DYNLL1;SEC22B;SAT1;ARF5		R-HSA-6811431;R-HSA-8849350;R-HSA-6811429;R-HSA-6811428;R-HSA-6811427;R-HSA-6811426;R-HSA-6811425;R-HSA-8847887;R-HSA-8849353;R-HSA-6811433;R-HSA-6811414;R-HSA-6811412;R-HSA-8847635;R-HSA-6811411;R-HSA-6814096;R-HSA-6811423;R-HSA-6811422;R-HSA-6814682;R-HSA-6811418;R-HSA-6811417;R-HSA-8847544
R-HSA-9709603	Impaired BRCA2 binding to PALB2	1	24	0.001585	0.763898	0.763898	1	1	7.17772e-05	9606	Homo sapiens	SMG1		R-HSA-9709601
R-HSA-110320	Translesion Synthesis by POLH	1	24	0.001585	0.763898	0.763898	6	8	0.000574218	9606	Homo sapiens	RPA3		R-HSA-5654989;R-HSA-5654986;R-HSA-110317;R-HSA-110316;R-HSA-110319;R-HSA-5654985
R-HSA-392851	Prostacyclin signalling through prostacyclin receptor	1	24	0.001585	0.763898	0.763898	3	5	0.000358886	9606	Homo sapiens	GNB2		R-HSA-392852;R-HSA-392870;R-HSA-392874
R-HSA-392517	Rap1 signalling	1	24	0.001585	0.763898	0.763898	4	7	0.00050244	9606	Homo sapiens	RAP1B		R-HSA-392513;R-HSA-392835;R-HSA-354173;R-HSA-939265
R-HSA-9013422	RHOBTB1 GTPase cycle	1	24	0.001585	0.763898	0.763898	1	2	0.000143554	9606	Homo sapiens	CPSF7		R-HSA-9018778
R-HSA-1834941	STING mediated induction of host immune responses	1	24	0.001585	0.763898	0.763898	6	19	0.00136377	9606	Homo sapiens	TBK1		R-HSA-1834939;R-HSA-2396007;R-HSA-3249378;R-HSA-2396002;R-HSA-3249371;R-HSA-3249390
R-HSA-2142688	Synthesis of 5-eicosatetraenoic acids	1	24	0.001585	0.763898	0.763898	1	4	0.000287109	9606	Homo sapiens	PON2		R-HSA-8932633
R-HSA-844456	The NLRP3 inflammasome	1	24	0.001585	0.763898	0.763898	3	18	0.00129199	9606	Homo sapiens	PYCARD		R-HSA-844612;R-HSA-877361;R-HSA-844610
R-HSA-1237112	Methionine salvage pathway	1	24	0.001585	0.763898	0.763898	1	7	0.00050244	9606	Homo sapiens	APIP		R-HSA-1237140
R-HSA-9018896	Biosynthesis of E-series 18(S)-resolvins	1	24	0.001585	0.763898	0.763898	1	9	0.000645995	9606	Homo sapiens	LTA4H		R-HSA-9018862
R-HSA-201722	Formation of the beta-catenin:TCF transactivating complex	3	67	0.00442478	0.76641	0.76641	4	13	0.000933104	9606	Homo sapiens	RBBP5;EP300;RUNX3		R-HSA-4411367;R-HSA-3364026;R-HSA-3322427;R-HSA-3364014
R-HSA-1655829	Regulation of cholesterol biosynthesis by SREBP (SREBF)	4	87	0.00574561	0.766417	0.766417	5	52	0.00373241	9606	Homo sapiens	SPI1;NCOA6;FDFT1		R-HSA-1655848;R-HSA-1655850;R-HSA-2426146;R-HSA-1655826;R-HSA-2065539
R-HSA-5684996	MAPK1/MAPK3 signaling	17	329	0.0217276	0.766679	0.766679	30	82	0.00588573	9606	Homo sapiens	LYPLA1;PSMD12;MAP2K2;RANBP9;AREG;PPP1CB;RAP1B;PSMA6;PSMD9;PSMC6;PSMD4;PSMA2;RASA1;PSMB1;PSME2;CALM1;BCL2L1		R-HSA-5672980;R-HSA-5674132;R-HSA-9653585;R-HSA-5672978;R-HSA-5674130;R-HSA-9653595;R-HSA-9657603;R-HSA-5672965;R-HSA-5674373;R-HSA-5658435;R-HSA-9657606;R-HSA-5674496;R-HSA-9654533;R-HSA-5672972;R-HSA-5672973;R-HSA-9657608;R-HSA-9658445;R-HSA-5672969;R-HSA-5658231;R-HSA-109858;R-HSA-9647991;R-HSA-109862;R-HSA-5658430;R-HSA-5674366;R-HSA-9654523;R-HSA-109864;R-HSA-9647994;R-HSA-9654521;R-HSA-9657…
R-HSA-76002	Platelet activation, signaling and aggregation	15	293	0.0193502	0.76769	0.76769	55	117	0.00839793	9606	Homo sapiens	PTPN1;HSPA5;STXBP3;APOOL;PRKCB;PRKCE;MAPK14;RHOA;MANF;RAP1B;CDC42;ABHD12;TMX3;GNB2;CALM1		R-HSA-443910;R-HSA-425861;R-HSA-392195;R-HSA-443905;R-HSA-429441;R-HSA-354060;R-HSA-396941;R-HSA-428941;R-HSA-397835;R-HSA-392202;R-HSA-939265;R-HSA-418581;R-HSA-481044;R-HSA-418579;R-HSA-418576;R-HSA-354066;R-HSA-354077;R-HSA-354073;R-HSA-354087;R-HSA-442273;R-HSA-428961;R-HSA-5694462;R-HSA-377644;R-HSA-377641;R-HSA-377640;R-HSA-377643;R-HSA-354097;R-HSA-442291;R-HSA-396996;R-HSA-397891;R-HSA-42…
R-HSA-6811434	COPI-dependent Golgi-to-ER retrograde traffic	5	107	0.00706644	0.769437	0.769437	10	11	0.000789549	9606	Homo sapiens	ARF3;STX18;TMED7;SEC22B;ARF5		R-HSA-6811414;R-HSA-6811412;R-HSA-6811427;R-HSA-6811411;R-HSA-6811426;R-HSA-6811425;R-HSA-6811423;R-HSA-6811422;R-HSA-6811418;R-HSA-6811417
R-HSA-8939211	ESR-mediated signaling	13	257	0.0169727	0.769841	0.769841	38	114	0.0081826	9606	Homo sapiens	DDX17;GNB2;POLR2D;MYB;EP300;FOS;CALM1;FOXO3;AREG;POLR2K;IGF1R		R-HSA-9624272;R-HSA-9011981;R-HSA-9023884;R-HSA-9008271;R-HSA-9018497;R-HSA-9009536;R-HSA-9011971;R-HSA-9018499;R-HSA-9634584;R-HSA-202127;R-HSA-9011975;R-HSA-9009371;R-HSA-9012315;R-HSA-9008285;R-HSA-9021596;R-HSA-9625479;R-HSA-9012319;R-HSA-9625482;R-HSA-9038163;R-HSA-9624526;R-HSA-9625487;R-HSA-9624527;R-HSA-9011949;R-HSA-9021601;R-HSA-9021600;R-HSA-9023840;R-HSA-9625465;R-HSA-9009378;R-HSA-90…
R-HSA-159234	Transport of Mature mRNAs Derived from Intronless Transcripts	2	47	0.00310395	0.773551	0.773551	9	9	0.000645995	9606	Homo sapiens	TPR;EIF4E		R-HSA-77587;R-HSA-158481;R-HSA-159046;R-HSA-158484;R-HSA-159050;R-HSA-158441;R-HSA-77594;R-HSA-158447;R-HSA-111439
R-HSA-177243	Interactions of Rev with host cellular proteins	2	47	0.00310395	0.773551	0.773551	11	16	0.00114844	9606	Homo sapiens	SPI1;TPR		R-HSA-165043;R-HSA-180739;R-HSA-180736;R-HSA-180710;R-HSA-165047;R-HSA-165028;R-HSA-165034;R-HSA-180728;R-HSA-180687;R-HSA-165055;R-HSA-180732
R-HSA-176033	Interactions of Vpr with host cellular proteins	2	47	0.00310395	0.773551	0.773551	2	4	0.000287109	9606	Homo sapiens	TPR;BANF1		R-HSA-180627;R-HSA-180622
R-HSA-9646399	Aggrephagy	2	47	0.00310395	0.773551	0.773551	5	15	0.00107666	9606	Homo sapiens	DYNC1I2;DYNLL1		R-HSA-9646679;R-HSA-9646390;R-HSA-9646383;R-HSA-9646685;R-HSA-9646348
R-HSA-381771	Synthesis, secretion, and inactivation of Glucagon-like Peptide-1 (GLP-1)	2	47	0.00310395	0.773551	0.773551	1	8	0.000574218	9606	Homo sapiens	SPCS2;SEC11A		R-HSA-400459
R-HSA-379726	Mitochondrial tRNA aminoacylation	2	47	0.00310395	0.773551	0.773551	2	21	0.00150732	9606	Homo sapiens	PPA1;FARS2		R-HSA-449937;R-HSA-380203
R-HSA-6806834	Signaling by MET	4	88	0.00581165	0.774005	0.774005	6	51	0.00366064	9606	Homo sapiens	RAP1B;ARF3;PTPN1;RANBP9		R-HSA-8851877;R-HSA-6807027;R-HSA-8851859;R-HSA-8875568;R-HSA-8875661;R-HSA-8875659
R-HSA-4839726	Chromatin organization	13	258	0.0170387	0.77436	0.77436	15	85	0.00610106	9606	Homo sapiens	TAF15;KMT2A;KDM2B;SETDB2;PRMT3;MSL2;DPY30;IKBKAP;REST;RBBP5;MBIP;WDR5;EP300		R-HSA-5637686;R-HSA-5159245;R-HSA-5244692;R-HSA-3301237;R-HSA-3662335;R-HSA-3321883;R-HSA-5661114;R-HSA-5225602;R-HSA-3301345;R-HSA-8879123;R-HSA-9679787;R-HSA-4722133;R-HSA-3769447;R-HSA-3321805;R-HSA-4827382
R-HSA-3247509	Chromatin modifying enzymes	13	258	0.0170387	0.77436	0.77436	15	85	0.00610106	9606	Homo sapiens	TAF15;KMT2A;KDM2B;SETDB2;PRMT3;MSL2;DPY30;IKBKAP;REST;RBBP5;MBIP;WDR5;EP300		R-HSA-5637686;R-HSA-5159245;R-HSA-5244692;R-HSA-3301237;R-HSA-3662335;R-HSA-3321883;R-HSA-5661114;R-HSA-5225602;R-HSA-3301345;R-HSA-8879123;R-HSA-9679787;R-HSA-4722133;R-HSA-3769447;R-HSA-3321805;R-HSA-4827382
R-HSA-8978934	Metabolism of cofactors	3	68	0.00449082	0.774978	0.774978	6	28	0.00200976	9606	Homo sapiens	GCHFR;IDH1;CALM1		R-HSA-389540;R-HSA-1497796;R-HSA-1474146;R-HSA-1474158;R-HSA-389550;R-HSA-1497784
R-HSA-3299685	Detoxification of Reactive Oxygen Species	3	68	0.00449082	0.774978	0.774978	5	34	0.00244042	9606	Homo sapiens	PRDX2;ATOX1;TXN2		R-HSA-3322995;R-HSA-3697838;R-HSA-3323050;R-HSA-3341343;R-HSA-3697894
R-HSA-1227986	Signaling by ERBB2	3	68	0.00449082	0.774978	0.774978	3	46	0.00330175	9606	Homo sapiens	PRKCE;STUB1;RHOA		R-HSA-1918092;R-HSA-8934446;R-HSA-6785648
R-HSA-9701193	Defective HDR through Homologous Recombination (HRR) due to PALB2 loss of function	1	25	0.00165104	0.777691	0.777691	2	2	0.000143554	9606	Homo sapiens	SMG1		R-HSA-9704408;R-HSA-9704330
R-HSA-9704331	Defective HDR through Homologous Recombination Repair (HRR) due to PALB2 loss of BRCA1 binding function	1	25	0.00165104	0.777691	0.777691	1	1	7.17772e-05	9606	Homo sapiens	SMG1		R-HSA-9704330
R-HSA-9704646	Defective HDR through Homologous Recombination Repair (HRR) due to PALB2 loss of BRCA2/RAD51/RAD51C binding function	1	25	0.00165104	0.777691	0.777691	1	1	7.17772e-05	9606	Homo sapiens	SMG1		R-HSA-9704408
R-HSA-9701192	Defective HDR through Homologous Recombination (HRR) due to BRCA1 loss-of-function	1	25	0.00165104	0.777691	0.777691	1	1	7.17772e-05	9606	Homo sapiens	SMG1		R-HSA-9701199
R-HSA-389977	Post-chaperonin tubulin folding pathway	1	25	0.00165104	0.777691	0.777691	2	9	0.000645995	9606	Homo sapiens	TBCA		R-HSA-389956;R-HSA-389955
R-HSA-70221	Glycogen breakdown (glycogenolysis)	1	25	0.00165104	0.777691	0.777691	3	15	0.00107666	9606	Homo sapiens	CALM1		R-HSA-71541;R-HSA-71588;R-HSA-453337
R-HSA-5620916	VxPx cargo-targeting to cilium	1	25	0.00165104	0.777691	0.777691	2	10	0.000717772	9606	Homo sapiens	EXOC2		R-HSA-5623524;R-HSA-5623527
R-HSA-71288	Creatine metabolism	1	25	0.00165104	0.777691	0.777691	1	6	0.000430663	9606	Homo sapiens	GATM		R-HSA-71275
R-HSA-977347	Serine biosynthesis	1	25	0.00165104	0.777691	0.777691	1	7	0.00050244	9606	Homo sapiens	SERINC3		R-HSA-8932980
R-HSA-2022870	Chondroitin sulfate biosynthesis	1	25	0.00165104	0.777691	0.777691	1	9	0.000645995	9606	Homo sapiens	CHPF2		R-HSA-1971491
R-HSA-6807004	Negative regulation of MET activity	1	25	0.00165104	0.777691	0.777691	1	12	0.000861326	9606	Homo sapiens	PTPN1		R-HSA-6807027
R-HSA-9612973	Autophagy	8	166	0.0109629	0.779118	0.779118	26	108	0.00775194	9606	Homo sapiens	DYNC1I2;GABARAPL2;RHEB;WDR45B;CHMP2B;CSNK2B;DYNLL1;TOMM5		R-HSA-1632857;R-HSA-5682388;R-HSA-9646679;R-HSA-5682896;R-HSA-5672017;R-HSA-9631065;R-HSA-5678490;R-HSA-5682011;R-HSA-9646685;R-HSA-8948039;R-HSA-5205661;R-HSA-5676229;R-HSA-1632843;R-HSA-5681987;R-HSA-5675790;R-HSA-5672010;R-HSA-9646348;R-HSA-5683593;R-HSA-5682377;R-HSA-9646390;R-HSA-5672817;R-HSA-5681981;R-HSA-9646383;R-HSA-5678315;R-HSA-5673768;R-HSA-5678313
R-HSA-9663891	Selective autophagy	4	89	0.00587769	0.781398	0.781398	7	48	0.00344531	9606	Homo sapiens	DYNC1I2;CSNK2B;DYNLL1;TOMM5		R-HSA-5205661;R-HSA-9646679;R-HSA-9646390;R-HSA-9646383;R-HSA-9646685;R-HSA-9646348;R-HSA-8948039
R-HSA-975871	MyD88 cascade initiated on plasma membrane	5	109	0.00719852	0.782947	0.782947	10	70	0.0050244	9606	Homo sapiens	IKBIP;MAPKAPK3;FOS;MAPK14		R-HSA-450292;R-HSA-9749494;R-HSA-450325;R-HSA-168053;R-HSA-450257;R-HSA-450222;R-HSA-450333;R-HSA-9749487;R-HSA-9749464;R-HSA-198669
R-HSA-168142	Toll Like Receptor 10 (TLR10) Cascade	5	109	0.00719852	0.782947	0.782947	10	71	0.00509618	9606	Homo sapiens	IKBIP;MAPKAPK3;FOS;MAPK14		R-HSA-450292;R-HSA-9749494;R-HSA-450325;R-HSA-168053;R-HSA-450257;R-HSA-450222;R-HSA-450333;R-HSA-9749487;R-HSA-9749464;R-HSA-198669
R-HSA-168176	Toll Like Receptor 5 (TLR5) Cascade	5	109	0.00719852	0.782947	0.782947	10	71	0.00509618	9606	Homo sapiens	IKBIP;MAPKAPK3;FOS;MAPK14		R-HSA-450292;R-HSA-9749494;R-HSA-450325;R-HSA-168053;R-HSA-450257;R-HSA-450222;R-HSA-450333;R-HSA-9749487;R-HSA-9749464;R-HSA-198669
R-HSA-168325	Viral Messenger RNA Synthesis	3	69	0.00455686	0.783286	0.783286	3	6	0.000430663	9606	Homo sapiens	POLR2D;TPR;POLR2K		R-HSA-192627;R-HSA-168326;R-HSA-192925
R-HSA-450294	MAP kinase activation	3	69	0.00455686	0.783286	0.783286	7	32	0.00229687	9606	Homo sapiens	MAPKAPK3;FOS;MAPK14		R-HSA-450292;R-HSA-450325;R-HSA-168053;R-HSA-450257;R-HSA-450222;R-HSA-450333;R-HSA-198669
R-HSA-111996	Ca-dependent events	2	48	0.00316999	0.783436	0.783436	14	27	0.00193798	9606	Homo sapiens	CALM1;CAMKK2		R-HSA-9618834;R-HSA-442725;R-HSA-9619125;R-HSA-111913;R-HSA-111912;R-HSA-111915;R-HSA-74448;R-HSA-111956;R-HSA-442749;R-HSA-111930;R-HSA-9618863;R-HSA-9617583;R-HSA-444792;R-HSA-111966
R-HSA-73817	Purine ribonucleoside monophosphate biosynthesis	2	48	0.00316999	0.783436	0.783436	4	17	0.00122021	9606	Homo sapiens	IMPDH1;PAICS		R-HSA-73794;R-HSA-73805;R-HSA-9678749;R-HSA-73806
R-HSA-73933	Resolution of Abasic Sites (AP sites)	2	48	0.00316999	0.783436	0.783436	7	43	0.00308642	9606	Homo sapiens	TDG;RPA3		R-HSA-110368;R-HSA-110371;R-HSA-5651809;R-HSA-110363;R-HSA-5651805;R-HSA-110364;R-HSA-110350
R-HSA-8856688	Golgi-to-ER retrograde transport	7	148	0.00977414	0.784776	0.784776	12	18	0.00129199	9606	Homo sapiens	ARF3;DYNC1I2;STX18;TMED7;DYNLL1;SEC22B;ARF5		R-HSA-8849350;R-HSA-6811414;R-HSA-6811412;R-HSA-6811427;R-HSA-6811411;R-HSA-6811426;R-HSA-6811425;R-HSA-6811423;R-HSA-6811422;R-HSA-6811418;R-HSA-8849353;R-HSA-6811417
R-HSA-76005	Response to elevated platelet cytosolic Ca2+	7	148	0.00977414	0.784776	0.784776	7	14	0.00100488	9606	Homo sapiens	TMX3;STXBP3;APOOL;HSPA5;PRKCB;CALM1;MANF		R-HSA-482772;R-HSA-481044;R-HSA-114553;R-HSA-481007;R-HSA-114683;R-HSA-114684;R-HSA-351323
R-HSA-202040	G-protein activation	1	26	0.00171708	0.790679	0.790679	5	6	0.000430663	9606	Homo sapiens	GNB2		R-HSA-167408;R-HSA-167429;R-HSA-167419;R-HSA-167433;R-HSA-112271
R-HSA-392170	ADP signalling through P2Y purinoceptor 12	1	26	0.00171708	0.790679	0.790679	3	4	0.000287109	9606	Homo sapiens	GNB2		R-HSA-392195;R-HSA-392187;R-HSA-392202
R-HSA-69186	Lagging Strand Synthesis	1	26	0.00171708	0.790679	0.790679	3	11	0.000789549	9606	Homo sapiens	RPA3		R-HSA-69140;R-HSA-69142;R-HSA-69144
R-HSA-162594	Early Phase of HIV Life Cycle	1	26	0.00171708	0.790679	0.790679	10	39	0.00279931	9606	Homo sapiens	BANF1		R-HSA-175250;R-HSA-164514;R-HSA-8951690;R-HSA-175174;R-HSA-175108;R-HSA-164522;R-HSA-173115;R-HSA-162590;R-HSA-164845;R-HSA-175117
R-HSA-196836	Vitamin C (ascorbate) metabolism	1	26	0.00171708	0.790679	0.790679	2	9	0.000645995	9606	Homo sapiens	CYB5B;CYB5A		R-HSA-198824;R-HSA-198845
R-HSA-198753	ERK/MAPK targets	1	26	0.00171708	0.790679	0.790679	1	7	0.00050244	9606	Homo sapiens	MAPK14		R-HSA-198669
R-HSA-111931	PKA-mediated phosphorylation of CREB	1	26	0.00171708	0.790679	0.790679	1	7	0.00050244	9606	Homo sapiens	CALM1		R-HSA-111930
R-HSA-9013695	NOTCH4 Intracellular Domain Regulates Transcription	1	26	0.00171708	0.790679	0.790679	1	9	0.000645995	9606	Homo sapiens	EP300		R-HSA-9604664
R-HSA-6784531	tRNA processing in the nucleus	3	70	0.0046229	0.791339	0.791339	3	7	0.00050244	9606	Homo sapiens	SPI1;RPP40;TPR		R-HSA-6785478;R-HSA-6783483;R-HSA-5696810
R-HSA-5674135	MAP2K and MAPK activation	2	49	0.00323603	0.79294	0.79294	12	12	0.000861326	9606	Homo sapiens	RAP1B;MAP2K2		R-HSA-9657603;R-HSA-5672980;R-HSA-5674132;R-HSA-5674373;R-HSA-5672978;R-HSA-5674130;R-HSA-9657606;R-HSA-5674366;R-HSA-5672972;R-HSA-5672973;R-HSA-9657608;R-HSA-9657599
R-HSA-5655302	Signaling by FGFR1 in disease	2	49	0.00323603	0.79294	0.79294	18	35	0.0025122	9606	Homo sapiens	BAG4;CNTRL		R-HSA-1839100;R-HSA-1839039;R-HSA-1839065;R-HSA-1839098;R-HSA-5655326;R-HSA-5655263;R-HSA-1839094;R-HSA-8853325;R-HSA-1839031;R-HSA-5655290;R-HSA-8853322;R-HSA-1839091;R-HSA-5655269;R-HSA-5655266;R-HSA-1839080;R-HSA-5655278;R-HSA-1839078;R-HSA-5655240
R-HSA-9683701	Translation of Structural Proteins	2	49	0.00323603	0.79294	0.79294	2	37	0.00265576	9606	Homo sapiens	PARP4;SUMO1		R-HSA-9683687;R-HSA-9686061
R-HSA-5693532	DNA Double-Strand Break Repair	8	169	0.011161	0.795069	0.795069	68	113	0.00811082	9606	Homo sapiens	SMG1;PPP4C;SUMO1;RPA3;CDK2;RAD17;RHNO1		R-HSA-69891;R-HSA-5684052;R-HSA-5686483;R-HSA-5685341;R-HSA-5683801;R-HSA-5682629;R-HSA-5686469;R-HSA-5687758;R-HSA-5685838;R-HSA-5683405;R-HSA-5686900;R-HSA-5686642;R-HSA-5684081;R-HSA-5693566;R-HSA-5683967;R-HSA-5693564;R-HSA-5683964;R-HSA-5693561;R-HSA-5693542;R-HSA-5684071;R-HSA-5693540;R-HSA-5693539;R-HSA-5693536;R-HSA-5683425;R-HSA-5685985;R-HSA-5693551;R-HSA-5693549;R-HSA-5685994;R-HSA-568…
R-HSA-373755	Semaphorin interactions	3	71	0.00468894	0.799141	0.799141	14	41	0.00294287	9606	Homo sapiens	SEMA4D;RHOA;MYL12B		R-HSA-400677;R-HSA-416546;R-HSA-416559;R-HSA-419087;R-HSA-416588;R-HSA-400682;R-HSA-419049;R-HSA-373748;R-HSA-373750;R-HSA-416562;R-HSA-416594;R-HSA-373746;R-HSA-419646;R-HSA-419197
R-HSA-2426168	Activation of gene expression by SREBF (SREBP)	3	71	0.00468894	0.799141	0.799141	4	42	0.00301464	9606	Homo sapiens	NCOA6;FDFT1		R-HSA-1655848;R-HSA-1655850;R-HSA-2426146;R-HSA-1655826
R-HSA-379716	Cytosolic tRNA aminoacylation	2	50	0.00330207	0.802074	0.802074	10	21	0.00150732	9606	Homo sapiens	PPA1;EEF1E1		R-HSA-379893;R-HSA-379861;R-HSA-379974;R-HSA-71732;R-HSA-379982;R-HSA-379865;R-HSA-379993;R-HSA-380008;R-HSA-379867;R-HSA-379994
R-HSA-9617324	Negative regulation of NMDA receptor-mediated neuronal transmission	1	27	0.00178312	0.802909	0.802909	4	4	0.000287109	9606	Homo sapiens	CALM1		R-HSA-9619430;R-HSA-9619467;R-HSA-9619449;R-HSA-9617326
R-HSA-5696397	Gap-filling DNA repair synthesis and ligation in GG-NER	1	27	0.00178312	0.802909	0.802909	2	2	0.000143554	9606	Homo sapiens	RPA3		R-HSA-5690997;R-HSA-5691001
R-HSA-442982	Ras activation upon Ca2+ influx through NMDA receptor	1	27	0.00178312	0.802909	0.802909	2	2	0.000143554	9606	Homo sapiens	CALM1		R-HSA-442732;R-HSA-442760
R-HSA-9617828	FOXO-mediated transcription of cell cycle genes	1	27	0.00178312	0.802909	0.802909	18	22	0.0015791	9606	Homo sapiens	FOXO3		R-HSA-9620915;R-HSA-9617840;R-HSA-9624976;R-HSA-9618004;R-HSA-9620788;R-HSA-9620891;R-HSA-9617848;R-HSA-9624985;R-HSA-9625406;R-HSA-9617852;R-HSA-9620828;R-HSA-9617853;R-HSA-9625409;R-HSA-9618021;R-HSA-9620837;R-HSA-9617838;R-HSA-9617996;R-HSA-9620813
R-HSA-438066	Unblocking of NMDA receptors, glutamate binding and activation	1	27	0.00178312	0.802909	0.802909	1	5	0.000358886	9606	Homo sapiens	CALM1		R-HSA-438037
R-HSA-9694614	Attachment and Entry	1	27	0.00178312	0.802909	0.802909	2	11	0.000789549	9606	Homo sapiens	SUB1		R-HSA-9699007;R-HSA-9698988
R-HSA-9018676	Biosynthesis of D-series resolvins	1	27	0.00178312	0.802909	0.802909	2	11	0.000789549	9606	Homo sapiens	LTA4H		R-HSA-9020253;R-HSA-9020258
R-HSA-196108	Pregnenolone biosynthesis	1	27	0.00178312	0.802909	0.802909	1	9	0.000645995	9606	Homo sapiens	TSPO		R-HSA-8951850
R-HSA-2022377	Metabolism of Angiotensinogen to Angiotensins	1	27	0.00178312	0.802909	0.802909	2	20	0.00143554	9606	Homo sapiens	ATP6AP2		R-HSA-2065357;R-HSA-2022403
R-HSA-193048	Androgen biosynthesis	1	27	0.00178312	0.802909	0.802909	1	10	0.000717772	9606	Homo sapiens	HSD17B12		R-HSA-193064
R-HSA-5617833	Cilium Assembly	10	210	0.0138687	0.809503	0.809503	25	50	0.00358886	9606	Homo sapiens	DYNC1I2;RP2;CNTRL;CEP41;BBIP1;BBS7;DYNLL1;CEP290;EXOC2;YWHAG		R-HSA-5617815;R-HSA-5625424;R-HSA-5625426;R-HSA-5617816;R-HSA-5624129;R-HSA-5638016;R-HSA-5625421;R-HSA-5625416;R-HSA-5626699;R-HSA-5638006;R-HSA-5624949;R-HSA-5638007;R-HSA-5626228;R-HSA-5638004;R-HSA-5626227;R-HSA-5624125;R-HSA-5624127;R-HSA-5624126;R-HSA-5626681;R-HSA-5624952;R-HSA-5638009;R-HSA-5623524;R-HSA-5623527;R-HSA-5626220;R-HSA-5626223
R-HSA-4570464	SUMOylation of RNA binding proteins	2	51	0.00336812	0.810848	0.810848	2	4	0.000287109	9606	Homo sapiens	SUMO1;TPR		R-HSA-4570467;R-HSA-4570493
R-HSA-110329	Cleavage of the damaged pyrimidine	2	51	0.00336812	0.810848	0.810848	4	20	0.00143554	9606	Homo sapiens	TDG;TERF2		R-HSA-110219;R-HSA-9629497;R-HSA-110234;R-HSA-110218
R-HSA-73928	Depyrimidination	2	51	0.00336812	0.810848	0.810848	8	41	0.00294287	9606	Homo sapiens	TDG;TERF2		R-HSA-110210;R-HSA-110219;R-HSA-9629497;R-HSA-110234;R-HSA-110218;R-HSA-9629372;R-HSA-110159;R-HSA-110158
R-HSA-400508	Incretin synthesis, secretion, and inactivation	2	51	0.00336812	0.810848	0.810848	2	15	0.00107666	9606	Homo sapiens	SPCS2;SEC11A		R-HSA-400496;R-HSA-400459
R-HSA-75893	TNF signaling	2	51	0.00336812	0.810848	0.810848	3	32	0.00229687	9606	Homo sapiens	BAG4;IMP3		R-HSA-3371353;R-HSA-8863101;R-HSA-83660
R-HSA-112409	RAF-independent MAPK1/3 activation	1	28	0.00184916	0.814425	0.814425	3	12	0.000861326	9606	Homo sapiens	MAP2K2		R-HSA-109858;R-HSA-109862;R-HSA-109864
R-HSA-912694	Regulation of IFNA/IFNB signaling	1	28	0.00184916	0.814425	0.814425	1	5	0.000358886	9606	Homo sapiens	PTPN1		R-HSA-997311
R-HSA-8964038	LDL clearance	1	28	0.00184916	0.814425	0.814425	3	20	0.00143554	9606	Homo sapiens	CLTA		R-HSA-6784738;R-HSA-6784735;R-HSA-6784729
R-HSA-9013507	NOTCH3 Activation and Transmission of Signal to the Nucleus	1	28	0.00184916	0.814425	0.814425	2	15	0.00107666	9606	Homo sapiens	PSENEN		R-HSA-9017817;R-HSA-9013361
R-HSA-71384	Ethanol oxidation	1	28	0.00184916	0.814425	0.814425	1	8	0.000574218	9606	Homo sapiens	ALDH1B1		R-HSA-5696091
R-HSA-9694676	Translation of Replicase and Assembly of the Replication Transcription Complex	1	28	0.00184916	0.814425	0.814425	1	35	0.0025122	9606	Homo sapiens	CHMP2B		R-HSA-9698265
R-HSA-1169410	Antiviral mechanism by IFN-stimulated genes	4	94	0.0062079	0.815513	0.815513	5	31	0.00222509	9606	Homo sapiens	TPR;PIN1;EIF2AK2;EIF4E		R-HSA-1678841;R-HSA-936462;R-HSA-1678842;R-HSA-1176059;R-HSA-1169406
R-HSA-9018519	Estrogen-dependent gene expression	7	154	0.0101704	0.816862	0.816862	26	66	0.0047373	9606	Homo sapiens	DDX17;POLR2D;MYB;EP300;FOS;POLR2K		R-HSA-9011981;R-HSA-9023884;R-HSA-9008271;R-HSA-9018497;R-HSA-9009536;R-HSA-9011971;R-HSA-9018499;R-HSA-9011975;R-HSA-9009371;R-HSA-9012315;R-HSA-9008285;R-HSA-9012319;R-HSA-9038163;R-HSA-9011949;R-HSA-9023840;R-HSA-9009378;R-HSA-9011941;R-HSA-9038052;R-HSA-9023846;R-HSA-9008315;R-HSA-9009533;R-HSA-9011952;R-HSA-9023859;R-HSA-9023861;R-HSA-9023860;R-HSA-9009526
R-HSA-69231	Cyclin D associated events in G1	2	52	0.00343416	0.819273	0.819273	3	17	0.00122021	9606	Homo sapiens	CDK2;CKS1B		R-HSA-1363328;R-HSA-1363331;R-HSA-9018017
R-HSA-69236	G1 Phase	2	52	0.00343416	0.819273	0.819273	3	17	0.00122021	9606	Homo sapiens	CDK2;CKS1B		R-HSA-1363328;R-HSA-1363331;R-HSA-9018017
R-HSA-8864260	Transcriptional regulation by the AP-2 (TFAP2) family of transcription factors	2	52	0.00343416	0.819273	0.819273	4	44	0.0031582	9606	Homo sapiens	SUMO1;EP300		R-HSA-3234081;R-HSA-8864307;R-HSA-3234084;R-HSA-3234094
R-HSA-5683057	MAPK family signaling cascades	19	380	0.0250958	0.819918	0.819918	37	122	0.00875682	9606	Homo sapiens	LYPLA1;PSMD12;MAP2K2;RANBP9;FOXO3;AREG;PPP1CB;RAP1B;CDC42;PSMA6;PSMD9;PSMC6;PSMD4;PSMA2;RASA1;PSMB1;PSME2;CALM1;BCL2L1		R-HSA-5687126;R-HSA-5672980;R-HSA-5674132;R-HSA-9653585;R-HSA-5672978;R-HSA-5674130;R-HSA-9653595;R-HSA-9657603;R-HSA-5672965;R-HSA-5674373;R-HSA-5658435;R-HSA-9657606;R-HSA-5674496;R-HSA-9654533;R-HSA-389788;R-HSA-5672972;R-HSA-5672973;R-HSA-9657608;R-HSA-5687112;R-HSA-9658445;R-HSA-5672969;R-HSA-5658231;R-HSA-5687095;R-HSA-109858;R-HSA-9647991;R-HSA-109862;R-HSA-5658430;R-HSA-5674366;R-HSA-9654…
R-HSA-381119	Unfolded Protein Response (UPR)	7	155	0.0102364	0.82183	0.82183	8	94	0.00674706	9606	Homo sapiens	HSPA5;GOSR2;EXOSC9;PARN;EIF2S2		R-HSA-381111;R-HSA-381158;R-HSA-517731;R-HSA-381217;R-HSA-1791150;R-HSA-1791154;R-HSA-381086;R-HSA-381128
R-HSA-2871837	FCERI mediated NF-kB activation	8	175	0.0115573	0.824361	0.824361	1	19	0.00136377	9606	Homo sapiens	PSMA6;PSMD9;PSMD12;PSMC6;PSMD4;PSMA2;PSMB1;PSME2		R-HSA-5607724
R-HSA-9648895	Response of EIF2AK1 (HRI) to heme deficiency	1	29	0.0019152	0.825269	0.825269	5	20	0.00143554	9606	Homo sapiens	EIF2S2		R-HSA-9650722;R-HSA-9653745;R-HSA-9650710;R-HSA-9648888;R-HSA-381128
R-HSA-982772	Growth hormone receptor signaling	1	29	0.0019152	0.825269	0.825269	3	28	0.00200976	9606	Homo sapiens	PTPN1		R-HSA-1169192;R-HSA-1169210;R-HSA-1168445
R-HSA-164952	The role of Nef in HIV-1 replication and disease pathogenesis	1	29	0.0019152	0.825269	0.825269	1	20	0.00143554	9606	Homo sapiens	DOCK2		R-HSA-200952
R-HSA-975138	TRAF6 mediated induction of NFkB and MAP kinases upon TLR7/8 or 9 activation	5	116	0.00766081	0.825432	0.825432	10	60	0.00430663	9606	Homo sapiens	IKBIP;MAPKAPK3;FOS;MAPK14		R-HSA-450292;R-HSA-9749494;R-HSA-450325;R-HSA-168053;R-HSA-450257;R-HSA-450222;R-HSA-450333;R-HSA-9749487;R-HSA-9749464;R-HSA-198669
R-HSA-76009	Platelet Aggregation (Plug Formation)	2	53	0.0035002	0.82736	0.82736	23	27	0.00193798	9606	Homo sapiens	RAP1B;PTPN1		R-HSA-354149;R-HSA-443910;R-HSA-429415;R-HSA-354087;R-HSA-372705;R-HSA-432096;R-HSA-443905;R-HSA-429441;R-HSA-354060;R-HSA-377644;R-HSA-354124;R-HSA-377641;R-HSA-377640;R-HSA-377643;R-HSA-939265;R-HSA-372693;R-HSA-354165;R-HSA-354097;R-HSA-354066;R-HSA-354173;R-HSA-354077;R-HSA-372697;R-HSA-354073
R-HSA-168333	NEP/NS2 Interacts with the Cellular Export Machinery	2	53	0.0035002	0.82736	0.82736	1	2	0.000143554	9606	Homo sapiens	SPI1;TPR		R-HSA-168880
R-HSA-9678108	SARS-CoV-1 Infection	4	96	0.00633998	0.82788	0.82788	4	114	0.0081826	9606	Homo sapiens	DDX17;PARP4;SUMO1;CHMP2B		R-HSA-9683687;R-HSA-9682631;R-HSA-9687435;R-HSA-9686061
R-HSA-9013026	RHOB GTPase cycle	3	75	0.00495311	0.827942	0.827942	2	6	0.000430663	9606	Homo sapiens	PREX1;DAAM1;SNAP23		R-HSA-9013023;R-HSA-9013024
R-HSA-975155	MyD88 dependent cascade initiated on endosome	5	117	0.00772685	0.830914	0.830914	10	75	0.00538329	9606	Homo sapiens	IKBIP;MAPKAPK3;FOS;MAPK14		R-HSA-450292;R-HSA-9749494;R-HSA-450325;R-HSA-168053;R-HSA-450257;R-HSA-450222;R-HSA-450333;R-HSA-9749487;R-HSA-9749464;R-HSA-198669
R-HSA-1650814	Collagen biosynthesis and modifying enzymes	3	76	0.00501915	0.834564	0.834564	7	51	0.00366064	9606	Homo sapiens	P3H1;COLGALT1		R-HSA-1980233;R-HSA-2022073;R-HSA-8948226;R-HSA-8948228;R-HSA-8948230;R-HSA-1981120;R-HSA-8948231
R-HSA-168274	Export of Viral Ribonucleoproteins from Nucleus	2	54	0.00356624	0.83512	0.83512	1	5	0.000358886	9606	Homo sapiens	SPI1;TPR		R-HSA-168880
R-HSA-110314	Recognition of DNA damage by PCNA-containing replication complex	1	30	0.00198124	0.83548	0.83548	5	6	0.000430663	9606	Homo sapiens	RPA3		R-HSA-5652005;R-HSA-5655466;R-HSA-5651992;R-HSA-5655481;R-HSA-5652009
R-HSA-428930	Thromboxane signalling through TP receptor	1	30	0.00198124	0.83548	0.83548	6	8	0.000574218	9606	Homo sapiens	GNB2		R-HSA-428918;R-HSA-428917;R-HSA-428752;R-HSA-428750;R-HSA-428909;R-HSA-428749
R-HSA-5621575	CD209 (DC-SIGN) signaling	1	30	0.00198124	0.83548	0.83548	2	11	0.000789549	9606	Homo sapiens	EP300		R-HSA-5660660;R-HSA-5660666
R-HSA-264876	Insulin processing	1	30	0.00198124	0.83548	0.83548	1	16	0.00114844	9606	Homo sapiens	EXOC2		R-HSA-265177
R-HSA-201451	Signaling by BMP	1	30	0.00198124	0.83548	0.83548	1	17	0.00122021	9606	Homo sapiens	NOG		R-HSA-201810
R-HSA-168181	Toll Like Receptor 7/8 (TLR7/8) Cascade	5	118	0.00779289	0.836255	0.836255	10	79	0.0056704	9606	Homo sapiens	IKBIP;MAPKAPK3;FOS;MAPK14		R-HSA-450292;R-HSA-9749494;R-HSA-450325;R-HSA-168053;R-HSA-450257;R-HSA-450222;R-HSA-450333;R-HSA-9749487;R-HSA-9749464;R-HSA-198669
R-HSA-73887	Death Receptor Signalling	7	159	0.0105006	0.840655	0.840655	20	93	0.00667528	9606	Homo sapiens	PSENEN;PREX1;BAG4;MAGED1;IMP3;TNFRSF10A;RHOA		R-HSA-193696;R-HSA-141316;R-HSA-193668;R-HSA-75238;R-HSA-5635741;R-HSA-3371353;R-HSA-75146;R-HSA-205039;R-HSA-193646;R-HSA-83660;R-HSA-205132;R-HSA-193682;R-HSA-9012761;R-HSA-141139;R-HSA-75187;R-HSA-194518;R-HSA-205115;R-HSA-8863101;R-HSA-205112;R-HSA-204958
R-HSA-5218859	Regulated Necrosis	3	77	0.00508519	0.840967	0.840967	6	57	0.0040913	9606	Homo sapiens	CHMP2B;STUB1;TNFRSF10A		R-HSA-9647619;R-HSA-3465429;R-HSA-9688838;R-HSA-5675456;R-HSA-5213462;R-HSA-9688831
R-HSA-983169	Class I MHC mediated antigen processing & presentation	24	479	0.0316339	0.842008	0.842008	34	48	0.00344531	9606	Homo sapiens	UBE2F;PSMD12;HSPA5;UBA6;SNAP23;UBE2G2;HLA-F;PSMD9;TRAF7;PSMA6;NPEPPS;UNK;PSMC6;PSMD4;PSMA2;SEC61G;PSMB1;ASB9;FBXO4;PSME2;STUB1;SEC22B;FBXO7;ANAPC1		R-HSA-1236947;R-HSA-8951499;R-HSA-1236954;R-HSA-983427;R-HSA-983426;R-HSA-983425;R-HSA-983424;R-HSA-8863895;R-HSA-1236935;R-HSA-1236943;R-HSA-983150;R-HSA-8863973;R-HSA-983148;R-HSA-8951595;R-HSA-983147;R-HSA-983146;R-HSA-983145;R-HSA-983142;R-HSA-983140;R-HSA-983138;R-HSA-8863914;R-HSA-983422;R-HSA-983421;R-HSA-983162;R-HSA-8863858;R-HSA-1236964;R-HSA-983161;R-HSA-1236965;R-HSA-1236970;R-HSA-123…
R-HSA-6811440	Retrograde transport at the Trans-Golgi-Network	2	55	0.00363228	0.842564	0.842564	5	20	0.00143554	9606	Homo sapiens	SCOC;SAT1		R-HSA-6811431;R-HSA-6811429;R-HSA-6811428;R-HSA-6814096;R-HSA-6814682
R-HSA-3928665	EPH-ephrin mediated repulsion of cells	2	55	0.00363228	0.842564	0.842564	2	9	0.000645995	9606	Homo sapiens	PSENEN;CLTA		R-HSA-3928654;R-HSA-3928656
R-HSA-445989	TAK1-dependent IKK and NF-kappa-B activation	2	55	0.00363228	0.842564	0.842564	3	17	0.00122021	9606	Homo sapiens	IKBIP		R-HSA-9749494;R-HSA-9749487;R-HSA-9749464
R-HSA-1483191	Synthesis of PC	2	55	0.00363228	0.842564	0.842564	3	18	0.00129199	9606	Homo sapiens	STARD7;CSNK2B		R-HSA-8873830;R-HSA-8877153;R-HSA-8873929
R-HSA-3214858	RMTs methylate histone arginines	2	55	0.00363228	0.842564	0.842564	2	22	0.0015791	9606	Homo sapiens	PRMT3;WDR5		R-HSA-8879123;R-HSA-5225602
R-HSA-1296059	G protein gated Potassium channels	1	31	0.00204729	0.845094	0.845094	3	3	0.000215332	9606	Homo sapiens	GNB2		R-HSA-1013020;R-HSA-1013013;R-HSA-1013012
R-HSA-997272	Inhibition of voltage gated Ca2+ channels via Gbeta/gamma subunits	1	31	0.00204729	0.845094	0.845094	3	3	0.000215332	9606	Homo sapiens	GNB2		R-HSA-1013020;R-HSA-1013013;R-HSA-1013012
R-HSA-1296041	Activation of G protein gated Potassium channels	1	31	0.00204729	0.845094	0.845094	3	3	0.000215332	9606	Homo sapiens	GNB2		R-HSA-1013020;R-HSA-1013013;R-HSA-1013012
R-HSA-5693554	Resolution of D-loop Structures through Synthesis-Dependent Strand Annealing (SDSA)	1	31	0.00204729	0.845094	0.845094	1	1	7.17772e-05	9606	Homo sapiens	SMG1		R-HSA-5693589
R-HSA-9620244	Long-term potentiation	1	31	0.00204729	0.845094	0.845094	6	7	0.00050244	9606	Homo sapiens	CALM1		R-HSA-445367;R-HSA-442725;R-HSA-9618785;R-HSA-9618811;R-HSA-9618750;R-HSA-9617583
R-HSA-1660516	Synthesis of PIPs at the early endosome membrane	1	31	0.00204729	0.845094	0.845094	2	13	0.000933104	9606	Homo sapiens	PIKFYVE		R-HSA-1676168;R-HSA-1676174
R-HSA-389599	Alpha-oxidation of phytanate	1	31	0.00204729	0.845094	0.845094	1	8	0.000574218	9606	Homo sapiens	SLC25A17		R-HSA-389652
R-HSA-3214842	HDMs demethylate histones	1	31	0.00204729	0.845094	0.845094	2	17	0.00122021	9606	Homo sapiens	KDM2B		R-HSA-5661114;R-HSA-4722133
R-HSA-448424	Interleukin-17 signaling	3	78	0.00515123	0.847153	0.847153	7	35	0.0025122	9606	Homo sapiens	MAPKAPK3;FOS;MAPK14		R-HSA-450292;R-HSA-450325;R-HSA-168053;R-HSA-450257;R-HSA-450222;R-HSA-450333;R-HSA-198669
R-HSA-8963899	Plasma lipoprotein remodeling	2	56	0.00369832	0.849701	0.849701	3	31	0.00222509	9606	Homo sapiens	SUB1;LMF1		R-HSA-6784628;R-HSA-6785181;R-HSA-6785178
R-HSA-9013423	RAC3 GTPase cycle	4	100	0.00660415	0.85055	0.85055	2	6	0.000430663	9606	Homo sapiens	CDC42;PREX1;SNAP23;BRK1		R-HSA-9018808;R-HSA-9018804
R-HSA-9648025	EML4 and NUDC in mitotic spindle formation	5	121	0.00799102	0.851455	0.851455	1	5	0.000358886	9606	Homo sapiens	CENPT;DYNC1I2;CENPH;DYNLL1;ZWINT		R-HSA-9648114
R-HSA-168138	Toll Like Receptor 9 (TLR9) Cascade	5	121	0.00799102	0.851455	0.851455	10	80	0.00574218	9606	Homo sapiens	IKBIP;MAPKAPK3;FOS;MAPK14		R-HSA-450292;R-HSA-9749494;R-HSA-450325;R-HSA-168053;R-HSA-450257;R-HSA-450222;R-HSA-450333;R-HSA-9749487;R-HSA-9749464;R-HSA-198669
R-HSA-400042	Adrenaline,noradrenaline inhibits insulin secretion	1	32	0.00211333	0.854148	0.854148	4	6	0.000430663	9606	Homo sapiens	GNB2		R-HSA-400037;R-HSA-400097;R-HSA-400046;R-HSA-400092
R-HSA-110373	Resolution of AP sites via the multiple-nucleotide patch replacement pathway	1	32	0.00211333	0.854148	0.854148	6	19	0.00136377	9606	Homo sapiens	RPA3		R-HSA-110368;R-HSA-110371;R-HSA-5651809;R-HSA-110363;R-HSA-5651805;R-HSA-110364
R-HSA-2122948	Activated NOTCH1 Transmits Signal to the Nucleus	1	32	0.00211333	0.854148	0.854148	3	21	0.00150732	9606	Homo sapiens	PSENEN		R-HSA-1980109;R-HSA-157353;R-HSA-1980112
R-HSA-70635	Urea cycle	1	32	0.00211333	0.854148	0.854148	1	8	0.000574218	9606	Homo sapiens	NMRAL1		R-HSA-70577
R-HSA-69273	Cyclin A/B1/B2 associated events during G2/M transition	1	32	0.00211333	0.854148	0.854148	1	25	0.00179443	9606	Homo sapiens	CDK2		R-HSA-4088024
R-HSA-1643713	Signaling by EGFR in Cancer	1	32	0.00211333	0.854148	0.854148	1	42	0.00301464	9606	Homo sapiens	AREG		R-HSA-1225978
R-HSA-174824	Plasma lipoprotein assembly, remodeling, and clearance	4	102	0.00673623	0.860905	0.860905	9	86	0.00617284	9606	Homo sapiens	NR1H2;SUB1;CLTA;LMF1		R-HSA-6784628;R-HSA-8854628;R-HSA-6784738;R-HSA-6784735;R-HSA-6785181;R-HSA-8855131;R-HSA-8855130;R-HSA-6785178;R-HSA-6784729
R-HSA-9018679	Biosynthesis of EPA-derived SPMs	1	33	0.00217937	0.862673	0.862673	2	17	0.00122021	9606	Homo sapiens	LTA4H		R-HSA-9018877;R-HSA-9018862
R-HSA-425410	Metal ion SLC transporters	1	33	0.00217937	0.862673	0.862673	1	20	0.00143554	9606	Homo sapiens	SLC39A4		R-HSA-442422
R-HSA-6803204	TP53 Regulates Transcription of Genes Involved in Cytochrome C Release	1	33	0.00217937	0.862673	0.862673	1	25	0.00179443	9606	Homo sapiens	SMG1		R-HSA-6799097
R-HSA-912446	Meiotic recombination	2	58	0.00383041	0.863098	0.863098	4	9	0.000645995	9606	Homo sapiens	RPA3;CDK2		R-HSA-912429;R-HSA-912458;R-HSA-912503;R-HSA-912496
R-HSA-5655253	Signaling by FGFR2 in disease	2	58	0.00383041	0.863098	0.863098	1	28	0.00200976	9606	Homo sapiens	POLR2D;POLR2K		R-HSA-8851710
R-HSA-4086398	Ca2+ pathway	3	81	0.00534936	0.864473	0.864473	13	27	0.00193798	9606	Homo sapiens	GNB2;PDE6B;CALM1		R-HSA-4332358;R-HSA-4332359;R-HSA-4086392;R-HSA-4086393;R-HSA-4332363;R-HSA-4551465;R-HSA-2730872;R-HSA-398193;R-HSA-3965444;R-HSA-3965447;R-HSA-3965441;R-HSA-398040;R-HSA-4551451
R-HSA-204998	Cell death signalling via NRAGE, NRIF and NADE	3	81	0.00534936	0.864473	0.864473	5	17	0.00122021	9606	Homo sapiens	PSENEN;PREX1;MAGED1		R-HSA-205115;R-HSA-205112;R-HSA-205039;R-HSA-204958;R-HSA-205132
R-HSA-5663084	Diseases of carbohydrate metabolism	3	81	0.00534936	0.864473	0.864473	6	44	0.0031582	9606	Homo sapiens	GYS1;G6PC3;GBE1		R-HSA-3878762;R-HSA-3797226;R-HSA-3828061;R-HSA-3791349;R-HSA-3814838;R-HSA-3282876
R-HSA-2219528	PI3K/AKT Signaling in Cancer	5	124	0.00818914	0.865464	0.865464	4	21	0.00150732	9606	Homo sapiens	CASP9;NR4A1;FOXO3;PIK3AP1;AREG		R-HSA-2399988;R-HSA-2399985;R-HSA-2399992;R-HSA-2400009
R-HSA-373752	Netrin-1 signaling	2	59	0.00389645	0.869378	0.869378	3	37	0.00265576	9606	Homo sapiens	CDC42;MAPK14		R-HSA-451366;R-HSA-418850;R-HSA-418874
R-HSA-1474290	Collagen formation	4	104	0.00686831	0.870641	0.870641	8	77	0.00552684	9606	Homo sapiens	CD151;P3H1;COLGALT1		R-HSA-1980233;R-HSA-2022073;R-HSA-2213192;R-HSA-8948226;R-HSA-8948228;R-HSA-8948230;R-HSA-1981120;R-HSA-8948231
R-HSA-73728	RNA Polymerase I Promoter Opening	1	34	0.00224541	0.8707	0.8707	2	2	0.000143554	9606	Homo sapiens	UBTF		R-HSA-73718;R-HSA-73722
R-HSA-171306	Packaging Of Telomere Ends	1	34	0.00224541	0.8707	0.8707	2	2	0.000143554	9606	Homo sapiens	TERF2		R-HSA-181450;R-HSA-176700
R-HSA-5576892	Phase 0 - rapid depolarisation	1	34	0.00224541	0.8707	0.8707	1	2	0.000143554	9606	Homo sapiens	CALM1		R-HSA-5576895
R-HSA-73614	Pyrimidine salvage	1	34	0.00224541	0.8707	0.8707	1	10	0.000717772	9606	Homo sapiens	UCK1		R-HSA-73599
R-HSA-5620971	Pyroptosis	1	34	0.00224541	0.8707	0.8707	1	23	0.00165088	9606	Homo sapiens	CHMP2B		R-HSA-9647619
R-HSA-9006934	Signaling by Receptor Tyrosine Kinases	31	620	0.0409457	0.872824	0.872824	117	746	0.0535458	9606	Homo sapiens	ARF3;RALB;NAB1;BRK1;CLTA;AREG;IGF1R;RAP1B;CDC42;POLR2D;EP300;POLR2K;PSENEN;PTPN1;ATP6V1G1;MAP2K2;PRKCB;PRKCE;RANBP9;FOS;MAPK14;RHOA;FER;REST;MAPKAPK3;SUB1;RASA1;HNRNPF;STUB1;CALM1		R-HSA-9613202;R-HSA-177922;R-HSA-171011;R-HSA-177923;R-HSA-177926;R-HSA-177927;R-HSA-177924;R-HSA-9613460;R-HSA-177925;R-HSA-177930;R-HSA-183051;R-HSA-8875661;R-HSA-177934;R-HSA-8875659;R-HSA-177935;R-HSA-183055;R-HSA-198669;R-HSA-177933;R-HSA-9701531;R-HSA-171026;R-HSA-177938;R-HSA-183058;R-HSA-177939;R-HSA-177936;R-HSA-205328;R-HSA-177937;R-HSA-177942;R-HSA-8851859;R-HSA-177943;R-HSA-6785648;R-…
R-HSA-5633008	TP53 Regulates Transcription of Cell Death Genes	3	83	0.00548144	0.875039	0.875039	4	68	0.00488085	9606	Homo sapiens	SMG1;TNFRSF10A		R-HSA-5633414;R-HSA-5633441;R-HSA-6800490;R-HSA-6799097
R-HSA-4085001	Sialic acid metabolism	2	60	0.00396249	0.875393	0.875393	2	21	0.00150732	9606	Homo sapiens	NEU3;SLC35A1		R-HSA-727807;R-HSA-4084994
R-HSA-5656169	Termination of translesion DNA synthesis	1	35	0.00231145	0.878259	0.878259	8	9	0.000645995	9606	Homo sapiens	RPA3		R-HSA-5653766;R-HSA-5653780;R-HSA-5653840;R-HSA-5653838;R-HSA-5653756;R-HSA-5653786;R-HSA-5653770;R-HSA-5653754
R-HSA-9615710	Late endosomal microautophagy	1	35	0.00231145	0.878259	0.878259	1	3	0.000215332	9606	Homo sapiens	CHMP2B		R-HSA-9631065
R-HSA-180024	DARPP-32 events	1	35	0.00231145	0.878259	0.878259	2	12	0.000861326	9606	Homo sapiens	CALM1		R-HSA-201783;R-HSA-201787
R-HSA-418990	Adherens junctions interactions	1	35	0.00231145	0.878259	0.878259	2	16	0.00114844	9606	Homo sapiens	MLLT4		R-HSA-433725;R-HSA-419003
R-HSA-418360	Platelet calcium homeostasis	1	35	0.00231145	0.878259	0.878259	1	8	0.000574218	9606	Homo sapiens	CALM1		R-HSA-425661
R-HSA-420092	Glucagon-type ligand receptors	1	35	0.00231145	0.878259	0.878259	1	8	0.000574218	9606	Homo sapiens	GNB2		R-HSA-381612
R-HSA-199220	Vitamin B5 (pantothenate) metabolism	1	35	0.00231145	0.878259	0.878259	1	12	0.000861326	9606	Homo sapiens	FBL		R-HSA-199203
R-HSA-1592389	Activation of Matrix Metalloproteinases	1	35	0.00231145	0.878259	0.878259	2	27	0.00193798	9606	Homo sapiens	SUB1		R-HSA-1602466;R-HSA-1602484
R-HSA-177929	Signaling by EGFR	2	61	0.00402853	0.881151	0.881151	41	49	0.00351708	9606	Homo sapiens	CDC42;AREG		R-HSA-177922;R-HSA-177923;R-HSA-177926;R-HSA-177927;R-HSA-177924;R-HSA-177925;R-HSA-177930;R-HSA-182986;R-HSA-183051;R-HSA-8951490;R-HSA-177934;R-HSA-182990;R-HSA-177935;R-HSA-183055;R-HSA-177933;R-HSA-177938;R-HSA-183058;R-HSA-182994;R-HSA-177939;R-HSA-177936;R-HSA-177937;R-HSA-182993;R-HSA-177942;R-HSA-177943;R-HSA-177941;R-HSA-183002;R-HSA-183067;R-HSA-177944;R-HSA-177945;R-HSA-8867047;R-HSA-2…
R-HSA-445355	Smooth Muscle Contraction	2	61	0.00402853	0.881151	0.881151	7	16	0.00114844	9606	Homo sapiens	CALM1;MYL12B		R-HSA-74448;R-HSA-445700;R-HSA-445813;R-HSA-445797;R-HSA-445699;R-HSA-445704;R-HSA-445705
R-HSA-8956320	Nucleotide biosynthesis	2	61	0.00402853	0.881151	0.881151	4	24	0.00172265	9606	Homo sapiens	IMPDH1;PAICS		R-HSA-73794;R-HSA-73805;R-HSA-9678749;R-HSA-73806
R-HSA-5619107	Defective TPR may confer susceptibility towards thyroid papillary carcinoma (TPC)	1	36	0.00237749	0.885376	0.885376	1	1	7.17772e-05	9606	Homo sapiens	TPR		R-HSA-5661474
R-HSA-456926	Thrombin signalling through proteinase activated receptors (PARs)	1	36	0.00237749	0.885376	0.885376	6	16	0.00114844	9606	Homo sapiens	GNB2		R-HSA-396996;R-HSA-397891;R-HSA-114552;R-HSA-396941;R-HSA-397835;R-HSA-114558
R-HSA-9706574	RHOBTB GTPase Cycle	1	36	0.00237749	0.885376	0.885376	1	4	0.000287109	9606	Homo sapiens	CPSF7		R-HSA-9018778
R-HSA-1250196	SHC1 events in ERBB2 signaling	1	36	0.00237749	0.885376	0.885376	1	6	0.000430663	9606	Homo sapiens	PRKCE		R-HSA-8934446
R-HSA-9013508	NOTCH3 Intracellular Domain Regulates Transcription	1	36	0.00237749	0.885376	0.885376	3	22	0.0015791	9606	Homo sapiens	EP300		R-HSA-9021451;R-HSA-9021450;R-HSA-9016751
R-HSA-5223345	Miscellaneous transport and binding events	1	36	0.00237749	0.885376	0.885376	1	13	0.000933104	9606	Homo sapiens	NIPA2		R-HSA-5336453
R-HSA-9008059	Interleukin-37 signaling	1	36	0.00237749	0.885376	0.885376	1	14	0.00100488	9606	Homo sapiens	TBK1		R-HSA-9008684
R-HSA-8863795	Downregulation of ERBB2 signaling	1	36	0.00237749	0.885376	0.885376	1	14	0.00100488	9606	Homo sapiens	STUB1		R-HSA-1918092
R-HSA-416482	G alpha (12/13) signalling events	3	86	0.00567957	0.889519	0.889519	7	15	0.00107666	9606	Homo sapiens	PREX1;GNB2;RHOA		R-HSA-751019;R-HSA-114544;R-HSA-751039;R-HSA-751027;R-HSA-419166;R-HSA-751029;R-HSA-419049
R-HSA-6811436	COPI-independent Golgi-to-ER retrograde traffic	2	63	0.00416061	0.891936	0.891936	2	7	0.00050244	9606	Homo sapiens	DYNC1I2;DYNLL1		R-HSA-8849350;R-HSA-8849353
R-HSA-73929	Base-Excision Repair, AP Site Formation	2	63	0.00416061	0.891936	0.891936	12	64	0.00459374	9606	Homo sapiens	TDG;TERF2		R-HSA-9629216;R-HSA-110210;R-HSA-9629483;R-HSA-9629195;R-HSA-110219;R-HSA-9629497;R-HSA-110218;R-HSA-110234;R-HSA-9629372;R-HSA-110159;R-HSA-9629373;R-HSA-110158
R-HSA-9012852	Signaling by NOTCH3	2	63	0.00416061	0.891936	0.891936	5	37	0.00265576	9606	Homo sapiens	PSENEN;EP300		R-HSA-9017817;R-HSA-9021451;R-HSA-9021450;R-HSA-9016751;R-HSA-9013361
R-HSA-5693568	Resolution of D-loop Structures through Holliday Junction Intermediates	1	37	0.00244353	0.892077	0.892077	6	9	0.000645995	9606	Homo sapiens	SMG1		R-HSA-5686469;R-HSA-5686483;R-HSA-5693539;R-HSA-5693584;R-HSA-5686410;R-HSA-5686440
R-HSA-399719	Trafficking of AMPA receptors	1	37	0.00244353	0.892077	0.892077	2	4	0.000287109	9606	Homo sapiens	PRKCB		R-HSA-421007;R-HSA-416639
R-HSA-186763	Downstream signal transduction	1	37	0.00244353	0.892077	0.892077	1	16	0.00114844	9606	Homo sapiens	RASA1		R-HSA-186798
R-HSA-381340	Transcriptional regulation of white adipocyte differentiation	4	109	0.00719852	0.892446	0.892446	11	19	0.00136377	9606	Homo sapiens	NCOA6;ZNF638;EP300;MED4		R-HSA-1183058;R-HSA-560472;R-HSA-560473;R-HSA-560491;R-HSA-560493;R-HSA-381283;R-HSA-560510;R-HSA-381309;R-HSA-1183003;R-HSA-560498;R-HSA-560517
R-HSA-193704	p75 NTR receptor-mediated signalling	4	110	0.00726456	0.896399	0.896399	11	50	0.00358886	9606	Homo sapiens	PSENEN;PREX1;MAGED1;RHOA		R-HSA-193682;R-HSA-9012761;R-HSA-193696;R-HSA-194518;R-HSA-193668;R-HSA-205115;R-HSA-205112;R-HSA-205039;R-HSA-193646;R-HSA-204958;R-HSA-205132
R-HSA-193648	NRAGE signals death through JNK	2	64	0.00422665	0.896981	0.896981	4	7	0.00050244	9606	Homo sapiens	PREX1;MAGED1		R-HSA-205115;R-HSA-205039;R-HSA-204958;R-HSA-205132
R-HSA-2454202	Fc epsilon receptor (FCERI) signaling	10	235	0.0155197	0.898103	0.898103	7	65	0.00466552	9606	Homo sapiens	PSMA6;PSMD9;PSMD12;PSMC6;PSMD4;PSMA2;PSMB1;PSME2;FOS;CALM1		R-HSA-2730872;R-HSA-74448;R-HSA-450292;R-HSA-450325;R-HSA-2730849;R-HSA-5607724;R-HSA-2730867
R-HSA-2151201	Transcriptional activation of mitochondrial biogenesis	3	88	0.00581165	0.898319	0.898319	6	32	0.00229687	9606	Homo sapiens	NCOA6;CNPY2;CALM1		R-HSA-1592238;R-HSA-111912;R-HSA-1605428;R-HSA-8940309;R-HSA-1592247;R-HSA-1592231
R-HSA-5654738	Signaling by FGFR2	3	88	0.00581165	0.898319	0.898319	4	46	0.00330175	9606	Homo sapiens	HNRNPF;POLR2D;POLR2K		R-HSA-6803527;R-HSA-6803523;R-HSA-6803838;R-HSA-6803836
R-HSA-5693537	Resolution of D-Loop Structures	1	38	0.00250958	0.898387	0.898387	7	10	0.000717772	9606	Homo sapiens	SMG1		R-HSA-5693589;R-HSA-5686469;R-HSA-5686483;R-HSA-5693539;R-HSA-5693584;R-HSA-5686410;R-HSA-5686440
R-HSA-1296065	Inwardly rectifying K+ channels	1	38	0.00250958	0.898387	0.898387	3	7	0.00050244	9606	Homo sapiens	GNB2		R-HSA-1013020;R-HSA-1013013;R-HSA-1013012
R-HSA-9013407	RHOH GTPase cycle	1	38	0.00250958	0.898387	0.898387	1	3	0.000215332	9606	Homo sapiens	NSFL1C		R-HSA-9018758
R-HSA-69190	DNA strand elongation	1	38	0.00250958	0.898387	0.898387	3	15	0.00107666	9606	Homo sapiens	RPA3		R-HSA-69140;R-HSA-69142;R-HSA-69144
R-HSA-1538133	G0 and Early G1	1	38	0.00250958	0.898387	0.898387	4	27	0.00193798	9606	Homo sapiens	CDK2		R-HSA-1363303;R-HSA-1363314;R-HSA-1363311;R-HSA-1363306
R-HSA-2173795	Downregulation of SMAD2/3:SMAD4 transcriptional activity	1	38	0.00250958	0.898387	0.898387	2	27	0.00193798	9606	Homo sapiens	PPM1A		R-HSA-209055;R-HSA-2187388
R-HSA-4791275	Signaling by WNT in cancer	1	38	0.00250958	0.898387	0.898387	1	16	0.00114844	9606	Homo sapiens	CTBP2		R-HSA-5334052
R-HSA-111465	Apoptotic cleavage of cellular proteins	1	38	0.00250958	0.898387	0.898387	1	38	0.00272753	9606	Homo sapiens	SATB1		R-HSA-352268
R-HSA-8980692	RHOA GTPase cycle	6	154	0.0101704	0.900116	0.900116	6	6	0.000430663	9606	Homo sapiens	FMNL3;PREX1;DAAM1;SNAP23;DOCK2;RHOA		R-HSA-9013004;R-HSA-9013006;R-HSA-9013009;R-HSA-8980691;R-HSA-9012835;R-HSA-8981637
R-HSA-1989781	PPARA activates gene expression	7	175	0.0115573	0.900572	0.900572	41	41	0.00294287	9606	Homo sapiens	NCOA6;NR1H2;EP300;CNPY2;MED4;FDFT1		R-HSA-1655826;R-HSA-1989778;R-HSA-1989779;R-HSA-560517;R-HSA-1989776;R-HSA-1989777;R-HSA-1989774;R-HSA-560473;R-HSA-1989775;R-HSA-1989772;R-HSA-1989773;R-HSA-1989770;R-HSA-1368065;R-HSA-1989771;R-HSA-1989768;R-HSA-1989767;R-HSA-1989764;R-HSA-1989765;R-HSA-1989762;R-HSA-1989760;R-HSA-1989761;R-HSA-1989758;R-HSA-1989759;R-HSA-879724;R-HSA-1989756;R-HSA-1989757;R-HSA-1989754;R-HSA-1989755;R-HSA-1989…
R-HSA-166058	MyD88:MAL(TIRAP) cascade initiated on plasma membrane	5	133	0.00878352	0.900975	0.900975	10	76	0.00545507	9606	Homo sapiens	IKBIP;MAPKAPK3;FOS;MAPK14		R-HSA-450292;R-HSA-9749494;R-HSA-450325;R-HSA-168053;R-HSA-450257;R-HSA-450222;R-HSA-450333;R-HSA-9749487;R-HSA-9749464;R-HSA-198669
R-HSA-168188	Toll Like Receptor TLR6:TLR2 Cascade	5	133	0.00878352	0.900975	0.900975	10	78	0.00559862	9606	Homo sapiens	IKBIP;MAPKAPK3;FOS;MAPK14		R-HSA-450292;R-HSA-9749494;R-HSA-450325;R-HSA-168053;R-HSA-450257;R-HSA-450222;R-HSA-450333;R-HSA-9749487;R-HSA-9749464;R-HSA-198669
R-HSA-6791312	TP53 Regulates Transcription of Cell Cycle Genes	2	65	0.0042927	0.901805	0.901805	4	42	0.00301464	9606	Homo sapiens	CDK2;EP300		R-HSA-3215152;R-HSA-3215144;R-HSA-69562;R-HSA-187934
R-HSA-9013424	RHOV GTPase cycle	1	39	0.00257562	0.904329	0.904329	1	2	0.000143554	9606	Homo sapiens	CDC42		R-HSA-9018794
R-HSA-442742	CREB1 phosphorylation through NMDA receptor-mediated activation of RAS signaling	1	39	0.00257562	0.904329	0.904329	2	7	0.00050244	9606	Homo sapiens	CALM1		R-HSA-442732;R-HSA-442760
R-HSA-399721	Glutamate binding, activation of AMPA receptors and synaptic plasticity	1	39	0.00257562	0.904329	0.904329	2	9	0.000645995	9606	Homo sapiens	PRKCB		R-HSA-421007;R-HSA-416639
R-HSA-9022692	Regulation of MECP2 expression and activity	1	39	0.00257562	0.904329	0.904329	3	14	0.00100488	9606	Homo sapiens	CALM1		R-HSA-8986937;R-HSA-8986939;R-HSA-9006992
R-HSA-110330	Recognition and association of DNA glycosylase with site containing an affected purine	1	39	0.00257562	0.904329	0.904329	2	10	0.000717772	9606	Homo sapiens	TERF2		R-HSA-9629195;R-HSA-9629373
R-HSA-1855204	Synthesis of IP3 and IP4 in the cytosol	1	39	0.00257562	0.904329	0.904329	1	12	0.000861326	9606	Homo sapiens	CALM1		R-HSA-1855153
R-HSA-9619665	EGR2 and SOX10-mediated initiation of Schwann cell myelination	1	39	0.00257562	0.904329	0.904329	1	26	0.00186621	9606	Homo sapiens	NAB1		R-HSA-9618725
R-HSA-2500257	Resolution of Sister Chromatid Cohesion	5	134	0.00884956	0.904369	0.904369	4	8	0.000574218	9606	Homo sapiens	CENPT;DYNC1I2;CENPH;DYNLL1;ZWINT		R-HSA-2484822;R-HSA-1638803;R-HSA-2468287;R-HSA-1638821
R-HSA-9029569	NR1H3 & NR1H2 regulate gene expression linked to cholesterol transport and efflux	2	66	0.00435874	0.906419	0.906419	32	40	0.00287109	9606	Homo sapiens	NR1H2;EP300		R-HSA-9035279;R-HSA-9024334;R-HSA-9618394;R-HSA-9024386;R-HSA-9035143;R-HSA-9024326;R-HSA-9031512;R-HSA-9029531;R-HSA-9605057;R-HSA-9035167;R-HSA-9031518;R-HSA-9029521;R-HSA-9035281;R-HSA-9029591;R-HSA-9031510;R-HSA-9024361;R-HSA-9035180;R-HSA-9029551;R-HSA-9035169;R-HSA-9031521;R-HSA-9657786;R-HSA-9031522;R-HSA-9031527;R-HSA-9029561;R-HSA-9624353;R-HSA-9035133;R-HSA-9657767;R-HSA-9618407;R-HSA-9…
R-HSA-9725370	Signaling by ALK fusions and activated point mutants	2	66	0.00435874	0.906419	0.906419	2	29	0.00208154	9606	Homo sapiens	TPR;RRBP1		R-HSA-9700181;R-HSA-9700179
R-HSA-9700206	Signaling by ALK in cancer	2	66	0.00435874	0.906419	0.906419	2	37	0.00265576	9606	Homo sapiens	TPR;RRBP1		R-HSA-9700181;R-HSA-9700179
R-HSA-400206	Regulation of lipid metabolism by PPARalpha	7	177	0.0116893	0.906512	0.906512	42	45	0.00322997	9606	Homo sapiens	NCOA6;NR1H2;EP300;CNPY2;MED4;FDFT1		R-HSA-400143;R-HSA-1655826;R-HSA-1989778;R-HSA-1989779;R-HSA-560517;R-HSA-1989776;R-HSA-1989777;R-HSA-1989774;R-HSA-560473;R-HSA-1989775;R-HSA-1989772;R-HSA-1989773;R-HSA-1989770;R-HSA-1368065;R-HSA-1989771;R-HSA-1989768;R-HSA-1989767;R-HSA-1989764;R-HSA-1989765;R-HSA-1989762;R-HSA-1989760;R-HSA-1989761;R-HSA-1989758;R-HSA-1989759;R-HSA-879724;R-HSA-1989756;R-HSA-1989757;R-HSA-1989754;R-HSA-19897…
R-HSA-68875	Mitotic Prophase	5	135	0.0089156	0.907661	0.907661	14	34	0.00244042	9606	Homo sapiens	PRKCB;TPR;BANF1;BLZF1;SMC2		R-HSA-2288097;R-HSA-2314566;R-HSA-5229194;R-HSA-2993898;R-HSA-5223304;R-HSA-2294600;R-HSA-2422927;R-HSA-2990880;R-HSA-2294574;R-HSA-2990882;R-HSA-2429719;R-HSA-2294580;R-HSA-2172666;R-HSA-2294590
R-HSA-157118	Signaling by NOTCH	11	259	0.0171047	0.908436	0.908436	31	154	0.0110537	9606	Homo sapiens	PSENEN;PSMA6;PSMD9;PSMD12;PSMC6;PSMD4;PSMA2;SUB1;PSMB1;PSME2;EP300		R-HSA-9021451;R-HSA-1912415;R-HSA-9021450;R-HSA-157640;R-HSA-2976551;R-HSA-1980112;R-HSA-9017817;R-HSA-4396371;R-HSA-1980047;R-HSA-1980109;R-HSA-9604294;R-HSA-1912393;R-HSA-1912394;R-HSA-4396379;R-HSA-1912391;R-HSA-4396382;R-HSA-2976563;R-HSA-9017835;R-HSA-2974731;R-HSA-9016751;R-HSA-1912372;R-HSA-9604664;R-HSA-157353;R-HSA-1912369;R-HSA-9604642;R-HSA-1980078;R-HSA-9013361;R-HSA-4396347;R-HSA-191…
R-HSA-170822	Regulation of Glucokinase by Glucokinase Regulatory Protein	1	40	0.00264166	0.909923	0.909923	1	5	0.000358886	9606	Homo sapiens	TPR		R-HSA-170796
R-HSA-163359	Glucagon signaling in metabolic regulation	1	40	0.00264166	0.909923	0.909923	1	6	0.000430663	9606	Homo sapiens	GNB2		R-HSA-825631
R-HSA-8868766	rRNA processing in the mitochondrion	1	40	0.00264166	0.909923	0.909923	1	6	0.000430663	9606	Homo sapiens	MT-ND4		R-HSA-6785722
R-HSA-5693565	Recruitment and ATM-mediated phosphorylation of repair and signaling proteins at DNA double strand breaks	2	67	0.00442478	0.910829	0.910829	31	39	0.00279931	9606	Homo sapiens	SMG1;SUMO1		R-HSA-5682967;R-HSA-5683735;R-HSA-69891;R-HSA-5682965;R-HSA-5683986;R-HSA-5693598;R-HSA-5682588;R-HSA-5682586;R-HSA-5683801;R-HSA-5682629;R-HSA-5683077;R-HSA-5693583;R-HSA-5683405;R-HSA-5686578;R-HSA-5682992;R-HSA-5693566;R-HSA-5683967;R-HSA-5683964;R-HSA-5683384;R-HSA-5683385;R-HSA-5682598;R-HSA-5682983;R-HSA-5693602;R-HSA-5693536;R-HSA-5683425;R-HSA-5682607;R-HSA-5682863;R-HSA-5693551;R-HSA-569…
R-HSA-112043	PLC beta mediated events	2	67	0.00442478	0.910829	0.910829	14	32	0.00229687	9606	Homo sapiens	CALM1;CAMKK2		R-HSA-9618834;R-HSA-442725;R-HSA-9619125;R-HSA-111913;R-HSA-111912;R-HSA-111915;R-HSA-74448;R-HSA-111956;R-HSA-442749;R-HSA-111930;R-HSA-9618863;R-HSA-9617583;R-HSA-444792;R-HSA-111966
R-HSA-168179	Toll Like Receptor TLR1:TLR2 Cascade	5	136	0.00898164	0.910853	0.910853	10	78	0.00559862	9606	Homo sapiens	IKBIP;MAPKAPK3;FOS;MAPK14		R-HSA-450292;R-HSA-9749494;R-HSA-450325;R-HSA-168053;R-HSA-450257;R-HSA-450222;R-HSA-450333;R-HSA-9749487;R-HSA-9749464;R-HSA-198669
R-HSA-181438	Toll Like Receptor 2 (TLR2) Cascade	5	136	0.00898164	0.910853	0.910853	10	80	0.00574218	9606	Homo sapiens	IKBIP;MAPKAPK3;FOS;MAPK14		R-HSA-450292;R-HSA-9749494;R-HSA-450325;R-HSA-168053;R-HSA-450257;R-HSA-450222;R-HSA-450333;R-HSA-9749487;R-HSA-9749464;R-HSA-198669
R-HSA-1500620	Meiosis	3	92	0.00607582	0.91405	0.91405	5	15	0.00107666	9606	Homo sapiens	RPA3;CDK2;TERF2		R-HSA-912429;R-HSA-912408;R-HSA-912458;R-HSA-912503;R-HSA-912496
R-HSA-2894858	Signaling by NOTCH1 HD+PEST Domain Mutants in Cancer	2	68	0.00449082	0.915043	0.915043	12	21	0.00150732	9606	Homo sapiens	PSENEN;EP300		R-HSA-4396402;R-HSA-4396401;R-HSA-2220979;R-HSA-2220981;R-HSA-2220964;R-HSA-2220966;R-HSA-2220985;R-HSA-2220971;R-HSA-4396393;R-HSA-4396392;R-HSA-2220957;R-HSA-2220988
R-HSA-2894862	Constitutive Signaling by NOTCH1 HD+PEST Domain Mutants	2	68	0.00449082	0.915043	0.915043	12	21	0.00150732	9606	Homo sapiens	PSENEN;EP300		R-HSA-4396402;R-HSA-4396401;R-HSA-2220979;R-HSA-2220981;R-HSA-2220964;R-HSA-2220966;R-HSA-2220985;R-HSA-2220971;R-HSA-4396393;R-HSA-4396392;R-HSA-2220957;R-HSA-2220988
R-HSA-2644606	Constitutive Signaling by NOTCH1 PEST Domain Mutants	2	68	0.00449082	0.915043	0.915043	12	21	0.00150732	9606	Homo sapiens	PSENEN;EP300		R-HSA-4396402;R-HSA-4396401;R-HSA-2220979;R-HSA-2220981;R-HSA-2220964;R-HSA-2220966;R-HSA-2220985;R-HSA-2220971;R-HSA-4396393;R-HSA-4396392;R-HSA-2220957;R-HSA-2220988
R-HSA-2644602	Signaling by NOTCH1 PEST Domain Mutants in Cancer	2	68	0.00449082	0.915043	0.915043	12	21	0.00150732	9606	Homo sapiens	PSENEN;EP300		R-HSA-4396402;R-HSA-4396401;R-HSA-2220979;R-HSA-2220981;R-HSA-2220964;R-HSA-2220966;R-HSA-2220985;R-HSA-2220971;R-HSA-4396393;R-HSA-4396392;R-HSA-2220957;R-HSA-2220988
R-HSA-2644603	Signaling by NOTCH1 in Cancer	2	68	0.00449082	0.915043	0.915043	12	39	0.00279931	9606	Homo sapiens	PSENEN;EP300		R-HSA-4396402;R-HSA-4396401;R-HSA-2220979;R-HSA-2220981;R-HSA-2220964;R-HSA-2220966;R-HSA-2220985;R-HSA-2220971;R-HSA-4396393;R-HSA-4396392;R-HSA-2220957;R-HSA-2220988
R-HSA-156590	Glutathione conjugation	2	68	0.00449082	0.915043	0.915043	1	14	0.00100488	9606	Homo sapiens	GSTM3		R-HSA-176054
R-HSA-389356	CD28 co-stimulation	1	41	0.0027077	0.915191	0.915191	2	19	0.00136377	9606	Homo sapiens	CDC42		R-HSA-389350;R-HSA-389788
R-HSA-5357905	Regulation of TNFR1 signaling	1	41	0.0027077	0.915191	0.915191	1	17	0.00122021	9606	Homo sapiens	IMP3		R-HSA-8863101
R-HSA-9013148	CDC42 GTPase cycle	6	159	0.0105006	0.915243	0.915243	6	6	0.000430663	9606	Homo sapiens	CDC42;FMNL3;PREX1;DNMBP;DAAM1;SNAP23		R-HSA-9013161;R-HSA-9692800;R-HSA-9692809;R-HSA-9013157;R-HSA-9013159;R-HSA-9013158
R-HSA-3301854	Nuclear Pore Complex (NPC) Disassembly	1	42	0.00277374	0.920151	0.920151	2	2	0.000143554	9606	Homo sapiens	TPR		R-HSA-2990880;R-HSA-2990882
R-HSA-163560	Triglyceride catabolism	1	42	0.00277374	0.920151	0.920151	1	17	0.00122021	9606	Homo sapiens	PPP1CB		R-HSA-163568
R-HSA-8856828	Clathrin-mediated endocytosis	6	161	0.0106327	0.920712	0.920712	22	35	0.0025122	9606	Homo sapiens	ARF3;ACTR2;ARPC3;UBQLN1;CLTA;AREG		R-HSA-8868071;R-HSA-8866279;R-HSA-8868230;R-HSA-8866275;R-HSA-8856813;R-HSA-8867756;R-HSA-8868236;R-HSA-8868651;R-HSA-8866283;R-HSA-8867754;R-HSA-8862280;R-HSA-8856808;R-HSA-8868072;R-HSA-8868648;R-HSA-8868661;R-HSA-8868660;R-HSA-8868659;R-HSA-8868658;R-HSA-8869438;R-HSA-8871196;R-HSA-8871194;R-HSA-8871193
R-HSA-8943724	Regulation of PTEN gene transcription	2	70	0.0046229	0.922917	0.922917	4	15	0.00107666	9606	Homo sapiens	REST;RHEB		R-HSA-8944104;R-HSA-8944457;R-HSA-6807077;R-HSA-8944454
R-HSA-186797	Signaling by PDGF	2	70	0.0046229	0.922917	0.922917	4	31	0.00222509	9606	Homo sapiens	SUB1;RASA1		R-HSA-186785;R-HSA-8865276;R-HSA-186798;R-HSA-8865275
R-HSA-9707616	Heme signaling	2	70	0.0046229	0.922917	0.922917	3	25	0.00179443	9606	Homo sapiens	NCOA6;EP300		R-HSA-400342;R-HSA-1368065;R-HSA-549475
R-HSA-3371511	HSF1 activation	1	43	0.00283978	0.924821	0.924821	1	7	0.00050244	9606	Homo sapiens	RPA3		R-HSA-4793819
R-HSA-1368108	BMAL1:CLOCK,NPAS2 activates circadian gene expression	1	43	0.00283978	0.924821	0.924821	1	20	0.00143554	9606	Homo sapiens	NCOA6		R-HSA-879724
R-HSA-201556	Signaling by ALK	1	43	0.00283978	0.924821	0.924821	1	40	0.00287109	9606	Homo sapiens	EP300		R-HSA-9701531
R-HSA-114608	Platelet degranulation	5	141	0.00931185	0.925403	0.925403	4	11	0.000789549	9606	Homo sapiens	TMX3;APOOL;HSPA5;CALM1;MANF		R-HSA-482772;R-HSA-481044;R-HSA-481007;R-HSA-351323
R-HSA-212300	PRC2 methylates histones and DNA	1	44	0.00290582	0.929218	0.929218	2	4	0.000287109	9606	Homo sapiens	MTF2		R-HSA-212263;R-HSA-212252
R-HSA-9013420	RHOU GTPase cycle	1	44	0.00290582	0.929218	0.929218	1	4	0.000287109	9606	Homo sapiens	CDC42		R-HSA-9018766
R-HSA-9694548	Maturation of spike protein	1	44	0.00290582	0.929218	0.929218	1	12	0.000861326	9606	Homo sapiens	FUT8		R-HSA-9696980
R-HSA-5689896	Ovarian tumor domain proteases	1	44	0.00290582	0.929218	0.929218	1	14	0.00100488	9606	Homo sapiens	RHOA		R-HSA-5690843
R-HSA-3769402	Deactivation of the beta-catenin transactivating complex	1	44	0.00290582	0.929218	0.929218	1	14	0.00100488	9606	Homo sapiens	RBBP5		R-HSA-3364042
R-HSA-156584	Cytosolic sulfonation of small molecules	2	72	0.00475499	0.9301	0.9301	3	24	0.00172265	9606	Homo sapiens	SAT1;PAPSS1		R-HSA-427555;R-HSA-174389;R-HSA-174392
R-HSA-196071	Metabolism of steroid hormones	2	72	0.00475499	0.9301	0.9301	2	42	0.00301464	9606	Homo sapiens	TSPO;HSD17B12		R-HSA-8951850;R-HSA-193064
R-HSA-166016	Toll Like Receptor 4 (TLR4) Cascade	6	165	0.0108968	0.930731	0.930731	13	107	0.00768016	9606	Homo sapiens	IKBIP;TBK1;MAPKAPK3;FOS;MAPK14		R-HSA-9749494;R-HSA-936941;R-HSA-166245;R-HSA-450222;R-HSA-9749464;R-HSA-198669;R-HSA-450292;R-HSA-450325;R-HSA-168053;R-HSA-450257;R-HSA-450333;R-HSA-9749487;R-HSA-166271
R-HSA-6785470	tRNA processing in the mitochondrion	1	45	0.00297187	0.933358	0.933358	1	3	0.000215332	9606	Homo sapiens	MT-ND4		R-HSA-6785722
R-HSA-110331	Cleavage of the damaged purine	1	45	0.00297187	0.933358	0.933358	2	9	0.000645995	9606	Homo sapiens	TERF2		R-HSA-9629216;R-HSA-9629483
R-HSA-8875878	MET promotes cell motility	1	45	0.00297187	0.933358	0.933358	1	12	0.000861326	9606	Homo sapiens	RAP1B		R-HSA-8875568
R-HSA-1566948	Elastic fibre formation	1	45	0.00297187	0.933358	0.933358	1	17	0.00122021	9606	Homo sapiens	SUB1		R-HSA-2129357
R-HSA-112040	G-protein mediated events	2	73	0.00482103	0.933449	0.933449	14	41	0.00294287	9606	Homo sapiens	CALM1;CAMKK2		R-HSA-9618834;R-HSA-442725;R-HSA-9619125;R-HSA-111913;R-HSA-111912;R-HSA-111915;R-HSA-74448;R-HSA-111956;R-HSA-442749;R-HSA-111930;R-HSA-9618863;R-HSA-9617583;R-HSA-444792;R-HSA-111966
R-HSA-5653656	Vesicle-mediated transport	40	828	0.0546823	0.936578	0.936578	106	252	0.0180879	9606	Homo sapiens	ARF3;DYNC1I2;SCOC;STXBP3;GOSR2;STX18;SNAP23;VPS4A;GOLIM4;CLTA;AREG;SAT1;PPP6C;SNX2;RBMX2;BLOC1S1;UBQLN1;TMED7;YWHAG;ACTR2;GABARAPL2;TRAPPC1;TRAPPC2L;VTA1;DTNBP1;DYNLL1;AP4B1;RAB11B;RAB32;ARPC3;RAB13;CHMP2B;CALM1;SEC22B;EXOC2;ARF5;SEC22C;CHMP5		R-HSA-8868230;R-HSA-1445143;R-HSA-5229132;R-HSA-8868236;R-HSA-1445149;R-HSA-2316349;R-HSA-376357;R-HSA-6807877;R-HSA-8877475;R-HSA-6807875;R-HSA-8876193;R-HSA-6807872;R-HSA-376364;R-HSA-8867756;R-HSA-8867754;R-HSA-376369;R-HSA-190519;R-HSA-432688;R-HSA-8847544;R-HSA-6811431;R-HSA-8849350;R-HSA-6811429;R-HSA-6811428;R-HSA-6811427;R-HSA-432706;R-HSA-432707;R-HSA-6811426;R-HSA-6811425;R-HSA-8877760;…
R-HSA-5218920	VEGFR2 mediated vascular permeability	1	46	0.00303791	0.937257	0.937257	7	15	0.00107666	9606	Homo sapiens	CALM1		R-HSA-202129;R-HSA-202144;R-HSA-202137;R-HSA-202111;R-HSA-202127;R-HSA-202110;R-HSA-1497784
R-HSA-9035034	RHOF GTPase cycle	1	46	0.00303791	0.937257	0.937257	1	3	0.000215332	9606	Homo sapiens	SNAP23		R-HSA-9693125
R-HSA-73927	Depurination	1	46	0.00303791	0.937257	0.937257	4	19	0.00136377	9606	Homo sapiens	TERF2		R-HSA-9629216;R-HSA-9629483;R-HSA-9629195;R-HSA-9629373
R-HSA-73884	Base Excision Repair	3	100	0.00660415	0.939053	0.939053	19	107	0.00768016	9606	Homo sapiens	TDG;RPA3;TERF2		R-HSA-110368;R-HSA-110371;R-HSA-110210;R-HSA-110219;R-HSA-9629497;R-HSA-5651805;R-HSA-110218;R-HSA-9629372;R-HSA-110159;R-HSA-9629373;R-HSA-110350;R-HSA-110158;R-HSA-9629216;R-HSA-5651809;R-HSA-9629483;R-HSA-9629195;R-HSA-110363;R-HSA-110234;R-HSA-110364
R-HSA-8986944	Transcriptional Regulation by MECP2	3	100	0.00660415	0.939053	0.939053	5	77	0.00552684	9606	Homo sapiens	PTPN1;CALM1		R-HSA-8986937;R-HSA-8986939;R-HSA-9023549;R-HSA-9006992;R-HSA-9023538
R-HSA-5693606	DNA Double Strand Break Response	2	75	0.00495311	0.939698	0.939698	32	48	0.00344531	9606	Homo sapiens	SMG1;SUMO1		R-HSA-5682967;R-HSA-5683735;R-HSA-69891;R-HSA-5682965;R-HSA-5683986;R-HSA-5693598;R-HSA-5682588;R-HSA-5682586;R-HSA-5683801;R-HSA-5682629;R-HSA-5683077;R-HSA-5693583;R-HSA-5683405;R-HSA-5686578;R-HSA-5682992;R-HSA-5693566;R-HSA-5683967;R-HSA-5683964;R-HSA-5683384;R-HSA-5683385;R-HSA-5682598;R-HSA-5682983;R-HSA-5693540;R-HSA-5693602;R-HSA-5693536;R-HSA-5683425;R-HSA-5682607;R-HSA-5682863;R-HSA-569…
R-HSA-3371568	Attenuation phase	1	47	0.00310395	0.940927	0.940927	1	5	0.000358886	9606	Homo sapiens	EP300		R-HSA-3371554
R-HSA-1251985	Nuclear signaling by ERBB4	1	47	0.00310395	0.940927	0.940927	1	34	0.00244042	9606	Homo sapiens	PSENEN		R-HSA-1251997
R-HSA-451927	Interleukin-2 family signaling	1	47	0.00310395	0.940927	0.940927	1	59	0.00423486	9606	Homo sapiens	LGALS9		R-HSA-5340385
R-HSA-381070	IRE1alpha activates chaperones	3	101	0.00667019	0.941655	0.941655	2	53	0.00380419	9606	Homo sapiens	HSPA5;GOSR2		R-HSA-381217;R-HSA-1791154
R-HSA-3371497	HSP90 chaperone cycle for steroid hormone receptors (SHR) in the presence of ligand	2	76	0.00501915	0.942609	0.942609	1	22	0.0015791	9606	Homo sapiens	DYNC1I2;DYNLL1		R-HSA-5618080
R-HSA-110313	Translesion synthesis by Y family DNA polymerases bypasses lesions on DNA template	1	48	0.00316999	0.944383	0.944383	24	28	0.00200976	9606	Homo sapiens	RPA3		R-HSA-5652151;R-HSA-5655892;R-HSA-5656148;R-HSA-5653780;R-HSA-110307;R-HSA-110308;R-HSA-5653840;R-HSA-110311;R-HSA-5656158;R-HSA-5653756;R-HSA-5655965;R-HSA-5653786;R-HSA-110317;R-HSA-5653754;R-HSA-5655835;R-HSA-110316;R-HSA-110319;R-HSA-5653766;R-HSA-5653838;R-HSA-5654989;R-HSA-5654986;R-HSA-5653770;R-HSA-5654985;R-HSA-5656105
R-HSA-168271	Transport of Ribonucleoproteins into the Host Nucleus	1	48	0.00316999	0.944383	0.944383	1	4	0.000287109	9606	Homo sapiens	TPR		R-HSA-168337
R-HSA-9607240	FLT3 Signaling	1	48	0.00316999	0.944383	0.944383	4	43	0.00308642	9606	Homo sapiens	FOXO3		R-HSA-9699574;R-HSA-9699575;R-HSA-9699581;R-HSA-9699579
R-HSA-9615017	FOXO-mediated transcription of oxidative stress, metabolic and neuronal genes	1	49	0.00323603	0.947637	0.947637	16	34	0.00244042	9606	Homo sapiens	FOXO3		R-HSA-9622738;R-HSA-9623280;R-HSA-9624624;R-HSA-9622737;R-HSA-9623281;R-HSA-9623415;R-HSA-9617972;R-HSA-9625749;R-HSA-9623192;R-HSA-9625693;R-HSA-9623427;R-HSA-9625091;R-HSA-9624611;R-HSA-9623168;R-HSA-9625092;R-HSA-9617833
R-HSA-5675221	Negative regulation of MAPK pathway	1	49	0.00323603	0.947637	0.947637	1	17	0.00122021	9606	Homo sapiens	MAP2K2		R-HSA-5674496
R-HSA-5619115	Disorders of transmembrane transporters	11	280	0.0184916	0.94832	0.94832	4	88	0.00631639	9606	Homo sapiens	PSMA6;PSMD9;SLC35A1;PSMD12;PSMC6;PSMD4;PSMA2;PSMB1;TPR;PSME2;SLC39A4		R-HSA-5651942;R-HSA-5661474;R-HSA-5654125;R-HSA-8866858
R-HSA-168928	DDX58/IFIH1-mediated induction of interferon-alpha/beta	3	104	0.00686831	0.948856	0.948856	22	53	0.00380419	9606	Homo sapiens	TBK1;EP300;PIN1		R-HSA-936462;R-HSA-1028815;R-HSA-9604499;R-HSA-1028812;R-HSA-9705137;R-HSA-9709852;R-HSA-933538;R-HSA-9705145;R-HSA-933536;R-HSA-936380;R-HSA-9709831;R-HSA-918232;R-HSA-937337;R-HSA-933527;R-HSA-918229;R-HSA-933525;R-HSA-1028820;R-HSA-9705320;R-HSA-1028819;R-HSA-1028817;R-HSA-9705323;R-HSA-918225
R-HSA-991365	Activation of GABAB receptors	1	50	0.00330207	0.950701	0.950701	3	8	0.000574218	9606	Homo sapiens	GNB2		R-HSA-1013020;R-HSA-1013013;R-HSA-1013012
R-HSA-381676	Glucagon-like Peptide-1 (GLP1) regulates insulin secretion	1	50	0.00330207	0.950701	0.950701	4	12	0.000861326	9606	Homo sapiens	GNB2		R-HSA-422320;R-HSA-381612;R-HSA-9728664;R-HSA-381706
R-HSA-977444	GABA B receptor activation	1	50	0.00330207	0.950701	0.950701	3	9	0.000645995	9606	Homo sapiens	GNB2		R-HSA-1013020;R-HSA-1013013;R-HSA-1013012
R-HSA-400253	Circadian Clock	3	105	0.00693435	0.951067	0.951067	12	59	0.00423486	9606	Homo sapiens	PPP1CB;NCOA6;EP300		R-HSA-400342;R-HSA-879724;R-HSA-1368087;R-HSA-1368081;R-HSA-1368065;R-HSA-5663264;R-HSA-1801587;R-HSA-5663246;R-HSA-400382;R-HSA-5663293;R-HSA-549475;R-HSA-5663273
R-HSA-373760	L1CAM interactions	4	130	0.00858539	0.952598	0.952598	10	54	0.00387597	9606	Homo sapiens	MAP2K2;CSNK2B;RANBP9;CLTA		R-HSA-445079;R-HSA-555065;R-HSA-445077;R-HSA-374673;R-HSA-392752;R-HSA-109862;R-HSA-392749;R-HSA-445071;R-HSA-392748;R-HSA-374696
R-HSA-2980736	Peptide hormone metabolism	4	130	0.00858539	0.952598	0.952598	6	64	0.00459374	9606	Homo sapiens	SPCS2;ATP6AP2;SEC11A;EXOC2		R-HSA-2065357;R-HSA-422051;R-HSA-400496;R-HSA-2022403;R-HSA-400459;R-HSA-265177
R-HSA-1660661	Sphingolipid de novo biosynthesis	2	80	0.00528332	0.95297	0.95297	2	33	0.00236865	9606	Homo sapiens	ORMDL2;OSBP		R-HSA-429683;R-HSA-428127
R-HSA-75876	Synthesis of very long-chain fatty acyl-CoAs	1	51	0.00336812	0.953586	0.953586	1	12	0.000861326	9606	Homo sapiens	HSD17B12		R-HSA-548818
R-HSA-9637690	Response of Mtb to phagocytosis	1	51	0.00336812	0.953586	0.953586	1	30	0.00215332	9606	Homo sapiens	ENO1		R-HSA-9636669
R-HSA-1433557	Signaling by SCF-KIT	1	51	0.00336812	0.953586	0.953586	1	39	0.00279931	9606	Homo sapiens	FER		R-HSA-205328
R-HSA-190236	Signaling by FGFR	3	107	0.00706644	0.955223	0.955223	4	142	0.0101924	9606	Homo sapiens	HNRNPF;POLR2D;POLR2K		R-HSA-6803527;R-HSA-6803523;R-HSA-6803838;R-HSA-6803836
R-HSA-190828	Gap junction trafficking	1	52	0.00343416	0.956302	0.956302	4	20	0.00143554	9606	Homo sapiens	CLTA		R-HSA-196017;R-HSA-190519;R-HSA-196026;R-HSA-190829
R-HSA-1614558	Degradation of cysteine and homocysteine	1	52	0.00343416	0.956302	0.956302	2	23	0.00165088	9606	Homo sapiens	TXN2		R-HSA-9035227;R-HSA-9035484
R-HSA-375280	Amine ligand-binding receptors	1	52	0.00343416	0.956302	0.956302	2	36	0.00258398	9606	Homo sapiens	CHRM3		R-HSA-9704151;R-HSA-390649
R-HSA-2142691	Synthesis of Leukotrienes (LT) and Eoxins (EX)	1	52	0.00343416	0.956302	0.956302	1	20	0.00143554	9606	Homo sapiens	LTA4H		R-HSA-266072
R-HSA-1222556	ROS and RNS production in phagocytes	2	82	0.0054154	0.957455	0.957455	1	45	0.00322997	9606	Homo sapiens	ATP6V1G1		R-HSA-1222516
R-HSA-432040	Vasopressin regulates renal water homeostasis via Aquaporins	1	53	0.0035002	0.95886	0.95886	3	15	0.00107666	9606	Homo sapiens	GNB2		R-HSA-432195;R-HSA-422320;R-HSA-432188
R-HSA-917937	Iron uptake and transport	2	83	0.00548144	0.959541	0.959541	2	34	0.00244042	9606	Homo sapiens	ATP6V1G1		R-HSA-5252133;R-HSA-917841
R-HSA-71291	Metabolism of amino acids and derivatives	30	666	0.0439836	0.960445	0.960445	21	285	0.0204565	9606	Homo sapiens	PSMD12;NAB1;APIP;OAZ1;SAT1;RPL6;PAPSS1;TXN2;DHTKD1;RPL7A;PSMD9;PSMD4;PSMB1;RPL17;RPL19;RPS9;RPS5;PYCR1;PYCR2;NMRAL1;PSMA6;GATM;PSMC6;PSMA2;PSME2;SERINC3;EEF1E1;RPL26L1;BCAT2		R-HSA-353125;R-HSA-351207;R-HSA-350567;R-HSA-6783939;R-HSA-70724;R-HSA-2408546;R-HSA-1237140;R-HSA-2408525;R-HSA-70664;R-HSA-71275;R-HSA-351208;R-HSA-350600;R-HSA-70577;R-HSA-9035227;R-HSA-508179;R-HSA-2408529;R-HSA-9035484;R-HSA-2408540;R-HSA-6792572;R-HSA-8932980;R-HSA-5333615
R-HSA-9614085	FOXO-mediated transcription	3	110	0.00726456	0.960842	0.960842	58	85	0.00610106	9606	Homo sapiens	EP300;FOXO3;YWHAG		R-HSA-199299;R-HSA-9617683;R-HSA-9624976;R-HSA-9621270;R-HSA-9625749;R-HSA-9620891;R-HSA-9623192;R-HSA-9624985;R-HSA-9625375;R-HSA-9623427;R-HSA-9625091;R-HSA-9623168;R-HSA-9625092;R-HSA-9622667;R-HSA-9622668;R-HSA-9622579;R-HSA-9620915;R-HSA-9617840;R-HSA-9624624;R-HSA-9620532;R-HSA-9620788;R-HSA-9617972;R-HSA-9617848;R-HSA-9625406;R-HSA-9617852;R-HSA-9617853;R-HSA-9625378;R-HSA-9620515;R-HSA-96…
R-HSA-70171	Glycolysis	3	110	0.00726456	0.960842	0.960842	3	24	0.00172265	9606	Homo sapiens	PGAM1;TPR;ENO1		R-HSA-71654;R-HSA-71660;R-HSA-170796
R-HSA-9660826	Purinergic signaling in leishmaniasis infection	1	54	0.00356624	0.961268	0.961268	3	23	0.00165088	9606	Homo sapiens	PYCARD		R-HSA-844612;R-HSA-877361;R-HSA-844610
R-HSA-9664424	Cell recruitment (pro-inflammatory response)	1	54	0.00356624	0.961268	0.961268	3	23	0.00165088	9606	Homo sapiens	PYCARD		R-HSA-844612;R-HSA-877361;R-HSA-844610
R-HSA-1980143	Signaling by NOTCH1	2	84	0.00554748	0.961529	0.961529	14	39	0.00279931	9606	Homo sapiens	PSENEN;EP300		R-HSA-157353;R-HSA-1980112;R-HSA-4396371;R-HSA-1980078;R-HSA-1980047;R-HSA-1980109;R-HSA-1912393;R-HSA-1912394;R-HSA-4396347;R-HSA-4396379;R-HSA-1912391;R-HSA-1980067;R-HSA-4396382;R-HSA-1980065
R-HSA-9024446	NR1H2 and NR1H3-mediated signaling	2	85	0.00561353	0.963423	0.963423	50	60	0.00430663	9606	Homo sapiens	NR1H2;EP300		R-HSA-9029517;R-HSA-9035279;R-HSA-9024386;R-HSA-9035143;R-HSA-9029531;R-HSA-9035167;R-HSA-9029521;R-HSA-9035281;R-HSA-9028525;R-HSA-9035180;R-HSA-9029551;R-HSA-9028526;R-HSA-9035169;R-HSA-9657786;R-HSA-9029536;R-HSA-9029561;R-HSA-9624353;R-HSA-9657767;R-HSA-9029566;R-HSA-9035185;R-HSA-9029555;R-HSA-9607342;R-HSA-9657775;R-HSA-9028533;R-HSA-9619756;R-HSA-9624365;R-HSA-9029580;R-HSA-9024334;R-HSA-9…
R-HSA-2299718	Condensation of Prophase Chromosomes	1	55	0.00363228	0.963535	0.963535	7	10	0.000717772	9606	Homo sapiens	SMC2		R-HSA-2429719;R-HSA-2288097;R-HSA-2294580;R-HSA-2294600;R-HSA-2172666;R-HSA-2294574;R-HSA-2294590
R-HSA-437239	Recycling pathway of L1	1	55	0.00363228	0.963535	0.963535	7	14	0.00100488	9606	Homo sapiens	CLTA		R-HSA-445079;R-HSA-555065;R-HSA-445077;R-HSA-392749;R-HSA-445071;R-HSA-392748;R-HSA-374696
R-HSA-8955332	Carboxyterminal post-translational modifications of tubulin	1	55	0.00363228	0.963535	0.963535	1	6	0.000430663	9606	Homo sapiens	CCDC23		R-HSA-8955712
R-HSA-1483255	PI Metabolism	3	112	0.00739665	0.964212	0.964212	12	89	0.00638817	9606	Homo sapiens	ARF3;PIKFYVE;PIP4K2B		R-HSA-1676152;R-HSA-1676168;R-HSA-1675883;R-HSA-1675866;R-HSA-6811522;R-HSA-1676174;R-HSA-1676145;R-HSA-1675921;R-HSA-1675776;R-HSA-1676005;R-HSA-1676020;R-HSA-1675910
R-HSA-1660662	Glycosphingolipid metabolism	2	86	0.00567957	0.965227	0.965227	2	32	0.00229687	9606	Homo sapiens	NEU3;GBA		R-HSA-1605768;R-HSA-1605591
R-HSA-5620924	Intraflagellar transport	1	56	0.00369832	0.965669	0.965669	6	12	0.000861326	9606	Homo sapiens	DYNLL1		R-HSA-5624949;R-HSA-5625424;R-HSA-5625426;R-HSA-5625421;R-HSA-5624952;R-HSA-5625416
R-HSA-9634597	GPER1 signaling	1	56	0.00369832	0.965669	0.965669	4	10	0.000717772	9606	Homo sapiens	GNB2		R-HSA-9036301;R-HSA-9036307;R-HSA-9624014;R-HSA-9036308
R-HSA-5693571	Nonhomologous End-Joining (NHEJ)	1	56	0.00369832	0.965669	0.965669	4	13	0.000933104	9606	Homo sapiens	SMG1		R-HSA-5686900;R-HSA-5686704;R-HSA-5693599;R-HSA-5686685
R-HSA-111885	Opioid Signalling	3	113	0.00746269	0.965793	0.965793	21	59	0.00423486	9606	Homo sapiens	GNB2;CALM1;CAMKK2		R-HSA-9618834;R-HSA-442725;R-HSA-167429;R-HSA-9619125;R-HSA-111913;R-HSA-111912;R-HSA-111915;R-HSA-167433;R-HSA-112271;R-HSA-74448;R-HSA-167408;R-HSA-201783;R-HSA-111956;R-HSA-201787;R-HSA-167419;R-HSA-442749;R-HSA-111930;R-HSA-9618863;R-HSA-9617583;R-HSA-444792;R-HSA-111966
R-HSA-2559580	Oxidative Stress Induced Senescence	3	114	0.00752873	0.967308	0.967308	11	40	0.00287109	9606	Homo sapiens	MAPKAPK3;FOS;MAPK14		R-HSA-450292;R-HSA-450325;R-HSA-3222546;R-HSA-3229138;R-HSA-3222533;R-HSA-3238999;R-HSA-3239014;R-HSA-450222;R-HSA-3239019;R-HSA-450333;R-HSA-3229102
R-HSA-73893	DNA Damage Bypass	1	57	0.00376436	0.967679	0.967679	29	34	0.00244042	9606	Homo sapiens	RPA3		R-HSA-5655892;R-HSA-5656148;R-HSA-5653780;R-HSA-5653840;R-HSA-5656158;R-HSA-5655965;R-HSA-5653786;R-HSA-5655835;R-HSA-5651992;R-HSA-5653766;R-HSA-5653838;R-HSA-5654989;R-HSA-5654986;R-HSA-5653770;R-HSA-5654985;R-HSA-5652151;R-HSA-110307;R-HSA-110308;R-HSA-110311;R-HSA-5653756;R-HSA-110317;R-HSA-5653754;R-HSA-110316;R-HSA-110319;R-HSA-5655481;R-HSA-5652005;R-HSA-5655466;R-HSA-5652009;R-HSA-5656105
R-HSA-2122947	NOTCH1 Intracellular Domain Regulates Transcription	1	57	0.00376436	0.967679	0.967679	11	18	0.00129199	9606	Homo sapiens	EP300		R-HSA-4396371;R-HSA-1980078;R-HSA-1980047;R-HSA-1912393;R-HSA-1912394;R-HSA-4396347;R-HSA-4396379;R-HSA-1912391;R-HSA-1980067;R-HSA-4396382;R-HSA-1980065
R-HSA-157858	Gap junction trafficking and regulation	1	57	0.00376436	0.967679	0.967679	4	24	0.00172265	9606	Homo sapiens	CLTA		R-HSA-196017;R-HSA-190519;R-HSA-196026;R-HSA-190829
R-HSA-532668	N-glycan trimming in the ER and Calnexin/Calreticulin cycle	1	57	0.00376436	0.967679	0.967679	1	18	0.00129199	9606	Homo sapiens	RAD23B		R-HSA-8850594
R-HSA-446203	Asparagine N-linked glycosylation	17	421	0.0278035	0.968445	0.968445	32	144	0.0103359	9606	Homo sapiens	ARF3;DYNC1I2;SLC35A1;TRAPPC1;TRAPPC2L;GOSR2;FUCA1;DYNLL1;AREG;RAD23B;NEU3;PPP6C;FUT8;TMED7;SEC22B;ARF5;SEC22C		R-HSA-5694423;R-HSA-5694421;R-HSA-5694418;R-HSA-203973;R-HSA-5694417;R-HSA-6809006;R-HSA-6809003;R-HSA-5694425;R-HSA-6809015;R-HSA-6809014;R-HSA-6809011;R-HSA-6809010;R-HSA-5694415;R-HSA-6807868;R-HSA-5694413;R-HSA-6807866;R-HSA-5694409;R-HSA-6807877;R-HSA-6807875;R-HSA-8850594;R-HSA-6807872;R-HSA-5694527;R-HSA-204008;R-HSA-5694522;R-HSA-5694439;R-HSA-727807;R-HSA-5694446;R-HSA-5693807;R-HSA-5694…
R-HSA-70326	Glucose metabolism	4	140	0.00924581	0.968592	0.968592	6	50	0.00358886	9606	Homo sapiens	G6PC3;PGAM1;TPR;ENO1		R-HSA-3262512;R-HSA-71445;R-HSA-71654;R-HSA-71660;R-HSA-170796;R-HSA-70494
R-HSA-8856825	Cargo recognition for clathrin-mediated endocytosis	3	115	0.00759477	0.96876	0.96876	3	15	0.00107666	9606	Homo sapiens	UBQLN1;CLTA;AREG		R-HSA-8866279;R-HSA-8866275;R-HSA-8866283
R-HSA-9694516	SARS-CoV-2 Infection	17	422	0.0278695	0.969244	0.969244	23	194	0.0139248	9606	Homo sapiens	DDX17;RPS9;PARP4;RPS5;VPS33A;NAB1;HLA-F;SRPK1;FUT8;TBK1;SUMO1;SUB1;TPR;CHMP2B;SNRPF;GEMIN7;YWHAG		R-HSA-9705010;R-HSA-9729330;R-HSA-9696980;R-HSA-191786;R-HSA-9709852;R-HSA-9729500;R-HSA-9698265;R-HSA-9729279;R-HSA-9755359;R-HSA-9699007;R-HSA-9708889;R-HSA-9729849;R-HSA-983426;R-HSA-9705082;R-HSA-9729307;R-HSA-9755328;R-HSA-9694406;R-HSA-9768142;R-HSA-9705320;R-HSA-9754537;R-HSA-9754827;R-HSA-918225;R-HSA-9698988
R-HSA-70895	Branched-chain amino acid catabolism	1	58	0.00383041	0.969571	0.969571	2	23	0.00165088	9606	Homo sapiens	BCAT2		R-HSA-508179;R-HSA-70724
R-HSA-9748787	Azathioprine ADME	1	58	0.00383041	0.969571	0.969571	1	18	0.00129199	9606	Homo sapiens	IMPDH1		R-HSA-9748945
R-HSA-977225	Amyloid fiber formation	2	89	0.00587769	0.970141	0.970141	2	33	0.00236865	9606	Homo sapiens	PSENEN;SUB1		R-HSA-9010096;R-HSA-5693081
R-HSA-3371571	HSF1-dependent transactivation	1	59	0.00389645	0.971353	0.971353	1	8	0.000574218	9606	Homo sapiens	EP300		R-HSA-3371554
R-HSA-197264	Nicotinamide salvaging	1	59	0.00389645	0.971353	0.971353	1	12	0.000861326	9606	Homo sapiens	PARP4		R-HSA-8938073
R-HSA-9645723	Diseases of programmed cell death	2	90	0.00594373	0.971625	0.971625	7	28	0.00200976	9606	Homo sapiens	PRDX2;FOXO3		R-HSA-8870710;R-HSA-8870628;R-HSA-8870703;R-HSA-8870686;R-HSA-8870558;R-HSA-8868573;R-HSA-8870698
R-HSA-418346	Platelet homeostasis	3	118	0.00779289	0.972758	0.972758	6	31	0.00222509	9606	Homo sapiens	GNB2;CALM1;MAPK14		R-HSA-392852;R-HSA-432148;R-HSA-392870;R-HSA-428961;R-HSA-425661;R-HSA-392874
R-HSA-2187338	Visual phototransduction	5	169	0.011161	0.974163	0.974163	8	92	0.0066035	9606	Homo sapiens	MAP1A;NMT1;PDE6B;CALM1		R-HSA-74065;R-HSA-2584246;R-HSA-74448;R-HSA-2534087;R-HSA-2534096;R-HSA-74059;R-HSA-6786205;R-HSA-3229181
R-HSA-1614635	Sulfur amino acid metabolism	2	92	0.00607582	0.974382	0.974382	3	37	0.00265576	9606	Homo sapiens	APIP;TXN2		R-HSA-9035227;R-HSA-9035484;R-HSA-1237140
R-HSA-8866654	E3 ubiquitin ligases ubiquitinate target proteins	1	61	0.00402853	0.974609	0.974609	2	16	0.00114844	9606	Homo sapiens	HLTF		R-HSA-8943040;R-HSA-8943041
R-HSA-1221632	Meiotic synapsis	1	62	0.00409457	0.976096	0.976096	1	6	0.000430663	9606	Homo sapiens	TERF2		R-HSA-912408
R-HSA-3214815	HDACs deacetylate histones	1	63	0.00416061	0.977496	0.977496	2	5	0.000358886	9606	Homo sapiens	REST		R-HSA-9679787;R-HSA-3769447
R-HSA-446728	Cell junction organization	2	95	0.00627394	0.978038	0.978038	4	37	0.00265576	9606	Homo sapiens	CD151;MLLT4		R-HSA-446083;R-HSA-433725;R-HSA-446077;R-HSA-419003
R-HSA-381038	XBP1(S) activates chaperone genes	2	95	0.00627394	0.978038	0.978038	1	47	0.00337353	9606	Homo sapiens	GOSR2		R-HSA-1791154
R-HSA-1474165	Reproduction	3	123	0.0081231	0.978363	0.978363	5	24	0.00172265	9606	Homo sapiens	RPA3;CDK2;TERF2		R-HSA-912429;R-HSA-912408;R-HSA-912458;R-HSA-912503;R-HSA-912496
R-HSA-2132295	MHC class II antigen presentation	4	149	0.00984018	0.978533	0.978533	8	26	0.00186621	9606	Homo sapiens	DYNC1I2;CLTA;DYNLL1		R-HSA-2130640;R-HSA-2130641;R-HSA-2213248;R-HSA-8951498;R-HSA-2213236;R-HSA-2130725;R-HSA-2130486;R-HSA-2130619
R-HSA-5578775	Ion homeostasis	1	64	0.00422665	0.978814	0.978814	3	17	0.00122021	9606	Homo sapiens	CALM1		R-HSA-427910;R-HSA-2855020;R-HSA-425661
R-HSA-438064	Post NMDA receptor activation events	2	96	0.00633998	0.97914	0.97914	24	39	0.00279931	9606	Homo sapiens	CALM1;CAMKK2		R-HSA-9618834;R-HSA-9619376;R-HSA-442725;R-HSA-9619478;R-HSA-9619125;R-HSA-111913;R-HSA-9619355;R-HSA-9618811;R-HSA-111912;R-HSA-442732;R-HSA-111915;R-HSA-9618750;R-HSA-9617535;R-HSA-442760;R-HSA-445367;R-HSA-9618785;R-HSA-9619783;R-HSA-9619367;R-HSA-442749;R-HSA-9619214;R-HSA-442715;R-HSA-9618863;R-HSA-9617583;R-HSA-444792
R-HSA-2219530	Constitutive Signaling by Aberrant PI3K in Cancer	2	96	0.00633998	0.97914	0.97914	1	2	0.000143554	9606	Homo sapiens	PIK3AP1;AREG		R-HSA-2400009
R-HSA-1483166	Synthesis of PA	1	65	0.0042927	0.980055	0.980055	1	17	0.00122021	9606	Homo sapiens	LCLAT1		R-HSA-75885
R-HSA-74752	Signaling by Insulin receptor	2	97	0.00640602	0.980189	0.980189	2	34	0.00244042	9606	Homo sapiens	ATP6V1G1		R-HSA-74723;R-HSA-5252133
R-HSA-8979227	Triglyceride metabolism	1	66	0.00435874	0.981223	0.981223	1	24	0.00172265	9606	Homo sapiens	PPP1CB		R-HSA-163568
R-HSA-168898	Toll-like Receptor Cascades	6	202	0.0133404	0.981925	0.981925	16	198	0.0142119	9606	Homo sapiens	IKBIP;TBK1;MAPKAPK3;FOS;MAPK14		R-HSA-9749494;R-HSA-936941;R-HSA-166245;R-HSA-450222;R-HSA-9013986;R-HSA-9749464;R-HSA-198669;R-HSA-450292;R-HSA-9013979;R-HSA-450325;R-HSA-9013978;R-HSA-168053;R-HSA-450257;R-HSA-450333;R-HSA-9749487;R-HSA-166271
R-HSA-9033241	Peroxisomal protein import	1	67	0.00442478	0.982323	0.982323	3	26	0.00186621	9606	Homo sapiens	IDH1		R-HSA-9033233;R-HSA-9033235;R-HSA-9033236
R-HSA-2022090	Assembly of collagen fibrils and other multimeric structures	1	67	0.00442478	0.982323	0.982323	1	26	0.00186621	9606	Homo sapiens	CD151		R-HSA-2213192
R-HSA-186712	Regulation of beta-cell development	1	67	0.00442478	0.982323	0.982323	1	26	0.00186621	9606	Homo sapiens	EP300		R-HSA-1980047
R-HSA-977443	GABA receptor activation	1	68	0.00449082	0.983358	0.983358	3	12	0.000861326	9606	Homo sapiens	GNB2		R-HSA-1013020;R-HSA-1013013;R-HSA-1013012
R-HSA-421270	Cell-cell junction organization	1	68	0.00449082	0.983358	0.983358	2	21	0.00150732	9606	Homo sapiens	MLLT4		R-HSA-433725;R-HSA-419003
R-HSA-6811558	PI5P, PP2A and IER3 Regulate PI3K/AKT Signaling	3	129	0.00851935	0.983644	0.983644	2	7	0.00050244	9606	Homo sapiens	PIP4K2B;PIK3AP1;AREG		R-HSA-2316434;R-HSA-1675776
R-HSA-2428928	IRS-related events triggered by IGF1R	1	69	0.00455686	0.984333	0.984333	3	12	0.000861326	9606	Homo sapiens	IGF1R		R-HSA-2428930;R-HSA-2428926;R-HSA-2428922
R-HSA-445717	Aquaporin-mediated transport	1	69	0.00455686	0.984333	0.984333	3	25	0.00179443	9606	Homo sapiens	GNB2		R-HSA-432195;R-HSA-422320;R-HSA-432188
R-HSA-1660499	Synthesis of PIPs at the plasma membrane	1	69	0.00455686	0.984333	0.984333	2	33	0.00236865	9606	Homo sapiens	PIP4K2B		R-HSA-1676145;R-HSA-1675776
R-HSA-1442490	Collagen degradation	1	69	0.00455686	0.984333	0.984333	2	34	0.00244042	9606	Homo sapiens	SUB1		R-HSA-2172405;R-HSA-2471842
R-HSA-8956321	Nucleotide salvage	1	69	0.00455686	0.984333	0.984333	1	22	0.0015791	9606	Homo sapiens	UCK1		R-HSA-73599
R-HSA-352230	Amino acid transport across the plasma membrane	1	69	0.00455686	0.984333	0.984333	1	36	0.00258398	9606	Homo sapiens	SAT1		R-HSA-352119
R-HSA-9664422	FCGR3A-mediated phagocytosis	4	157	0.0103685	0.984805	0.984805	14	27	0.00193798	9606	Homo sapiens	CDC42;ACTR2;ARPC3;BRK1		R-HSA-2197698;R-HSA-2029469;R-HSA-2029466;R-HSA-442592;R-HSA-2029465;R-HSA-1861595;R-HSA-9666458;R-HSA-2130194;R-HSA-9670155;R-HSA-2197691;R-HSA-2197690;R-HSA-2029445;R-HSA-442586;R-HSA-2029473
R-HSA-9664417	Leishmania phagocytosis	4	157	0.0103685	0.984805	0.984805	14	27	0.00193798	9606	Homo sapiens	CDC42;ACTR2;ARPC3;BRK1		R-HSA-2197698;R-HSA-2029469;R-HSA-2029466;R-HSA-442592;R-HSA-2029465;R-HSA-1861595;R-HSA-9666458;R-HSA-2130194;R-HSA-9670155;R-HSA-2197691;R-HSA-2197690;R-HSA-2029445;R-HSA-442586;R-HSA-2029473
R-HSA-9664407	Parasite infection	4	157	0.0103685	0.984805	0.984805	14	27	0.00193798	9606	Homo sapiens	CDC42;ACTR2;ARPC3;BRK1		R-HSA-2197698;R-HSA-2029469;R-HSA-2029466;R-HSA-442592;R-HSA-2029465;R-HSA-1861595;R-HSA-9666458;R-HSA-2130194;R-HSA-9670155;R-HSA-2197691;R-HSA-2197690;R-HSA-2029445;R-HSA-442586;R-HSA-2029473
R-HSA-2029482	Regulation of actin dynamics for phagocytic cup formation	4	158	0.0104346	0.985454	0.985454	15	24	0.00172265	9606	Homo sapiens	CDC42;ACTR2;ARPC3;BRK1		R-HSA-2197698;R-HSA-2029469;R-HSA-2029466;R-HSA-442592;R-HSA-2029465;R-HSA-1861595;R-HSA-2029456;R-HSA-2029454;R-HSA-2130194;R-HSA-2197691;R-HSA-2029476;R-HSA-2029445;R-HSA-2197690;R-HSA-442586;R-HSA-2029473
R-HSA-428157	Sphingolipid metabolism	4	158	0.0104346	0.985454	0.985454	4	65	0.00466552	9606	Homo sapiens	NEU3;ORMDL2;GBA;OSBP		R-HSA-1605768;R-HSA-429683;R-HSA-428127;R-HSA-1605591
R-HSA-983695	Antigen activates B Cell Receptor (BCR) leading to generation of second messengers	2	103	0.00680227	0.985486	0.985486	3	26	0.00186621	9606	Homo sapiens	CALM1;PIK3AP1		R-HSA-74448;R-HSA-9606160;R-HSA-2045911
R-HSA-9006931	Signaling by Nuclear Receptors	14	387	0.0255581	0.985559	0.985559	88	196	0.0140683	9606	Homo sapiens	DDX17;GNB2;NR1H2;POLR2D;MYB;EP300;FOS;CALM1;FOXO3;AREG;POLR2K;IGF1R		R-HSA-9029517;R-HSA-9011981;R-HSA-9023884;R-HSA-9035279;R-HSA-9008271;R-HSA-9018497;R-HSA-9009536;R-HSA-9011971;R-HSA-9018499;R-HSA-9024386;R-HSA-9634584;R-HSA-202127;R-HSA-9035143;R-HSA-9011975;R-HSA-9029531;R-HSA-9008285;R-HSA-9021596;R-HSA-9625479;R-HSA-9035167;R-HSA-9029521;R-HSA-9035281;R-HSA-9625482;R-HSA-9625487;R-HSA-9028525;R-HSA-9035180;R-HSA-9029551;R-HSA-9028526;R-HSA-9021601;R-HSA-90…
R-HSA-72306	tRNA processing	5	184	0.0121516	0.985894	0.985894	5	54	0.00387597	9606	Homo sapiens	MT-ND4;SPI1;RPP40;TPR;NSUN6		R-HSA-6785478;R-HSA-8932765;R-HSA-6783483;R-HSA-5696810;R-HSA-6785722
R-HSA-74160	Gene expression (Transcription)	91	1862	0.122969	0.986512	0.986512	317	1013	0.0727103	9606	Homo sapiens	SMG1;CCNT2;SPI1;DPY30;COX6A1;UXT;PSMD9;IPO8;ZNRD1;PSMD4;SUMO1;MYB;UBTF;WDR5;EP300;PIP4K2B;YWHAG;NELFE;COX8A;PRKCB;CNPY2;FOS;MED4;RUNX3;THOC7;ZNF75A;COX6B1;PPM1A;PSMA6;COX7A2L;PSMA2;SUB1;TET3;MTF2;CSNK2B;POLR1D;PSME2;SNRPF;ANAPC1;RHNO1;PSMD12;ANAPC15;RBM8A;KMT2A;ANAPC16;FOXO3;PRDX2;ZNF706;PABPN1;RBBP5;TDG;POLR2D;TPR;PSMB1;COX14;BRD7;POLR2K;ZNF286A;NR2C2AP;PTPN1;SURF1;CPSF7;TAF15;TAF13;NR1H2;TNFRSF…		R-HSA-8937097;R-HSA-8878212;R-HSA-8951951;R-HSA-9625749;R-HSA-73739;R-HSA-9623192;R-HSA-8878220;R-HSA-8951428;R-HSA-6800490;R-HSA-5220959;R-HSA-6805109;R-HSA-9623168;R-HSA-9009309;R-HSA-112149;R-HSA-9009308;R-HSA-8951966;R-HSA-5220952;R-HSA-112150;R-HSA-6810239;R-HSA-112153;R-HSA-6810238;R-HSA-112152;R-HSA-9622667;R-HSA-8878237;R-HSA-8951442;R-HSA-112155;R-HSA-6810235;R-HSA-187934;R-HSA-73757;R-H…
R-HSA-2428924	IGF1R signaling cascade	1	72	0.00475499	0.986929	0.986929	6	17	0.00122021	9606	Homo sapiens	IGF1R		R-HSA-2404193;R-HSA-2404195;R-HSA-2428930;R-HSA-2428926;R-HSA-5686072;R-HSA-2428922
R-HSA-936837	Ion transport by P-type ATPases	1	72	0.00475499	0.986929	0.986929	1	17	0.00122021	9606	Homo sapiens	CALM1		R-HSA-427910
R-HSA-6782315	tRNA modification in the nucleus and cytosol	1	72	0.00475499	0.986929	0.986929	1	37	0.00265576	9606	Homo sapiens	NSUN6		R-HSA-8932765
R-HSA-449147	Signaling by Interleukins	27	658	0.0434553	0.986949	0.986949	19	505	0.0362475	9606	Homo sapiens	IKBIP;PSMD12;FOS;FOXO3;MAPK14;CDC42;RAP1B;PSMD9;PSMA6;TBK1;PSMC6;MAPKAPK3;PSMD4;PSMA2;HNRNPF;PSMB1;PSME2;LGALS9;BCL2L1		R-HSA-9749494;R-HSA-8950637;R-HSA-9008684;R-HSA-209061;R-HSA-8950415;R-HSA-450222;R-HSA-9749464;R-HSA-198669;R-HSA-6790025;R-HSA-5340385;R-HSA-450292;R-HSA-450325;R-HSA-6790036;R-HSA-168053;R-HSA-450257;R-HSA-8950225;R-HSA-450333;R-HSA-9749487;R-HSA-8950260
R-HSA-6785807	Interleukin-4 and Interleukin-13 signaling	6	211	0.0139348	0.987251	0.987251	2	47	0.00337353	9606	Homo sapiens	FOS;FOXO3;BCL2L1		R-HSA-6790036;R-HSA-6790025
R-HSA-2404192	Signaling by Type 1 Insulin-like Growth Factor 1 Receptor (IGF1R)	1	73	0.00482103	0.987695	0.987695	8	19	0.00136377	9606	Homo sapiens	IGF1R		R-HSA-2404199;R-HSA-2404193;R-HSA-2404195;R-HSA-2428930;R-HSA-2428926;R-HSA-2404200;R-HSA-5686072;R-HSA-2428922
R-HSA-913709	O-linked glycosylation of mucins	1	73	0.00482103	0.987695	0.987695	1	16	0.00114844	9606	Homo sapiens	C1GALT1C1		R-HSA-1964505
R-HSA-389661	Glyoxylate metabolism and glycine degradation	1	73	0.00482103	0.987695	0.987695	1	23	0.00165088	9606	Homo sapiens	DHTKD1		R-HSA-6792572
R-HSA-1793185	Chondroitin sulfate/dermatan sulfate metabolism	1	73	0.00482103	0.987695	0.987695	1	28	0.00200976	9606	Homo sapiens	CHPF2		R-HSA-1971491
R-HSA-212436	Generic Transcription Pathway	74	1557	0.102827	0.987845	0.987845	207	837	0.0600775	9606	Homo sapiens	SMG1;CCNT2;SPI1;DPY30;COX6A1;UXT;PSMD9;PSMD4;SUMO1;MYB;WDR5;EP300;PIP4K2B;YWHAG;NELFE;COX8A;PRKCB;CNPY2;FOS;MED4;RUNX3;ZNF75A;COX6B1;PPM1A;PSMA6;COX7A2L;PSMA2;SUB1;CSNK2B;PSME2;ANAPC1;RHNO1;PSMD12;ANAPC15;KMT2A;ANAPC16;FOXO3;PRDX2;ZNF706;RBBP5;POLR2D;PSMB1;COX14;BRD7;POLR2K;ZNF286A;NR2C2AP;PTPN1;SURF1;TAF15;TAF13;NR1H2;TNFRSF10A;MAPK14;GTF2H5;NR4A1;PSMC6;RHEB;RPA3;JMY;CDK2;RAD17;PIN1;STUB1;CDK13;…		R-HSA-8937097;R-HSA-8878212;R-HSA-8951951;R-HSA-9625749;R-HSA-9623192;R-HSA-8878220;R-HSA-8951428;R-HSA-6800490;R-HSA-6805109;R-HSA-9623168;R-HSA-9009309;R-HSA-9009308;R-HSA-8951966;R-HSA-9622667;R-HSA-8878237;R-HSA-8951442;R-HSA-187934;R-HSA-9622668;R-HSA-8936616;R-HSA-8951977;R-HSA-6805061;R-HSA-8956586;R-HSA-8878243;R-HSA-6805059;R-HSA-8936621;R-HSA-8865454;R-HSA-3341343;R-HSA-380979;R-HSA-893…
R-HSA-163841	Gamma carboxylation, hypusine formation and arylsulfatase activation	1	74	0.00488707	0.988416	0.988416	9	40	0.00287109	9606	Homo sapiens	SUB1		R-HSA-163843;R-HSA-159728;R-HSA-163798;R-HSA-159796;R-HSA-159733;R-HSA-159771;R-HSA-159868;R-HSA-6807224;R-HSA-159773
R-HSA-199418	Negative regulation of the PI3K/AKT network	3	137	0.00904768	0.988797	0.988797	2	10	0.000717772	9606	Homo sapiens	PIP4K2B;PIK3AP1;AREG		R-HSA-2316434;R-HSA-1675776
R-HSA-983170	Antigen Presentation: Folding, assembly and peptide loading of class I MHC	2	108	0.00713248	0.988824	0.988824	13	16	0.00114844	9606	Homo sapiens	HSPA5;HLA-F		R-HSA-983148;R-HSA-8951499;R-HSA-983146;R-HSA-983145;R-HSA-983142;R-HSA-983427;R-HSA-983426;R-HSA-983138;R-HSA-983425;R-HSA-983424;R-HSA-983422;R-HSA-983421;R-HSA-983161
R-HSA-422356	Regulation of insulin secretion	2	108	0.00713248	0.988824	0.988824	10	38	0.00272753	9606	Homo sapiens	CHRM3;GNB2		R-HSA-400037;R-HSA-422320;R-HSA-400097;R-HSA-400046;R-HSA-381612;R-HSA-400092;R-HSA-400012;R-HSA-9728664;R-HSA-399995;R-HSA-381706
R-HSA-909733	Interferon alpha/beta signaling	5	190	0.0125479	0.988996	0.988996	3	25	0.00179443	9606	Homo sapiens	PTPN1;ADAR;HLA-F		R-HSA-997311;R-HSA-1015702;R-HSA-1015699
R-HSA-9013149	RAC1 GTPase cycle	5	191	0.0126139	0.989446	0.989446	2	6	0.000430663	9606	Homo sapiens	CDC42;PREX1;SNAP23;BRK1;DOCK2		R-HSA-9013145;R-HSA-9013143
R-HSA-9662360	Sensory processing of sound by inner hair cells of the cochlea	1	76	0.00501915	0.989734	0.989734	1	7	0.00050244	9606	Homo sapiens	CTBP2		R-HSA-9662096
R-HSA-73857	RNA Polymerase II Transcription	81	1699	0.112204	0.990157	0.990157	264	898	0.0644559	9606	Homo sapiens	SMG1;CCNT2;SPI1;DPY30;COX6A1;UXT;PSMD9;PSMD4;SUMO1;MYB;WDR5;EP300;PIP4K2B;YWHAG;NELFE;COX8A;PRKCB;CNPY2;FOS;MED4;RUNX3;THOC7;ZNF75A;COX6B1;PPM1A;PSMA6;COX7A2L;PSMA2;SUB1;CSNK2B;PSME2;SNRPF;ANAPC1;RHNO1;PSMD12;ANAPC15;RBM8A;KMT2A;ANAPC16;FOXO3;PRDX2;ZNF706;PABPN1;RBBP5;POLR2D;PSMB1;COX14;BRD7;POLR2K;ZNF286A;NR2C2AP;PTPN1;SURF1;CPSF7;TAF15;TAF13;NR1H2;TNFRSF10A;MAGOHB;MAPK14;POU2F2;GTF2H5;NR4A1;PSM…		R-HSA-8937097;R-HSA-8878212;R-HSA-8951951;R-HSA-9625749;R-HSA-9623192;R-HSA-8878220;R-HSA-8951428;R-HSA-6800490;R-HSA-6805109;R-HSA-9623168;R-HSA-9009309;R-HSA-9009308;R-HSA-8951966;R-HSA-6810239;R-HSA-6810238;R-HSA-9622667;R-HSA-8878237;R-HSA-8951442;R-HSA-6810235;R-HSA-187934;R-HSA-6810234;R-HSA-6810233;R-HSA-9622668;R-HSA-8936616;R-HSA-8951977;R-HSA-6805061;R-HSA-8956586;R-HSA-9613494;R-HSA-88…
R-HSA-2029480	Fcgamma receptor (FCGR) dependent phagocytosis	5	193	0.012746	0.990293	0.990293	16	42	0.00301464	9606	Homo sapiens	CDC42;ACTR2;ARPC3;PRKCE;BRK1		R-HSA-2197698;R-HSA-2029469;R-HSA-2029466;R-HSA-442592;R-HSA-2029465;R-HSA-1861595;R-HSA-198314;R-HSA-2029456;R-HSA-2029454;R-HSA-2130194;R-HSA-2197691;R-HSA-2029476;R-HSA-2029445;R-HSA-2197690;R-HSA-442586;R-HSA-2029473
R-HSA-191273	Cholesterol biosynthesis	1	77	0.00508519	0.990336	0.990336	2	37	0.00265576	9606	Homo sapiens	FDFT1		R-HSA-191402;R-HSA-191405
R-HSA-9679191	Potential therapeutics for SARS	4	168	0.011095	0.990646	0.990646	4	36	0.00258398	9606	Homo sapiens	REST;TBK1;IMPDH1;SUB1		R-HSA-9679819;R-HSA-9679787;R-HSA-9683546;R-HSA-9678749
R-HSA-983231	Factors involved in megakaryocyte development and platelet production	5	194	0.012812	0.990692	0.990692	6	43	0.00308642	9606	Homo sapiens	CDC42;CDK2;MAFF;MYB;DOCK2		R-HSA-1011598;R-HSA-1008220;R-HSA-1013881;R-HSA-1008200;R-HSA-992696;R-HSA-1008240
R-HSA-3906995	Diseases associated with O-glycosylation of proteins	1	78	0.00515123	0.990902	0.990902	1	9	0.000645995	9606	Homo sapiens	C1GALT1C1		R-HSA-6785524
R-HSA-9705683	SARS-CoV-2-host interactions	10	315	0.0208031	0.99132	0.99132	15	67	0.00480907	9606	Homo sapiens	RPS9;TBK1;RPS5;VPS33A;NAB1;TPR;GEMIN7;SNRPF;HLA-F;YWHAG		R-HSA-9705010;R-HSA-191786;R-HSA-9709852;R-HSA-9729500;R-HSA-9755359;R-HSA-9708889;R-HSA-9729849;R-HSA-983426;R-HSA-9705082;R-HSA-9755328;R-HSA-9768142;R-HSA-9705320;R-HSA-9754537;R-HSA-9754827;R-HSA-918225
R-HSA-442755	Activation of NMDA receptors and postsynaptic events	2	113	0.00746269	0.991409	0.991409	29	71	0.00509618	9606	Homo sapiens	CALM1;CAMKK2		R-HSA-9618834;R-HSA-9619478;R-HSA-9619355;R-HSA-442760;R-HSA-438037;R-HSA-9619783;R-HSA-9619467;R-HSA-9619214;R-HSA-442715;R-HSA-9619376;R-HSA-442725;R-HSA-9619125;R-HSA-111913;R-HSA-9618811;R-HSA-111912;R-HSA-442732;R-HSA-111915;R-HSA-9619449;R-HSA-9618750;R-HSA-9617535;R-HSA-445367;R-HSA-9618785;R-HSA-9619430;R-HSA-9619367;R-HSA-442749;R-HSA-9617326;R-HSA-9618863;R-HSA-9617583;R-HSA-444792
R-HSA-192105	Synthesis of bile acids and bile salts	2	113	0.00746269	0.991409	0.991409	2	83	0.00595751	9606	Homo sapiens	OSBPL2;OSBP		R-HSA-8867667;R-HSA-8868402
R-HSA-1912422	Pre-NOTCH Expression and Processing	2	114	0.00752873	0.991851	0.991851	5	38	0.00272753	9606	Homo sapiens	SUB1;EP300		R-HSA-1912415;R-HSA-9017835;R-HSA-1912372;R-HSA-1912369;R-HSA-1912416
R-HSA-499943	Interconversion of nucleotide di- and triphosphates	1	80	0.00528332	0.991938	0.991938	1	33	0.00236865	9606	Homo sapiens	DCTPP1		R-HSA-6786257
R-HSA-1236977	Endosomal/Vacuolar pathway	1	82	0.0054154	0.992855	0.992855	3	4	0.000287109	9606	Homo sapiens	HLA-F		R-HSA-1236964;R-HSA-1236954;R-HSA-1236943
R-HSA-75105	Fatty acyl-CoA biosynthesis	1	82	0.0054154	0.992855	0.992855	1	25	0.00179443	9606	Homo sapiens	HSD17B12		R-HSA-548818
R-HSA-1236394	Signaling by ERBB4	1	82	0.0054154	0.992855	0.992855	1	52	0.00373241	9606	Homo sapiens	PSENEN		R-HSA-1251997
R-HSA-877300	Interferon gamma signaling	7	252	0.0166425	0.993372	0.993372	4	18	0.00129199	9606	Homo sapiens	PTPN1;MT2A;SUMO1;SP110;HLA-F		R-HSA-877308;R-HSA-1031716;R-HSA-877281;R-HSA-1031713
R-HSA-196807	Nicotinate metabolism	1	84	0.00554748	0.993669	0.993669	1	29	0.00208154	9606	Homo sapiens	PARP4		R-HSA-8938073
R-HSA-194315	Signaling by Rho GTPases	28	709	0.0468234	0.993851	0.993851	96	203	0.0145708	9606	Homo sapiens	DYNC1I2;ANKLE2;SNAP23;BRK1;MYL12B;PPP1CB;CDC42;PREX1;YWHAG;CENPT;ACTR2;CPSF7;NDUFA5;MTX1;PRKCB;DYNLL1;MAPK14;RHOA;ZWINT;FMNL3;NSFL1C;DNMBP;CENPH;DAAM1;ARPC3;PIN1;CALM1;DOCK2		R-HSA-5665751;R-HSA-3858489;R-HSA-2029469;R-HSA-2029466;R-HSA-3858495;R-HSA-5623632;R-HSA-5668947;R-HSA-9013004;R-HSA-5666129;R-HSA-9018766;R-HSA-2029465;R-HSA-9013006;R-HSA-75016;R-HSA-419087;R-HSA-5671772;R-HSA-8981637;R-HSA-419083;R-HSA-2029456;R-HSA-9018758;R-HSA-9013145;R-HSA-9014296;R-HSA-5668932;R-HSA-9626880;R-HSA-9692800;R-HSA-9018778;R-HSA-5623622;R-HSA-5665989;R-HSA-9013023;R-HSA-56670…
R-HSA-2672351	Stimuli-sensing channels	2	121	0.00799102	0.994378	0.994378	2	33	0.00236865	9606	Homo sapiens	TSC22D3;CALM1		R-HSA-2682349;R-HSA-2855020
R-HSA-913531	Interferon Signaling	13	397	0.0262185	0.994647	0.994647	12	74	0.00531151	9606	Homo sapiens	PTPN1;MT2A;SUMO1;SP110;TPR;PIN1;EIF2AK2;ADAR;HLA-F;EIF4E		R-HSA-1678841;R-HSA-936462;R-HSA-997311;R-HSA-877308;R-HSA-1678842;R-HSA-1015702;R-HSA-1176059;R-HSA-1031716;R-HSA-877281;R-HSA-1015699;R-HSA-1031713;R-HSA-1169406
R-HSA-9659379	Sensory processing of sound	1	87	0.00574561	0.994719	0.994719	1	13	0.000933104	9606	Homo sapiens	CTBP2		R-HSA-9662096
R-HSA-1912408	Pre-NOTCH Transcription and Translation	1	89	0.00587769	0.99532	0.99532	3	28	0.00200976	9606	Homo sapiens	EP300		R-HSA-1912415;R-HSA-9017835;R-HSA-1912416
R-HSA-9018677	Biosynthesis of DHA-derived SPMs	1	89	0.00587769	0.99532	0.99532	6	58	0.00416308	9606	Homo sapiens	LTA4H		R-HSA-9024890;R-HSA-9020253;R-HSA-9020252;R-HSA-9020270;R-HSA-9020257;R-HSA-9020258
R-HSA-6806667	Metabolism of fat-soluble vitamins	1	89	0.00587769	0.99532	0.99532	2	34	0.00244042	9606	Homo sapiens	VKORC1		R-HSA-159790;R-HSA-9026967
R-HSA-194068	Bile acid and bile salt metabolism	2	125	0.00825518	0.995459	0.995459	2	99	0.00710594	9606	Homo sapiens	OSBPL2;OSBP		R-HSA-8867667;R-HSA-8868402
R-HSA-390918	Peroxisomal lipid metabolism	1	90	0.00594373	0.995595	0.995595	1	35	0.0025122	9606	Homo sapiens	SLC25A17		R-HSA-389652
R-HSA-1483249	Inositol phosphate metabolism	1	90	0.00594373	0.995595	0.995595	1	71	0.00509618	9606	Homo sapiens	CALM1		R-HSA-1855153
R-HSA-9716542	Signaling by Rho GTPases, Miro GTPases and RHOBTB3	28	725	0.0478801	0.995906	0.995906	96	212	0.0152168	9606	Homo sapiens	DYNC1I2;ANKLE2;SNAP23;BRK1;MYL12B;PPP1CB;CDC42;PREX1;YWHAG;CENPT;ACTR2;CPSF7;NDUFA5;MTX1;PRKCB;DYNLL1;MAPK14;RHOA;ZWINT;FMNL3;NSFL1C;DNMBP;CENPH;DAAM1;ARPC3;PIN1;CALM1;DOCK2		R-HSA-5665751;R-HSA-3858489;R-HSA-2029469;R-HSA-2029466;R-HSA-3858495;R-HSA-5623632;R-HSA-5668947;R-HSA-9013004;R-HSA-5666129;R-HSA-9018766;R-HSA-2029465;R-HSA-9013006;R-HSA-75016;R-HSA-419087;R-HSA-5671772;R-HSA-8981637;R-HSA-419083;R-HSA-2029456;R-HSA-9018758;R-HSA-9013145;R-HSA-9014296;R-HSA-5668932;R-HSA-9626880;R-HSA-9692800;R-HSA-9018778;R-HSA-5623622;R-HSA-5665989;R-HSA-9013023;R-HSA-56670…
R-HSA-6794362	Protein-protein interactions at synapses	1	93	0.00614186	0.996325	0.996325	1	33	0.00236865	9606	Homo sapiens	RTN3		R-HSA-8849882
R-HSA-446219	Synthesis of substrates in N-glycan biosythesis	2	131	0.00865143	0.996708	0.996708	2	49	0.00351708	9606	Homo sapiens	NEU3;SLC35A1		R-HSA-727807;R-HSA-4084994
R-HSA-1266738	Developmental Biology	55	1274	0.0841368	0.997012	0.997012	124	568	0.0407695	9606	Homo sapiens	SPI1;NAB1;CLTA;RPL6;RPL7A;PSMD9;PSMD4;MYB;WDR5;EP300;PSENEN;ACTR2;RPS9;MAP2K2;NCOA6;RPS5;MED4;RHOA;PSMA6;PSMA2;SUB1;RASA1;ZNF638;CSNK2B;PSME2;HOXB2;PABPC1;PSMD12;RBM8A;KMT2A;FOXO3;GSPT1;MYL12B;CDC42;RBBP5;POLR2D;PSMB1;RPL17;POLR2K;RPL19;SEMA4D;RANBP9;MAGOHB;MAPK14;KRT18;PSMC6;ARPC3;CDK2;RPL26L1		R-HSA-5617492;R-HSA-6806629;R-HSA-8849797;R-HSA-3928632;R-HSA-419087;R-HSA-1183003;R-HSA-9634433;R-HSA-3928616;R-HSA-5617485;R-HSA-8942224;R-HSA-5617484;R-HSA-5617486;R-HSA-5617483;R-HSA-451366;R-HSA-3928601;R-HSA-6805573;R-HSA-400677;R-HSA-418850;R-HSA-416546;R-HSA-109862;R-HSA-3928595;R-HSA-392749;R-HSA-416559;R-HSA-392748;R-HSA-3928592;R-HSA-400682;R-HSA-376117;R-HSA-555065;R-HSA-376119;R-HSA-…
R-HSA-1483206	Glycerophospholipid biosynthesis	5	221	0.0145952	0.997096	0.997096	8	133	0.00954637	9606	Homo sapiens	STARD7;PTPMT1;CSNK2B;LCLAT1;CDS2		R-HSA-8873830;R-HSA-1482867;R-HSA-8877153;R-HSA-1483197;R-HSA-1483165;R-HSA-1482861;R-HSA-75885;R-HSA-8873929
R-HSA-1500931	Cell-Cell communication	2	134	0.00884956	0.997199	0.997199	4	60	0.00430663	9606	Homo sapiens	CD151;MLLT4		R-HSA-446083;R-HSA-433725;R-HSA-446077;R-HSA-419003
R-HSA-597592	Post-translational protein modification	72	1604	0.105931	0.997298	0.997298	233	538	0.0386161	9606	Homo sapiens	ARF3;AREG;DCAF7;DCAF6;PPP6C;PSMD9;C1GALT1C1;PSMD4;SUMO1;RBMX2;SUMO3;WDR5;FBXO4;EP300;TMED7;FBXO7;DDX17;TRAPPC2L;WSB2;SP110;PRMT3;COMMD3;ACTR8;UCHL3;DYNLL1;RAD23B;RHOA;RAB32;PSMA6;PSMA2;SUB1;PSME2;SEC22B;ARF5;SEC22C;DYNC1I2;PSMD12;USP15;CCDC23;UBA6;SATB1;GOSR2;USP12;METTL21A;NEU3;TFPT;FUT8;DCAF17;RBBP5;TDG;HLTF;TPR;PSMB1;UBE2F;SLC35A1;TRAPPC1;USP20;GOLM1;NR1H2;FUCA1;UBE2G2;RAB11B;PSMC6;FAM175B;UBE…		R-HSA-8956040;R-HSA-4641350;R-HSA-163843;R-HSA-8956045;R-HSA-4641345;R-HSA-5696605;R-HSA-4755524;R-HSA-4755526;R-HSA-4085296;R-HSA-3000383;R-HSA-3903017;R-HSA-4641362;R-HSA-4090408;R-HSA-8852127;R-HSA-4755536;R-HSA-5665871;R-HSA-159771;R-HSA-4551768;R-HSA-159773;R-HSA-8852130;R-HSA-8850594;R-HSA-8852129;R-HSA-4090390;R-HSA-3000348;R-HSA-9755303;R-HSA-159796;R-HSA-9755306;R-HSA-8956106;R-HSA-40853…
R-HSA-425393	Transport of inorganic cations/anions and amino acids/oligopeptides	3	167	0.0110289	0.997409	0.997409	3	76	0.00545507	9606	Homo sapiens	CALM1;SAT1		R-HSA-352119;R-HSA-427555;R-HSA-425661
R-HSA-388841	Costimulation by the CD28 family	1	99	0.00653811	0.997444	0.997444	2	35	0.0025122	9606	Homo sapiens	CDC42		R-HSA-389350;R-HSA-389788
R-HSA-373080	Class B/2 (Secretin family receptors)	1	99	0.00653811	0.997444	0.997444	1	24	0.00172265	9606	Homo sapiens	GNB2		R-HSA-381612
R-HSA-6809371	Formation of the cornified envelope	2	138	0.00911372	0.997744	0.997744	9	27	0.00193798	9606	Homo sapiens	KRT18;SUB1		R-HSA-6810357;R-HSA-8849797;R-HSA-6811539;R-HSA-6814387;R-HSA-8942224;R-HSA-6814734;R-HSA-6814764;R-HSA-6814298;R-HSA-6810937
R-HSA-9610379	HCMV Late Events	3	175	0.0115573	0.998264	0.998264	4	19	0.00136377	9606	Homo sapiens	CHMP2B;VPS4A;TPR		R-HSA-9636128;R-HSA-9610954;R-HSA-9610942;R-HSA-9629004
R-HSA-1296071	Potassium Channels	1	107	0.00706644	0.998425	0.998425	3	20	0.00143554	9606	Homo sapiens	GNB2		R-HSA-1013020;R-HSA-1013013;R-HSA-1013012
R-HSA-1483257	Phospholipid metabolism	8	314	0.020737	0.998482	0.998482	20	218	0.0156474	9606	Homo sapiens	ARF3;PIKFYVE;STARD7;PTPMT1;CSNK2B;PIP4K2B;LCLAT1;CDS2		R-HSA-8873830;R-HSA-1676152;R-HSA-1675866;R-HSA-6811522;R-HSA-1482867;R-HSA-8877153;R-HSA-1676145;R-HSA-1675921;R-HSA-1483197;R-HSA-1483165;R-HSA-75885;R-HSA-1676020;R-HSA-8873929;R-HSA-1676168;R-HSA-1675883;R-HSA-1676174;R-HSA-1675776;R-HSA-1482861;R-HSA-1676005;R-HSA-1675910
R-HSA-425397	Transport of vitamins, nucleosides, and related molecules	1	108	0.00713248	0.998517	0.998517	1	39	0.00279931	9606	Homo sapiens	SLC35A1		R-HSA-727807
R-HSA-983712	Ion channel transport	4	209	0.0138027	0.998592	0.998592	4	51	0.00366064	9606	Homo sapiens	ATP6V1G1;TSC22D3;CALM1		R-HSA-427910;R-HSA-2682349;R-HSA-5252133;R-HSA-2855020
R-HSA-8957275	Post-translational protein phosphorylation	1	109	0.00719852	0.998604	0.998604	1	1	7.17772e-05	9606	Homo sapiens	GOLM1		R-HSA-8952289
R-HSA-163685	Integration of energy metabolism	2	147	0.0097081	0.998616	0.998616	11	66	0.0047373	9606	Homo sapiens	CHRM3;GNB2		R-HSA-825631;R-HSA-400037;R-HSA-422320;R-HSA-400097;R-HSA-400046;R-HSA-381612;R-HSA-400092;R-HSA-400012;R-HSA-9728664;R-HSA-399995;R-HSA-381706
R-HSA-9012999	RHO GTPase cycle	14	460	0.0303791	0.998618	0.998618	36	91	0.00653173	9606	Homo sapiens	CPSF7;ANKLE2;NDUFA5;MTX1;SNAP23;BRK1;RHOA;CDC42;FMNL3;NSFL1C;PREX1;DNMBP;DAAM1;DOCK2		R-HSA-9013004;R-HSA-9018766;R-HSA-9013006;R-HSA-9014467;R-HSA-8981637;R-HSA-9018758;R-HSA-9013145;R-HSA-9014296;R-HSA-9692800;R-HSA-9018778;R-HSA-9693125;R-HSA-9013023;R-HSA-9013009;R-HSA-9692809;R-HSA-9017491;R-HSA-8980691;R-HSA-9013143;R-HSA-9014294;R-HSA-9013161;R-HSA-9018794;R-HSA-9714481;R-HSA-9014433;R-HSA-9013024;R-HSA-9017507;R-HSA-9012835;R-HSA-9013157;R-HSA-9013159;R-HSA-9013158;R-HSA-9…
R-HSA-1630316	Glycosaminoglycan metabolism	3	182	0.0120195	0.998781	0.998781	4	88	0.00631639	9606	Homo sapiens	CHPF2;SAT1;PAPSS1		R-HSA-427555;R-HSA-174389;R-HSA-174392;R-HSA-1971491
R-HSA-5619102	SLC transporter disorders	3	185	0.0122177	0.998953	0.998953	3	65	0.00466552	9606	Homo sapiens	SLC35A1;TPR;SLC39A4		R-HSA-5651942;R-HSA-5661474;R-HSA-5654125
R-HSA-8957322	Metabolism of steroids	8	331	0.0218597	0.99924	0.99924	11	250	0.0179443	9606	Homo sapiens	SPI1;NCOA6;OSBPL2;OSBP;TSPO;HSD17B12;FDFT1		R-HSA-1655848;R-HSA-8951850;R-HSA-1655850;R-HSA-8867667;R-HSA-8868402;R-HSA-2426146;R-HSA-191402;R-HSA-193064;R-HSA-1655826;R-HSA-2065539;R-HSA-191405
R-HSA-446193	Biosynthesis of the N-glycan precursor (dolichol lipid-linked oligosaccharide, LLO) and transfer to a nascent protein	2	159	0.0105006	0.999283	0.999283	2	63	0.00452196	9606	Homo sapiens	NEU3;SLC35A1		R-HSA-727807;R-HSA-4084994
R-HSA-9679506	SARS-CoV Infections	19	596	0.0393607	0.99935	0.99935	31	340	0.0244042	9606	Homo sapiens	DDX17;RPS9;PARP4;RPS5;VPS33A;NAB1;HLA-F;SRPK1;REST;FUT8;TBK1;SUMO1;IMPDH1;SUB1;TPR;CHMP2B;SNRPF;GEMIN7;YWHAG		R-HSA-9696980;R-HSA-9709852;R-HSA-9729500;R-HSA-9683546;R-HSA-9698265;R-HSA-9755359;R-HSA-9708889;R-HSA-983426;R-HSA-9678749;R-HSA-9729307;R-HSA-9682631;R-HSA-9755328;R-HSA-9694406;R-HSA-9687435;R-HSA-9679819;R-HSA-9768142;R-HSA-9754827;R-HSA-918225;R-HSA-9705010;R-HSA-9729330;R-HSA-191786;R-HSA-9729279;R-HSA-9699007;R-HSA-9729849;R-HSA-9705082;R-HSA-9683687;R-HSA-9679787;R-HSA-9705320;R-HSA-9754…
R-HSA-6803157	Antimicrobial peptides	1	123	0.0081231	0.999402	0.999402	1	58	0.00416308	9606	Homo sapiens	ATOX1		R-HSA-6803545
R-HSA-2871796	FCERI mediated MAPK activation	1	124	0.00818914	0.999437	0.999437	2	20	0.00143554	9606	Homo sapiens	FOS		R-HSA-450292;R-HSA-450325
R-HSA-381426	Regulation of Insulin-like Growth Factor (IGF) transport and uptake by Insulin-like Growth Factor Binding Proteins (IGFBPs)	1	127	0.00838727	0.999531	0.999531	1	14	0.00100488	9606	Homo sapiens	GOLM1		R-HSA-8952289
R-HSA-112314	Neurotransmitter receptors and postsynaptic signal transmission	4	232	0.0153216	0.999536	0.999536	37	110	0.00789549	9606	Homo sapiens	PRKCB;GNB2;CALM1;CAMKK2		R-HSA-9618834;R-HSA-9619478;R-HSA-9619355;R-HSA-421007;R-HSA-442760;R-HSA-1013020;R-HSA-438037;R-HSA-9619783;R-HSA-451283;R-HSA-9619467;R-HSA-1013013;R-HSA-1013012;R-HSA-9619214;R-HSA-442715;R-HSA-9619376;R-HSA-442725;R-HSA-9619125;R-HSA-111913;R-HSA-9618811;R-HSA-451311;R-HSA-111912;R-HSA-500717;R-HSA-442732;R-HSA-111915;R-HSA-9619449;R-HSA-9618750;R-HSA-9617535;R-HSA-445367;R-HSA-9618785;R-HSA-…
R-HSA-2142753	Arachidonic acid metabolism	2	168	0.011095	0.999563	0.999563	2	79	0.0056704	9606	Homo sapiens	PON2;LTA4H		R-HSA-8932633;R-HSA-266072
R-HSA-2871809	FCERI mediated Ca+2 mobilization	1	129	0.00851935	0.999584	0.999584	4	11	0.000789549	9606	Homo sapiens	CALM1		R-HSA-2730872;R-HSA-74448;R-HSA-2730849;R-HSA-2730867
R-HSA-2029485	Role of phospholipids in phagocytosis	1	129	0.00851935	0.999584	0.999584	1	12	0.000861326	9606	Homo sapiens	PRKCE		R-HSA-198314
R-HSA-5173105	O-linked glycosylation	1	133	0.00878352	0.999674	0.999674	1	27	0.00193798	9606	Homo sapiens	C1GALT1C1		R-HSA-1964505
R-HSA-9609646	HCMV Infection	5	270	0.0178312	0.999691	0.999691	7	31	0.00222509	9606	Homo sapiens	DYNC1I2;CHMP2B;VPS4A;TPR;DYNLL1		R-HSA-9614369;R-HSA-9636128;R-HSA-9614343;R-HSA-9610954;R-HSA-9610942;R-HSA-9614367;R-HSA-9629004
R-HSA-9635486	Infection with Mycobacterium tuberculosis	1	135	0.0089156	0.999711	0.999711	1	73	0.00523974	9606	Homo sapiens	ENO1		R-HSA-9636669
R-HSA-9609690	HCMV Early Events	3	215	0.0141989	0.999777	0.999777	3	12	0.000861326	9606	Homo sapiens	DYNC1I2;TPR;DYNLL1		R-HSA-9614369;R-HSA-9614343;R-HSA-9614367
R-HSA-9664323	FCGR3A-mediated IL10 synthesis	1	141	0.00931185	0.999799	0.999799	2	20	0.00143554	9606	Homo sapiens	CALM1		R-HSA-74448;R-HSA-111930
R-HSA-5663205	Infectious disease	64	1581	0.104412	0.999839	0.999839	156	836	0.0600057	9606	Homo sapiens	CCNT2;SPI1;NAB1;BRK1;CLTA;ENO1;RPL6;PYCARD;RPL7A;PSMD9;TBK1;PSMD4;SUMO1;BANF1;YWHAG;NELFE;DDX17;ACTR2;RPS9;MAP2K2;PARP4;VPS33A;RPS5;HLA-F;DYNLL1;PSMA6;PSMA2;SUB1;PSME2;GEMIN7;SNRPF;DOCK2;CHMP5;DYNC1I2;PSMD12;VPS4A;CDC42;FUT8;PABPN1;POLR2D;TPR;PSMB1;RPL17;POLR2K;RPL19;TAF15;TAF13;VTA1;EIF2AK2;MAPK14;GTF2H5;SRPK1;REST;PSMC6;ARPC3;IMPDH1;GNB2;CHMP2B;NMT1;CALM1;RPL26L1		R-HSA-9660819;R-HSA-180739;R-HSA-180736;R-HSA-8951690;R-HSA-175108;R-HSA-9666458;R-HSA-9660824;R-HSA-9678749;R-HSA-167181;R-HSA-9660828;R-HSA-175117;R-HSA-167191;R-HSA-5211224;R-HSA-9687435;R-HSA-167192;R-HSA-171288;R-HSA-162590;R-HSA-167196;R-HSA-167197;R-HSA-9613490;R-HSA-167459;R-HSA-191786;R-HSA-9613498;R-HSA-9610942;R-HSA-9699007;R-HSA-167468;R-HSA-167474;R-HSA-2130194;R-HSA-167478;R-HSA-167…
R-HSA-416476	G alpha (q) signalling events	5	284	0.0187558	0.999841	0.999841	6	35	0.0025122	9606	Homo sapiens	ABHD12;CHRM3;PRKCE;GNB2;F2RL1		R-HSA-749448;R-HSA-425861;R-HSA-749452;R-HSA-5694462;R-HSA-750993;R-HSA-379048
R-HSA-15869	Metabolism of nucleotides	4	256	0.0169066	0.999858	0.999858	6	142	0.0101924	9606	Homo sapiens	UCK1;IMPDH1;DCTPP1;PAICS		R-HSA-73794;R-HSA-6786257;R-HSA-73805;R-HSA-9678749;R-HSA-73599;R-HSA-73806
R-HSA-5576891	Cardiac conduction	1	147	0.0097081	0.999861	0.999861	4	33	0.00236865	9606	Homo sapiens	CALM1		R-HSA-427910;R-HSA-2855020;R-HSA-5576895;R-HSA-425661
R-HSA-1474228	Degradation of the extracellular matrix	1	148	0.00977414	0.999869	0.999869	4	105	0.00753661	9606	Homo sapiens	SUB1		R-HSA-2172405;R-HSA-2471842;R-HSA-1602466;R-HSA-1602484
R-HSA-9705671	SARS-CoV-2 activates/modulates innate and adaptive immune responses	3	227	0.0149914	0.999881	0.999881	11	47	0.00337353	9606	Homo sapiens	TBK1;TPR;HLA-F		R-HSA-9755328;R-HSA-9705010;R-HSA-9709852;R-HSA-9768142;R-HSA-9755359;R-HSA-9705320;R-HSA-9708889;R-HSA-983426;R-HSA-9705082;R-HSA-9754827;R-HSA-918225
R-HSA-1280215	Cytokine Signaling in Immune system	40	1107	0.0731079	0.999886	0.999886	41	725	0.0520385	9606	Homo sapiens	PSMD12;ADAR;FOXO3;CDC42;RAP1B;PSMD9;MT2A;TBK1;PSMD4;SUMO1;TPR;PSMB1;LGALS9;EIF4E;IKBIP;PTPN1;SP110;EIF2AK2;FOS;HLA-F;MAPK14;PSMA6;PSMC6;MAPKAPK3;PSMA2;HNRNPF;PSME2;PIN1;BCL2L1		R-HSA-936462;R-HSA-8950415;R-HSA-9749464;R-HSA-198669;R-HSA-450325;R-HSA-450257;R-HSA-5668481;R-HSA-1015702;R-HSA-8950225;R-HSA-450333;R-HSA-1015699;R-HSA-1678841;R-HSA-9749494;R-HSA-9699574;R-HSA-1678842;R-HSA-9699575;R-HSA-8950637;R-HSA-9008684;R-HSA-209061;R-HSA-5607731;R-HSA-450222;R-HSA-9699581;R-HSA-1176059;R-HSA-1031716;R-HSA-1169210;R-HSA-877281;R-HSA-1168445;R-HSA-6790025;R-HSA-1031713;R…
R-HSA-156580	Phase II - Conjugation of compounds	4	263	0.0173689	0.9999	0.9999	4	72	0.00516796	9606	Homo sapiens	GSTM3;SAT1;PAPSS1		R-HSA-176054;R-HSA-427555;R-HSA-174389;R-HSA-174392
R-HSA-9658195	Leishmania infection	9	406	0.0268128	0.999902	0.999902	24	95	0.00681883	9606	Homo sapiens	CDC42;PYCARD;ACTR2;ARPC3;GNB2;SUB1;BRK1;CALM1;MAPK14		R-HSA-9660819;R-HSA-2029469;R-HSA-2197698;R-HSA-2029466;R-HSA-442592;R-HSA-2029465;R-HSA-1861595;R-HSA-844612;R-HSA-9666458;R-HSA-9660824;R-HSA-844610;R-HSA-9660828;R-HSA-9662786;R-HSA-74448;R-HSA-2130194;R-HSA-9662823;R-HSA-9670155;R-HSA-2197691;R-HSA-2197690;R-HSA-2029445;R-HSA-111930;R-HSA-442586;R-HSA-877361;R-HSA-2029473
R-HSA-1280218	Adaptive Immune System	35	1012	0.066834	0.999916	0.999916	62	265	0.019021	9606	Homo sapiens	DYNC1I2;PSMD12;UBA6;SNAP23;CLTA;RAP1B;CDC42;PSMD9;NPEPPS;UNK;PSMD4;SEC61G;PSMB1;FBXO4;FBXO7;UBE2F;HSPA5;PRKCB;BTN2A1;UBE2G2;HLA-F;DYNLL1;TRAF7;PSMA6;CLEC2B;PSMC6;PSMA2;ASB9;PSME2;STUB1;CALM1;SEC22B;PIK3AP1;ANAPC1		R-HSA-199043;R-HSA-199169;R-HSA-9606160;R-HSA-2025882;R-HSA-2130725;R-HSA-392835;R-HSA-983427;R-HSA-983426;R-HSA-983425;R-HSA-939265;R-HSA-983424;R-HSA-8863895;R-HSA-1168640;R-HSA-2130486;R-HSA-389788;R-HSA-2130619;R-HSA-2213248;R-HSA-8951595;R-HSA-198955;R-HSA-8863914;R-HSA-2025890;R-HSA-5685608;R-HSA-1236947;R-HSA-8951498;R-HSA-8951499;R-HSA-392513;R-HSA-1236954;R-HSA-2045911;R-HSA-8851018;R-HS…
R-HSA-9660821	ADORA2B mediated anti-inflammatory cytokines production	1	159	0.0105006	0.999933	0.999933	3	12	0.000861326	9606	Homo sapiens	GNB2		R-HSA-9660819;R-HSA-9660824;R-HSA-9660828
R-HSA-9018678	Biosynthesis of specialized proresolving mediators (SPMs)	1	159	0.0105006	0.999933	0.999933	8	124	0.00890037	9606	Homo sapiens	LTA4H		R-HSA-9024890;R-HSA-9018877;R-HSA-9020253;R-HSA-9020252;R-HSA-9020270;R-HSA-9018862;R-HSA-9020257;R-HSA-9020258
R-HSA-168249	Innate Immune System	50	1345	0.0888258	0.99995	0.99995	100	725	0.0520385	9606	Homo sapiens	PSMD12;SNAP23;BRK1;PYCARD;CASP9;RAP1B;CDC42;PSMD9;HEBP2;TBK1;PSMD4;PSMB1;EP300;LTA4H;CEP290;POLR2K;IKBIP;ACTR2;ATP6V1G1;TRAPPC1;PRKCE;IDH1;PGAM1;FUCA1;ATP6AP2;NDUFC2;PDAP1;COMMD3;FOS;MAPK14;DYNLL1;ATOX1;RHOA;PSMA6;PSMC6;MAPKAPK3;ARPC3;IMPDH1;PSMA2;CSNK2B;POLR1D;PIN1;PPIE;PSME2;CDK13;CALM1;DOCK2;BCL2L1		R-HSA-936462;R-HSA-9604499;R-HSA-198669;R-HSA-450325;R-HSA-450333;R-HSA-9705137;R-HSA-9705145;R-HSA-2130194;R-HSA-877361;R-HSA-6803545;R-HSA-844620;R-HSA-2396007;R-HSA-2396002;R-HSA-844618;R-HSA-844612;R-HSA-2730849;R-HSA-9749464;R-HSA-6800426;R-HSA-844610;R-HSA-2730872;R-HSA-9013979;R-HSA-9013978;R-HSA-6800434;R-HSA-8948703;R-HSA-9679819;R-HSA-2730867;R-HSA-622420;R-HSA-9749494;R-HSA-5607731;R-H…
R-HSA-425366	Transport of bile salts and organic acids, metal ions and amine compounds	1	165	0.0108968	0.999953	0.999953	1	67	0.00480907	9606	Homo sapiens	SLC39A4		R-HSA-442422
R-HSA-71387	Metabolism of carbohydrates	10	456	0.0301149	0.999964	0.999964	25	241	0.0172983	9606	Homo sapiens	GYS1;G6PC3;CHPF2;GBE1;PGAM1;TPR;ENO1;CALM1;SAT1;PAPSS1		R-HSA-3262512;R-HSA-3322041;R-HSA-3322016;R-HSA-71445;R-HSA-3781024;R-HSA-3322025;R-HSA-70494;R-HSA-453337;R-HSA-3322003;R-HSA-3322001;R-HSA-3781018;R-HSA-427555;R-HSA-71588;R-HSA-3781023;R-HSA-3322005;R-HSA-71654;R-HSA-3781009;R-HSA-71660;R-HSA-170796;R-HSA-3781001;R-HSA-71541;R-HSA-174389;R-HSA-174392;R-HSA-3322057;R-HSA-1971491
R-HSA-196854	Metabolism of vitamins and cofactors	7	382	0.0252278	0.999975	0.999975	12	205	0.0147143	9606	Homo sapiens	GCHFR;VKORC1;CYB5B;FBL;CYB5A;PARP4;IDH1;CALM1		R-HSA-199203;R-HSA-389540;R-HSA-8938073;R-HSA-1497796;R-HSA-1474146;R-HSA-1474158;R-HSA-389550;R-HSA-198824;R-HSA-159790;R-HSA-1497784;R-HSA-9026967;R-HSA-198845
R-HSA-196849	Metabolism of water-soluble vitamins and cofactors	3	258	0.0170387	0.999977	0.999977	4	143	0.0102641	9606	Homo sapiens	CYB5B;FBL;CYB5A;PARP4		R-HSA-199203;R-HSA-8938073;R-HSA-198824;R-HSA-198845
R-HSA-1474244	Extracellular matrix organization	5	328	0.0216616	0.999981	0.999981	13	319	0.0228969	9606	Homo sapiens	CD151;SUB1;P3H1;COLGALT1		R-HSA-2022073;R-HSA-2471842;R-HSA-2213192;R-HSA-8948226;R-HSA-1602484;R-HSA-8948228;R-HSA-2129357;R-HSA-8948230;R-HSA-8948231;R-HSA-2172405;R-HSA-1980233;R-HSA-1602466;R-HSA-1981120
R-HSA-9664433	Leishmania parasite growth and survival	4	297	0.0196143	0.999982	0.999982	7	40	0.00287109	9606	Homo sapiens	GNB2;SUB1;CALM1;MAPK14		R-HSA-9660819;R-HSA-9662786;R-HSA-74448;R-HSA-9662823;R-HSA-9660824;R-HSA-111930;R-HSA-9660828
R-HSA-9662851	Anti-inflammatory response favouring Leishmania parasite infection	4	297	0.0196143	0.999982	0.999982	7	40	0.00287109	9606	Homo sapiens	GNB2;SUB1;CALM1;MAPK14		R-HSA-9660819;R-HSA-9662786;R-HSA-74448;R-HSA-9662823;R-HSA-9660824;R-HSA-111930;R-HSA-9660828
R-HSA-6805567	Keratinization	2	226	0.0149254	0.999983	0.999983	16	34	0.00244042	9606	Homo sapiens	KRT18;SUB1		R-HSA-6806629;R-HSA-6805573;R-HSA-8849797;R-HSA-6814734;R-HSA-6814764;R-HSA-6805546;R-HSA-6806613;R-HSA-6810357;R-HSA-6811539;R-HSA-6814387;R-HSA-6806610;R-HSA-6809393;R-HSA-6809663;R-HSA-8942224;R-HSA-6814298;R-HSA-6810937
R-HSA-397014	Muscle contraction	2	232	0.0153216	0.999988	0.999988	11	53	0.00380419	9606	Homo sapiens	CALM1;MYL12B		R-HSA-427910;R-HSA-74448;R-HSA-445700;R-HSA-445813;R-HSA-445797;R-HSA-445699;R-HSA-2855020;R-HSA-5576895;R-HSA-425661;R-HSA-445704;R-HSA-445705
R-HSA-418555	G alpha (s) signalling events	1	189	0.0124818	0.999989	0.999989	8	28	0.00200976	9606	Homo sapiens	GNB2		R-HSA-379044;R-HSA-9036301;R-HSA-9036307;R-HSA-9624014;R-HSA-744887;R-HSA-9036308;R-HSA-744886;R-HSA-751013
R-HSA-112315	Transmission across Chemical Synapses	5	344	0.0227183	0.999992	0.999992	38	167	0.0119868	9606	Homo sapiens	PRKCB;GNB2;CALM1;SAT1;CAMKK2		R-HSA-9618834;R-HSA-9619478;R-HSA-212614;R-HSA-9619355;R-HSA-421007;R-HSA-442760;R-HSA-1013020;R-HSA-438037;R-HSA-9619783;R-HSA-451283;R-HSA-9619467;R-HSA-1013013;R-HSA-1013012;R-HSA-9619214;R-HSA-442715;R-HSA-9619376;R-HSA-442725;R-HSA-9619125;R-HSA-111913;R-HSA-9618811;R-HSA-451311;R-HSA-111912;R-HSA-500717;R-HSA-442732;R-HSA-111915;R-HSA-9619449;R-HSA-9618750;R-HSA-9617535;R-HSA-445367;R-HSA-9…
R-HSA-9748784	Drug ADME	1	199	0.0131423	0.999994	0.999994	1	78	0.00559862	9606	Homo sapiens	IMPDH1		R-HSA-9748945
R-HSA-3781865	Diseases of glycosylation	1	202	0.0133404	0.999995	0.999995	1	77	0.00552684	9606	Homo sapiens	C1GALT1C1		R-HSA-6785524
R-HSA-375276	Peptide ligand-binding receptors	1	203	0.0134064	0.999995	0.999995	1	83	0.00595751	9606	Homo sapiens	F2RL1		R-HSA-389463
R-HSA-109582	Hemostasis	20	803	0.0530313	0.999999	0.999999	67	338	0.0242607	9606	Homo sapiens	PTPN1;HSPA5;STXBP3;APOOL;PRKCB;PRKCE;TNFRSF10A;MAPK14;RHOA;MANF;RAP1B;CDC42;ABHD12;TMX3;GNB2;MYB;MAFF;CDK2;DOCK2;CALM1		R-HSA-443910;R-HSA-1011598;R-HSA-425861;R-HSA-392195;R-HSA-443905;R-HSA-429441;R-HSA-354060;R-HSA-396941;R-HSA-428941;R-HSA-397835;R-HSA-392202;R-HSA-939265;R-HSA-392852;R-HSA-432148;R-HSA-418581;R-HSA-481044;R-HSA-418579;R-HSA-418576;R-HSA-354066;R-HSA-354077;R-HSA-354073;R-HSA-354087;R-HSA-392870;R-HSA-442273;R-HSA-428961;R-HSA-5694462;R-HSA-377644;R-HSA-377641;R-HSA-377640;R-HSA-377643;R-HSA-3…
R-HSA-211945	Phase I - Functionalization of compounds	2	300	0.0198124	1	1	2	102	0.00732127	9606	Homo sapiens	CYB5B;ALDH1B1		R-HSA-8936442;R-HSA-5696091
R-HSA-202733	Cell surface interactions at the vascular wall	1	257	0.0169727	1	1	1	65	0.00466552	9606	Homo sapiens	TNFRSF10A		R-HSA-5635741
R-HSA-425407	SLC-mediated transmembrane transport	5	420	0.0277374	1	1	5	193	0.013853	9606	Homo sapiens	SLC35A1;CALM1;SAT1;SLC39A4		R-HSA-442422;R-HSA-352119;R-HSA-727807;R-HSA-427555;R-HSA-425661
R-HSA-5668914	Diseases of metabolism	5	424	0.0280016	1	1	8	195	0.0139966	9606	Homo sapiens	GYS1;C1GALT1C1;G6PC3;GBE1;IDH1		R-HSA-3878762;R-HSA-6785524;R-HSA-3797226;R-HSA-3828061;R-HSA-880053;R-HSA-3791349;R-HSA-3814838;R-HSA-3282876
R-HSA-198933	Immunoregulatory interactions between a Lymphoid and a non-Lymphoid cell	2	316	0.0208691	1	1	4	44	0.0031582	9606	Homo sapiens	CLEC2B;HLA-F		R-HSA-199043;R-HSA-199169;R-HSA-198955;R-HSA-5685608
R-HSA-112316	Neuronal System	6	490	0.0323603	1	1	39	221	0.0158628	9606	Homo sapiens	RTN3;PRKCB;GNB2;CALM1;SAT1;CAMKK2		R-HSA-9618834;R-HSA-9619478;R-HSA-212614;R-HSA-9619355;R-HSA-421007;R-HSA-442760;R-HSA-1013020;R-HSA-438037;R-HSA-9619783;R-HSA-451283;R-HSA-9619467;R-HSA-1013013;R-HSA-1013012;R-HSA-9619214;R-HSA-8849882;R-HSA-442715;R-HSA-9619376;R-HSA-442725;R-HSA-9619125;R-HSA-111913;R-HSA-9618811;R-HSA-451311;R-HSA-111912;R-HSA-500717;R-HSA-442732;R-HSA-111915;R-HSA-9619449;R-HSA-9618750;R-HSA-9617535;R-HSA-…
R-HSA-382551	Transport of small molecules	23	971	0.0641263	1	1	25	453	0.0325151	9606	Homo sapiens	SLC35A1;ATP6V1G1;PSMD12;TSC22D3;NR1H2;CLTA;NIPA2;EIF2S2;SAT1;LMF1;PSMA6;PSMD9;PSMC6;PSMD4;PSMA2;GNB2;SUB1;PSMB1;PSME2;CALM1;SLC39A4		R-HSA-427910;R-HSA-432195;R-HSA-6784738;R-HSA-2682349;R-HSA-2855020;R-HSA-5227009;R-HSA-6784628;R-HSA-5336453;R-HSA-8855131;R-HSA-8855130;R-HSA-917841;R-HSA-8854628;R-HSA-427555;R-HSA-442422;R-HSA-352119;R-HSA-727807;R-HSA-5252133;R-HSA-422320;R-HSA-6784735;R-HSA-432188;R-HSA-6785181;R-HSA-425661;R-HSA-6785178;R-HSA-8866553;R-HSA-6784729
R-HSA-8978868	Fatty acid metabolism	4	431	0.0284639	1	1	4	220	0.015791	9606	Homo sapiens	SLC25A17;PON2;LTA4H;HSD17B12		R-HSA-389652;R-HSA-8932633;R-HSA-548818;R-HSA-266072
R-HSA-1643685	Disease	98	2656	0.175406	1	1	258	1720	0.123457	9606	Homo sapiens	SMG1;CCNT2;SPI1;NAB1;GBE1;BRK1;CLTA;ENO1;AREG;RPL6;PYCARD;CASP9;PPP1CB;RPL7A;PSMD9;GYS1;C1GALT1C1;TBK1;PSMD4;SUMO1;CNTRL;EP300;BANF1;YWHAG;SLC39A4;NELFE;DDX17;PSENEN;ACTR2;RPS9;MAP2K2;PARP4;VPS33A;RPS5;HLA-F;DYNLL1;PSMA6;PSMA2;SUB1;PSME2;GEMIN7;SNRPF;DOCK2;ANAPC1;CHMP5;RHNO1;DYNC1I2;PSMD12;ANAPC15;CTBP2;ANAPC16;VPS4A;RRBP1;FOXO3;PAPSS1;RAP1B;CDC42;PRDX2;BAG4;FUT8;PABPN1;POLR2D;TPR;PSMB1;RPL17;POL…		R-HSA-180739;R-HSA-180736;R-HSA-175108;R-HSA-175117;R-HSA-5211224;R-HSA-8870558;R-HSA-9613490;R-HSA-167459;R-HSA-9613498;R-HSA-9610942;R-HSA-9699007;R-HSA-167468;R-HSA-167474;R-HSA-167478;R-HSA-167477;R-HSA-173115;R-HSA-167481;R-HSA-5654125;R-HSA-167484;R-HSA-9698988;R-HSA-175174;R-HSA-9696980;R-HSA-184392;R-HSA-9755359;R-HSA-9682631;R-HSA-9755328;R-HSA-9694406;R-HSA-9610954;R-HSA-8868573;R-HSA-9…
R-HSA-418594	G alpha (i) signalling events	3	426	0.0281337	1	1	28	74	0.00531151	9606	Homo sapiens	GNB2;CALM1;CAMKK2		R-HSA-9618834;R-HSA-749454;R-HSA-167429;R-HSA-167433;R-HSA-112271;R-HSA-74448;R-HSA-751001;R-HSA-420883;R-HSA-111956;R-HSA-749456;R-HSA-111966;R-HSA-442725;R-HSA-8982637;R-HSA-9619125;R-HSA-111913;R-HSA-111912;R-HSA-111915;R-HSA-380073;R-HSA-167408;R-HSA-201783;R-HSA-201787;R-HSA-8982640;R-HSA-167419;R-HSA-442749;R-HSA-111930;R-HSA-9618863;R-HSA-9617583;R-HSA-444792
R-HSA-211859	Biological oxidations	6	550	0.0363228	1	1	6	192	0.0137812	9606	Homo sapiens	CYB5B;GSTM3;ALDH1B1;SAT1;PAPSS1		R-HSA-8936442;R-HSA-176054;R-HSA-427555;R-HSA-174389;R-HSA-174392;R-HSA-5696091
R-HSA-373076	Class A/1 (Rhodopsin-like receptors)	2	414	0.0273412	1	1	3	185	0.0132788	9606	Homo sapiens	CHRM3;F2RL1		R-HSA-389463;R-HSA-9704151;R-HSA-390649
R-HSA-168256	Immune System	93	2698	0.17818	1	1	189	1644	0.118002	9606	Homo sapiens	SNAP23;BRK1;CLTA;ADAR;PYCARD;CASP9;PSMD9;HEBP2;NPEPPS;MT2A;TBK1;PSMD4;SUMO1;SEC61G;FBXO4;EP300;LGALS9;CEP290;FBXO7;IKBIP;ACTR2;ATP6V1G1;PRKCB;SP110;PRKCE;PGAM1;ATP6AP2;NDUFC2;COMMD3;FOS;HLA-F;DYNLL1;RHOA;TRAF7;PSMA6;MAPKAPK3;PSMA2;CSNK2B;POLR1D;PSME2;PPIE;SEC22B;DOCK2;ANAPC1;DYNC1I2;PSMD12;UBA6;FOXO3;RAP1B;CDC42;UNK;TPR;PSMB1;LTA4H;EIF4E;POLR2K;UBE2F;PTPN1;TRAPPC1;HSPA5;BTN2A1;IDH1;FUCA1;EIF2AK2;…		R-HSA-936462;R-HSA-9604499;R-HSA-199169;R-HSA-2130725;R-HSA-8950415;R-HSA-198669;R-HSA-939265;R-HSA-8863895;R-HSA-1168640;R-HSA-450325;R-HSA-2130486;R-HSA-450333;R-HSA-9705137;R-HSA-198955;R-HSA-1031716;R-HSA-1169210;R-HSA-1168445;R-HSA-9705145;R-HSA-8863914;R-HSA-1031713;R-HSA-2130194;R-HSA-1169192;R-HSA-877361;R-HSA-5685608;R-HSA-6803545;R-HSA-844620;R-HSA-8951498;R-HSA-2396007;R-HSA-8951499;R-…
R-HSA-388396	GPCR downstream signalling	11	794	0.0524369	1	1	69	175	0.012561	9606	Homo sapiens	CDC42;ABHD12;CHRM3;PREX1;PRKCB;PRKCE;GNB2;F2RL1;CALM1;RHOA;CAMKK2		R-HSA-9618834;R-HSA-749448;R-HSA-425861;R-HSA-9036301;R-HSA-749454;R-HSA-749453;R-HSA-749452;R-HSA-750988;R-HSA-167429;R-HSA-167433;R-HSA-749446;R-HSA-8964614;R-HSA-112271;R-HSA-8964634;R-HSA-751001;R-HSA-420883;R-HSA-8964241;R-HSA-750993;R-HSA-9036307;R-HSA-749456;R-HSA-9036308;R-HSA-751019;R-HSA-379044;R-HSA-8982703;R-HSA-8964271;R-HSA-9619125;R-HSA-5694462;R-HSA-111913;R-HSA-111912;R-HSA-11191…
R-HSA-372790	Signaling by GPCR	11	875	0.0577863	1	1	73	392	0.0281367	9606	Homo sapiens	CDC42;ABHD12;CHRM3;PREX1;PRKCB;PRKCE;GNB2;F2RL1;CALM1;RHOA;CAMKK2		R-HSA-9618834;R-HSA-749448;R-HSA-425861;R-HSA-9036301;R-HSA-749454;R-HSA-749453;R-HSA-749452;R-HSA-750988;R-HSA-167429;R-HSA-167433;R-HSA-749446;R-HSA-8964614;R-HSA-112271;R-HSA-8964634;R-HSA-751001;R-HSA-420883;R-HSA-8964241;R-HSA-750993;R-HSA-9036307;R-HSA-749456;R-HSA-9036308;R-HSA-751019;R-HSA-379044;R-HSA-8982703;R-HSA-8964271;R-HSA-9619125;R-HSA-5694462;R-HSA-111913;R-HSA-381612;R-HSA-11191…
R-HSA-500792	GPCR ligand binding	3	608	0.0401532	1	1	4	217	0.0155757	9606	Homo sapiens	CHRM3;GNB2;F2RL1		R-HSA-389463;R-HSA-9704151;R-HSA-381612;R-HSA-390649
R-HSA-162582	Signal Transduction	96	3019	0.199379	1	1	573	2508	0.180017	9606	Homo sapiens	ARF3;CHRM3;ANKLE2;CCNT2;NAB1;SNAP23;BRK1;CLTA;AREG;IGF1R;CASP9;ABHD12;PPP1CB;PSMD9;PREX1;PSMD4;MYB;EP300;PIP4K2B;YWHAG;DDX17;PSENEN;ACTR2;ATP6V1G1;LYPLA1;MAP2K2;PRKCB;IMP3;PRKCE;NOG;FOS;DYNLL1;RUNX3;RHOA;PPM1A;PSMA6;MAPKAPK3;DAAM1;PSMA2;SUB1;RASA1;CSNK2B;PSME2;DOCK2;DYNC1I2;PSMD12;USP15;RALB;CTBP2;MAGED1;RRBP1;FOXO3;MYL12B;CAMKK2;RAP1B;CDC42;BAG4;RBBP5;POLR2D;PSMB1;PDE6B;EIF4E;POLR2K;CENPT;PTPN1;…		R-HSA-178178;R-HSA-171011;R-HSA-3858489;R-HSA-3858495;R-HSA-5668947;R-HSA-141316;R-HSA-9008271;R-HSA-9613460;R-HSA-9018497;R-HSA-9018499;R-HSA-8981637;R-HSA-198669;R-HSA-9701531;R-HSA-178189;R-HSA-171026;R-HSA-380949;R-HSA-5668932;R-HSA-9008285;R-HSA-420883;R-HSA-9021596;R-HSA-8964241;R-HSA-9613451;R-HSA-9017491;R-HSA-6803527;R-HSA-6803523;R-HSA-5668978;R-HSA-8982703;R-HSA-2974731;R-HSA-8964271;R…
R-HSA-556833	Metabolism of lipids	27	1446	0.095496	1	1	87	965	0.069265	9606	Homo sapiens	ARF3;SPI1;PON2;GBA;HSD17B12;LCLAT1;PPP1CB;NEU3;PTPMT1;ORMDL2;OSBP;TSPO;EP300;PIP4K2B;LTA4H;FDFT1;NCOA6;STARD7;NR1H2;OSBPL2;CNPY2;MED4;PIKFYVE;SLC25A17;CSNK2B;CDS2		R-HSA-2426146;R-HSA-1675921;R-HSA-400143;R-HSA-1483165;R-HSA-1655826;R-HSA-1989778;R-HSA-1989779;R-HSA-560517;R-HSA-1989776;R-HSA-1989777;R-HSA-1989774;R-HSA-1605768;R-HSA-1676168;R-HSA-1989775;R-HSA-389652;R-HSA-8932633;R-HSA-1989772;R-HSA-1989773;R-HSA-1989770;R-HSA-1368065;R-HSA-1989771;R-HSA-1989768;R-HSA-1676174;R-HSA-1675776;R-HSA-1989767;R-HSA-1989764;R-HSA-1989765;R-HSA-2065539;R-HSA-1989…
R-HSA-381753	Olfactory Signaling Pathway	1	887	0.0585788	1	1	4	13	0.000933104	9606	Homo sapiens	ANP32A		R-HSA-9752950;R-HSA-9712208;R-HSA-9712210;R-HSA-9712201
R-HSA-9752946	Expression and translocation of olfactory receptors	1	813	0.0536917	1	1	1	4	0.000287109	9606	Homo sapiens	ANP32A		R-HSA-9752950
R-HSA-1430728	Metabolism	119	3641	0.240457	1	1	209	2268	0.162791	9606	Homo sapiens	ISCA2;CHRM3;MT-ND4;NDUFA13;SPI1;NAB1;ATP5C1;ENO1;COX6A1;SAT1;LCLAT1;RPL6;NUBP1;TXN2;PPP1CB;PSMD9;FBL;PSMD4;OSBP;EP300;PIP4K2B;RPS9;STARD7;RPS5;NOSIP;SDHC;CNPY2;SDHD;MED4;COX6B1;COX7A2L;PPA1;CSNK2B;PSME2;ATP5S;PSMD12;ATP5H;OAZ1;NEU3;PTPMT1;TPR;COX14;LTA4H;NDUFV2;FDFT1;GSTM3;TRAP1;SURF1;ADHFE1;IDH1;OSBPL2;PYCR1;PYCR2;PAICS;NMRAL1;G6PC3;UCK1;GNB2;SERINC3;CALM1;CDS2;ARF3;GBE1;APIP;ETFA;ATP5G2;DHTKD1;…		R-HSA-3262512;R-HSA-70664;R-HSA-1655826;R-HSA-9728664;R-HSA-5696091;R-HSA-389652;R-HSA-1368065;R-HSA-1675776;R-HSA-199203;R-HSA-427555;R-HSA-193064;R-HSA-159790;R-HSA-1655848;R-HSA-1655850;R-HSA-71732;R-HSA-5333615;R-HSA-1675866;R-HSA-73794;R-HSA-70724;R-HSA-2408546;R-HSA-73805;R-HSA-73806;R-HSA-9035484;R-HSA-8878815;R-HSA-428127;R-HSA-1989758;R-HSA-1989759;R-HSA-879724;R-HSA-1989756;R-HSA-198975…
R-HSA-9709957	Sensory Perception	7	1262	0.0833443	1	1	13	143	0.0102641	9606	Homo sapiens	CTBP2;ANP32A;MAP1A;NMT1;PDE6B;CALM1		R-HSA-2534087;R-HSA-9752950;R-HSA-9662096;R-HSA-9712208;R-HSA-9712210;R-HSA-74059;R-HSA-3229181;R-HSA-74065;R-HSA-2584246;R-HSA-74448;R-HSA-2534096;R-HSA-6786205;R-HSA-9712201

## Sheet: Reactome_6h
Pathway identifier	Pathway name	#Entities found	#Entities total	Entities ratio	Entities pValue	Entities FDR	#Reactions found	#Reactions total	Reactions ratio	Species identifier	Species name	Submitted entities found	Mapped entities	Found reaction identifiers
R-HSA-381070	IRE1alpha activates chaperones	15	101	0.00667019	8.35e-06	0.0113622	49	53	0.00380419	9606	Homo sapiens	DNAJC3;XBP1;SCP2;DNAJB11;LMNA;SRPRB;ADD1		R-HSA-1791131;R-HSA-1791130;R-HSA-1791128;R-HSA-8953356;R-HSA-1791134;R-HSA-1791133;R-HSA-1791123;R-HSA-1791122;R-HSA-1791124;R-HSA-1791114;R-HSA-1791112;R-HSA-381203;R-HSA-1791116;R-HSA-1791108;R-HSA-1791167;R-HSA-1791164;R-HSA-1791155;R-HSA-1791154;R-HSA-1791158;R-HSA-1791157;R-HSA-1791156;R-HSA-1791144;R-HSA-1791139;R-HSA-1791138;R-HSA-1791137;R-HSA-1791143;R-HSA-1791066;R-HSA-1791064;R-HSA-17…
R-HSA-381119	Unfolded Protein Response (UPR)	18	155	0.0102364	2.88e-05	0.0196164	51	94	0.00674706	9606	Homo sapiens	DNAJC3;XBP1;CXCL8;SCP2;DNAJB11;LMNA;SRPRB;ADD1		R-HSA-1791131;R-HSA-1791130;R-HSA-1791128;R-HSA-8953356;R-HSA-1791134;R-HSA-1791133;R-HSA-1791123;R-HSA-1791122;R-HSA-1791121;R-HSA-1791124;R-HSA-1791114;R-HSA-1791112;R-HSA-381203;R-HSA-1791116;R-HSA-1791108;R-HSA-1791167;R-HSA-1791164;R-HSA-1791155;R-HSA-1791154;R-HSA-1791158;R-HSA-1791157;R-HSA-1791156;R-HSA-1791144;R-HSA-1791139;R-HSA-1791138;R-HSA-1791137;R-HSA-1791143;R-HSA-1791066;R-HSA-17…
R-HSA-381038	XBP1(S) activates chaperone genes	13	95	0.00627394	7.45e-05	0.0309022	47	47	0.00337353	9606	Homo sapiens	DNAJC3;XBP1;SCP2;DNAJB11;LMNA;SRPRB;ADD1		R-HSA-1791131;R-HSA-1791130;R-HSA-1791066;R-HSA-1791064;R-HSA-1791128;R-HSA-8953356;R-HSA-1791071;R-HSA-1791134;R-HSA-1791069;R-HSA-1791133;R-HSA-1791123;R-HSA-1791058;R-HSA-1791122;R-HSA-1791186;R-HSA-1791057;R-HSA-1791184;R-HSA-1791124;R-HSA-1791060;R-HSA-1791114;R-HSA-1791177;R-HSA-1791112;R-HSA-1791054;R-HSA-1791116;R-HSA-1791169;R-HSA-1791108;R-HSA-1791172;R-HSA-1791096;R-HSA-1791167;R-HSA-1…
R-HSA-168927	TICAM1, RIP1-mediated IKK complex recruitment	6	19	0.00125479	9.09e-05	0.0309022	2	3	0.000215	9606	Homo sapiens	CHUK;UBC;UBE2V1;BIRC3		R-HSA-9014343;R-HSA-9014342
R-HSA-937041	IKK complex recruitment mediated by RIP1	6	24	0.001585	0.000316	0.0551459	2	3	0.000215	9606	Homo sapiens	CHUK;UBC;UBE2V1;BIRC3		R-HSA-168915;R-HSA-937029
R-HSA-8950505	Gene and protein expression by JAK-STAT signaling after Interleukin-12 stimulation	10	73	0.00482103	0.000487	0.0551459	5	36	0.00258398	9606	Homo sapiens	RALA;ANXA2;PITPNA;TALDO1;SOD2		R-HSA-9617941;R-HSA-8950367;R-HSA-8950480;R-HSA-8950213;R-HSA-8950533
R-HSA-2559582	Senescence-Associated Secretory Phenotype (SASP)	11	91	0.00600977	0.000722	0.0551459	11	22	0.0015791	9606	Homo sapiens	CDKN2D;CDKN1A;CXCL8;STAT3;UBC;CDC27;TXNIP;NFKB1;ANAPC10		R-HSA-182594;R-HSA-3790137;R-HSA-3788745;R-HSA-3857305;R-HSA-3857308;R-HSA-3788705;R-HSA-3858387;R-HSA-3790130;R-HSA-3788725;R-HSA-3788724;R-HSA-3788708
R-HSA-5357905	Regulation of TNFR1 signaling	7	41	0.0027077	0.000973	0.0551459	15	17	0.00122021	9606	Homo sapiens	CASP8;CHUK;UBC;TNFRSF1A;BIRC3		R-HSA-9697747;R-HSA-5634228;R-HSA-5693108;R-HSA-5357845;R-HSA-9697750;R-HSA-5626962;R-HSA-5693055;R-HSA-2672196;R-HSA-5692550;R-HSA-3371360;R-HSA-5357828;R-HSA-5357831;R-HSA-5634221;R-HSA-5357928;R-HSA-5626953
R-HSA-9758274	Regulation of NF-kappa B signaling	5	20	0.00132083	0.000997	0.0551459	9	11	0.00079	9606	Homo sapiens	USP14;CASP8;CHUK;UBC		R-HSA-9749494;R-HSA-9761344;R-HSA-9749505;R-HSA-9757954;R-HSA-9750226;R-HSA-9750946;R-HSA-9750942;R-HSA-9757951;R-HSA-9749471
R-HSA-447115	Interleukin-12 family signaling	11	96	0.00633998	0.00110528	0.0551459	19	114	0.0081826	9606	Homo sapiens	RALA;ANXA2;PITPNA;STAT3;TALDO1;SOD2		R-HSA-8950441;R-HSA-8952749;R-HSA-8950733;R-HSA-8984014;R-HSA-9617941;R-HSA-8950724;R-HSA-8950213;R-HSA-8950533;R-HSA-8950780;R-HSA-8950269;R-HSA-8950782;R-HSA-8950367;R-HSA-8950480;R-HSA-8984021;R-HSA-8950485;R-HSA-8950518;R-HSA-8984023;R-HSA-8950583;R-HSA-8952823
R-HSA-445989	TAK1-dependent IKK and NF-kappa-B activation	8	55	0.00363228	0.00119882	0.0551459	15	17	0.00122021	9606	Homo sapiens	NFKBIA;USP14;CASP8;CHUK;UBC;UBE2V1;NFKB1		R-HSA-9749494;R-HSA-168166;R-HSA-9750226;R-HSA-9750942;R-HSA-9757951;R-HSA-9749471;R-HSA-9761344;R-HSA-5609665;R-HSA-9749505;R-HSA-9757954;R-HSA-9750946;R-HSA-9758604;R-HSA-9630923;R-HSA-168184;R-HSA-9773803
R-HSA-9020591	Interleukin-12 signaling	10	84	0.00554748	0.00138692	0.0624115	5	56	0.00401952	9606	Homo sapiens	RALA;ANXA2;PITPNA;TALDO1;SOD2		R-HSA-9617941;R-HSA-8950367;R-HSA-8950480;R-HSA-8950213;R-HSA-8950533
R-HSA-5689896	Ovarian tumor domain proteases	7	44	0.00290582	0.00145144	0.0624119	11	14	0.00100488	9606	Homo sapiens	CAP1;VCPIP1;APC;UBC;OTUB1		R-HSA-5690870;R-HSA-6783238;R-HSA-688136;R-HSA-936381;R-HSA-8869506;R-HSA-6781905;R-HSA-8865182;R-HSA-8940100;R-HSA-5690843;R-HSA-5690827;R-HSA-5690856
R-HSA-69895	Transcriptional activation of cell cycle inhibitor p21	3	6	0.000396	0.00154415	0.0631643	4	5	0.000359	9606	Homo sapiens	CDKN1A		R-HSA-6803411;R-HSA-6803388;R-HSA-6803403;R-HSA-6803801
R-HSA-69560	Transcriptional activation of p53 responsive genes	3	6	0.000396	0.00154415	0.0631643	4	5	0.000359	9606	Homo sapiens	CDKN1A		R-HSA-6803411;R-HSA-6803388;R-HSA-6803403;R-HSA-6803801
R-HSA-168164	Toll Like Receptor 3 (TLR3) Cascade	12	116	0.00766081	0.00157911	0.0631643	41	73	0.00523974	9606	Homo sapiens	NFKBIA;CAP1;USP14;CASP8;CHUK;UBC;UBE2V1;NFKB1;DUSP6;BIRC3		R-HSA-9750226;R-HSA-9013889;R-HSA-9750942;R-HSA-9749471;R-HSA-5684250;R-HSA-9013895;R-HSA-9014343;R-HSA-9628444;R-HSA-5684248;R-HSA-9014342;R-HSA-9013979;R-HSA-847070;R-HSA-9013978;R-HSA-9761344;R-HSA-5609665;R-HSA-9749505;R-HSA-450259;R-HSA-9757954;R-HSA-203797;R-HSA-9758604;R-HSA-177690;R-HSA-9630923;R-HSA-177692;R-HSA-9013974;R-HSA-9013992;R-HSA-9749494;R-HSA-168166;R-HSA-5684275;R-HSA-450337;…
R-HSA-168643	Nucleotide-binding domain, leucine rich repeat containing receptor (NLR) signaling pathways	9	72	0.00475499	0.00171012	0.0649847	14	46	0.00330175	9606	Homo sapiens	CASP8;HSP90AB1;CHUK;UBC;TXNIP;UBE2V1;NFKB1;BIRC3		R-HSA-741386;R-HSA-688136;R-HSA-688137;R-HSA-741411;R-HSA-874087;R-HSA-1250264;R-HSA-1306876;R-HSA-873951;R-HSA-1250272;R-HSA-9603905;R-HSA-844440;R-HSA-168184;R-HSA-622420;R-HSA-1250253
R-HSA-9613829	Chaperone Mediated Autophagy	5	23	0.00151895	0.00183221	0.0677917	15	19	0.00136377	9606	Homo sapiens	IFT88;HSP90AB1;ARL13B;UBC		R-HSA-9626256;R-HSA-9626039;R-HSA-9626235;R-HSA-9622840;R-HSA-9624158;R-HSA-9626242;R-HSA-9626276;R-HSA-9625188;R-HSA-9620197;R-HSA-9615721;R-HSA-9622831;R-HSA-9626060;R-HSA-9625196;R-HSA-9626253;R-HSA-9625197
R-HSA-5668541	TNFR2 non-canonical NF-kB pathway	11	104	0.00686831	0.00205551	0.0733948	22	43	0.00308642	9606	Homo sapiens	CAP1;CHUK;TNFRSF9;UBC;TNFRSF25;PSMB10;TNFRSF1A;BIRC3;RELB		R-HSA-5676598;R-HSA-5668534;R-HSA-5676596;R-HSA-5693012;R-HSA-5676597;R-HSA-5676595;R-HSA-5607731;R-HSA-5676593;R-HSA-5668414;R-HSA-5607741;R-HSA-5668543;R-HSA-8858475;R-HSA-5668454;R-HSA-5668481;R-HSA-5668417;R-HSA-5607725;R-HSA-5607726;R-HSA-5607720;R-HSA-5668520;R-HSA-5607723;R-HSA-5607722;R-HSA-5669097
R-HSA-9646399	Aggrephagy	7	47	0.00310395	0.00209699	0.0733948	15	15	0.00107666	9606	Homo sapiens	IFT88;ARL13B;UBC;UBE2V1;TUBB4B		R-HSA-9646354;R-HSA-9640114;R-HSA-9639698;R-HSA-9646679;R-HSA-9641111;R-HSA-9646390;R-HSA-9641109;R-HSA-9646685;R-HSA-9641089;R-HSA-9640480;R-HSA-9641127;R-HSA-9646347;R-HSA-9641096;R-HSA-9646383;R-HSA-9646348
R-HSA-174048	APC/C:Cdc20 mediated degradation of Cyclin B	5	24	0.001585	0.00219978	0.0734391	3	3	0.000215	9606	Homo sapiens	UBC;CDC27;TXNIP;ANAPC10		R-HSA-174227;R-HSA-174120;R-HSA-174157
R-HSA-937061	TRIF(TICAM1)-mediated TLR4 signaling	12	121	0.00799102	0.00222543	0.0734391	41	70	0.0050244	9606	Homo sapiens	NFKBIA;CAP1;USP14;CASP8;CHUK;UBC;UBE2V1;NFKB1;DUSP6;BIRC3		R-HSA-9750226;R-HSA-2562541;R-HSA-9750942;R-HSA-9749471;R-HSA-937029;R-HSA-5684250;R-HSA-5684248;R-HSA-168915;R-HSA-9761344;R-HSA-5609665;R-HSA-5362500;R-HSA-9749505;R-HSA-9757954;R-HSA-203797;R-HSA-9758604;R-HSA-9630923;R-HSA-2201338;R-HSA-9749494;R-HSA-2562564;R-HSA-936941;R-HSA-168166;R-HSA-5684275;R-HSA-166245;R-HSA-5362486;R-HSA-450337;R-HSA-5684273;R-HSA-9757951;R-HSA-450346;R-HSA-450358;R-…
R-HSA-166166	MyD88-independent TLR4 cascade	12	121	0.00799102	0.00222543	0.0734391	41	72	0.00516796	9606	Homo sapiens	NFKBIA;CAP1;USP14;CASP8;CHUK;UBC;UBE2V1;NFKB1;DUSP6;BIRC3		R-HSA-9750226;R-HSA-2562541;R-HSA-9750942;R-HSA-9749471;R-HSA-937029;R-HSA-5684250;R-HSA-5684248;R-HSA-168915;R-HSA-9761344;R-HSA-5609665;R-HSA-5362500;R-HSA-9749505;R-HSA-9757954;R-HSA-203797;R-HSA-9758604;R-HSA-9630923;R-HSA-2201338;R-HSA-9749494;R-HSA-2562564;R-HSA-936941;R-HSA-168166;R-HSA-5684275;R-HSA-166245;R-HSA-5362486;R-HSA-450337;R-HSA-5684273;R-HSA-9757951;R-HSA-450346;R-HSA-450358;R-…
R-HSA-209560	NF-kB is activated and signals survival	4	15	0.000991	0.00253895	0.078275	3	4	0.000287	9606	Homo sapiens	NFKBIA;UBC;NFKB1		R-HSA-209536;R-HSA-193691;R-HSA-193705
R-HSA-9605310	Defective Base Excision Repair Associated with MUTYH	2	2	0.000132	0.00260917	0.078275	2	2	0.000144	9606	Homo sapiens	MUTYH		R-HSA-9608288;R-HSA-9605313
R-HSA-9608290	Defective MUTYH substrate processing	2	2	0.000132	0.00260917	0.078275	1	1	7.18e-05	9606	Homo sapiens	MUTYH		R-HSA-9605313
R-HSA-179409	APC-Cdc20 mediated degradation of Nek2A	5	26	0.00171708	0.00309175	0.090674	3	3	0.000215	9606	Homo sapiens	UBC;CDC27;TXNIP;ANAPC10		R-HSA-179410;R-HSA-179417;R-HSA-179421
R-HSA-449147	Signaling by Interleukins	39	658	0.0434553	0.00312838	0.090674	170	505	0.0362475	9606	Homo sapiens	USP14;CDKN1A;RALA;CXCL8;PITPNA;PTGS2;PSMB10;CRKL;IL1RL1;CASP8;UBC;STX4;JUNB;ANXA1;CHUK;ANXA2;IL10RB;STAT3;TALDO1;SOD2;NFKB1;DUSP6;TNFRSF1A;NFKBIA;IL2RA;UBE2V1		R-HSA-6785895;R-HSA-450054;R-HSA-452100;R-HSA-452097;R-HSA-450063;R-HSA-9750942;R-HSA-452108;R-HSA-1112602;R-HSA-8987266;R-HSA-1112604;R-HSA-8985988;R-HSA-8987014;R-HSA-8987270;R-HSA-8987033;R-HSA-449811;R-HSA-203797;R-HSA-9758604;R-HSA-8982163;R-HSA-8982162;R-HSA-1112587;R-HSA-452122;R-HSA-8982165;R-HSA-913424;R-HSA-8950441;R-HSA-6784324;R-HSA-6784323;R-HSA-8952749;R-HSA-8987052;R-HSA-450337;R-H…
R-HSA-5675482	Regulation of necroptotic cell death	6	38	0.00250958	0.00323836	0.090674	9	18	0.00129199	9606	Homo sapiens	CASP8;UBC;FLOT1;BIRC3		R-HSA-9686930;R-HSA-3465429;R-HSA-5357828;R-HSA-5675456;R-HSA-5675470;R-HSA-9688456;R-HSA-9686920;R-HSA-2672196;R-HSA-9688831
R-HSA-75893	TNF signaling	7	51	0.00336812	0.00327893	0.0918101	28	32	0.00229687	9606	Homo sapiens	CASP8;CHUK;UBC;TNFRSF1A;BIRC3		R-HSA-9697747;R-HSA-5357776;R-HSA-5357904;R-HSA-5357845;R-HSA-9697750;R-HSA-5357780;R-HSA-5626962;R-HSA-83656;R-HSA-83660;R-HSA-5692550;R-HSA-3371360;R-HSA-5357828;R-HSA-5357831;R-HSA-5626953;R-HSA-5634228;R-HSA-5693108;R-HSA-75240;R-HSA-5693055;R-HSA-3371353;R-HSA-2672196;R-HSA-5357757;R-HSA-5626981;R-HSA-5626982;R-HSA-5357860;R-HSA-5634221;R-HSA-5357928;R-HSA-5626988;R-HSA-83582
R-HSA-5603029	IkBA variant leads to EDA-ID	3	8	0.000528	0.00346582	0.0935771	2	2	0.000144	9606	Homo sapiens	NFKBIA;CHUK;NFKB1		R-HSA-5228811;R-HSA-9630921
R-HSA-1852241	Organelle biogenesis and maintenance	23	338	0.022322	0.00453592	0.101401	38	86	0.00617284	9606	Homo sapiens	ARF4;MKKS;CHD9;SIRT5;TUBB4B;SOD2;HSPB11;RAB11A;APOO;IFT88;ACTR1A;ARL13B;TBL1XR1;TCTN3;MINOS1;CHCHD6;CENPJ;MTF1;CEP83;TRIP11;MNAT1;SFI1		R-HSA-5623508;R-HSA-5625424;R-HSA-5625426;R-HSA-5617820;R-HSA-5623519;R-HSA-5623513;R-HSA-5618328;R-HSA-5617816;R-HSA-5618331;R-HSA-5625421;R-HSA-5625416;R-HSA-5626699;R-HSA-5624949;R-HSA-5626228;R-HSA-8949609;R-HSA-5620918;R-HSA-1592252;R-HSA-5626227;R-HSA-5620914;R-HSA-5624125;R-HSA-5638014;R-HSA-5638012;R-HSA-5626681;R-HSA-5624953;R-HSA-5620921;R-HSA-5624952;R-HSA-5638009;R-HSA-5688294;R-HSA-5…
R-HSA-168638	NOD1/2 Signaling Pathway	6	41	0.0027077	0.00466119	0.101401	6	18	0.00129199	9606	Homo sapiens	CASP8;CHUK;UBC;UBE2V1;BIRC3		R-HSA-741386;R-HSA-688136;R-HSA-688137;R-HSA-741411;R-HSA-168184;R-HSA-622420
R-HSA-5684264	MAP3K8 (TPL2)-dependent MAPK1/3 activation	4	18	0.00118875	0.0048286	0.101401	7	8	0.000574	9606	Homo sapiens	CHUK;UBC;NFKB1		R-HSA-5684261;R-HSA-451634;R-HSA-5684275;R-HSA-5684273;R-HSA-5684250;R-HSA-5684267;R-HSA-5684248
R-HSA-6781823	Formation of TC-NER Pre-Incision Complex	7	56	0.00369832	0.0054018	0.112242	7	7	0.000502	9606	Homo sapiens	CDK7;COPS2;UBC;POLR2G;POLR2H;MNAT1		R-HSA-6782069;R-HSA-6782004;R-HSA-6781840;R-HSA-6781824;R-HSA-6781867;R-HSA-6781818;R-HSA-6781833
R-HSA-6796648	TP53 Regulates Transcription of DNA Repair Genes	9	86	0.00567957	0.00541462	0.112242	4	17	0.00122021	9606	Homo sapiens	MDC1;CDK7;TCEB1;POLR2G;POLR2H;MNAT1;PMS1		R-HSA-6797606;R-HSA-6806405;R-HSA-6797712;R-HSA-6797616
R-HSA-5357956	TNFR1-induced NFkappaB signaling pathway	5	30	0.00198124	0.00561212	0.112242	5	5	0.000359	9606	Homo sapiens	CHUK;UBC;TNFRSF1A;BIRC3		R-HSA-5357776;R-HSA-5357904;R-HSA-5357860;R-HSA-5357780;R-HSA-5357757
R-HSA-193639	p75NTR signals via NF-kB	4	19	0.00125479	0.00582452	0.11649	4	13	0.000933	9606	Homo sapiens	NFKBIA;UBC;NFKB1		R-HSA-209536;R-HSA-193691;R-HSA-193705;R-HSA-209566
R-HSA-1368108	BMAL1:CLOCK,NPAS2 activates circadian gene expression	6	43	0.00283978	0.00583585	0.116717	5	20	0.00143554	9606	Homo sapiens	CHD9;TBL1XR1;NAMPT;AVP		R-HSA-879724;R-HSA-5663122;R-HSA-879782;R-HSA-5663165;R-HSA-1368889
R-HSA-5607764	CLEC7A (Dectin-1) signaling	11	120	0.00792498	0.00591003	0.116811	31	45	0.00322997	9606	Homo sapiens	NFKBIA;PPP3CA;CASP8;CHUK;UBC;BCL10;UBE2V1;PSMB10;NFKB1;RELB		R-HSA-2730849;R-HSA-2730872;R-HSA-5607751;R-HSA-5607744;R-HSA-5607747;R-HSA-5607757;R-HSA-5660622;R-HSA-5607756;R-HSA-2730867;R-HSA-5607759;R-HSA-5660662;R-HSA-5607733;R-HSA-5660663;R-HSA-5607732;R-HSA-202534;R-HSA-5607728;R-HSA-5607731;R-HSA-2730894;R-HSA-5607741;R-HSA-5607742;R-HSA-5607737;R-HSA-5607736;R-HSA-202541;R-HSA-5660665;R-HSA-5660965;R-HSA-5607725;R-HSA-5607724;R-HSA-5607726;R-HSA-560…
R-HSA-8953897	Cellular responses to stimuli	54	1023	0.0675604	0.00614793	0.116811	157	481	0.0345248	9606	Homo sapiens	CDKN1A;CXCL8;HSP90AB1;CHD9;HM13;NPRL3;ADD1;PSMB10;ANAPC10;ACTR1A;HSPH1;SCP2;CDC27;LMNA;UBC;ME1;TCEB1;RAE1;KDM6B;CAP1;CDKN2D;XBP1;STAT3;HMGA1;TALDO1;TUBB4B;SOD2;NFKB1;DNAJC3;TBL1XR1;MTF1;DNAJB11;TXNIP;SRPRB;BLVRB;LAMTOR1		R-HSA-3790137;R-HSA-5660503;R-HSA-5324632;R-HSA-9726621;R-HSA-400143;R-HSA-9725855;R-HSA-3790130;R-HSA-1234179;R-HSA-3371554;R-HSA-1234177;R-HSA-1368065;R-HSA-1234183;R-HSA-381203;R-HSA-9646468;R-HSA-5324617;R-HSA-187934;R-HSA-3222546;R-HSA-5660530;R-HSA-9759154;R-HSA-9725885;R-HSA-3786258;R-HSA-5660514;R-HSA-3222533;R-HSA-9690534;R-HSA-9755304;R-HSA-9708457;R-HSA-9755306;R-HSA-182594;R-HSA-17910…
R-HSA-2262752	Cellular responses to stress	53	1005	0.0663717	0.00673394	0.127945	153	450	0.0322997	9606	Homo sapiens	CDKN1A;CXCL8;HSP90AB1;CHD9;HM13;NPRL3;ADD1;PSMB10;ANAPC10;ACTR1A;HSPH1;SCP2;CDC27;LMNA;UBC;ME1;TCEB1;RAE1;KDM6B;CAP1;CDKN2D;XBP1;STAT3;HMGA1;TALDO1;TUBB4B;SOD2;NFKB1;DNAJC3;TBL1XR1;DNAJB11;TXNIP;SRPRB;BLVRB;LAMTOR1		R-HSA-3790137;R-HSA-5324632;R-HSA-9726621;R-HSA-400143;R-HSA-9725855;R-HSA-3790130;R-HSA-1234179;R-HSA-3371554;R-HSA-1234177;R-HSA-1368065;R-HSA-1234183;R-HSA-381203;R-HSA-9646468;R-HSA-5324617;R-HSA-187934;R-HSA-3222546;R-HSA-9759154;R-HSA-9725885;R-HSA-3786258;R-HSA-3222533;R-HSA-9690534;R-HSA-9755304;R-HSA-9708457;R-HSA-9755306;R-HSA-182594;R-HSA-1791066;R-HSA-1791064;R-HSA-1791071;R-HSA-17910…
R-HSA-112382	Formation of RNA Pol II elongation complex	7	60	0.00396249	0.00773441	0.143696	2	2	0.000144	9606	Homo sapiens	CDK7;LEO1;TCEB1;POLR2G;POLR2H;KCNAB2;MNAT1		R-HSA-112379;R-HSA-112381
R-HSA-5213460	RIPK1-mediated regulated necrosis	6	46	0.00303791	0.0079831	0.143696	12	34	0.00244042	9606	Homo sapiens	CASP8;UBC;FLOT1;BIRC3		R-HSA-9686930;R-HSA-3465429;R-HSA-9687458;R-HSA-5357828;R-HSA-5675456;R-HSA-5675470;R-HSA-5213462;R-HSA-5620975;R-HSA-9688456;R-HSA-9686920;R-HSA-2672196;R-HSA-9688831
R-HSA-75955	RNA Polymerase II Transcription Elongation	7	61	0.00402853	0.00841853	0.151534	8	8	0.000574	9606	Homo sapiens	CDK7;LEO1;TCEB1;POLR2G;POLR2H;KCNAB2;MNAT1		R-HSA-112385;R-HSA-113412;R-HSA-112379;R-HSA-113402;R-HSA-112381;R-HSA-112396;R-HSA-112383;R-HSA-113407
R-HSA-6811442	Intra-Golgi and retrograde Golgi-to-ER traffic	16	219	0.0144631	0.00881894	0.158741	25	48	0.00344531	9606	Homo sapiens	CAP1;ARF4;COPB2;TMED9;COG8;NBAS;SYS1;SURF4;TUBB4B;RINT1;ACTR1A;VPS53;BNIP1;TRIP11;PAFAH1B3		R-HSA-6811431;R-HSA-8849350;R-HSA-6811427;R-HSA-8847875;R-HSA-6811426;R-HSA-6811425;R-HSA-8849353;R-HSA-6811433;R-HSA-8849748;R-HSA-8847635;R-HSA-6814086;R-HSA-8848484;R-HSA-6814671;R-HSA-6814091;R-HSA-6814088;R-HSA-6811414;R-HSA-6811412;R-HSA-6811411;R-HSA-6814674;R-HSA-6811423;R-HSA-6811422;R-HSA-6814682;R-HSA-6811418;R-HSA-6811417;R-HSA-8847544
R-HSA-2559583	Cellular Senescence	15	200	0.0132083	0.00882958	0.158932	23	90	0.00645995	9606	Homo sapiens	KDM6B;CDKN2D;CDKN1A;CXCL8;UBC;CDC27;STAT3;HMGA1;TXNIP;NFKB1;ANAPC10		R-HSA-182594;R-HSA-3790137;R-HSA-3222546;R-HSA-3857305;R-HSA-3857308;R-HSA-6804879;R-HSA-3858387;R-HSA-3790130;R-HSA-3786258;R-HSA-3788725;R-HSA-4647594;R-HSA-3788724;R-HSA-4647593;R-HSA-3222593;R-HSA-3788745;R-HSA-3223200;R-HSA-3222533;R-HSA-8979071;R-HSA-3788705;R-HSA-4647613;R-HSA-69562;R-HSA-187934;R-HSA-3788708
R-HSA-9014843	Interleukin-33 signaling	2	4	0.000264	0.00993987	0.168978	2	2	0.000144	9606	Homo sapiens	IL1RL1		R-HSA-448629;R-HSA-448603
R-HSA-8856688	Golgi-to-ER retrograde transport	12	148	0.00977414	0.0103755	0.176384	13	18	0.00129199	9606	Homo sapiens	CAP1;ARF4;COPB2;RINT1;TMED9;NBAS;ACTR1A;SURF4;BNIP1;TUBB4B;PAFAH1B3		R-HSA-8849350;R-HSA-8848484;R-HSA-6811427;R-HSA-6811426;R-HSA-6811425;R-HSA-8849353;R-HSA-6811414;R-HSA-6811412;R-HSA-6811411;R-HSA-6811423;R-HSA-6811422;R-HSA-6811418;R-HSA-6811417
R-HSA-9615710	Late endosomal microautophagy	5	35	0.00231145	0.0104566	0.177762	3	3	0.000215	9606	Homo sapiens	IFT88;ARL13B;UBC;CHMP2A		R-HSA-9631065;R-HSA-9615721;R-HSA-9631068
R-HSA-674695	RNA Polymerase II Pre-transcription Events	8	82	0.0054154	0.0125041	0.21157	13	17	0.00122021	9606	Homo sapiens	CDK7;TAF11;LEO1;TCEB1;POLR2G;POLR2H;KCNAB2;MNAT1		R-HSA-113409;R-HSA-113411;R-HSA-113413;R-HSA-113414;R-HSA-112392;R-HSA-112395;R-HSA-75856;R-HSA-75891;R-HSA-112435;R-HSA-113429;R-HSA-112436;R-HSA-75862;R-HSA-73946
R-HSA-6782210	Gap-filling DNA repair synthesis and ligation in TC-NER	7	66	0.00435874	0.0125219	0.21157	2	2	0.000144	9606	Homo sapiens	CDK7;UBC;CDC27;POLR2G;POLR2H;MNAT1		R-HSA-6782227;R-HSA-6782208
R-HSA-5617833	Cilium Assembly	15	210	0.0138687	0.0132231	0.21157	33	50	0.00358886	9606	Homo sapiens	ARF4;MKKS;TUBB4B;HSPB11;RAB11A;IFT88;ACTR1A;ARL13B;TCTN3;CENPJ;CEP83;TRIP11;MNAT1;SFI1		R-HSA-5623508;R-HSA-5625424;R-HSA-5625426;R-HSA-5617820;R-HSA-5623519;R-HSA-5623513;R-HSA-5618328;R-HSA-5617816;R-HSA-5618331;R-HSA-5625421;R-HSA-5625416;R-HSA-5626699;R-HSA-5624949;R-HSA-5626228;R-HSA-5620918;R-HSA-5626227;R-HSA-5620914;R-HSA-5624125;R-HSA-5638014;R-HSA-5638012;R-HSA-5626681;R-HSA-5624953;R-HSA-5620921;R-HSA-5624952;R-HSA-5638009;R-HSA-5623525;R-HSA-5623524;R-HSA-5617828;R-HSA-5…
R-HSA-69236	G1 Phase	6	52	0.00343416	0.0138869	0.222191	11	17	0.00122021	9606	Homo sapiens	CDKN2D;CDKN1A;CDK7;UBC;MNAT1		R-HSA-182594;R-HSA-8941915;R-HSA-8942607;R-HSA-1363331;R-HSA-9018017;R-HSA-69227;R-HSA-8942803;R-HSA-8942836;R-HSA-1226094;R-HSA-1226095;R-HSA-8941895
R-HSA-69231	Cyclin D associated events in G1	6	52	0.00343416	0.0138869	0.222191	11	17	0.00122021	9606	Homo sapiens	CDKN2D;CDKN1A;CDK7;UBC;MNAT1		R-HSA-182594;R-HSA-8941915;R-HSA-8942607;R-HSA-1363331;R-HSA-9018017;R-HSA-69227;R-HSA-8942803;R-HSA-8942836;R-HSA-1226094;R-HSA-1226095;R-HSA-8941895
R-HSA-111465	Apoptotic cleavage of cellular proteins	5	38	0.00250958	0.0144361	0.226167	7	38	0.00272753	9606	Homo sapiens	CASP8;APC;LMNA;ADD1;BIRC3		R-HSA-202947;R-HSA-351894;R-HSA-202960;R-HSA-264865;R-HSA-201637;R-HSA-350319;R-HSA-201608
R-HSA-6782135	Dual incision in TC-NER	7	68	0.00449082	0.01451	0.226167	7	7	0.000502	9606	Homo sapiens	CDK7;UBC;CDC27;POLR2G;POLR2H;MNAT1		R-HSA-6782211;R-HSA-6782131;R-HSA-9684118;R-HSA-6782224;R-HSA-6782141;R-HSA-6782204;R-HSA-6782138
R-HSA-75157	FasL/ CD95L signaling	2	5	0.00033	0.0151586	0.226167	2	5	0.000359	9606	Homo sapiens	CASP8		R-HSA-83586;R-HSA-141310
R-HSA-6781827	Transcription-Coupled Nucleotide Excision Repair (TC-NER)	8	85	0.00561353	0.0151778	0.226167	17	17	0.00122021	9606	Homo sapiens	CDK7;COPS2;UBC;CDC27;POLR2G;POLR2H;MNAT1		R-HSA-6782211;R-HSA-9684118;R-HSA-6781824;R-HSA-6782208;R-HSA-6781867;R-HSA-6781833;R-HSA-6782069;R-HSA-6782004;R-HSA-6782131;R-HSA-6782227;R-HSA-6782224;R-HSA-6781840;R-HSA-6782141;R-HSA-6782204;R-HSA-6782138;R-HSA-6781818;R-HSA-6782234
R-HSA-933543	NF-kB activation through FADD/RIP-1 pathway mediated by caspase-8 and -10	3	14	0.000925	0.0157896	0.226167	4	5	0.000359	9606	Homo sapiens	CASP8;CHUK		R-HSA-933532;R-HSA-933526;R-HSA-933539;R-HSA-933523
R-HSA-9013973	TICAM1-dependent activation of IRF3/IRF7	3	14	0.000925	0.0157896	0.226167	7	9	0.000646	9606	Homo sapiens	CAP1;UBC		R-HSA-9013992;R-HSA-9013979;R-HSA-9013978;R-HSA-9013985;R-HSA-9013986;R-HSA-9013974;R-HSA-9013990
R-HSA-75205	Dissolution of Fibrin Clot	3	14	0.000925	0.0157896	0.226167	7	21	0.00150732	9606	Homo sapiens	ANXA2;PLAU;S100A10		R-HSA-158982;R-HSA-159001;R-HSA-158750;R-HSA-158942;R-HSA-158959;R-HSA-159005;R-HSA-158925
R-HSA-6783783	Interleukin-10 signaling	8	86	0.00567957	0.0161548	0.226167	11	15	0.00107666	9606	Homo sapiens	CXCL8;IL10RB;STAT3;PTGS2;TNFRSF1A		R-HSA-6784791;R-HSA-6785047;R-HSA-6784006;R-HSA-6784324;R-HSA-6784323;R-HSA-449811;R-HSA-6784160;R-HSA-6784319;R-HSA-6784765;R-HSA-6790029;R-HSA-6784763
R-HSA-168928	DDX58/IFIH1-mediated induction of interferon-alpha/beta	9	104	0.00686831	0.0169405	0.237167	20	53	0.00380419	9606	Homo sapiens	NFKBIA;CAP1;CASP8;HSP90AB1;CHUK;UBC;NFKB1		R-HSA-168166;R-HSA-9705137;R-HSA-9709852;R-HSA-936390;R-HSA-933539;R-HSA-168140;R-HSA-990526;R-HSA-933532;R-HSA-9709831;R-HSA-936381;R-HSA-933530;R-HSA-936475;R-HSA-918232;R-HSA-933526;R-HSA-918229;R-HSA-9705320;R-HSA-933523;R-HSA-918227;R-HSA-918224;R-HSA-918225
R-HSA-73887	Death Receptor Signalling	12	159	0.0105006	0.0171931	0.237649	41	93	0.00667528	9606	Homo sapiens	NFKBIA;CASP8;CHUK;HDAC1;UBC;NFKB1;TNFRSF1A;BIRC3		R-HSA-9697747;R-HSA-5357776;R-HSA-5357904;R-HSA-205056;R-HSA-83586;R-HSA-209536;R-HSA-5357845;R-HSA-9697750;R-HSA-5357780;R-HSA-141316;R-HSA-5626962;R-HSA-83656;R-HSA-75146;R-HSA-83660;R-HSA-5692550;R-HSA-204947;R-HSA-3371360;R-HSA-205008;R-HSA-5357828;R-HSA-5357831;R-HSA-193691;R-HSA-5626953;R-HSA-209566;R-HSA-5634228;R-HSA-5693108;R-HSA-193700;R-HSA-75240;R-HSA-5693055;R-HSA-3371353;R-HSA-19370…
R-HSA-9705462	Inactivation of CSF3 (G-CSF) signaling	4	27	0.00178312	0.018899	0.237649	6	9	0.000646	9606	Homo sapiens	STAT3;UBC;TCEB1		R-HSA-9705461;R-HSA-9705729;R-HSA-9705458;R-HSA-9705465;R-HSA-9705466;R-HSA-9705738
R-HSA-9725371	Nuclear events stimulated by ALK signaling in cancer	4	27	0.00178312	0.018899	0.237649	4	9	0.000646	9606	Homo sapiens	STAT3;JUNB		R-HSA-9725345;R-HSA-9701810;R-HSA-9725357;R-HSA-9725342
R-HSA-1169091	Activation of NF-kappaB in B cells	7	72	0.00475499	0.0191439	0.237649	8	10	0.000718	9606	Homo sapiens	NFKBIA;CHUK;UBC;BCL10;PSMB10;NFKB1		R-HSA-1168641;R-HSA-1168640;R-HSA-1168643;R-HSA-1168642;R-HSA-1168644;R-HSA-1168633;R-HSA-1168637;R-HSA-1168638
R-HSA-9031628	NGF-stimulated transcription	6	56	0.00369832	0.0191977	0.237649	4	37	0.00265576	9606	Homo sapiens	FOSL1;LYL1;JUND;ID3;JUNB		R-HSA-9031624;R-HSA-9613460;R-HSA-9613451;R-HSA-9031575
R-HSA-9663891	Selective autophagy	8	89	0.00587769	0.0193575	0.237649	19	48	0.00344531	9606	Homo sapiens	IFT88;TOMM40;ARL13B;UBC;UBE2V1;TUBB4B		R-HSA-9646354;R-HSA-9640114;R-HSA-9639698;R-HSA-9646679;R-HSA-9641111;R-HSA-9646390;R-HSA-9641109;R-HSA-9664888;R-HSA-9646685;R-HSA-5205661;R-HSA-9641089;R-HSA-9640480;R-HSA-9641127;R-HSA-9646347;R-HSA-9641096;R-HSA-9646383;R-HSA-9674127;R-HSA-5205682;R-HSA-9646348
R-HSA-187037	Signaling by NTRK1 (TRKA)	11	143	0.00944393	0.0194203	0.237649	17	102	0.00732128	9606	Homo sapiens	FOSL1;LYL1;RALA;JUND;KIDINS220;STAT3;ID3;JUNB;DUSP6;CRKL		R-HSA-170978;R-HSA-9031624;R-HSA-169891;R-HSA-170979;R-HSA-169895;R-HSA-9613460;R-HSA-9612980;R-HSA-170991;R-HSA-169901;R-HSA-198732;R-HSA-171026;R-HSA-169904;R-HSA-169905;R-HSA-203797;R-HSA-9613451;R-HSA-170975;R-HSA-9031575
R-HSA-6811434	COPI-dependent Golgi-to-ER retrograde traffic	9	107	0.00706644	0.0199095	0.237649	10	11	0.00079	9606	Homo sapiens	ARF4;COPB2;RINT1;TMED9;NBAS;SURF4;BNIP1;TUBB4B		R-HSA-6811414;R-HSA-6811412;R-HSA-6811427;R-HSA-6811411;R-HSA-6811426;R-HSA-6811425;R-HSA-6811423;R-HSA-6811422;R-HSA-6811418;R-HSA-6811417
R-HSA-2122947	NOTCH1 Intracellular Domain Regulates Transcription	6	57	0.00376436	0.020715	0.237649	4	18	0.00129199	9606	Homo sapiens	NOTCH2;HDAC1;TBL1XR1;UBC		R-HSA-1852623;R-HSA-1912388;R-HSA-1912391;R-HSA-1912385
R-HSA-6803529	FGFR2 alternative splicing	4	28	0.00184916	0.0212465	0.237649	4	4	0.000287	9606	Homo sapiens	TIAL1;HNRNPH1;POLR2G;POLR2H		R-HSA-6803527;R-HSA-6803523;R-HSA-6803838;R-HSA-6803836
R-HSA-350054	Notch-HLH transcription pathway	4	28	0.00184916	0.0212465	0.237649	2	2	0.000144	9606	Homo sapiens	NOTCH2;HDAC1;TBL1XR1		R-HSA-212356;R-HSA-350058
R-HSA-111448	Activation of NOXA and translocation to mitochondria	2	6	0.000396	0.0213066	0.237649	5	5	0.000359	9606	Homo sapiens	PMAIP1		R-HSA-4331331;R-HSA-140214;R-HSA-140216;R-HSA-140217;R-HSA-4331327
R-HSA-8866911	TFAP2 (AP-2) family regulates transcription of cell cycle factors	2	6	0.000396	0.0213066	0.237649	3	4	0.000287	9606	Homo sapiens	CDKN1A		R-HSA-8865280;R-HSA-8865244;R-HSA-8865256
R-HSA-193670	p75NTR negatively regulates cell cycle via SC1	2	6	0.000396	0.0213066	0.237649	1	3	0.000215	9606	Homo sapiens	HDAC1		R-HSA-205056
R-HSA-1168372	Downstream signaling events of B Cell Receptor (BCR)	8	91	0.00600977	0.0217293	0.237649	10	15	0.00107666	9606	Homo sapiens	NFKBIA;PPP3CA;CHUK;UBC;BCL10;PSMB10;NFKB1		R-HSA-1168641;R-HSA-1168640;R-HSA-1168643;R-HSA-1168642;R-HSA-2025882;R-HSA-1168644;R-HSA-1168633;R-HSA-2025890;R-HSA-1168637;R-HSA-1168638
R-HSA-975871	MyD88 cascade initiated on plasma membrane	9	109	0.00719852	0.022087	0.237649	31	70	0.0050244	9606	Homo sapiens	NFKBIA;USP14;CASP8;CHUK;UBC;UBE2V1;NFKB1;DUSP6		R-HSA-9750226;R-HSA-937032;R-HSA-9750942;R-HSA-9749471;R-HSA-5684250;R-HSA-936960;R-HSA-5684248;R-HSA-936991;R-HSA-937050;R-HSA-9761344;R-HSA-5609665;R-HSA-936986;R-HSA-9749505;R-HSA-9757954;R-HSA-203797;R-HSA-9758604;R-HSA-9630923;R-HSA-936942;R-HSA-9749494;R-HSA-168166;R-HSA-5684275;R-HSA-450337;R-HSA-5684273;R-HSA-9757951;R-HSA-450346;R-HSA-5684261;R-HSA-451634;R-HSA-9750946;R-HSA-168184;R-HSA…
R-HSA-168142	Toll Like Receptor 10 (TLR10) Cascade	9	109	0.00719852	0.022087	0.237649	31	71	0.00509618	9606	Homo sapiens	NFKBIA;USP14;CASP8;CHUK;UBC;UBE2V1;NFKB1;DUSP6		R-HSA-9750226;R-HSA-937032;R-HSA-9750942;R-HSA-9749471;R-HSA-5684250;R-HSA-936960;R-HSA-5684248;R-HSA-936991;R-HSA-937050;R-HSA-9761344;R-HSA-5609665;R-HSA-936986;R-HSA-9749505;R-HSA-9757954;R-HSA-203797;R-HSA-9758604;R-HSA-9630923;R-HSA-936942;R-HSA-9749494;R-HSA-168166;R-HSA-5684275;R-HSA-450337;R-HSA-5684273;R-HSA-9757951;R-HSA-450346;R-HSA-5684261;R-HSA-451634;R-HSA-9750946;R-HSA-168184;R-HSA…
R-HSA-168176	Toll Like Receptor 5 (TLR5) Cascade	9	109	0.00719852	0.022087	0.237649	31	71	0.00509618	9606	Homo sapiens	NFKBIA;USP14;CASP8;CHUK;UBC;UBE2V1;NFKB1;DUSP6		R-HSA-9750226;R-HSA-937032;R-HSA-9750942;R-HSA-9749471;R-HSA-5684250;R-HSA-936960;R-HSA-5684248;R-HSA-936991;R-HSA-937050;R-HSA-9761344;R-HSA-5609665;R-HSA-936986;R-HSA-9749505;R-HSA-9757954;R-HSA-203797;R-HSA-9758604;R-HSA-9630923;R-HSA-936942;R-HSA-9749494;R-HSA-168166;R-HSA-5684275;R-HSA-450337;R-HSA-5684273;R-HSA-9757951;R-HSA-450346;R-HSA-5684261;R-HSA-451634;R-HSA-9750946;R-HSA-168184;R-HSA…
R-HSA-166016	Toll Like Receptor 4 (TLR4) Cascade	12	165	0.0108968	0.0221057	0.237649	47	107	0.00768016	9606	Homo sapiens	NFKBIA;CAP1;USP14;CASP8;CHUK;UBC;UBE2V1;NFKB1;DUSP6;BIRC3		R-HSA-9750226;R-HSA-937032;R-HSA-2562541;R-HSA-9750942;R-HSA-9749471;R-HSA-937029;R-HSA-5684250;R-HSA-936960;R-HSA-5684248;R-HSA-168915;R-HSA-936991;R-HSA-937050;R-HSA-9761344;R-HSA-5609665;R-HSA-936986;R-HSA-5362500;R-HSA-9749505;R-HSA-9757954;R-HSA-203797;R-HSA-9758604;R-HSA-9630923;R-HSA-2201338;R-HSA-936942;R-HSA-9749494;R-HSA-2562564;R-HSA-936941;R-HSA-168166;R-HSA-5684275;R-HSA-166245;R-HSA…
R-HSA-75892	Platelet Adhesion to exposed collagen	3	16	0.00105666	0.0223366	0.237649	4	6	0.000431	9606	Homo sapiens	FCER1G;ITGA2;PELO		R-HSA-114577;R-HSA-432295;R-HSA-114563;R-HSA-210282
R-HSA-937039	IRAK1 recruits IKK complex	3	16	0.00105666	0.0223366	0.237649	2	4	0.000287	9606	Homo sapiens	CHUK;UBC;UBE2V1		R-HSA-937050;R-HSA-937032
R-HSA-975144	IRAK1 recruits IKK complex upon TLR7/8 or 9 stimulation	3	16	0.00105666	0.0223366	0.237649	2	4	0.000287	9606	Homo sapiens	CHUK;UBC;UBE2V1		R-HSA-975119;R-HSA-975122
R-HSA-9612973	Autophagy	12	166	0.0109629	0.0230161	0.237649	50	108	0.00775194	9606	Homo sapiens	IFT88;TOMM40;HSP90AB1;ARL13B;ATG101;UBC;CHMP2A;LAMTOR1;UBE2V1;TUBB4B		R-HSA-9646354;R-HSA-9639698;R-HSA-9626256;R-HSA-5682388;R-HSA-5683925;R-HSA-9641111;R-HSA-9641109;R-HSA-5672017;R-HSA-5675868;R-HSA-9626242;R-HSA-9641089;R-HSA-9646347;R-HSA-5665868;R-HSA-9641096;R-HSA-9674127;R-HSA-5672010;R-HSA-5672011;R-HSA-5672008;R-HSA-9626253;R-HSA-9646348;R-HSA-9640114;R-HSA-9626039;R-HSA-9646390;R-HSA-5672817;R-HSA-9622840;R-HSA-9640480;R-HSA-5679205;R-HSA-9641127;R-HSA-9…
R-HSA-9682385	FLT3 signaling in disease	5	43	0.00283978	0.0231183	0.237649	14	52	0.00373242	9606	Homo sapiens	CDKN1A;UBC;TRIP11		R-HSA-9706356;R-HSA-9703440;R-HSA-9703441;R-HSA-9703442;R-HSA-9698043;R-HSA-9698041;R-HSA-9703430;R-HSA-9703437;R-HSA-9703438;R-HSA-9703439;R-HSA-9703432;R-HSA-9703433;R-HSA-9703434;R-HSA-9703435
R-HSA-77075	RNA Pol II CTD phosphorylation and interaction with CE	4	29	0.0019152	0.0237649	0.237649	5	5	0.000359	9606	Homo sapiens	CDK7;POLR2G;POLR2H;MNAT1		R-HSA-77073;R-HSA-113430;R-HSA-77069;R-HSA-77068;R-HSA-77071
R-HSA-167160	RNA Pol II CTD phosphorylation and interaction with CE during HIV infection	4	29	0.0019152	0.0237649	0.237649	5	5	0.000359	9606	Homo sapiens	CDK7;POLR2G;POLR2H;MNAT1		R-HSA-167153;R-HSA-167111;R-HSA-167098;R-HSA-167128;R-HSA-167133
R-HSA-3700989	Transcriptional Regulation by TP53	27	484	0.0319641	0.0250935	0.250935	31	259	0.0185903	9606	Homo sapiens	MDC1;CDKN1A;RNF34;HDAC1;TAF11;RABGGTA;GLS;CDK7;CASP8;CENPJ;UBC;PMAIP1;POLR2G;TCEB1;POLR2H;LAMTOR1;MNAT1;PMS1		R-HSA-6797606;R-HSA-4331331;R-HSA-6798373;R-HSA-3215295;R-HSA-70609;R-HSA-6804724;R-HSA-6797616;R-HSA-6801087;R-HSA-6803388;R-HSA-6798139;R-HSA-187934;R-HSA-6806405;R-HSA-5689972;R-HSA-6801666;R-HSA-6801089;R-HSA-6804879;R-HSA-6804942;R-HSA-6801101;R-HSA-6803403;R-HSA-6805399;R-HSA-6801109;R-HSA-6803411;R-HSA-140214;R-HSA-6805650;R-HSA-380979;R-HSA-6797712;R-HSA-6804253;R-HSA-69562;R-HSA-6804441;…
R-HSA-3769402	Deactivation of the beta-catenin transactivating complex	5	44	0.00290582	0.0251847	0.251847	5	14	0.00100488	9606	Homo sapiens	APC;HDAC1;UBC;SOX4		R-HSA-3361751;R-HSA-3364042;R-HSA-5665608;R-HSA-5626938;R-HSA-3322429
R-HSA-2173796	SMAD2/SMAD3:SMAD4 heterotrimer regulates transcription	5	44	0.00290582	0.0251847	0.251847	5	24	0.00172265	9606	Homo sapiens	HDAC1;UBC;JUNB		R-HSA-2186785;R-HSA-9736992;R-HSA-2106586;R-HSA-2187293;R-HSA-2186780
R-HSA-5419276	Mitochondrial translation termination	8	94	0.0062079	0.0256615	0.254786	5	5	0.000359	9606	Homo sapiens	MRPL2;MRPS36;MRPS11;MRPS23;MRPS31;MRPS10;MRPS21		R-HSA-5419264;R-HSA-5419281;R-HSA-5419271;R-HSA-5419273;R-HSA-5419277
R-HSA-5389840	Mitochondrial translation elongation	8	94	0.0062079	0.0256615	0.254786	5	8	0.000574	9606	Homo sapiens	MRPL2;MRPS36;MRPS11;MRPS23;MRPS31;MRPS10;MRPS21		R-HSA-5389842;R-HSA-5389857;R-HSA-5389848;R-HSA-5419279;R-HSA-5419261
R-HSA-5676594	TNF receptor superfamily (TNFSF) members mediating non-canonical NF-kB pathway	3	17	0.00112271	0.026084	0.254786	5	12	0.000861	9606	Homo sapiens	CAP1;BIRC3		R-HSA-5676598;R-HSA-5676596;R-HSA-5676597;R-HSA-5676595;R-HSA-5676593
R-HSA-1632852	Macroautophagy	11	150	0.00990622	0.0262696	0.254786	33	87	0.00624462	9606	Homo sapiens	IFT88;TOMM40;ARL13B;ATG101;UBC;CHMP2A;LAMTOR1;UBE2V1;TUBB4B		R-HSA-9646354;R-HSA-9639698;R-HSA-1632857;R-HSA-5682388;R-HSA-5683925;R-HSA-9646679;R-HSA-9641111;R-HSA-9641109;R-HSA-5672017;R-HSA-5675868;R-HSA-9646685;R-HSA-5679239;R-HSA-5205661;R-HSA-9641089;R-HSA-9646347;R-HSA-5675790;R-HSA-5665868;R-HSA-9641096;R-HSA-9674127;R-HSA-5672010;R-HSA-5672011;R-HSA-5672008;R-HSA-9646348;R-HSA-9640114;R-HSA-9646390;R-HSA-5672817;R-HSA-9664888;R-HSA-9640480;R-HSA-5…
R-HSA-5218859	Regulated Necrosis	7	77	0.00508519	0.0262789	0.254786	13	57	0.0040913	9606	Homo sapiens	CASP8;UBC;FLOT1;CHMP2A;BIRC3		R-HSA-9686930;R-HSA-3465429;R-HSA-2672196;R-HSA-9688831;R-HSA-9647619;R-HSA-9687458;R-HSA-5357828;R-HSA-5675456;R-HSA-5675470;R-HSA-5213462;R-HSA-5620975;R-HSA-9688456;R-HSA-9686920
R-HSA-110314	Recognition of DNA damage by PCNA-containing replication complex	4	30	0.00198124	0.0264568	0.254786	6	6	0.000431	9606	Homo sapiens	UBC;CDC27;USP1		R-HSA-5652005;R-HSA-5655466;R-HSA-5655483;R-HSA-5651992;R-HSA-5652009;R-HSA-5655481
R-HSA-8862803	Deregulated CDK5 triggers multiple neurodegenerative pathways in Alzheimer's disease models	4	30	0.00198124	0.0264568	0.254786	3	22	0.0015791	9606	Homo sapiens	PRDX4;LMNA;SOD2		R-HSA-8868567;R-HSA-8870703;R-HSA-8868344
R-HSA-8863678	Neurodegenerative Diseases	4	30	0.00198124	0.0264568	0.254786	3	22	0.0015791	9606	Homo sapiens	PRDX4;LMNA;SOD2		R-HSA-8868567;R-HSA-8870703;R-HSA-8868344
R-HSA-9706377	FLT3 signaling by CBL mutants	2	7	0.000462	0.0283095	0.254786	1	1	7.18e-05	9606	Homo sapiens	UBC		R-HSA-9706356
R-HSA-5368286	Mitochondrial translation initiation	8	96	0.00633998	0.0285431	0.256888	3	4	0.000287	9606	Homo sapiens	MRPL2;MRPS36;MRPS11;MRPS23;MRPS31;MRPS10;MRPS21		R-HSA-5368279;R-HSA-5389849;R-HSA-5389839
R-HSA-167200	Formation of HIV-1 elongation complex containing HIV-1 Tat	5	46	0.00303791	0.0296637	0.257693	4	5	0.000359	9606	Homo sapiens	CDK7;TCEB1;POLR2G;POLR2H;MNAT1		R-HSA-170706;R-HSA-170704;R-HSA-167191;R-HSA-167196
R-HSA-9701898	STAT3 nuclear events downstream of ALK signaling	3	18	0.00118875	0.0301467	0.257693	10	10	0.000718	9606	Homo sapiens	HDAC1;STAT3		R-HSA-9701556;R-HSA-9701557;R-HSA-9701537;R-HSA-9701569;R-HSA-9701548;R-HSA-9701565;R-HSA-9701549;R-HSA-9701534;R-HSA-9701562;R-HSA-9701531
R-HSA-975138	TRAF6 mediated induction of NFkB and MAP kinases upon TLR7/8 or 9 activation	9	116	0.00766081	0.0310514	0.257693	31	60	0.00430663	9606	Homo sapiens	NFKBIA;USP14;CASP8;CHUK;UBC;UBE2V1;NFKB1;DUSP6		R-HSA-975119;R-HSA-9750226;R-HSA-9750942;R-HSA-9749471;R-HSA-5684250;R-HSA-5684248;R-HSA-9761344;R-HSA-5609665;R-HSA-9749505;R-HSA-9757954;R-HSA-203797;R-HSA-9758604;R-HSA-9630923;R-HSA-975122;R-HSA-9749494;R-HSA-168166;R-HSA-5684275;R-HSA-975147;R-HSA-450337;R-HSA-5684273;R-HSA-9757951;R-HSA-450346;R-HSA-450358;R-HSA-975103;R-HSA-5684261;R-HSA-451634;R-HSA-9750946;R-HSA-975097;R-HSA-168184;R-HSA…
R-HSA-198725	Nuclear Events (kinase and transcription factor activation)	7	80	0.00528332	0.0313333	0.257693	5	48	0.00344531	9606	Homo sapiens	FOSL1;LYL1;JUND;ID3;JUNB;DUSP6		R-HSA-9031624;R-HSA-9613460;R-HSA-203797;R-HSA-9613451;R-HSA-9031575
R-HSA-73779	RNA Polymerase II Transcription Pre-Initiation And Promoter Opening	5	47	0.00310395	0.0320795	0.257693	5	5	0.000359	9606	Homo sapiens	CDK7;TAF11;POLR2G;POLR2H;MNAT1		R-HSA-109637;R-HSA-109636;R-HSA-109639;R-HSA-75095;R-HSA-109638
R-HSA-167152	Formation of HIV elongation complex in the absence of HIV Tat	5	47	0.00310395	0.0320795	0.257693	2	2	0.000144	9606	Homo sapiens	CDK7;TCEB1;POLR2G;POLR2H;MNAT1		R-HSA-167077;R-HSA-167084
R-HSA-167169	HIV Transcription Elongation	5	47	0.00310395	0.0320795	0.257693	14	15	0.00107666	9606	Homo sapiens	CDK7;TCEB1;POLR2G;POLR2H;MNAT1		R-HSA-167072;R-HSA-167147;R-HSA-167083;R-HSA-167087;R-HSA-167181;R-HSA-167085;R-HSA-170706;R-HSA-170704;R-HSA-167089;R-HSA-167478;R-HSA-167191;R-HSA-167192;R-HSA-167196;R-HSA-167197
R-HSA-167246	Tat-mediated elongation of the HIV-1 transcript	5	47	0.00310395	0.0320795	0.257693	7	8	0.000574	9606	Homo sapiens	CDK7;TCEB1;POLR2G;POLR2H;MNAT1		R-HSA-170706;R-HSA-170704;R-HSA-167191;R-HSA-167192;R-HSA-167196;R-HSA-167181;R-HSA-167197
R-HSA-5689901	Metalloprotease DUBs	4	32	0.00211333	0.0323685	0.257693	5	6	0.000431	9606	Homo sapiens	BABAM1;UBC;TECR		R-HSA-5691431;R-HSA-5691381;R-HSA-5691411;R-HSA-5696547;R-HSA-5691439
R-HSA-9022699	MECP2 regulates neuronal receptors and channels	4	32	0.00211333	0.0323685	0.257693	6	26	0.00186621	9606	Homo sapiens	HDAC1;SLC2A3		R-HSA-9022186;R-HSA-9022365;R-HSA-9022175;R-HSA-9017921;R-HSA-9017954;R-HSA-9022359
R-HSA-975155	MyD88 dependent cascade initiated on endosome	9	117	0.00772685	0.032512	0.257693	32	75	0.00538329	9606	Homo sapiens	NFKBIA;USP14;CASP8;CHUK;UBC;UBE2V1;NFKB1;DUSP6		R-HSA-975118;R-HSA-975119;R-HSA-9750226;R-HSA-9750942;R-HSA-9749471;R-HSA-5684250;R-HSA-5684248;R-HSA-9761344;R-HSA-5609665;R-HSA-9749505;R-HSA-9757954;R-HSA-203797;R-HSA-9758604;R-HSA-9630923;R-HSA-975122;R-HSA-9749494;R-HSA-168166;R-HSA-5684275;R-HSA-975147;R-HSA-450337;R-HSA-5684273;R-HSA-9757951;R-HSA-450346;R-HSA-450358;R-HSA-975103;R-HSA-5684261;R-HSA-451634;R-HSA-9750946;R-HSA-975097;R-HSA…
R-HSA-5620912	Anchoring of the basal body to the plasma membrane	8	99	0.00653811	0.0332729	0.257693	9	9	0.000646	9606	Homo sapiens	ACTR1A;TCTN3;CENPJ;CEP83;TUBB4B;MNAT1;SFI1;RAB11A		R-HSA-5626228;R-HSA-5626227;R-HSA-5638014;R-HSA-5626220;R-HSA-5626223;R-HSA-5626681;R-HSA-5617816;R-HSA-5626699;R-HSA-5638009
R-HSA-174084	Autodegradation of Cdh1 by Cdh1:APC/C	6	64	0.00422665	0.0336387	0.257693	2	2	0.000144	9606	Homo sapiens	UBC;CDC27;TXNIP;PSMB10;ANAPC10		R-HSA-174058;R-HSA-174057
R-HSA-168181	Toll Like Receptor 7/8 (TLR7/8) Cascade	9	118	0.00779289	0.0340195	0.257693	32	79	0.0056704	9606	Homo sapiens	NFKBIA;USP14;CASP8;CHUK;UBC;UBE2V1;NFKB1;DUSP6		R-HSA-975118;R-HSA-975119;R-HSA-9750226;R-HSA-9750942;R-HSA-9749471;R-HSA-5684250;R-HSA-5684248;R-HSA-9761344;R-HSA-5609665;R-HSA-9749505;R-HSA-9757954;R-HSA-203797;R-HSA-9758604;R-HSA-9630923;R-HSA-975122;R-HSA-9749494;R-HSA-168166;R-HSA-5684275;R-HSA-975147;R-HSA-450337;R-HSA-5684273;R-HSA-9757951;R-HSA-450346;R-HSA-450358;R-HSA-975103;R-HSA-5684261;R-HSA-451634;R-HSA-9750946;R-HSA-975097;R-HSA…
R-HSA-1810476	RIP-mediated NFkB activation via ZBP1	3	19	0.00125479	0.0345225	0.257693	3	4	0.000287	9606	Homo sapiens	NFKBIA;CHUK;NFKB1		R-HSA-9604480;R-HSA-168910;R-HSA-168140
R-HSA-5696398	Nucleotide Excision Repair	9	119	0.00785893	0.0355746	0.257693	32	37	0.00265576	9606	Homo sapiens	CDK7;COPS2;UBC;CDC27;POLR2G;INO80;POLR2H;MNAT1		R-HSA-9684118;R-HSA-5696465;R-HSA-5696670;R-HSA-6781867;R-HSA-5696664;R-HSA-6790454;R-HSA-6782069;R-HSA-6782004;R-HSA-5689861;R-HSA-6782131;R-HSA-5696655;R-HSA-6782141;R-HSA-6782204;R-HSA-6782138;R-HSA-6781818;R-HSA-5690996;R-HSA-5690997;R-HSA-6782211;R-HSA-6781824;R-HSA-6782208;R-HSA-5691006;R-HSA-6781833;R-HSA-5691000;R-HSA-5691001;R-HSA-6790487;R-HSA-5690213;R-HSA-6782227;R-HSA-6782224;R-HSA-6…
R-HSA-9734009	Defective Intrinsic Pathway for Apoptosis	4	33	0.00217937	0.0355911	0.257693	3	24	0.00172265	9606	Homo sapiens	PRDX4;LMNA;SOD2		R-HSA-8868567;R-HSA-8870703;R-HSA-8868344
R-HSA-5660668	CLEC7A/inflammasome pathway	2	8	0.000528	0.0360973	0.257693	4	4	0.000287	9606	Homo sapiens	CASP8;NFKB1		R-HSA-5660662;R-HSA-5660663;R-HSA-5660622;R-HSA-5660665
R-HSA-5653890	Lactose synthesis	2	8	0.000528	0.0360973	0.257693	3	3	0.000215	9606	Homo sapiens	B4GALT1;SLC2A1		R-HSA-5653878;R-HSA-5653873;R-HSA-5653886
R-HSA-8937144	Aryl hydrocarbon receptor signalling	2	8	0.000528	0.0360973	0.257693	4	5	0.000359	9606	Homo sapiens	HSP90AB1;AHR		R-HSA-8937177;R-HSA-8937169;R-HSA-8936849;R-HSA-8937191
R-HSA-8941855	RUNX3 regulates CDKN1A transcription	2	8	0.000528	0.0360973	0.257693	3	6	0.000431	9606	Homo sapiens	CDKN1A		R-HSA-8878130;R-HSA-8878178;R-HSA-8878186
R-HSA-75158	TRAIL signaling	2	8	0.000528	0.0360973	0.257693	2	6	0.000431	9606	Homo sapiens	CASP8		R-HSA-141316;R-HSA-75146
R-HSA-9694493	Maturation of protein E	2	8	0.000528	0.0360973	0.257693	1	5	0.000359	9606	Homo sapiens	UBC		R-HSA-9694529
R-HSA-9683683	Maturation of protein E	2	8	0.000528	0.0360973	0.257693	1	5	0.000359	9606	Homo sapiens	UBC		R-HSA-9683679
R-HSA-9605308	Diseases of Base Excision Repair	2	8	0.000528	0.0360973	0.257693	2	19	0.00136377	9606	Homo sapiens	MUTYH		R-HSA-9608288;R-HSA-9605313
R-HSA-5467333	APC truncation mutants are not K63 polyubiquitinated	1	1	6.6e-05	0.0363725	0.257693	1	1	7.18e-05	9606	Homo sapiens	APC		R-HSA-5246696
R-HSA-9608287	Defective MUTYH substrate binding	1	1	6.6e-05	0.0363725	0.257693	1	1	7.18e-05	9606	Homo sapiens	MUTYH		R-HSA-9608288
R-HSA-8852276	The role of GTSE1 in G2/M progression after G2 checkpoint	7	83	0.00548144	0.0370016	0.257693	5	10	0.000718	9606	Homo sapiens	CDKN1A;HSP90AB1;UBC;TUBB4B;PSMB10		R-HSA-8852306;R-HSA-8852354;R-HSA-8852362;R-HSA-8852298;R-HSA-8852280
R-HSA-167162	RNA Polymerase II HIV Promoter Escape	5	49	0.00323603	0.0372709	0.257693	9	9	0.000646	9606	Homo sapiens	CDK7;TAF11;POLR2G;POLR2H;MNAT1		R-HSA-167474;R-HSA-9613490;R-HSA-167136;R-HSA-167121;R-HSA-9613498;R-HSA-167115;R-HSA-167113;R-HSA-167468;R-HSA-167117
R-HSA-167161	HIV Transcription Initiation	5	49	0.00323603	0.0372709	0.257693	4	4	0.000287	9606	Homo sapiens	CDK7;TAF11;POLR2G;POLR2H;MNAT1		R-HSA-167477;R-HSA-167130;R-HSA-167134;R-HSA-167118
R-HSA-75953	RNA Polymerase II Transcription Initiation	5	49	0.00323603	0.0372709	0.257693	3	3	0.000215	9606	Homo sapiens	CDK7;TAF11;POLR2G;POLR2H;MNAT1		R-HSA-75861;R-HSA-75864;R-HSA-75866
R-HSA-69242	S Phase	12	179	0.0118214	0.0374933	0.257693	29	55	0.00394775	9606	Homo sapiens	GINS1;CDKN1A;CDK7;UBC;CDC27;SPP1;TXNIP;MNAT1;PSMB10;ANAPC10		R-HSA-187520;R-HSA-69063;R-HSA-69127;R-HSA-69068;R-HSA-187916;R-HSA-69074;R-HSA-68946;R-HSA-69140;R-HSA-68948;R-HSA-69015;R-HSA-198613;R-HSA-68950;R-HSA-69142;R-HSA-69144;R-HSA-69016;R-HSA-187934;R-HSA-69152;R-HSA-187552;R-HSA-176942;R-HSA-187949;R-HSA-68913;R-HSA-75825;R-HSA-75824;R-HSA-187574;R-HSA-187575;R-HSA-187828;R-HSA-69053;R-HSA-69116;R-HSA-176956
R-HSA-9725370	Signaling by ALK fusions and activated point mutants	6	66	0.00435874	0.0381114	0.257693	8	29	0.00208154	9606	Homo sapiens	CARS;C2orf44;STAT3;JUNB		R-HSA-9712085;R-HSA-9700181;R-HSA-9725345;R-HSA-9701810;R-HSA-9700179;R-HSA-9725357;R-HSA-9725342;R-HSA-9712079
R-HSA-9700206	Signaling by ALK in cancer	6	66	0.00435874	0.0381114	0.257693	8	37	0.00265576	9606	Homo sapiens	CARS;C2orf44;STAT3;JUNB		R-HSA-9712085;R-HSA-9700181;R-HSA-9725345;R-HSA-9701810;R-HSA-9700179;R-HSA-9725357;R-HSA-9725342;R-HSA-9712079
R-HSA-5368287	Mitochondrial translation	8	102	0.00673623	0.0385095	0.257693	13	17	0.00122021	9606	Homo sapiens	MRPL2;MRPS36;MRPS11;MRPS23;MRPS31;MRPS10;MRPS21		R-HSA-5389842;R-HSA-5419281;R-HSA-5368279;R-HSA-5389848;R-HSA-5389849;R-HSA-5419261;R-HSA-5419264;R-HSA-5389857;R-HSA-5419271;R-HSA-5419273;R-HSA-5419279;R-HSA-5389839;R-HSA-5419277
R-HSA-168138	Toll Like Receptor 9 (TLR9) Cascade	9	121	0.00799102	0.0388297	0.257693	32	80	0.00574218	9606	Homo sapiens	NFKBIA;USP14;CASP8;CHUK;UBC;UBE2V1;NFKB1;DUSP6		R-HSA-975118;R-HSA-975119;R-HSA-9750226;R-HSA-9750942;R-HSA-9749471;R-HSA-5684250;R-HSA-5684248;R-HSA-9761344;R-HSA-5609665;R-HSA-9749505;R-HSA-9757954;R-HSA-203797;R-HSA-9758604;R-HSA-9630923;R-HSA-975122;R-HSA-9749494;R-HSA-168166;R-HSA-5684275;R-HSA-975147;R-HSA-450337;R-HSA-5684273;R-HSA-9757951;R-HSA-450346;R-HSA-450358;R-HSA-975103;R-HSA-5684261;R-HSA-451634;R-HSA-9750946;R-HSA-975097;R-HSA…
R-HSA-167158	Formation of the HIV-1 Early Elongation Complex	4	34	0.00224541	0.0389926	0.257693	5	5	0.000359	9606	Homo sapiens	CDK7;POLR2G;POLR2H;MNAT1		R-HSA-167072;R-HSA-167089;R-HSA-167478;R-HSA-167083;R-HSA-167085
R-HSA-113418	Formation of the Early Elongation Complex	4	34	0.00224541	0.0389926	0.257693	3	3	0.000215	9606	Homo sapiens	CDK7;POLR2G;POLR2H;MNAT1		R-HSA-113402;R-HSA-112383;R-HSA-113407
R-HSA-176412	Phosphorylation of the APC/C	3	20	0.00132083	0.0392079	0.257693	2	2	0.000144	9606	Homo sapiens	CDC27;TXNIP;ANAPC10		R-HSA-174119;R-HSA-174132
R-HSA-9687136	Aberrant regulation of mitotic exit in cancer due to RB1 defects	3	20	0.00132083	0.0392079	0.257693	1	1	7.18e-05	9606	Homo sapiens	CDC27;TXNIP;ANAPC10		R-HSA-9687377
R-HSA-936964	Activation of IRF3/IRF7 mediated by TBK1/IKK epsilon	3	20	0.00132083	0.0392079	0.257693	7	9	0.000646	9606	Homo sapiens	CAP1;UBC		R-HSA-936941;R-HSA-5362500;R-HSA-166245;R-HSA-5362486;R-HSA-2213017;R-HSA-2201338;R-HSA-166271
R-HSA-6782861	Synthesis of wybutosine at G37 of tRNA(Phe)	3	20	0.00132083	0.0392079	0.257693	5	8	0.000574	9606	Homo sapiens	TRMT5;TYW1;LCMT2		R-HSA-6783473;R-HSA-6782881;R-HSA-6782895;R-HSA-6782859;R-HSA-6782890
R-HSA-6804116	TP53 Regulates Transcription of Genes Involved in G1 Cell Cycle Arrest	3	20	0.00132083	0.0392079	0.257693	6	17	0.00122021	9606	Homo sapiens	CDKN1A		R-HSA-6803411;R-HSA-69562;R-HSA-6803388;R-HSA-187934;R-HSA-6803403;R-HSA-6803801
R-HSA-73762	RNA Polymerase I Transcription Initiation	5	50	0.00330207	0.0400487	0.257693	4	6	0.000431	9606	Homo sapiens	CDK7;HDAC1;POLR2H;MNAT1		R-HSA-73865;R-HSA-73739;R-HSA-73757;R-HSA-73758
R-HSA-9033241	Peroxisomal protein import	6	67	0.00442478	0.0404831	0.257693	16	26	0.00186621	9606	Homo sapiens	GNPAT;SCP2;UBC;ACOT2;MPV17		R-HSA-9033485;R-HSA-9033516;R-HSA-9033505;R-HSA-9033509;R-HSA-9033478;R-HSA-8953946;R-HSA-9033499;R-HSA-9033533;R-HSA-8953917;R-HSA-9033233;R-HSA-9033235;R-HSA-9033491;R-HSA-9033236;R-HSA-9033524;R-HSA-9033527;R-HSA-9033526
R-HSA-5621481	C-type lectin receptors (CLRs)	13	203	0.0134064	0.042324	0.257693	46	68	0.00488085	9606	Homo sapiens	NFKBIA;PPP3CA;FCER1G;CASP8;CHUK;UBC;ICAM2;BCL10;UBE2V1;PSMB10;NFKB1;RELB		R-HSA-2730849;R-HSA-5624473;R-HSA-2730872;R-HSA-5607751;R-HSA-5607744;R-HSA-5621571;R-HSA-5607747;R-HSA-5607757;R-HSA-5660622;R-HSA-5607756;R-HSA-2730867;R-HSA-5607759;R-HSA-5660662;R-HSA-5607733;R-HSA-5660663;R-HSA-5607732;R-HSA-5660980;R-HSA-5660660;R-HSA-5621366;R-HSA-202534;R-HSA-5607728;R-HSA-5621363;R-HSA-5607731;R-HSA-2730894;R-HSA-5607741;R-HSA-5607742;R-HSA-5607737;R-HSA-5660666;R-HSA-56…
R-HSA-72086	mRNA Capping	4	35	0.00231145	0.0425734	0.257693	10	11	0.00079	9606	Homo sapiens	CDK7;POLR2G;POLR2H;MNAT1		R-HSA-77073;R-HSA-77090;R-HSA-77077;R-HSA-77095;R-HSA-77078;R-HSA-77081;R-HSA-77083;R-HSA-77069;R-HSA-77085;R-HSA-77068
R-HSA-9674555	Signaling by CSF3 (G-CSF)	4	35	0.00231145	0.0425734	0.257693	11	21	0.00150732	9606	Homo sapiens	STAT3;UBC;TCEB1		R-HSA-9674563;R-HSA-9674562;R-HSA-9705461;R-HSA-9674567;R-HSA-9674550;R-HSA-9705729;R-HSA-9705458;R-HSA-9705465;R-HSA-9674542;R-HSA-9705466;R-HSA-9705738
R-HSA-174154	APC/C:Cdc20 mediated degradation of Securin	6	68	0.00449082	0.0429463	0.257693	3	3	0.000215	9606	Homo sapiens	UBC;CDC27;TXNIP;PSMB10;ANAPC10		R-HSA-174144;R-HSA-174202;R-HSA-174121
R-HSA-2644603	Signaling by NOTCH1 in Cancer	6	68	0.00449082	0.0429463	0.257693	10	39	0.00279931	9606	Homo sapiens	NOTCH2;HDAC1;TBL1XR1;UBC		R-HSA-2220976;R-HSA-2900765;R-HSA-2220944;R-HSA-2220978;R-HSA-2769007;R-HSA-2220967;R-HSA-2220982;R-HSA-2730752;R-HSA-2737728;R-HSA-2220971
R-HSA-2644606	Constitutive Signaling by NOTCH1 PEST Domain Mutants	6	68	0.00449082	0.0429463	0.257693	5	21	0.00150732	9606	Homo sapiens	NOTCH2;HDAC1;TBL1XR1;UBC		R-HSA-2220944;R-HSA-2769007;R-HSA-2220967;R-HSA-2220982;R-HSA-2220971
R-HSA-2894862	Constitutive Signaling by NOTCH1 HD+PEST Domain Mutants	6	68	0.00449082	0.0429463	0.257693	5	21	0.00150732	9606	Homo sapiens	NOTCH2;HDAC1;TBL1XR1;UBC		R-HSA-2220976;R-HSA-2900765;R-HSA-2220967;R-HSA-2220982;R-HSA-2220971
R-HSA-2644602	Signaling by NOTCH1 PEST Domain Mutants in Cancer	6	68	0.00449082	0.0429463	0.257693	5	21	0.00150732	9606	Homo sapiens	NOTCH2;HDAC1;TBL1XR1;UBC		R-HSA-2220944;R-HSA-2769007;R-HSA-2220967;R-HSA-2220982;R-HSA-2220971
R-HSA-2894858	Signaling by NOTCH1 HD+PEST Domain Mutants in Cancer	6	68	0.00449082	0.0429463	0.257693	5	21	0.00150732	9606	Homo sapiens	NOTCH2;HDAC1;TBL1XR1;UBC		R-HSA-2220976;R-HSA-2900765;R-HSA-2220967;R-HSA-2220982;R-HSA-2220971
R-HSA-73776	RNA Polymerase II Promoter Escape	5	51	0.00336812	0.0429489	0.257693	7	7	0.000502	9606	Homo sapiens	CDK7;TAF11;POLR2G;POLR2H;MNAT1		R-HSA-75873;R-HSA-111264;R-HSA-76576;R-HSA-9613494;R-HSA-75850;R-HSA-9613497;R-HSA-75869
R-HSA-446652	Interleukin-1 family signaling	12	183	0.0120856	0.0430158	0.258095	39	92	0.0066035	9606	Homo sapiens	NFKBIA;USP14;IL1RL1;CASP8;CHUK;STAT3;UBC;UBE2V1;PSMB10;NFKB1		R-HSA-9750226;R-HSA-9750942;R-HSA-9749471;R-HSA-5684250;R-HSA-450187;R-HSA-5684248;R-HSA-9761344;R-HSA-5609665;R-HSA-9749505;R-HSA-9757954;R-HSA-8948063;R-HSA-9758604;R-HSA-9630923;R-HSA-446877;R-HSA-451418;R-HSA-448603;R-HSA-9749494;R-HSA-209063;R-HSA-168166;R-HSA-5684275;R-HSA-209061;R-HSA-209125;R-HSA-8948015;R-HSA-5684273;R-HSA-2730894;R-HSA-8948066;R-HSA-9757951;R-HSA-451561;R-HSA-448629;R-H…
R-HSA-141430	Inactivation of APC/C via direct inhibition of the APC/C complex	3	21	0.00138687	0.0441986	0.265192	1	2	0.000144	9606	Homo sapiens	CDC27;TXNIP;ANAPC10		R-HSA-141423
R-HSA-8876725	Protein methylation	3	21	0.00138687	0.0441986	0.265192	3	9	0.000646	9606	Homo sapiens	N6AMT2;METTL10;ETFB		R-HSA-8932413;R-HSA-8931858;R-HSA-8931974
R-HSA-141405	Inhibition of the proteolytic activity of APC/C required for the onset of anaphase by mitotic spindle checkpoint components	3	21	0.00138687	0.0441986	0.265192	1	3	0.000215	9606	Homo sapiens	CDC27;TXNIP;ANAPC10		R-HSA-141423
R-HSA-400253	Circadian Clock	8	105	0.00693435	0.0442712	0.265627	9	59	0.00423486	9606	Homo sapiens	CHD9;TBL1XR1;NAMPT;UBC;AVP		R-HSA-879724;R-HSA-5663122;R-HSA-1368065;R-HSA-1801587;R-HSA-879782;R-HSA-5663165;R-HSA-400282;R-HSA-1368889;R-HSA-400267
R-HSA-450294	MAP kinase activation	6	69	0.00455686	0.0455015	0.268834	10	32	0.00229687	9606	Homo sapiens	CHUK;UBC;UBE2V1;NFKB1;DUSP6		R-HSA-5684261;R-HSA-451634;R-HSA-5684275;R-HSA-203797;R-HSA-450337;R-HSA-5684273;R-HSA-450346;R-HSA-5684250;R-HSA-5684267;R-HSA-5684248
R-HSA-9020702	Interleukin-1 signaling	9	125	0.00825518	0.0459345	0.268834	35	59	0.00423486	9606	Homo sapiens	NFKBIA;USP14;CASP8;CHUK;UBC;UBE2V1;PSMB10;NFKB1		R-HSA-9750226;R-HSA-9750942;R-HSA-9749471;R-HSA-5684250;R-HSA-450187;R-HSA-5684248;R-HSA-9761344;R-HSA-5609665;R-HSA-9749505;R-HSA-9757954;R-HSA-8948063;R-HSA-9758604;R-HSA-9630923;R-HSA-446877;R-HSA-451418;R-HSA-9749494;R-HSA-209063;R-HSA-168166;R-HSA-5684275;R-HSA-209061;R-HSA-209125;R-HSA-8948015;R-HSA-5684273;R-HSA-2730894;R-HSA-8948066;R-HSA-9757951;R-HSA-451561;R-HSA-5684261;R-HSA-451634;R-…
R-HSA-9687139	Aberrant regulation of mitotic cell cycle due to RB1 defects	4	36	0.00237749	0.0463335	0.268834	2	3	0.000215	9606	Homo sapiens	CDKN1A;CDC27;TXNIP;ANAPC10		R-HSA-9687377;R-HSA-9659782
R-HSA-69580	p53-Dependent G1/S DNA damage checkpoint	6	70	0.0046229	0.0481495	0.268834	10	22	0.0015791	9606	Homo sapiens	CDKN1A;UBC;PSMB10		R-HSA-6804724;R-HSA-6803411;R-HSA-6804879;R-HSA-264444;R-HSA-69562;R-HSA-6803388;R-HSA-187934;R-HSA-6803403;R-HSA-264458;R-HSA-6803801
R-HSA-69563	p53-Dependent G1 DNA Damage Response	6	70	0.0046229	0.0481495	0.268834	10	22	0.0015791	9606	Homo sapiens	CDKN1A;UBC;PSMB10		R-HSA-6804724;R-HSA-6803411;R-HSA-6804879;R-HSA-264444;R-HSA-69562;R-HSA-6803388;R-HSA-187934;R-HSA-6803403;R-HSA-264458;R-HSA-6803801
R-HSA-166520	Signaling by NTRKs	11	166	0.0109629	0.0481748	0.268834	17	164	0.0117715	9606	Homo sapiens	FOSL1;LYL1;RALA;JUND;KIDINS220;STAT3;ID3;JUNB;DUSP6;CRKL		R-HSA-170978;R-HSA-9031624;R-HSA-169891;R-HSA-170979;R-HSA-169895;R-HSA-9613460;R-HSA-9612980;R-HSA-170991;R-HSA-169901;R-HSA-198732;R-HSA-171026;R-HSA-169904;R-HSA-169905;R-HSA-203797;R-HSA-9613451;R-HSA-170975;R-HSA-9031575
R-HSA-6807878	COPI-mediated anterograde transport	8	107	0.00706644	0.0484118	0.268834	9	12	0.000861	9606	Homo sapiens	CAP1;ARF4;COPB2;TMED9;ACTR1A;COG8;TUBB4B		R-HSA-6807877;R-HSA-6809011;R-HSA-6807875;R-HSA-6809010;R-HSA-6807872;R-HSA-6809006;R-HSA-6807868;R-HSA-6809003;R-HSA-6807866
R-HSA-76042	RNA Polymerase II Transcription Initiation And Promoter Clearance	5	53	0.0035002	0.0491193	0.268834	11	11	0.00079	9606	Homo sapiens	CDK7;TAF11;POLR2G;POLR2H;MNAT1		R-HSA-75873;R-HSA-111264;R-HSA-76576;R-HSA-75861;R-HSA-9613494;R-HSA-75864;R-HSA-75866;R-HSA-75850;R-HSA-9613497;R-HSA-75949;R-HSA-75869
R-HSA-176407	Conversion from APC/C:Cdc20 to APC/C:Cdh1 in late anaphase	3	22	0.00145291	0.0494892	0.268834	2	3	0.000215	9606	Homo sapiens	CDC27;TXNIP;ANAPC10		R-HSA-174224;R-HSA-174070
R-HSA-5205685	PINK1-PRKN Mediated Mitophagy	3	22	0.00145291	0.0494892	0.268834	2	8	0.000574	9606	Homo sapiens	TOMM40;UBC		R-HSA-5205661;R-HSA-5205682
R-HSA-75153	Apoptotic execution phase	5	54	0.00356624	0.0523902	0.268834	8	57	0.0040913	9606	Homo sapiens	CASP8;APC;LMNA;ADD1;BIRC3		R-HSA-202947;R-HSA-351863;R-HSA-351894;R-HSA-202960;R-HSA-264865;R-HSA-201637;R-HSA-350319;R-HSA-201608
R-HSA-69615	G1/S DNA Damage Checkpoints	6	72	0.00475499	0.0537255	0.268834	12	26	0.00186621	9606	Homo sapiens	CDKN1A;UBC;PSMB10		R-HSA-69600;R-HSA-6804724;R-HSA-6803411;R-HSA-6804879;R-HSA-264444;R-HSA-69562;R-HSA-6803388;R-HSA-187934;R-HSA-6803403;R-HSA-264458;R-HSA-6803801;R-HSA-69598
R-HSA-9031525	NR1H2 & NR1H3 regulate gene expression to limit cholesterol uptake	2	10	0.00066	0.0537667	0.268834	2	2	0.000144	9606	Homo sapiens	MYLIP		R-HSA-9623366;R-HSA-9623365
R-HSA-8948747	Regulation of PTEN localization	2	10	0.00066	0.0537667	0.268834	2	4	0.000287	9606	Homo sapiens	UBC		R-HSA-6807106;R-HSA-6807118
R-HSA-8949275	RUNX3 Regulates Immune Response and Cell Migration	2	10	0.00066	0.0537667	0.268834	1	5	0.000359	9606	Homo sapiens	SPP1		R-HSA-8952442
R-HSA-447041	CHL1 interactions	2	10	0.00066	0.0537667	0.268834	1	5	0.000359	9606	Homo sapiens	ITGA2;PELO		R-HSA-445088
R-HSA-110357	Displacement of DNA glycosylase by APEX1	2	10	0.00066	0.0537667	0.268834	1	8	0.000574	9606	Homo sapiens	MUTYH		R-HSA-110355
R-HSA-9675126	Diseases of mitotic cell cycle	4	38	0.00250958	0.0543894	0.271947	2	5	0.000359	9606	Homo sapiens	CDKN1A;CDC27;TXNIP;ANAPC10		R-HSA-9687377;R-HSA-9659782
R-HSA-2979096	NOTCH2 Activation and Transmission of Signal to the Nucleus	3	23	0.00151895	0.0550734	0.275367	11	11	0.00079	9606	Homo sapiens	NOTCH2;UBC		R-HSA-2220816;R-HSA-1980061;R-HSA-1980056;R-HSA-2974731;R-HSA-157640;R-HSA-2974737;R-HSA-2172172;R-HSA-1980051;R-HSA-1980048;R-HSA-157629;R-HSA-157933
R-HSA-1606322	ZBP1(DAI) mediated induction of type I IFNs	3	23	0.00151895	0.0550734	0.275367	3	11	0.00079	9606	Homo sapiens	NFKBIA;CHUK;NFKB1		R-HSA-9604480;R-HSA-168910;R-HSA-168140
R-HSA-9614085	FOXO-mediated transcription	8	110	0.00726456	0.0550813	0.275406	11	85	0.00610106	9606	Homo sapiens	CDKN1A;HDAC1;TXNIP;SOD2		R-HSA-9617840;R-HSA-6803411;R-HSA-9617735;R-HSA-9625124;R-HSA-9618004;R-HSA-9617972;R-HSA-9617832;R-HSA-9617833;R-HSA-6803403;R-HSA-9617838;R-HSA-9625101
R-HSA-69275	G2/M Transition	13	212	0.0140008	0.0557437	0.278719	24	78	0.00559862	9606	Homo sapiens	CDKN1A;ACTR1A;CDK7;HSP90AB1;CENPJ;UBC;TUBB4B;MNAT1;SFI1;PSMB10		R-HSA-380455;R-HSA-3000335;R-HSA-380294;R-HSA-8854051;R-HSA-8852354;R-HSA-170087;R-HSA-380303;R-HSA-8853419;R-HSA-8852362;R-HSA-8852298;R-HSA-8854071;R-HSA-3000319;R-HSA-380311;R-HSA-8852306;R-HSA-380272;R-HSA-2574845;R-HSA-8853405;R-HSA-3000310;R-HSA-8854044;R-HSA-170076;R-HSA-8854041;R-HSA-380283;R-HSA-2574840;R-HSA-8852280
R-HSA-174184	Cdc20:Phospho-APC/C mediated degradation of Cyclin A	6	73	0.00482103	0.0566544	0.283272	3	3	0.000215	9606	Homo sapiens	UBC;CDC27;TXNIP;PSMB10;ANAPC10		R-HSA-174171;R-HSA-174104;R-HSA-174255
R-HSA-5696399	Global Genome Nucleotide Excision Repair (GG-NER)	7	92	0.00607582	0.0578973	0.289486	15	20	0.00143554	9606	Homo sapiens	CDK7;COPS2;UBC;CDC27;INO80;MNAT1		R-HSA-5690996;R-HSA-5690997;R-HSA-5696465;R-HSA-5691006;R-HSA-5696670;R-HSA-5691000;R-HSA-5696664;R-HSA-5691001;R-HSA-6790487;R-HSA-6790454;R-HSA-5689861;R-HSA-5690213;R-HSA-6782943;R-HSA-5696655;R-HSA-5690988
R-HSA-2565942	Regulation of PLK1 Activity at G2/M Transition	7	92	0.00607582	0.0578973	0.289486	5	12	0.000861	9606	Homo sapiens	ACTR1A;CENPJ;UBC;TUBB4B;MNAT1;SFI1		R-HSA-3000319;R-HSA-3000335;R-HSA-2574845;R-HSA-3000310;R-HSA-2574840
R-HSA-453274	Mitotic G2-G2/M phases	13	214	0.0141329	0.0590778	0.295318	24	80	0.00574218	9606	Homo sapiens	CDKN1A;ACTR1A;CDK7;HSP90AB1;CENPJ;UBC;TUBB4B;MNAT1;SFI1;PSMB10		R-HSA-380455;R-HSA-3000335;R-HSA-380294;R-HSA-8854051;R-HSA-8852354;R-HSA-170087;R-HSA-380303;R-HSA-8853419;R-HSA-8852362;R-HSA-8852298;R-HSA-8854071;R-HSA-3000319;R-HSA-380311;R-HSA-8852306;R-HSA-380272;R-HSA-2574845;R-HSA-8853405;R-HSA-3000310;R-HSA-8854044;R-HSA-170076;R-HSA-8854041;R-HSA-380283;R-HSA-2574840;R-HSA-8852280
R-HSA-174178	APC/C:Cdh1 mediated degradation of Cdc20 and other APC/C:Cdh1 targeted proteins in late mitosis/early G1	6	74	0.00488707	0.0596774	0.295318	6	6	0.000431	9606	Homo sapiens	UBC;CDC27;TXNIP;PSMB10;ANAPC10		R-HSA-174195;R-HSA-9686980;R-HSA-9686969;R-HSA-174088;R-HSA-174105;R-HSA-188191
R-HSA-179419	APC:Cdc20 mediated degradation of cell cycle proteins prior to satisfation of the cell cycle checkpoint	6	74	0.00488707	0.0596774	0.295318	6	6	0.000431	9606	Homo sapiens	UBC;CDC27;TXNIP;PSMB10;ANAPC10		R-HSA-179410;R-HSA-174171;R-HSA-174104;R-HSA-179417;R-HSA-174255;R-HSA-179421
R-HSA-69239	Synthesis of DNA	9	132	0.00871748	0.0603503	0.295318	18	27	0.00193798	9606	Homo sapiens	GINS1;UBC;CDC27;SPP1;TXNIP;PSMB10;ANAPC10		R-HSA-69152;R-HSA-69063;R-HSA-69127;R-HSA-176942;R-HSA-69068;R-HSA-68913;R-HSA-69074;R-HSA-68946;R-HSA-69140;R-HSA-68948;R-HSA-69015;R-HSA-68950;R-HSA-69142;R-HSA-69144;R-HSA-69016;R-HSA-69053;R-HSA-69116;R-HSA-176956
R-HSA-844456	The NLRP3 inflammasome	3	24	0.001585	0.0609443	0.295318	8	18	0.00129199	9606	Homo sapiens	HSP90AB1;TXNIP;NFKB1		R-HSA-873951;R-HSA-1250272;R-HSA-9603905;R-HSA-844440;R-HSA-874087;R-HSA-1250264;R-HSA-1250253;R-HSA-1306876
R-HSA-166058	MyD88:MAL(TIRAP) cascade initiated on plasma membrane	9	133	0.00878352	0.0626213	0.295318	31	76	0.00545507	9606	Homo sapiens	NFKBIA;USP14;CASP8;CHUK;UBC;UBE2V1;NFKB1;DUSP6		R-HSA-9750226;R-HSA-937032;R-HSA-9750942;R-HSA-9749471;R-HSA-5684250;R-HSA-936960;R-HSA-5684248;R-HSA-936991;R-HSA-937050;R-HSA-9761344;R-HSA-5609665;R-HSA-936986;R-HSA-9749505;R-HSA-9757954;R-HSA-203797;R-HSA-9758604;R-HSA-9630923;R-HSA-936942;R-HSA-9749494;R-HSA-168166;R-HSA-5684275;R-HSA-450337;R-HSA-5684273;R-HSA-9757951;R-HSA-450346;R-HSA-5684261;R-HSA-451634;R-HSA-9750946;R-HSA-168184;R-HSA…
R-HSA-168188	Toll Like Receptor TLR6:TLR2 Cascade	9	133	0.00878352	0.0626213	0.295318	31	78	0.00559862	9606	Homo sapiens	NFKBIA;USP14;CASP8;CHUK;UBC;UBE2V1;NFKB1;DUSP6		R-HSA-9750226;R-HSA-937032;R-HSA-9750942;R-HSA-9749471;R-HSA-5684250;R-HSA-936960;R-HSA-5684248;R-HSA-936991;R-HSA-937050;R-HSA-9761344;R-HSA-5609665;R-HSA-936986;R-HSA-9749505;R-HSA-9757954;R-HSA-203797;R-HSA-9758604;R-HSA-9630923;R-HSA-936942;R-HSA-9749494;R-HSA-168166;R-HSA-5684275;R-HSA-450337;R-HSA-5684273;R-HSA-9757951;R-HSA-450346;R-HSA-5684261;R-HSA-451634;R-HSA-9750946;R-HSA-168184;R-HSA…
R-HSA-453279	Mitotic G1 phase and G1/S transition	11	174	0.0114912	0.0627906	0.295318	37	101	0.0072495	9606	Homo sapiens	CDKN2D;CDKN1A;CDK7;DBF4;HDAC1;UBC;DYRK1A;SPP1;MNAT1;PSMB10		R-HSA-182594;R-HSA-187520;R-HSA-1227670;R-HSA-1227671;R-HSA-8961934;R-HSA-8942607;R-HSA-1362270;R-HSA-8964550;R-HSA-8941895;R-HSA-8941915;R-HSA-198613;R-HSA-1363331;R-HSA-8964561;R-HSA-68954;R-HSA-8942803;R-HSA-8964567;R-HSA-68960;R-HSA-113504;R-HSA-187552;R-HSA-8964588;R-HSA-8978926;R-HSA-9018017;R-HSA-8964513;R-HSA-69227;R-HSA-8964580;R-HSA-68914;R-HSA-68917;R-HSA-187574;R-HSA-68916;R-HSA-18757…
R-HSA-69017	CDK-mediated phosphorylation and removal of Cdc6	6	75	0.00495311	0.0627948	0.295318	2	4	0.000287	9606	Homo sapiens	UBC;CDC27;TXNIP;PSMB10;ANAPC10		R-HSA-69015;R-HSA-69016
R-HSA-5696394	DNA Damage Recognition in GG-NER	4	40	0.00264166	0.0631525	0.295318	4	5	0.000359	9606	Homo sapiens	COPS2;UBC;INO80		R-HSA-5691006;R-HSA-6782943;R-HSA-5696655;R-HSA-5696664
R-HSA-5357801	Programmed Cell Death	14	238	0.0157179	0.0635072	0.295318	41	198	0.0142119	9606	Homo sapiens	CASP8;APC;UBC;LMNA;STAT3;FLOT1;CHMP2A;PMAIP1;PSMB10;ADD1;BIRC3		R-HSA-211715;R-HSA-202947;R-HSA-9686930;R-HSA-4331331;R-HSA-508163;R-HSA-508162;R-HSA-3465459;R-HSA-201608;R-HSA-9647619;R-HSA-3371360;R-HSA-351894;R-HSA-202960;R-HSA-5357828;R-HSA-211734;R-HSA-5675456;R-HSA-73945;R-HSA-5675470;R-HSA-5213462;R-HSA-9688456;R-HSA-9686920;R-HSA-3465448;R-HSA-3465429;R-HSA-2562564;R-HSA-141159;R-HSA-264865;R-HSA-201637;R-HSA-141156;R-HSA-350319;R-HSA-3371359;R-HSA-26…
R-HSA-111453	BH3-only proteins associate with and inactivate anti-apoptotic BCL-2 members	2	11	0.000726	0.0635271	0.295318	3	5	0.000359	9606	Homo sapiens	STAT3;PMAIP1		R-HSA-508163;R-HSA-508162;R-HSA-6790025
R-HSA-3785653	Myoclonic epilepsy of Lafora	2	11	0.000726	0.0635271	0.295318	1	2	0.000144	9606	Homo sapiens	UBC		R-HSA-3797226
R-HSA-1253288	Downregulation of ERBB4 signaling	2	11	0.000726	0.0635271	0.295318	2	5	0.000359	9606	Homo sapiens	UBC		R-HSA-1253282;R-HSA-1977296
R-HSA-9637628	Modulation by Mtb of host immune system	2	11	0.000726	0.0635271	0.295318	1	6	0.000431	9606	Homo sapiens	UBC		R-HSA-9636461
R-HSA-8849469	PTK6 Regulates RTKs and Their Effectors AKT1 and DOK1	2	11	0.000726	0.0635271	0.295318	1	8	0.000574	9606	Homo sapiens	UBC		R-HSA-8848829
[truncated: 1,021 more rows]

## Sheet: Reactome_24h
Pathway identifier	Pathway name	#Entities found	#Entities total	Entities ratio	Entities pValue	Entities FDR	#Reactions found	#Reactions total	Reactions ratio	Species identifier	Species name	Submitted entities found	Mapped entities	Found reaction identifiers
[truncated: 1,245 more rows]

## Sheet: Reactome_72h
Pathway identifier	Pathway name	#Entities found	#Entities total	Entities ratio	Entities pValue	Entities FDR	#Reactions found	#Reactions total	Reactions ratio	Species identifier	Species name	Submitted entities found	Mapped entities	Found reaction identifiers
[truncated: 1,447 more rows]
