# Supplementary material for: Adaptation to ex vivo culture reduces human hematopoietic stem cell activity independently of the cell cycle
Source: Blood. 2024 May 31;144(7):729–41. doi: 10.1182/blood.2023021426 (PMC7616366; doi:10.1182/blood.2023021426)
Supplement: Supplemental Table 8 [file BLOOD_BLD-2023-021426-mmc7.xlsx]

## Sheet: 24hPD_vs_24hUNTR_EXPER
Ensembl_ID	baseMean	log2FoldChange	lfcSE	stat	pvalue	padj	geneName
ENSG00000093009	42.6283	-25.5814	0.928771	-27.5433	5.31725e-167	8.84418e-163	CDC45
ENSG00000112077	8.97557	40.4162	1.49442	27.0447	4.40481e-161	3.66326e-157	RHAG
ENSG00000156970	20.9379	-24.5336	0.920836	-26.6428	2.16933e-156	1.20275e-152	BUB1B
ENSG00000175643	9.31418	-25.929	1.13136	-22.9183	3.04977e-116	1.26817e-112	RMI2
ENSG00000106077	7.44378	-25.1293	1.09975	-22.85	1.46042e-115	4.85824e-112	ABHD11
ENSG00000073737	2.86762	35.9796	1.60633	22.3986	4.05952e-111	1.12537e-107	DHRS9
ENSG00000239569	7.75469	19.3595	1.00863	19.1938	4.17089e-82	9.91062e-79	KMT2E-AS1
ENSG00000104267	6.18429	-43.7466	2.33644	-18.7236	3.1765e-78	6.60435e-75	CA2
ENSG00000196116	14.1624	-24.2152	1.47372	-16.4313	1.14132e-60	2.10928e-57	TDRD7
ENSG00000256056	8.66215	-31.1991	1.90762	-16.355	4.0074e-60	6.6655e-57	RP11-709A23.2
ENSG00000164935	18.9063	30.8591	1.99581	15.4619	6.27289e-54	9.48518e-51	DCSTAMP
ENSG00000273802	15.243	24.0245	1.55822	15.4179	1.24058e-53	1.71955e-50	HIST1H2BG
ENSG00000092853	34.3221	-11.0795	0.73024	-15.1724	5.38811e-52	6.89388e-49	CLSPN
ENSG00000131153	103.151	-9.08858	0.629972	-14.427	3.5019e-47	4.1605e-44	GINS2
ENSG00000102760	10.2561	-19.2599	1.41025	-13.6571	1.83124e-42	2.0306e-39	RGCC
ENSG00000260081	3.60552	21.2453	1.56835	13.5463	8.33583e-42	8.66561e-39	RP11-66N11.8
ENSG00000118785	8.18182	21.2111	1.59117	13.3305	1.53865e-40	1.46159e-37	SPP1
ENSG00000110079	6.206	-24.2499	1.81941	-13.3284	1.58171e-40	1.46159e-37	MS4A4A
ENSG00000065328	34.0441	-10.1983	0.778026	-13.1079	2.96561e-39	2.59616e-36	MCM10
ENSG00000165029	28.3927	-16.5133	1.26723	-13.031	8.14793e-39	6.77622e-36	ABCA1
ENSG00000100678	5.01584	-20.652	1.63135	-12.6594	9.92011e-37	7.8572e-34	SLC8A3
ENSG00000255248	18.3119	23.4397	1.88422	12.44	1.58538e-35	1.19862e-32	RP11-166D19.1
ENSG00000094804	26.5627	-10.0081	0.809738	-12.3597	4.31862e-35	3.12311e-32	CDC6
ENSG00000166803	97.5906	-9.12817	0.793849	-11.4986	1.34038e-30	9.28937e-28	KIAA0101
ENSG00000135678	5.77974	-18.2635	1.62642	-11.2293	2.92804e-29	1.94809e-26	CPM
ENSG00000236977	3.86059	23.0554	2.05992	11.1924	4.44325e-29	2.84248e-26	ANKRD44-IT1
ENSG00000108691	6.02573	-29.0041	2.65629	-10.919	9.35186e-28	5.76109e-25	CCL2
ENSG00000143476	48.4632	-8.27511	0.832331	-9.94209	2.73044e-23	1.62198e-20	DTL
ENSG00000137310	10.2789	-10.094	1.02295	-9.86756	5.75481e-23	3.30068e-20	TCF19
ENSG00000165030	3.11669	20.4298	2.18003	9.37136	7.16007e-21	3.96978e-18	NFIL3
ENSG00000223724	5.98486	15.3049	1.66603	9.18645	4.06001e-20	2.12487e-17	RAD17P2
ENSG00000234290	16.3197	15.7458	1.71416	9.18572	4.088e-20	2.12487e-17	AC116366.6
ENSG00000170312	60.7949	-8.1709	0.890865	-9.17187	4.64877e-20	2.34312e-17	CDK1
ENSG00000138778	16.0298	-9.7256	1.06892	-9.09856	9.15381e-20	4.4781e-17	CENPE
ENSG00000100206	4.8547	-9.77634	1.08152	-9.03946	1.57443e-19	7.48214e-17	DMC1
ENSG00000136492	11.5928	-9.54133	1.07353	-8.88782	6.23213e-19	2.87942e-16	BRIP1
ENSG00000128311	7.99745	-10.8679	1.22943	-8.83982	9.58732e-19	4.26064e-16	TST
ENSG00000272173	4.09922	17.4338	1.97257	8.83812	9.73392e-19	4.26064e-16	U47924.31
ENSG00000167513	30.4108	-8.00227	0.906132	-8.83124	1.0352e-18	4.41498e-16	CDT1
ENSG00000165490	9.88461	-8.26428	0.947691	-8.72043	2.77136e-18	1.1524e-15	DDIAS
ENSG00000156802	26.6054	-6.43304	0.738874	-8.70655	3.13268e-18	1.27088e-15	ATAD2
ENSG00000137270	4.40261	-22.2254	2.57175	-8.64213	5.51759e-18	2.1851e-15	GCM1
ENSG00000270022	2.64515	-19.2485	2.24355	-8.57952	9.52723e-18	3.68526e-15	RNU12
ENSG00000167900	153.56	-7.14928	0.841863	-8.49222	2.02732e-17	7.66374e-15	TK1
ENSG00000105011	38.9376	-6.14764	0.750868	-8.18738	2.66964e-16	9.86759e-14	ASF1B
ENSG00000213959	1.84802	-4.00413	0.49638	-8.06666	7.2248e-16	2.61239e-13	RP5-1100H13.3
ENSG00000205129	3.46678	22.1385	2.74933	8.05235	8.12225e-16	2.87441e-13	C4orf47
ENSG00000171848	69.3353	-5.11954	0.666034	-7.68661	1.51081e-14	5.23528e-12	RRM2
ENSG00000259746	4.1748	-0.664673	0.0881248	-7.5424	4.61402e-14	1.50759e-11	HSPE1P3
ENSG00000248100	8.08682	16.4135	2.17619	7.54228	4.61837e-14	1.50759e-11	RP11-709A23.1
ENSG00000164023	5.67936	-16.1808	2.14538	-7.54216	4.62256e-14	1.50759e-11	SGMS2
ENSG00000178537	11.2725	8.15382	1.08765	7.49675	6.54195e-14	2.09254e-11	SLC25A20
ENSG00000167065	15.098	9.8959	1.33328	7.42221	1.15185e-13	3.61485e-11	DUSP18
ENSG00000132849	28.3272	7.87864	1.08172	7.28345	3.2538e-13	1.00223e-10	INADL
ENSG00000184860	13.7477	8.73299	1.23959	7.04504	1.85405e-12	5.60698e-10	SDR42E1
ENSG00000174371	19.6107	-5.61297	0.79953	-7.02034	2.21335e-12	6.57404e-10	EXO1
ENSG00000155729	4.51611	-10.0926	1.44086	-7.00454	2.47791e-12	7.2307e-10	KCTD18
ENSG00000089685	75.3626	-5.35655	0.771353	-6.94436	3.80181e-12	1.09027e-09	BIRC5
ENSG00000213440	17.1431	-1.40432	0.202901	-6.92122	4.47786e-12	1.26238e-09	H2AFZP1
ENSG00000130768	7.17852	9.19266	1.33952	6.86266	6.75886e-12	1.87367e-09	SMPDL3B
ENSG00000138658	15.6666	-6.32227	0.936295	-6.75243	1.45384e-11	3.96423e-09	ZGRF1
ENSG00000278743	4.81558	14.6558	2.18816	6.69779	2.11597e-11	5.6766e-09	RP11-707G18.1
ENSG00000214336	3.49814	-2.06228	0.308379	-6.68748	2.27046e-11	5.91498e-09	FOXI3
ENSG00000242041	10.9971	-0.447338	0.0668955	-6.68713	2.27595e-11	5.91498e-09	RP11-70F11.2
ENSG00000188636	10.6241	7.76491	1.1651	6.66461	2.6536e-11	6.79037e-09	LDOC1L
ENSG00000100425	14.2393	6.48599	0.973981	6.65925	2.75231e-11	6.93623e-09	BRD1
ENSG00000063176	5.98122	6.55599	0.990522	6.61872	3.62314e-11	8.99459e-09	SPHK2
ENSG00000155085	11.4551	8.13281	1.23621	6.57882	4.74205e-11	1.15992e-08	AK9
ENSG00000240975	7.51295	0.538081	0.0818575	6.57339	4.91828e-11	1.18559e-08	RP11-313M3.1
ENSG00000109805	21.4763	-5.89189	0.915046	-6.4389	1.20341e-10	2.85947e-08	NCAPG
ENSG00000100242	5.15633	7.65851	1.19244	6.42258	1.33988e-10	3.13889e-08	SUN2
ENSG00000122966	12.0116	-5.85492	0.922278	-6.34832	2.17673e-10	5.02855e-08	CIT
ENSG00000092470	30.8994	-4.87325	0.76978	-6.3307	2.44044e-10	5.56052e-08	WDR76
ENSG00000111674	14.838	-6.15534	0.976063	-6.3063	2.85786e-10	6.42363e-08	ENO2
ENSG00000178202	11.011	-5.94034	0.943876	-6.29355	3.10278e-10	6.88114e-08	KDELC2
ENSG00000100139	10.1747	7.41025	1.17899	6.28526	3.27312e-10	7.16339e-08	MICALL1
ENSG00000146670	13.8494	-5.1825	0.826991	-6.2667	3.68788e-10	7.96629e-08	CDCA5
ENSG00000163935	4.83274	-9.22561	1.47489	-6.25511	3.97243e-10	8.47094e-08	SFMBT1
ENSG00000109321	220.744	6.22598	0.999909	6.22654	4.76845e-10	1.00397e-07	AREG
ENSG00000127561	6.7444	8.06563	1.29786	6.21457	5.14641e-10	1.07e-07	SYNGR3
ENSG00000166428	31.8473	-5.67828	0.915309	-6.20368	5.51592e-10	1.13267e-07	PLD4
ENSG00000072415	30.5323	5.59462	0.902792	6.19702	5.75437e-10	1.16722e-07	MPP5
ENSG00000253173	25.7029	-1.28261	0.207452	-6.18267	6.3027e-10	1.26305e-07	RP11-152C15.1
ENSG00000101057	18.608	-5.44615	0.882622	-6.17042	6.81073e-10	1.3486e-07	MYBL2
ENSG00000168496	81.5231	-5.25692	0.854451	-6.1524	7.63211e-10	1.49347e-07	FEN1
ENSG00000198315	22.4173	5.57494	0.913102	6.1055	1.02481e-09	1.98205e-07	ZKSCAN8
ENSG00000175213	5.93702	8.64792	1.41844	6.09676	1.08237e-09	2.06932e-07	ZNF408
ENSG00000121211	13.5553	-5.3365	0.87606	-6.09148	1.11869e-09	2.11445e-07	MND1
ENSG00000226243	6.01469	-0.542482	0.0895733	-6.05629	1.39294e-09	2.60323e-07	RPL37AP1
ENSG00000108679	11.1225	9.74695	1.62199	6.00927	1.86364e-09	3.44204e-07	LGALS3BP
ENSG00000218502	95.0055	-1.32804	0.221062	-6.00758	1.88316e-09	3.44204e-07	H2AFZP3
ENSG00000213695	3.08433	-0.705306	0.119196	-5.91717	3.27526e-09	5.92146e-07	RPS7P14
ENSG00000085840	12.6814	-5.62728	0.952526	-5.90774	3.46833e-09	6.20309e-07	ORC1
ENSG00000131470	11.1359	-5.73399	0.97292	-5.89359	3.77896e-09	6.68675e-07	PSMC3IP
ENSG00000134690	24.006	-4.75801	0.810944	-5.86725	4.43082e-09	7.75767e-07	CDCA8
ENSG00000173276	25.2315	6.17575	1.059	5.83166	5.48797e-09	9.50848e-07	ZBTB21
ENSG00000228499	5.7261	0.607316	0.10426	5.82504	5.71004e-09	9.79125e-07	TMSB10P1
ENSG00000160957	5.10021	-5.28855	0.908543	-5.82091	5.85282e-09	9.93367e-07	RECQL4
ENSG00000164032	1020.54	-1.41627	0.246387	-5.74814	9.02305e-09	1.51596e-06	H2AFZ
ENSG00000099860	117.501	-5.48399	0.963892	-5.68942	1.2747e-08	2.12021e-06	GADD45B
ENSG00000075618	13.3472	-4.2931	0.762482	-5.63043	1.79756e-08	2.96027e-06	FSCN1
ENSG00000175087	16.0859	6.328	1.12839	5.60801	2.04665e-08	3.33745e-06	PDIK1L
ENSG00000109686	4.67373	7.17714	1.28107	5.60246	2.11337e-08	3.41278e-06	SH3D19
ENSG00000107957	6.94011	5.71894	1.02276	5.59165	2.24922e-08	3.59723e-06	SH3PXD2A
ENSG00000127311	7.67112	6.67583	1.20449	5.54245	2.98267e-08	4.72483e-06	HELB
ENSG00000267374	5.19887	-4.85263	0.881363	-5.50582	3.67453e-08	5.76589e-06	RP11-244M2.1
ENSG00000139618	29.3477	-4.79541	0.876728	-5.46967	4.50877e-08	7.00883e-06	BRCA2
ENSG00000160584	15.3692	5.64846	1.03697	5.44707	5.12062e-08	7.88623e-06	SIK3
ENSG00000171320	10.2628	-5.12914	0.948019	-5.41038	6.28906e-08	9.59687e-06	ESCO2
ENSG00000161298	6.92278	5.1849	0.960765	5.39663	6.7903e-08	1.02675e-05	ZNF382
ENSG00000090924	5.89965	5.3592	0.995832	5.38163	7.38146e-08	1.10609e-05	PLEKHG2
ENSG00000151725	75.3728	-3.84943	0.718014	-5.36121	8.26647e-08	1.22764e-05	CENPU
ENSG00000101003	21.8642	-5.01227	0.93884	-5.33879	9.35681e-08	1.37727e-05	GINS1
ENSG00000102524	15.1336	-5.04978	0.946306	-5.33631	9.48595e-08	1.38403e-05	TNFSF13B
ENSG00000116852	25.7811	4.64693	0.874324	5.31488	1.06727e-07	1.54364e-05	KIF21B
ENSG00000165861	21.4909	7.40658	1.396	5.30558	1.12316e-07	1.60491e-05	ZFYVE1
ENSG00000114473	7.74709	5.87074	1.10672	5.30464	1.12893e-07	1.60491e-05	IQCG
ENSG00000095321	7.65864	7.72216	1.45986	5.28967	1.22536e-07	1.72724e-05	CRAT
ENSG00000163554	17.7501	-7.36567	1.40714	-5.23448	1.65446e-07	2.30298e-05	SPTA1
ENSG00000224470	12.4372	6.27022	1.19805	5.2337	1.6615e-07	2.30298e-05	ATXN1L
ENSG00000158769	27.9272	4.22157	0.810774	5.20683	1.92094e-07	2.63288e-05	F11R
ENSG00000100297	117.326	-3.65925	0.702912	-5.20584	1.93117e-07	2.63288e-05	MCM5
ENSG00000100485	10.4855	6.33207	1.21752	5.20079	1.98445e-07	2.68353e-05	SOS2
ENSG00000175595	14.7952	5.91841	1.13922	5.19514	2.04567e-07	2.744e-05	ERCC4
ENSG00000198406	104.184	-1.74168	0.335984	-5.18381	2.17394e-07	2.89273e-05	BZW1P2
ENSG00000172432	11.301	6.99804	1.35214	5.17551	2.27285e-07	3.00034e-05	GTPBP2
ENSG00000172794	19.9472	5.60314	1.08477	5.16529	2.40071e-07	3.14214e-05	RAB37
ENSG00000142528	7.12817	7.79325	1.50917	5.16394	2.41805e-07	3.14214e-05	ZNF473
ENSG00000175305	14.2016	-4.82021	0.934119	-5.16017	2.46727e-07	3.18125e-05	CCNE2
ENSG00000138166	10.392	7.6256	1.48151	5.14719	2.64421e-07	3.38317e-05	DUSP5
ENSG00000183508	11.6173	6.45304	1.25962	5.12302	3.00684e-07	3.81777e-05	FAM46C
ENSG00000212694	8.127	6.23878	1.22902	5.07622	3.8502e-07	4.85155e-05	LINC01089
ENSG00000279159	21.0378	4.72575	0.933812	5.06071	4.17699e-07	5.22375e-05	RP3-394A18.1
ENSG00000073111	77.2709	-3.22015	0.636743	-5.05722	4.25406e-07	5.28044e-05	MCM2
ENSG00000123219	47.4606	-3.56747	0.707335	-5.04354	4.57001e-07	5.6306e-05	CENPK
ENSG00000010278	12.7349	6.42648	1.27619	5.03568	4.76149e-07	5.82337e-05	CD9
ENSG00000171241	18.184	-5.16671	1.0291	-5.02059	5.15118e-07	6.25398e-05	SHCBP1
ENSG00000125726	14.1545	9.98973	1.99754	5.00101	5.70311e-07	6.8739e-05	CD70
ENSG00000154240	22.4057	6.5885	1.32274	4.98094	6.32765e-07	7.56644e-05	CEP112
ENSG00000147164	6.39608	5.77703	1.16012	4.97969	6.36867e-07	7.56644e-05	SNX12
ENSG00000173020	30.9296	3.76368	0.757243	4.97025	6.6867e-07	7.88793e-05	ADRBK1
ENSG00000198863	3.15255	4.16912	0.841847	4.95235	7.33241e-07	8.58873e-05	RUNDC1
ENSG00000197879	15.4091	5.52047	1.11587	4.94725	7.52705e-07	8.75506e-05	MYO1C
ENSG00000154620	9.43285	5.9068	1.19562	4.94036	7.79798e-07	9.00721e-05	TMSB4Y
ENSG00000139734	8.99857	-4.12184	0.834564	-4.93891	7.85612e-07	9.01178e-05	DIAPH3
ENSG00000141391	5.15643	-5.51751	1.12107	-4.92165	8.5818e-07	9.77679e-05	SLMO1
ENSG00000142731	12.1003	-4.00414	0.815135	-4.91224	9.00407e-07	0.000101881	PLK4
ENSG00000126107	10.0982	5.99496	1.22667	4.88719	1.02284e-06	0.000114951	HECTD3
ENSG00000167562	9.05001	5.23091	1.07294	4.87531	1.08636e-06	0.000121272	ZNF701
ENSG00000100162	61.1173	-3.82593	0.785284	-4.87203	1.10459e-06	0.000122484	CENPM
ENSG00000226860	2.96537	-0.582479	0.119594	-4.87046	1.11337e-06	0.000122641	AC109638.1
ENSG00000173281	29.7868	-6.07359	1.25191	-4.85145	1.22561e-06	0.000133552	PPP1R3B
ENSG00000147576	16.2912	7.41285	1.52811	4.85099	1.22849e-06	0.000133552	ADHFE1
ENSG00000198056	42.3422	-4.11494	0.853748	-4.81985	1.43666e-06	0.000155169	PRIM1
ENSG00000167110	8.90159	5.40715	1.12281	4.81574	1.46655e-06	0.000157375	GOLGA2
ENSG00000133612	7.0608	-3.85244	0.800453	-4.81283	1.48807e-06	0.000158661	AGAP3
ENSG00000085563	79.5502	4.54781	0.945791	4.80847	1.52087e-06	0.000161125	ABCB1
ENSG00000170801	17.9046	-5.26753	1.09889	-4.79351	1.63891e-06	0.000172531	HTRA3
ENSG00000070540	9.46817	7.1134	1.49197	4.76779	1.86253e-06	0.00019484	WIPI1
ENSG00000144647	4.21009	-8.62172	1.81418	-4.75241	2.01008e-06	0.00020723	POMGNT2
ENSG00000061938	6.19114	4.24727	0.893795	4.75196	2.01459e-06	0.00020723	TNK2
ENSG00000227304	21.3694	0.223974	0.0471367	4.75158	2.01835e-06	0.00020723	RP11-791G16.2
ENSG00000127423	17.2273	-3.95614	0.835183	-4.73685	2.17064e-06	0.000221499	AUNIP
ENSG00000214009	5.65701	-2.18515	0.463315	-4.71634	2.40129e-06	0.00024354	PCNAP3
ENSG00000164109	56.4798	-3.69016	0.782868	-4.71364	2.43333e-06	0.000245294	MAD2L1
ENSG00000149554	35.8011	-3.51004	0.746774	-4.70028	2.59807e-06	0.000260324	CHEK1
ENSG00000170345	393.469	4.38735	0.934602	4.69435	2.6745e-06	0.000266377	FOS
ENSG00000263956	1.5611	4.38593	0.935414	4.68875	2.74874e-06	0.000270985	NBPF11
ENSG00000167232	28.4622	3.67206	0.78322	4.68841	2.75335e-06	0.000270985	ZNF91
ENSG00000197536	9.69795	6.49075	1.38478	4.68719	2.76976e-06	0.000270996	C5orf56
ENSG00000280079	4.53391	-6.15897	1.31545	-4.68204	2.84037e-06	0.00027628	CTC-260E6.4
ENSG00000215796	1.8588	-3.36538	0.719192	-4.67939	2.87736e-06	0.000278251	RP11-551G24.2
ENSG00000168795	6.38708	6.36481	1.36225	4.67229	2.97864e-06	0.00028638	ZBTB5
ENSG00000207827	1.55914	-2.25583	0.484251	-4.65839	3.18684e-06	0.000304637	MIR30A
ENSG00000242602	4.69198	-0.50525	0.108751	-4.64594	3.38533e-06	0.000321761	CTD-2339M3.1
ENSG00000135951	5.73172	5.98257	1.29075	4.63495	3.57032e-06	0.000337415	TSGA10
ENSG00000179869	15.827	5.6344	1.22045	4.61666	3.89969e-06	0.000366461	ABCA13
ENSG00000149639	3.70434	4.40846	0.957106	4.60604	4.10418e-06	0.00038351	SOGA1
ENSG00000164045	6.54643	-4.4313	0.962378	-4.60454	4.13386e-06	0.000384126	CDC25A
ENSG00000236383	7.64945	6.16286	1.33936	4.60135	4.19762e-06	0.000387883	LINC00854
ENSG00000107816	26.0165	-4.68253	1.02162	-4.58346	4.5735e-06	0.000420282	LZTS2
ENSG00000167535	2.06324	4.89252	1.06942	4.57492	4.76402e-06	0.000434032	CACNB3
ENSG00000104738	91.5233	-3.48637	0.762144	-4.57442	4.77531e-06	0.000434032	MCM4
ENSG00000197016	7.70444	2.49941	0.547787	4.56274	5.04901e-06	0.000456414	ZNF470
ENSG00000153066	6.73127	6.38883	1.40476	4.54799	5.41612e-06	0.000486953	TXNDC11
ENSG00000235036	2.23839	-2.29945	0.50731	-4.53263	5.82551e-06	0.000520944	RP5-1099D15.1
ENSG00000119411	10.9203	6.24297	1.37946	4.52565	6.02094e-06	0.000535542	BSPRY
ENSG00000101447	5.59885	-5.76691	1.27995	-4.50557	6.61938e-06	0.00058564	FAM83D
ENSG00000132024	3.81585	4.79267	1.06728	4.49053	7.10475e-06	0.000625255	CC2D1A
ENSG00000134242	12.6839	4.96104	1.10708	4.48119	7.42272e-06	0.000649801	PTPN22
ENSG00000186448	8.10276	5.37494	1.20069	4.47655	7.58573e-06	0.000660594	ZNF197
ENSG00000240729	1.6954	3.43352	0.769821	4.46015	8.19014e-06	0.000708612	CTD-2301A4.3
ENSG00000051180	36.4732	-4.00794	0.898931	-4.45857	8.2509e-06	0.000708612	RAD51
ENSG00000225190	11.5029	5.18634	1.16332	4.4582	8.26494e-06	0.000708612	PLEKHM1
ENSG00000125170	6.4548	5.74169	1.28924	4.45355	8.44617e-06	0.000720437	DOK4
ENSG00000106258	3.99763	5.18635	1.16746	4.44244	8.89453e-06	0.000751683	CYP3A5
ENSG00000064932	9.77406	-4.68654	1.05499	-4.44224	8.90288e-06	0.000751683	SBNO2
ENSG00000233822	6.4283	5.98007	1.35209	4.42283	9.74165e-06	0.000818348	HIST1H2BN
ENSG00000205643	12.0646	5.39986	1.22283	4.41586	1.0061e-05	0.000840546	CDPF1
ENSG00000104951	25.8637	-4.29005	0.971727	-4.41487	1.0107e-05	0.000840546	IL4I1
ENSG00000176593	7.43978	4.86892	1.10768	4.39562	1.10457e-05	0.000910565	CTD-2368P22.1
ENSG00000159259	27.1385	-3.68772	0.839001	-4.39537	1.10584e-05	0.000910565	CHAF1B
ENSG00000090238	71.4436	-4.41364	1.00792	-4.37897	1.19243e-05	0.000977028	YPEL3
ENSG00000003436	512.213	1.88534	0.430861	4.37576	1.21008e-05	0.00098663	TFPI
ENSG00000165480	27.2095	-3.33676	0.764472	-4.36479	1.27244e-05	0.00103241	SKA3
ENSG00000143801	4.1068	-4.5916	1.05644	-4.34631	1.38449e-05	0.00111787	PSEN2
ENSG00000135503	8.23532	4.81868	1.10923	4.34419	1.39794e-05	0.00112328	ACVR1B
ENSG00000243742	14.342	-0.272407	0.0630654	-4.31943	1.56435e-05	0.00125095	RPLP0P2
ENSG00000106123	4.32717	5.46792	1.26923	4.30808	1.64681e-05	0.00131059	EPHB6
ENSG00000137414	15.4614	4.90828	1.14384	4.29105	1.77827e-05	0.00140847	FAM8A1
ENSG00000111247	26.4862	-3.85308	0.899156	-4.28523	1.82554e-05	0.00143906	RAD51AP1
ENSG00000224051	5.29589	6.1609	1.44223	4.2718	1.93905e-05	0.00152133	CPTP
ENSG00000117151	14.213	4.44001	1.04095	4.26536	1.99582e-05	0.00155852	CTBS
ENSG00000124440	3.28918	5.81398	1.37071	4.2416	2.21935e-05	0.00172497	HIF3A
ENSG00000167333	4.74276	6.18452	1.45877	4.23954	2.23974e-05	0.00173273	TRIM68
ENSG00000226328	8.91752	5.03377	1.19107	4.22626	2.37605e-05	0.00182967	NUP50-AS1
ENSG00000185900	3.89923	5.07062	1.20471	4.209	2.565e-05	0.00196607	POMK
ENSG00000219470	0.64515	2.61932	0.622986	4.20446	2.61702e-05	0.00199674	RP3-337H4.6
ENSG00000184588	99.1778	3.99184	0.950091	4.20153	2.65115e-05	0.00201354	PDE4B
ENSG00000068724	4.17863	-3.14446	0.749351	-4.19624	2.71387e-05	0.00205181	TTC7A
ENSG00000231531	21.4864	-0.617103	0.147407	-4.18638	2.8344e-05	0.00212869	HINT1P1
ENSG00000100359	8.36543	-4.63256	1.10672	-4.18584	2.84115e-05	0.00212869	SGSM3
ENSG00000278535	6.2297	5.184	1.23917	4.18344	2.87132e-05	0.00214164	DHRS11
ENSG00000211892	7.1825	-0.989102	0.236493	-4.18237	2.88487e-05	0.00214214	IGHG4
ENSG00000115687	3.55807	-4.36434	1.04432	-4.17911	2.92653e-05	0.00216342	PASK
ENSG00000162062	7.06552	-5.37537	1.29015	-4.16648	3.09337e-05	0.00227664	C16orf59
ENSG00000104432	7.01259	-6.24201	1.50051	-4.15991	3.18369e-05	0.00233279	IL7
ENSG00000066279	18.8211	-3.098	0.74517	-4.15744	3.21833e-05	0.00234783	ASPM
ENSG00000269743	3.83965	5.85019	1.40971	4.14992	3.32597e-05	0.00241576	SLC25A53
ENSG00000105426	9.21428	3.37735	0.814254	4.14779	3.35702e-05	0.00242771	PTPRS
ENSG00000276043	18.2164	-2.83889	0.685531	-4.14116	3.45556e-05	0.00248703	UHRF1
ENSG00000148357	1.43911	-2.40159	0.580128	-4.13976	3.4767e-05	0.00248703	HMCN2
ENSG00000259704	3.66824	6.36829	1.5385	4.13928	3.48391e-05	0.00248703	CTD-3094K11.1
ENSG00000012232	4.98375	-4.67429	1.13142	-4.13135	3.60637e-05	0.00256345	EXTL3
ENSG00000188873	7.36881	-0.338114	0.081903	-4.12823	3.65567e-05	0.00258744	RPL10AP2
ENSG00000079482	7.46454	6.12699	1.48458	4.12708	3.67395e-05	0.00258935	OPHN1
ENSG00000174010	8.10239	5.90683	1.43465	4.11726	3.83397e-05	0.00269073	KLHL15
ENSG00000213693	4.9409	2.82889	0.688065	4.11137	3.93325e-05	0.00274881	SEC14L1P1
ENSG00000281383	8.14228	0.93434	0.22757	4.10573	4.03041e-05	0.00280493	CH507-513H4.5
ENSG00000161048	13.2271	4.06529	0.991964	4.09822	4.16338e-05	0.00288539	NAPEPLD
ENSG00000060642	13.1261	6.74835	1.65117	4.08702	4.3695e-05	0.00300812	PIGV
ENSG00000124006	15.7757	3.67069	0.898217	4.08664	4.37663e-05	0.00300812	OBSL1
ENSG00000130787	3.09335	5.13898	1.25803	4.08495	4.40867e-05	0.00301767	HIP1R
ENSG00000100526	54.9924	-3.18384	0.779977	-4.08197	4.46558e-05	0.0030441	CDKN3
ENSG00000187231	9.71432	5.16113	1.26599	4.07675	4.56703e-05	0.0030979	SESTD1
ENSG00000225968	1.82027	-2.50654	0.615073	-4.0752	4.59747e-05	0.0030979	ELFN1
ENSG00000170881	40.2413	3.80475	0.933669	4.07505	4.60039e-05	0.0030979	RNF139
ENSG00000172888	13.3308	4.97633	1.22232	4.07121	4.67691e-05	0.00313674	ZNF621
ENSG00000026103	20.0923	-5.80586	1.42679	-4.06918	4.71779e-05	0.00315144	FAS
ENSG00000178773	1.85732	-4.29235	1.05523	-4.0677	4.74791e-05	0.00315888	CPNE7
ENSG00000219023	6.68757	-0.38933	0.0957538	-4.06595	4.78365e-05	0.00316339	RP3-340B19.2
ENSG00000179241	3.68475	-5.36324	1.3192	-4.06551	4.79272e-05	0.00316339	LDLRAD3
ENSG00000245532	567.737	1.57124	0.387587	4.0539	5.03699e-05	0.003299	NEAT1
ENSG00000119326	76.2765	-3.28857	0.811219	-4.05386	5.03786e-05	0.003299	CTNNAL1
ENSG00000121417	10.7251	4.83805	1.19542	4.04717	5.18409e-05	0.00338145	ZNF211
ENSG00000278129	4.93454	4.91225	1.21797	4.03315	5.50335e-05	0.00357567	ZNF8
ENSG00000197128	7.68243	6.36748	1.58034	4.02918	5.5972e-05	0.0036225	ZNF772
ENSG00000204623	4.4573	5.48938	1.36314	4.027	5.64921e-05	0.00364199	ZNRD1-AS1
ENSG00000242697	0.577858	-1.63708	0.408261	-4.0099	6.07451e-05	0.00390105	RPL5P12
ENSG00000273344	5.26098	-6.34875	1.58481	-4.006	6.17554e-05	0.00395068	PAXIP1-AS1
ENSG00000213772	6.22542	0.407389	0.101723	4.0049	6.20441e-05	0.00395395	EIF1P7
ENSG00000197818	5.66103	4.912	1.22874	3.99758	6.39925e-05	0.00406255	SLC9A8
ENSG00000162894	6.97459	6.76239	1.69287	3.99463	6.47964e-05	0.00409794	FCMR
ENSG00000100479	26.5256	-2.90634	0.728867	-3.98747	6.67805e-05	0.004201	POLE2
ENSG00000166169	4.60304	5.23404	1.3128	3.98694	6.69312e-05	0.004201	POLL
ENSG00000280383	2.09093	5.09139	1.27898	3.98082	6.86784e-05	0.00429447	CTA-941F9.10
ENSG00000261326	6.2392	5.46225	1.37341	3.97715	6.97473e-05	0.00434497	LINC01355
ENSG00000204923	4.20868	5.89806	1.48418	3.97396	7.06875e-05	0.00438711	FBXO48
ENSG00000183475	6.51904	5.3823	1.35551	3.9707	7.16625e-05	0.00443109	ASB7
ENSG00000163596	11.1318	4.11567	1.03688	3.96928	7.20915e-05	0.00443165	ICA1L
ENSG00000124486	210.641	-2.1982	0.553856	-3.9689	7.22045e-05	0.00443165	USP9X
ENSG00000256663	2.20533	-4.12234	1.04063	-3.96141	7.45088e-05	0.00455627	RP11-424C20.2
ENSG00000105643	14.7714	4.26983	1.07839	3.95943	7.51298e-05	0.00457741	ARRDC2
ENSG00000140319	1107.38	-0.59897	0.151404	-3.95611	7.61808e-05	0.00462451	SRP14
ENSG00000138756	16.6936	3.32804	0.844745	3.9397	8.15851e-05	0.00493457	BMP2K
ENSG00000115548	30.9532	3.64877	0.929179	3.92688	8.60552e-05	0.00518607	KDM3A
ENSG00000236844	0.929266	-0.931834	0.237533	-3.92297	8.74654e-05	0.00525203	AC091633.2
ENSG00000255717	129.457	-2.4554	0.626658	-3.91825	8.91938e-05	0.00533655	SNHG1
ENSG00000158467	5.58124	3.89969	0.995551	3.91712	8.96129e-05	0.00534241	AHCYL2
ENSG00000145545	3.85685	4.79325	1.2248	3.9135	9.09671e-05	0.00540377	SRD5A1
ENSG00000139083	252.987	-1.58387	0.404973	-3.91105	9.18945e-05	0.00541227	ETV6
ENSG00000251230	13.1463	6.05557	1.54844	3.91075	9.20117e-05	0.00541227	RP11-701P16.5
ENSG00000167604	6.94268	5.33211	1.36352	3.91055	9.20864e-05	0.00541227	NFKBID
ENSG00000164953	10.3833	4.70399	1.20598	3.90054	9.59769e-05	0.00561794	TMEM67
ENSG00000128322	16.6978	-4.64792	1.19183	-3.89983	9.62612e-05	0.00561794	IGLL1
ENSG00000243477	7.77596	4.38678	1.12598	3.89598	9.78031e-05	0.00568797	NAT6
ENSG00000169045	982.211	-0.632661	0.162875	-3.88434	0.000102608	0.00594663	HNRNPH1
ENSG00000157456	53.2173	-3.60193	0.928895	-3.87765	0.00010547	0.00609124	CCNB2
ENSG00000148090	16.7428	4.71452	1.21972	3.86525	0.000110976	0.0063803	AUH
ENSG00000120899	38.1936	3.19915	0.827795	3.86466	0.000111242	0.0063803	PTK2B
ENSG00000258759	4.92803	-2.03431	0.526791	-3.86171	0.000112597	0.00643584	RP11-1012A1.7
ENSG00000161996	5.35481	4.29252	1.11268	3.85781	0.000114407	0.00650498	WDR90
ENSG00000108599	16.1174	3.55081	0.920529	3.85736	0.000114621	0.00650498	AKAP10
ENSG00000167555	6.01037	4.98714	1.29315	3.85659	0.00011498	0.00650498	ZNF528
ENSG00000082153	240.46	-1.19791	0.31139	-3.84698	0.000119584	0.0067265	BZW1
ENSG00000198901	30.8779	-3.63877	0.946073	-3.84618	0.000119971	0.0067265	PRC1
ENSG00000183307	1.07363	-3.04484	0.791709	-3.8459	0.000120109	0.0067265	CECR6
ENSG00000111445	31.0853	-2.72315	0.708512	-3.84347	0.000121307	0.0067708	RFC5
ENSG00000176890	66.5759	-2.63148	0.687269	-3.82889	0.000128725	0.00715663	TYMS
ENSG00000170325	4.09288	3.55979	0.929885	3.82821	0.00012908	0.00715663	PRDM10
ENSG00000165801	25.9964	4.44575	1.16263	3.82388	0.00013137	0.0072594	ARHGEF40
ENSG00000144554	48.6316	-2.79076	0.730514	-3.82027	0.000133304	0.00734189	FANCD2
ENSG00000181690	12.7549	4.61454	1.20849	3.81844	0.000134299	0.00737228	PLAG1
ENSG00000196951	10.094	-3.02176	0.792919	-3.81093	0.000138446	0.00757488	SCOC-AS1
ENSG00000196678	13.1326	4.02581	1.05688	3.80913	0.000139456	0.00759761	ERI2
ENSG00000166508	199.224	-2.69758	0.708293	-3.80857	0.000139774	0.00759761	MCM7
ENSG00000146530	15.7377	4.24418	1.11542	3.80499	0.00014181	0.00768315	VWDE
ENSG00000215086	16.4145	-0.725296	0.190729	-3.80275	0.000143098	0.00772775	NPM1P24
ENSG00000070190	9.07802	4.73815	1.24651	3.80112	0.000144044	0.00774188	DAPP1
ENSG00000162616	44.4465	3.56587	0.938276	3.80045	0.000144431	0.00774188	DNAJB4
ENSG00000116604	6.99078	4.54889	1.19711	3.7999	0.000144756	0.00774188	MEF2D
ENSG00000151491	8.70326	4.45982	1.1765	3.79074	0.0001502	0.00800731	EPS8
ENSG00000031691	12.402	-4.07188	1.07487	-3.78824	0.000151718	0.00806238	CENPQ
ENSG00000152213	3.69328	5.5417	1.46338	3.78693	0.000152521	0.00806441	ARL11
ENSG00000125814	7.242	5.59896	1.47863	3.78659	0.000152726	0.00806441	NAPB
ENSG00000215873	0.657978	-2.39543	0.632917	-3.78475	0.000153864	0.00809882	FEN1P1
ENSG00000150627	3.59621	-5.29158	1.399	-3.78239	0.000155329	0.00815011	WDR17
ENSG00000177311	5.44522	5.52018	1.46234	3.7749	0.000160071	0.00832838	ZBTB38
ENSG00000166881	16.5405	-4.44091	1.17643	-3.7749	0.000160073	0.00832838	NEMP1
ENSG00000169564	86.4316	-2.03038	0.537898	-3.77466	0.000160229	0.00832838	PCBP1
ENSG00000185339	13.7084	6.4543	1.71084	3.7726	0.000161557	0.00837128	TCN2
ENSG00000234782	85.5882	-0.616673	0.163595	-3.76952	0.000163565	0.00844897	TPT1P9
ENSG00000236199	8.88145	-3.96889	1.05376	-3.76639	0.000165622	0.00852876	RP11-264I13.2
ENSG00000188985	8.22554	-2.59295	0.688686	-3.76507	0.0001665	0.00854753	DHFRP1
ENSG00000181220	4.34757	5.13192	1.36451	3.76101	0.000169228	0.00866084	ZNF746
ENSG00000105173	4.27532	-5.50186	1.46914	-3.74495	0.000180431	0.00919997	CCNE1
ENSG00000162511	1406.57	-0.954581	0.25494	-3.74434	0.000180869	0.00919997	LAPTM5
ENSG00000279673	8.1947	5.79962	1.54926	3.74348	0.000181487	0.00920329	RP11-185E8.2
ENSG00000110367	222.774	1.72814	0.461929	3.74114	0.000183188	0.0092613	DDX6
ENSG00000149231	49.2391	2.40558	0.643939	3.73573	0.000187169	0.00943388	CCDC82
ENSG00000141084	3.36967	5.5294	1.48061	3.73454	0.000188055	0.00944991	RANBP10
ENSG00000139926	7.71155	5.23233	1.40204	3.73195	0.000190001	0.00951893	FRMD6
ENSG00000233406	0.709001	-1.78315	0.478392	-3.72738	0.000193481	0.00966415	RP11-296A18.5
ENSG00000124374	2.62187	4.6327	1.24471	3.72193	0.000197709	0.00984581	PAIP2B
ENSG00000153487	9.56293	3.12176	0.839896	3.71684	0.000201728	0.010016	ING1
ENSG00000258445	11.0429	-2.89503	0.779219	-3.7153	0.000202964	0.0100473	RP11-307P22.1
ENSG00000239256	8.61114	-0.295026	0.0796301	-3.70495	0.000211433	0.0104355	RPL35AP35
ENSG00000197647	2.50354	4.38461	1.18593	3.6972	0.000217989	0.0107273	ZNF433
ENSG00000077420	47.1539	-3.2454	0.878379	-3.69476	0.000220096	0.010799	APBB1IP
ENSG00000184445	56.228	-2.94994	0.799843	-3.68815	0.000225891	0.0110507	KNTC1
ENSG00000167670	22.6986	-2.89067	0.784029	-3.68694	0.000226967	0.0110708	CHAF1A
ENSG00000183763	6.30049	-4.1497	1.12849	-3.67721	0.000235795	0.0114678	TRAIP
ENSG00000167637	2.10804	4.36994	1.18988	3.6726	0.000240098	0.011643	ZNF283
ENSG00000058668	87.2297	2.34994	0.640696	3.6678	0.000244648	0.0118291	ATP2B4
ENSG00000040487	6.86249	6.05452	1.65213	3.66469	0.000247641	0.0119392	PQLC2
ENSG00000259429	2.01051	4.30429	1.17631	3.65915	0.000253049	0.0121646	UBE2Q2P2
ENSG00000169221	13.7987	3.28642	0.898395	3.6581	0.000254094	0.0121797	TBC1D10B
ENSG00000186162	11.1355	4.58368	1.25582	3.64995	0.000262289	0.0125363	CIDECP
ENSG00000130590	3.97245	4.57614	1.25468	3.64724	0.000265072	0.0126331	SAMD10
ENSG00000205309	3.48251	4.50367	1.23819	3.63729	0.000275521	0.0130935	NT5M
ENSG00000112312	132.374	-2.69687	0.743145	-3.629	0.000284522	0.0134828	GMNN
ENSG00000179094	14.5655	4.20553	1.16114	3.62189	0.000292455	0.0138193	PER1
ENSG00000215883	4.44952	3.46167	0.956372	3.61958	0.000295078	0.0139038	CYB5RL
ENSG00000154146	3.77444	-2.87578	0.794735	-3.61854	0.00029627	0.0139205	NRGN
ENSG00000228224	7.26736	-0.274726	0.0760001	-3.61481	0.000300567	0.0140504	NACAP1
ENSG00000263535	1.61098	-3.46892	0.959677	-3.61468	0.000300723	0.0140504	AK4P1
ENSG00000121406	5.8476	4.71628	1.308	3.60573	0.000311271	0.0145024	ZNF549
ENSG00000219986	9.23149	-0.248659	0.0689828	-3.60465	0.000312575	0.0145225	BTF3P7
ENSG00000213585	263.298	-1.73498	0.48152	-3.60313	0.000314406	0.0145669	VDAC1
ENSG00000006555	1.36624	-3.05893	0.849172	-3.60225	0.000315479	0.014576	TTC22
ENSG00000156232	13.307	3.71252	1.03263	3.5952	0.000324146	0.014935	WHAMM
ENSG00000230216	7.3526	1.09022	0.30335	3.59395	0.000325706	0.0149654	HSPB1P2
ENSG00000234127	13.2774	3.9849	1.10973	3.59087	0.000329576	0.0151015	TRIM26
ENSG00000214226	2.51623	4.38773	1.2244	3.58356	0.000338943	0.015488	C17orf67
ENSG00000212027	2.45527	4.90412	1.36982	3.58012	0.000343439	0.0155737	MIR374B
ENSG00000012048	31.0903	-2.6206	0.732105	-3.57954	0.000344206	0.0155737	BRCA1
ENSG00000157625	13.2238	4.32761	1.20903	3.57942	0.000344357	0.0155737	TAB3
ENSG00000196653	3.08964	5.03108	1.40562	3.57926	0.000344564	0.0155737	ZNF502
ENSG00000093072	10.8257	5.06751	1.41958	3.56973	0.000357352	0.0161079	CECR1
ENSG00000161888	20.5369	-2.71008	0.760445	-3.5638	0.000365521	0.0164044	SPC24
ENSG00000084463	149.159	-1.76175	0.494384	-3.56353	0.0003659	0.0164044	WBP11
ENSG00000235065	19.3122	-0.54737	0.153817	-3.55859	0.000372853	0.0166712	RPL24P2
ENSG00000105738	9.28378	-2.54343	0.715787	-3.55333	0.000380389	0.0169625	SIPA1L3
ENSG00000163710	1.30554	3.57586	1.00694	3.55123	0.000383432	0.0170525	PCOLCE2
ENSG00000239213	6.50686	4.57983	1.2913	3.54668	0.000390116	0.0173034	NCK1-AS1
ENSG00000024048	56.6734	2.23924	0.631805	3.5442	0.000393813	0.017421	UBR2
ENSG00000170234	14.4626	3.25146	0.917913	3.54224	0.000396751	0.0175044	PWWP2A
ENSG00000229814	64.2449	-0.494758	0.139705	-3.54146	0.000397921	0.0175096	RPL35AP21
ENSG00000092203	185.905	1.51881	0.429456	3.53659	0.000405321	0.0177723	TOX4
ENSG00000211897	6.78214	-1.07869	0.30505	-3.53611	0.000406058	0.0177723	IGHG3
ENSG00000279555	9.05144	4.17406	1.18063	3.53544	0.000407096	0.0177723	RP11-426D19.1
ENSG00000146083	10.279	2.95508	0.838852	3.52276	0.000427076	0.0185957	RNF44
ENSG00000230022	1.13294	-2.183	0.620121	-3.52027	0.0004311	0.0186967	FNTAP2
ENSG00000269556	3.85073	3.83061	1.08845	3.51933	0.000432641	0.0186967	TMEM185A
ENSG00000143228	10.9714	-3.28539	0.933549	-3.51925	0.000432768	0.0186967	NUF2
ENSG00000204420	28.7037	4.1819	1.18995	3.51434	0.000440851	0.0189966	C6orf25
ENSG00000076770	16.2953	2.93675	0.837495	3.50659	0.000453886	0.0195077	MBNL3
ENSG00000118473	3.58534	-7.10567	2.03144	-3.49786	0.000469011	0.020054	SGIP1
ENSG00000162374	23.8264	4.68236	1.33879	3.49746	0.000469703	0.020054	ELAVL4
ENSG00000172456	8.03665	5.47147	1.56479	3.49661	0.000471217	0.020054	FGGY
ENSG00000140265	4.78731	4.10924	1.17525	3.49649	0.00047142	0.020054	ZSCAN29
ENSG00000196576	12.8133	3.48646	0.998407	3.49202	0.000479386	0.0203409	PLXNB2
ENSG00000007545	3.21253	5.05593	1.44924	3.48869	0.000485401	0.0205229	CRAMP1L
ENSG00000127980	18.8271	3.44978	0.988964	3.48828	0.000486144	0.0205229	PEX1
ENSG00000159200	3.56488	4.91454	1.4134	3.47711	0.000506844	0.0213426	RCAN1
ENSG00000178556	2.4002	-1.47045	0.423389	-3.47304	0.000514597	0.0216144	CKS1BP6
ENSG00000163346	21.2949	-3.92045	1.12944	-3.47115	0.000518241	0.0217126	PBXIP1
ENSG00000115524	724.795	1.02536	0.295761	3.46684	0.000526619	0.0220082	SF3B1
ENSG00000123473	19.2352	-3.61567	1.04425	-3.46246	0.000535263	0.0223134	STIL
ENSG00000214021	7.45087	4.17176	1.20646	3.45784	0.000544535	0.0226431	TTLL3
ENSG00000137941	13.8001	4.53247	1.31312	3.45167	0.000557133	0.0231092	TTLL7
ENSG00000271869	12.2183	3.32158	0.962713	3.45023	0.000560109	0.0231748	RP11-51J9.5
ENSG00000181009	6.87945	5.6647	1.6439	3.4459	0.000569171	0.0234914	OR52N5
ENSG00000226742	7.8868	-4.58322	1.33115	-3.44305	0.000575184	0.0236808	HSBP1L1
ENSG00000267121	14.9773	3.80743	1.10615	3.44207	0.000577287	0.0237087	CTD-2020K17.1
ENSG00000140525	49.8144	-2.80667	0.816148	-3.43892	0.000584038	0.0239269	FANCI
ENSG00000100299	6.56118	5.2109	1.51653	3.43606	0.000590244	0.0241217	ARSA
ENSG00000174945	1.92566	4.95791	1.4432	3.43536	0.000591772	0.0241249	AMZ1
ENSG00000276517	3.2246	5.73514	1.67108	3.432	0.000599153	0.0243661	AL133243.2
ENSG00000115525	6.988	4.06003	1.18383	3.42958	0.000604518	0.0244735	ST3GAL5
ENSG00000187741	14.2019	-2.97314	0.866936	-3.42948	0.000604738	0.0244735	FANCA
ENSG00000163611	21.2234	-3.73705	1.09062	-3.42654	0.00061132	0.0246798	SPICE1
ENSG00000142327	13.7895	3.27987	0.959838	3.41711	0.000632904	0.0254893	RNPEPL1
ENSG00000231072	0.570644	-1.47354	0.431542	-3.4146	0.000638761	0.0256631	GAPDHP64
ENSG00000102312	3.23739	5.23467	1.53443	3.41149	0.000646092	0.0258623	PORCN
ENSG00000104147	11.641	2.93056	0.859152	3.41099	0.000647276	0.0258623	OIP5
ENSG00000001629	16.3593	3.56232	1.04461	3.4102	0.000649145	0.0258623	ANKIB1
ENSG00000125319	13.8865	-3.6854	1.0808	-3.40987	0.000649938	0.0258623	C17orf53
ENSG00000128284	13.6467	-3.33556	0.980587	-3.4016	0.000669922	0.0265938	APOL3
ENSG00000106462	35.1989	-2.69074	0.791333	-3.40026	0.000673218	0.0266611	EZH2
ENSG00000112118	186.078	-2.23559	0.658389	-3.39554	0.000684927	0.0270603	MCM3
ENSG00000253716	2.92572	4.94584	1.45767	3.39298	0.000691377	0.0272504	LINC01604
ENSG00000255823	16.1992	0.623362	0.184115	3.38572	0.000709926	0.0279154	MTRNR2L8
ENSG00000133121	2.37628	-5.07652	1.50022	-3.38384	0.000714793	0.0280405	STARD13
ENSG00000254502	14.107	-2.00224	0.59201	-3.3821	0.000719348	0.0281527	FNTAL1
ENSG00000182179	25.5232	3.96509	1.17303	3.38023	0.000724254	0.0282782	UBA7
ENSG00000160229	4.75952	3.78263	1.11938	3.37923	0.000726904	0.0283152	ZNF66
ENSG00000162063	16.4479	-3.04847	0.902356	-3.37834	0.000729246	0.0283401	CCNF
ENSG00000162227	4.49989	4.8947	1.45003	3.37559	0.000736581	0.0285584	TAF6L
ENSG00000185880	2.00457	5.4738	1.62774	3.36282	0.000771497	0.0298426	TRIM69
ENSG00000137802	42.4249	-3.69802	1.10018	-3.36129	0.000775786	0.029874	MAPKBP1
ENSG00000198088	5.60495	-5.6884	1.69235	-3.36125	0.000775901	0.029874	NUP62CL
ENSG00000129493	2.2701	4.56411	1.35821	3.36039	0.000778317	0.0298978	HEATR5A
ENSG00000182557	17.6821	4.32658	1.2882	3.35864	0.000783282	0.0300192	SPNS3
ENSG00000139998	4.69856	4.74307	1.41356	3.3554	0.000792496	0.0303025	RAB15
ENSG00000162654	95.9063	2.51172	0.74879	3.35437	0.000795461	0.0303386	GBP4
ENSG00000185670	2.53297	4.71521	1.40593	3.3538	0.000797089	0.0303386	ZBTB3
ENSG00000178715	107.45	-0.569167	0.169869	-3.35062	0.000806305	0.0305643	RP11-169K16.8
ENSG00000056050	79.8781	-2.2013	0.657009	-3.35049	0.000806694	0.0305643	C4orf27
ENSG00000142686	37.6541	-3.5237	1.05233	-3.34847	0.000812598	0.030718	C1orf216
ENSG00000180855	7.864	5.01218	1.49743	3.34719	0.000816343	0.0307896	ZNF443
ENSG00000184682	3.68675	3.06383	0.916141	3.34428	0.000824968	0.0310129	PRR33
ENSG00000136717	93.7251	-1.71252	0.512126	-3.34393	0.000825993	0.0310129	BIN1
ENSG00000181524	188.302	-0.489489	0.146409	-3.34331	0.000827866	0.0310133	RPL24P4
ENSG00000196172	4.09167	-3.22079	0.964731	-3.33854	0.000842206	0.0314796	ZNF681
ENSG00000165724	1.90194	-4.21456	1.26421	-3.33375	0.000856851	0.0318742	ZMYND19
ENSG00000170962	5.73882	-7.29483	2.18827	-3.33361	0.00085727	0.0318742	PDGFD
ENSG00000114391	247.391	-0.491036	0.147316	-3.33321	0.000858514	0.0318742	RPL24
ENSG00000274211	2.49294	4.80093	1.44355	3.32578	0.000881727	0.0326632	SOCS7
ENSG00000105613	0.978017	-2.69644	0.811045	-3.32465	0.000885307	0.0327229	MAST1
ENSG00000167395	10.1617	3.68461	1.1086	3.32365	0.00088848	0.0327256	ZNF646
ENSG00000232442	5.31273	3.86199	1.16206	3.32339	0.000889313	0.0327256	CTD-3184A7.4
ENSG00000183856	4.93781	-2.81066	0.847917	-3.31479	0.000917136	0.0336749	IQGAP3
ENSG00000234118	10.2337	0.237908	0.0718052	3.31325	0.000922189	0.0337171	RPL13AP6
ENSG00000176105	31.1411	2.82854	0.853717	3.3132	0.000922339	0.0337171	YES1
ENSG00000197619	4.57039	3.88404	1.17289	3.3115	0.000927966	0.0338484	ZNF615
ENSG00000196155	8.6693	3.83884	1.15963	3.31039	0.000931661	0.0339088	PLEKHG4
ENSG00000225840	9.49075	0.621335	0.187875	3.30717	0.000942447	0.0342265	AC010970.2
ENSG00000072422	2.44976	5.23349	1.58397	3.30403	0.000953056	0.0344374	RHOBTB1
ENSG00000129473	2.20303	5.16284	1.56272	3.30376	0.00095398	0.0344374	BCL2L2
ENSG00000242086	17.3012	2.53351	0.76689	3.30362	0.000954465	0.0344374	LINC00969
ENSG00000114423	35.5001	3.51958	1.07089	3.2866	0.00101404	0.0364926	CBLB
ENSG00000103199	2.00647	4.63717	1.41114	3.28611	0.00101582	0.0364926	ZNF500
ENSG00000079435	1.69182	-3.46929	1.05648	-3.28383	0.00102408	0.0367101	LIPE
ENSG00000236801	38.0809	-0.492231	0.149939	-3.28287	0.00102757	0.0367561	RPL24P8
ENSG00000106086	2.98118	-4.55562	1.38826	-3.28152	0.00103248	0.0368525	PLEKHA8
ENSG00000011376	14.3438	3.59834	1.09984	3.2717	0.00106904	0.0380759	LARS2
ENSG00000172661	13.1827	2.81413	0.862088	3.26432	0.00109728	0.0389638	FAM21C
ENSG00000165915	30.1741	3.61991	1.10905	3.26396	0.00109866	0.0389638	SLC39A13
ENSG00000159459	58.8708	2.45242	0.752138	3.26059	0.00111179	0.0393457	UBR1
ENSG00000141965	1.64561	4.31434	1.32373	3.25923	0.00111716	0.0394517	FEM1A
ENSG00000107099	74.5833	-2.06423	0.633832	-3.25675	0.00112696	0.0396346	DOCK8
ENSG00000046653	3.90733	3.69192	1.13376	3.25636	0.00112852	0.0396346	GPM6B
ENSG00000054793	2.75647	4.50473	1.38347	3.25611	0.00112949	0.0396346	ATP9A
ENSG00000225616	69.3013	-0.575556	0.17687	-3.25412	0.00113746	0.0396593	RP4-604A21.1
ENSG00000233493	2.11911	-2.23184	0.685897	-3.25391	0.0011383	0.0396593	TMEM238
ENSG00000184661	10.1756	-3.28098	1.00843	-3.25357	0.00113966	0.0396593	CDCA2
ENSG00000184992	13.7246	-2.78486	0.855946	-3.25355	0.00113973	0.0396593	BRI3BP
ENSG00000198081	14.0399	-4.16668	1.28182	-3.2506	0.00115161	0.0399889	ZBTB14
ENSG00000262953	1.48485	0.544407	0.167791	3.24456	0.00117634	0.0407625	EIF4A1P9
ENSG00000202566	1.78139	4.49644	1.3883	3.23881	0.0012003	0.041475	MIR421
ENSG00000181284	2.61684	5.41499	1.6721	3.23843	0.00120189	0.041475	TMEM102
ENSG00000010626	4.28606	4.4885	1.38642	3.23748	0.00120592	0.0415028	LRRC23
ENSG00000140853	8.36241	-3.09338	0.955615	-3.23706	0.00120768	0.0415028	NLRC5
ENSG00000145016	22.455	2.73873	0.846244	3.23634	0.00121074	0.041522	KIAA0226
ENSG00000154920	8.15903	-4.01971	1.24285	-3.23427	0.00121953	0.0417376	EME1
ENSG00000171448	6.61282	4.87419	1.5103	3.2273	0.00124966	0.0426809	ZBTB26
ENSG00000166813	1.95354	3.16644	0.981527	3.22603	0.0012552	0.0427823	KIF7
ENSG00000115425	3.00599	-5.1282	1.58995	-3.22538	0.00125804	0.0427913	PECR
ENSG00000236060	4.36198	0.885854	0.27482	3.2234	0.00126679	0.0430011	HSPB1P1
ENSG00000266910	0.606318	3.21498	0.998073	3.22119	0.00127659	0.0432456	CTC-448F2.6
ENSG00000107719	3.92931	-3.90532	1.21302	-3.21951	0.0012841	0.0434114	PALD1
ENSG00000230590	11.8312	3.55038	1.10334	3.21785	0.00129156	0.0435103	FTX
ENSG00000178127	49.0044	1.30208	0.404661	3.21769	0.00129225	0.0435103	NDUFV2
ENSG00000148926	4.81642	6.14537	1.9104	3.21679	0.00129632	0.0435588	ADM
ENSG00000227440	0.588209	-1.91129	0.595621	-3.2089	0.00133245	0.0446826	ATP5G1P4
ENSG00000178409	13.2959	-2.99723	0.934688	-3.20666	0.00134284	0.0448634	BEND3
ENSG00000189057	11.6621	-3.76684	1.17472	-3.20658	0.00134323	0.0448634	FAM111B
ENSG00000138593	63.8921	2.42731	0.757199	3.20564	0.00134763	0.0449202	SECISBP2L
ENSG00000010810	25.7799	2.97992	0.930747	3.20164	0.00136646	0.0454352	FYN
ENSG00000168758	2.42188	5.01544	1.56674	3.2012	0.00136855	0.0454352	SEMA4C
ENSG00000197321	80.9359	-1.84874	0.577821	-3.19951	0.00137661	0.0455819	SVIL
ENSG00000269904	6.49597	2.78386	0.870309	3.1987	0.00138049	0.0455819	MAP2K4P1
ENSG00000253341	70.8931	-1.40659	0.439759	-3.19855	0.00138119	0.0455819	RP11-730G20.2
ENSG00000232496	5.14185	0.356443	0.111548	3.19543	0.00139624	0.0459873	RPL3P12
ENSG00000197150	8.13627	4.29328	1.34486	3.19236	0.00141116	0.046387	ABCB8
ENSG00000170412	2.56134	5.09104	1.59644	3.189	0.00142764	0.0468363	GPRC5C
ENSG00000248626	164.607	-0.502677	0.15773	-3.18695	0.00143783	0.0470572	GAPDHP40
ENSG00000206120	7.35698	3.96797	1.24524	3.1865	0.00144004	0.0470572	EGFEM1P
ENSG00000131747	43.8173	-2.3351	0.733142	-3.18505	0.00144729	0.0472014	TOP2A
ENSG00000137145	48.3504	2.45333	0.770756	3.18302	0.00145749	0.047441	DENND4C
ENSG00000197111	102.188	-1.23369	0.388248	-3.17758	0.00148507	0.0481796	PCBP2
ENSG00000281183	0.837761	2.25577	0.709979	3.17723	0.0014869	0.0481796	NPTN-IT1
ENSG00000177736	5.41525	-1.43475	0.451627	-3.17684	0.00148887	0.0481796	FXNP2
ENSG00000128159	5.34764	3.89708	1.2275	3.1748	0.00149938	0.0484009	TUBGCP6
ENSG00000118276	9.12725	-3.39571	1.06972	-3.17439	0.00150152	0.0484009	B4GALT6
ENSG00000176273	4.11502	-3.66772	1.15586	-3.17315	0.00150797	0.0485146	SLC35G1
ENSG00000143147	6.83124	3.86276	1.2189	3.16904	0.00152942	0.0491096	GPR161
ENSG00000179889	58.4308	1.87342	0.591409	3.16772	0.00153641	0.049187	PDXDC1
ENSG00000071051	6.40128	3.60402	1.13782	3.16747	0.00153774	0.049187	NCK2
ENSG00000210082	10131.3	0.35581	0.112426	3.16485	0.00155164	0.0495364	MT-RNR2
ENSG00000187187	6.27169	3.80027	1.20127	3.16354	0.00155864	0.0496645	ZNF546
ENSG00000204136	3.19723	4.91125	1.55365	3.16111	0.0015717	0.0499849	GGTA1P
ENSG00000236330	3.19419	-0.376512	0.119165	-3.15959	0.00157994	0.0501509	RPL5P9
ENSG00000080200	9.45861	3.93698	1.24729	3.15641	0.00159723	0.0505099	CRYBG3
ENSG00000228507	4.36441	-1.52498	0.48314	-3.1564	0.00159732	0.0505099	DAP3P2
ENSG00000136404	4.26966	5.09738	1.61553	3.15523	0.00160373	0.0505223	TM6SF1
ENSG00000180257	11.343	-3.90773	1.2385	-3.15522	0.00160379	0.0505223	ZNF816
ENSG00000108557	4.55255	3.43121	1.08779	3.15429	0.0016089	0.0505514	RAI1
ENSG00000100490	4.30174	5.46507	1.73277	3.15395	0.00161079	0.0505514	CDKL1
ENSG00000187792	3.13684	3.53247	1.12249	3.14701	0.00164952	0.0516694	ZNF70
ENSG00000255909	33.2489	-0.87557	0.278604	-3.14271	0.00167393	0.0522837	PDCD5P1
ENSG00000233300	1.47463	0.515622	0.164083	3.14245	0.00167542	0.0522837	EIF4A1P1
ENSG00000211896	3.47634	-0.82694	0.263652	-3.13648	0.00170987	0.053259	IGHG1
ENSG00000276966	11.867	3.19526	1.02015	3.13215	0.00173534	0.0538743	HIST1H4E
ENSG00000007392	97.7017	1.88111	0.600639	3.13185	0.0017371	0.0538743	LUC7L
ENSG00000122728	1.68344	3.12545	0.998079	3.13147	0.00173934	0.0538743	TAF1L
ENSG00000115275	6.55302	4.04287	1.29377	3.12487	0.00177885	0.0549956	MOGS
ENSG00000154479	5.8481	4.25553	1.36227	3.12386	0.00178496	0.0550822	CCDC173
ENSG00000167880	1.29734	-2.99922	0.960638	-3.12211	0.0017956	0.0552704	EVPL
ENSG00000050438	2.43584	4.01979	1.28778	3.12148	0.00179943	0.0552704	SLC4A8
ENSG00000267422	30.1518	1.50319	0.481604	3.12122	0.00180103	0.0552704	CTD-2554C21.1
ENSG00000218261	4.19335	-1.75209	0.561762	-3.11892	0.00181518	0.0555457	RP11-96J19.1
ENSG00000173275	2.43844	5.60431	1.79702	3.11867	0.00181668	0.0555457	ZNF449
ENSG00000269918	1.79783	4.31557	1.38521	3.11546	0.00183656	0.0560504	AF131215.9
ENSG00000102755	131.425	2.72122	0.874104	3.11315	0.001851	0.0563579	FLT1
ENSG00000115339	3.83114	-4.78104	1.53594	-3.11277	0.00185341	0.0563579	GALNT3
ENSG00000152465	3.5085	3.58865	1.15406	3.10959	0.00187346	0.0568598	NMT2
ENSG00000090104	56.7437	3.57763	1.15085	3.1087	0.00187913	0.0568598	RGS1
ENSG00000101152	11.3031	-3.63031	1.16785	-3.10854	0.00188017	0.0568598	DNAJC5
ENSG00000176454	8.36984	3.28787	1.0583	3.10674	0.0018916	0.0570534	LPCAT4
ENSG00000254726	2.75086	4.10267	1.32069	3.10646	0.00189343	0.0570534	MEX3A
ENSG00000176054	0.681768	2.20442	0.710083	3.10445	0.00190635	0.0573388	RPL23P2
ENSG00000196081	3.6376	-3.2168	1.03686	-3.10244	0.00191929	0.0576238	ZNF724P
ENSG00000142102	8.01658	3.29731	1.06323	3.10122	0.00192725	0.0577583	ATHL1
ENSG00000107863	6.78774	3.45771	1.11534	3.10013	0.00193435	0.0577785	ARHGAP21
ENSG00000177452	1.07182	-1.35623	0.437487	-3.10005	0.00193486	0.0577785	RP4-597J3.1
ENSG00000106153	371.213	-0.684812	0.221077	-3.09761	0.00195087	0.0581521	CHCHD2
ENSG00000168785	10.2084	-3.95028	1.27551	-3.09701	0.00195481	0.0581651	TSPAN5
ENSG00000067066	229.792	1.32758	0.429118	3.09374	0.00197652	0.0586837	SP100
ENSG00000130150	17.6511	3.46698	1.12083	3.09323	0.00197989	0.0586837	MOSPD2
ENSG00000163635	21.8376	-2.00721	0.649082	-3.09238	0.0019856	0.0586837	ATXN7
ENSG00000187240	2.6125	5.07419	1.64093	3.09227	0.00198635	0.0586837	DYNC2H1
ENSG00000163808	13.1591	-2.9178	0.943877	-3.09129	0.00199287	0.0587081	KIF15
ENSG00000146263	39.1908	-2.27501	0.735989	-3.09109	0.00199423	0.0587081	MMS22L
ENSG00000133619	2.3791	4.94563	1.60075	3.08956	0.00200453	0.0589069	KRBA1
ENSG00000160055	8.37323	4.97552	1.61155	3.0874	0.00201913	0.0592314	TMEM234
ENSG00000073910	8.53753	3.59039	1.16351	3.08582	0.00202992	0.0594429	FRY
ENSG00000144228	13.5577	3.84786	1.24794	3.08337	0.00204668	0.0598285	SPOPL
ENSG00000143458	9.02244	2.74299	0.890372	3.08072	0.00206499	0.0602577	GABPB2
ENSG00000085999	8.54748	-3.30411	1.0731	-3.07904	0.00207669	0.0604933	RAD54L
ENSG00000269907	0.475637	1.3676	0.444468	3.07693	0.00209142	0.0606797	RP11-330M2.4
ENSG00000224861	0.731389	-0.77772	0.252776	-3.07672	0.00209295	0.0606797	YBX1P1
ENSG00000142541	456.364	0.391471	0.127243	3.07656	0.00209404	0.0606797	RPL13A
ENSG00000197275	3.71862	-3.32113	1.08027	-3.07434	0.0021097	0.0610273	RAD54B
ENSG00000138587	7.60488	-3.99271	1.29927	-3.07303	0.00211895	0.0611884	MNS1
ENSG00000100246	2.19776	5.01707	1.63341	3.07153	0.00212962	0.0613898	DNAL4
ENSG00000177694	3.66036	3.63757	1.18459	3.07075	0.00213524	0.0614455	NAALADL2
ENSG00000145248	1.46649	-3.27564	1.06774	-3.06783	0.00215618	0.0619409	SLC10A4
ENSG00000121797	5.96331	5.17491	1.68715	3.06725	0.00216036	0.0619539	CCRL2
ENSG00000243829	20.3087	0.527439	0.172182	3.06327	0.00218933	0.0626768	CTB-33G10.1
ENSG00000267508	3.66516	4.03851	1.31895	3.06192	0.00219925	0.0628525	ZNF285
ENSG00000239911	4.96559	-3.48044	1.13825	-3.05772	0.00223028	0.0635792	PRKAG2-AS1
ENSG00000219088	0.800537	-2.48121	0.811531	-3.05745	0.00223233	0.0635792	RP3-359N14.1
ENSG00000169567	1178.94	-0.486487	0.159223	-3.05538	0.00224776	0.0639093	HINT1
ENSG00000280385	2.82789	4.92247	1.612	3.05363	0.00226087	0.0641055	AP000648.5
ENSG00000103042	7.35445	3.80801	1.24712	3.05344	0.00226236	0.0641055	SLC38A7
ENSG00000137970	103.183	0.367443	0.120392	3.05206	0.00227276	0.0642906	RPL7P9
ENSG00000123485	11.373	2.99858	0.982852	3.0509	0.00228157	0.06443	HJURP
ENSG00000163918	86.49	-2.25077	0.737938	-3.05007	0.00228786	0.0644982	RFC4
ENSG00000218107	2.23809	-1.08869	0.357607	-3.04438	0.00233163	0.0656211	RP1-261G23.4
ENSG00000198429	1.90665	4.83327	1.58908	3.04155	0.00235365	0.0661289	ZNF69
ENSG00000055208	116.681	1.8868	0.621551	3.03563	0.00240037	0.0672879	TAB2
ENSG00000185896	10.0248	-2.0689	0.681614	-3.0353	0.00240299	0.0672879	LAMP1
ENSG00000143398	19.1737	3.32833	1.09712	3.03371	0.00241564	0.0674205	PIP5K1A
ENSG00000166851	21.4988	-2.89541	0.95442	-3.03369	0.00241584	0.0674205	PLK1
ENSG00000149503	3.10268	4.55122	1.50222	3.02966	0.00244826	0.0682108	INCENP
ENSG00000116525	1.58332	-3.49715	1.15603	-3.02514	0.00248518	0.0691237	TRIM62
ENSG00000220506	2.54311	4.2526	1.40693	3.02261	0.00250608	0.0695887	RP3-415N12.1
ENSG00000076067	3.53197	4.2008	1.39071	3.02062	0.00252258	0.0699301	RBMS2
ENSG00000163406	5.801	-4.03504	1.33625	-3.01966	0.00253057	0.0700349	SLC15A2
ENSG00000214283	1.82553	-2.90654	0.963529	-3.01656	0.00255663	0.0706387	RAD51AP1P1
ENSG00000277914	14.2255	1.72495	0.572	3.01564	0.00256437	0.0706461	DDX6P2
ENSG00000135272	2.37484	4.44381	1.47365	3.01552	0.0025654	0.0706461	MDFIC
ENSG00000233836	5.97428	-3.26876	1.08433	-3.01455	0.00257359	0.0707545	RP11-255H23.2
ENSG00000251229	1.91329	4.96294	1.64672	3.01383	0.00257976	0.0708073	RP11-503N18.5
ENSG00000153291	4.89712	4.99792	1.65891	3.01277	0.00258877	0.0709375	SLC25A27
ENSG00000165684	1.94733	3.6998	1.2289	3.01066	0.00260682	0.0712061	SNAPC4
ENSG00000175279	5.17063	-2.29857	0.763488	-3.01062	0.00260714	0.0712061	APITD1
ENSG00000049249	30.2645	4.49188	1.49452	3.00558	0.00265078	0.0722795	TNFRSF9
ENSG00000122507	3.55271	5.10256	1.69817	3.00474	0.00265806	0.0723593	BBS9
ENSG00000233927	38.2418	-1.02088	0.339906	-3.00342	0.0026696	0.0725546	RPS28
ENSG00000135931	4.82012	4.5686	1.5246	2.99659	0.00273022	0.0740811	ARMC9
ENSG00000134070	16.4192	4.41117	1.47314	2.99441	0.00274978	0.0744905	IRAK2
ENSG00000070669	171.991	-2.27037	0.758553	-2.99303	0.00276221	0.0745918	ASNS
ENSG00000159882	3.52417	5.24523	1.7525	2.993	0.00276249	0.0745918	ZNF230
ENSG00000179562	2.91173	-4.92043	1.64514	-2.9909	0.00278159	0.0749858	GCC1
ENSG00000137135	5.17666	-3.70911	1.24061	-2.98975	0.00279208	0.0750319	ARHGEF39
ENSG00000197555	14.8653	-3.72244	1.24508	-2.98972	0.00279232	0.0750319	SIPA1L1
ENSG00000104714	90.3605	-1.85267	0.620339	-2.98654	0.00282155	0.075695	ERICH1
ENSG00000154832	16.8164	-2.51359	0.841994	-2.98528	0.0028332	0.0758851	CXXC1
ENSG00000179997	5.24155	-1.7068	0.57187	-2.9846	0.00283952	0.0759321	AC010894.4
ENSG00000075303	9.67401	3.7404	1.25359	2.98375	0.00284738	0.0760199	SLC25A40
ENSG00000260260	7.17062	2.38273	0.798902	2.98251	0.00285895	0.0762067	SNHG19
ENSG00000141569	2.63889	2.94986	0.989242	2.98194	0.00286429	0.0762265	TRIM65
ENSG00000148158	6.30856	4.29706	1.44127	2.98145	0.00286886	0.0762265	SNX30
ENSG00000196757	12.9966	-3.33838	1.12081	-2.97853	0.00289631	0.0767882	ZNF700
ENSG00000204209	119.008	-2.03625	0.683714	-2.97822	0.00289924	0.0767882	DAXX
ENSG00000090447	1.44154	3.71348	1.24744	2.97688	0.002912	0.0770036	TFAP4
ENSG00000250959	1.44201	4.24432	1.42623	2.9759	0.00292128	0.0771264	GLUD1P3
ENSG00000196547	6.70246	-3.01235	1.01317	-2.9732	0.00294714	0.077686	MAN2A2
ENSG00000213228	2.43749	-0.887573	0.298743	-2.97102	0.00296811	0.0781149	RPL12P38
ENSG00000102181	3.00491	4.59218	1.54612	2.97014	0.00297663	0.0782153	CD99L2
ENSG00000267336	4.03087	1.05898	0.356927	2.96694	0.00300777	0.078808	EIF4A2P1
ENSG00000166167	20.9151	3.56951	1.20313	2.96685	0.00300866	0.078808	BTRC
ENSG00000106477	55.6824	-2.45457	0.829468	-2.95921	0.00308424	0.0806388	CEP41
ENSG00000104324	9.4241	4.27221	1.44389	2.95881	0.00308825	0.0806388	CPQ
ENSG00000181467	161.93	1.17321	0.396649	2.9578	0.00309844	0.0807779	RAP2B
ENSG00000173599	1.35434	-2.77176	0.9381	-2.95465	0.00313019	0.081478	PC
ENSG00000145882	12.6618	3.45624	1.17028	2.95335	0.00314347	0.0816399	PCYOX1L
ENSG00000176049	8.97554	3.27405	1.10887	2.95261	0.003151	0.0816399	JAKMIP2
ENSG00000172006	1.93882	4.39627	1.48895	2.9526	0.00315113	0.0816399	ZNF554
ENSG00000178922	1.62371	3.57229	1.21097	2.94995	0.00317825	0.0822144	HYI
ENSG00000234061	3.34372	1.19235	0.404272	2.94939	0.00318404	0.0822362	AC007969.4
ENSG00000198832	4.45885	3.87799	1.31508	2.94886	0.00318947	0.0822489	SELM
ENSG00000106211	320.921	0.945329	0.320705	2.94766	0.00320187	0.0824407	HSPB1
ENSG00000071539	31.9343	-2.5272	0.857748	-2.94632	0.0032158	0.0826715	TRIP13
ENSG00000141577	1.54066	-2.54085	0.863415	-2.94279	0.00325273	0.0834916	CEP131
ENSG00000166482	11.6507	-4.13931	1.4078	-2.94027	0.00327929	0.0840437	MFAP4
ENSG00000261150	23.1638	2.60204	0.885134	2.93971	0.00328521	0.0840659	EPPK1
ENSG00000235257	1.70536	3.75209	1.2771	2.93797	0.00330369	0.0843187	ITGA9-AS1
ENSG00000139508	2.99145	4.36554	1.48598	2.93783	0.00330522	0.0843187	SLC46A3
ENSG00000249936	9.04107	2.24439	0.764688	2.93504	0.00333501	0.0849482	RAC1P2
ENSG00000269244	37.5419	-0.465916	0.158952	-2.93118	0.00337681	0.0858815	RPL23AP78
ENSG00000132646	234.977	-1.92489	0.657326	-2.92836	0.0034075	0.0864209	PCNA
ENSG00000005108	0.862603	-1.83775	0.627597	-2.92824	0.00340887	0.0864209	THSD7A
ENSG00000236698	64.8552	-1.15488	0.394452	-2.92781	0.00341361	0.0864209	EIF1AXP1
ENSG00000257246	1.34993	3.80718	1.30092	2.92653	0.00342763	0.0865213	PHBP19
ENSG00000154930	8.42712	3.29299	1.12523	2.9265	0.00342798	0.0865213	ACSS1
ENSG00000144959	3.73646	3.21702	1.10084	2.92232	0.00347433	0.0875584	NCEH1
ENSG00000198169	3.01027	4.72445	1.62173	2.91321	0.00357737	0.0900188	ZNF251
ENSG00000219747	1.22847	-0.715653	0.245857	-2.91085	0.00360448	0.0905638	RP1-292B18.1
ENSG00000150756	17.9077	3.01528	1.03681	2.90823	0.00363484	0.0910701	FAM173B
ENSG00000035403	83.8327	-2.36462	0.813098	-2.90816	0.00363557	0.0910701	VCL
ENSG00000220842	1.80533	-0.539208	0.185451	-2.90756	0.00364262	0.0911093	RP11-572P18.1
ENSG00000196123	1.52809	-4.04557	1.39342	-2.90334	0.00369206	0.0922074	KIAA0895L
ENSG00000165355	5.0653	-3.37788	1.16368	-2.90277	0.00369882	0.0922376	FBXO33
ENSG00000231503	2.5687	-0.422161	0.145535	-2.90075	0.00372271	0.0926944	PTMAP4
ENSG00000105612	7.37928	3.78952	1.30673	2.9	0.0037316	0.0927768	DNASE2
ENSG00000144792	6.93964	3.10152	1.06971	2.89939	0.00373892	0.09282	ZNF660
ENSG00000204304	1.36489	3.77305	1.30202	2.89783	0.00375748	0.0931419	PBX2
ENSG00000136950	191.891	-1.42142	0.490649	-2.89702	0.00376726	0.0932453	ARPC5L
ENSG00000175063	68.8566	-2.72941	0.944016	-2.89127	0.00383688	0.0948274	UBE2C
ENSG00000270344	8.10793	4.20915	1.4624	2.87824	0.00399899	0.0986873	RP11-734K2.4
ENSG00000213250	1.73773	4.99315	1.73825	2.87252	0.00407214	0.100128	RBMS2P1
ENSG00000091651	31.3623	-2.59223	0.902479	-2.87235	0.00407438	0.100128	ORC6
ENSG00000168778	2.87585	2.38905	0.831767	2.87226	0.00407545	0.100128	TCTN2
ENSG00000173085	24.2697	-2.66967	0.929666	-2.87164	0.00408345	0.100177	COQ2
ENSG00000184402	4.7659	-3.5545	1.23821	-2.87068	0.00409594	0.100202	SS18L1
ENSG00000215146	4.26952	3.7163	1.29459	2.87063	0.0040965	0.100202	RP11-313J2.1
ENSG00000151276	1.91167	2.95864	1.03135	2.8687	0.00412166	0.100669	MAGI1
ENSG00000178999	32.1288	2.13133	0.743166	2.8679	0.00413202	0.100774	AURKB
ENSG00000119969	87.8895	-1.87824	0.655776	-2.86415	0.00418131	0.101827	HELLS
ENSG00000235416	0.50986	-1.94675	0.680274	-2.86172	0.00421346	0.10246	RP3-339A18.3
ENSG00000077152	75.8415	-1.95045	0.681711	-2.86111	0.00422158	0.102507	UBE2T
ENSG00000266074	4.03461	-1.96989	0.688649	-2.86052	0.00422947	0.102549	BAHCC1
ENSG00000179598	1.97705	3.24697	1.13626	2.85759	0.00426878	0.103352	PLD6
ENSG00000157601	2.58375	3.63455	1.27409	2.85267	0.0043354	0.104789	MX1
ENSG00000162711	6.70351	3.82439	1.34109	2.8517	0.00434865	0.104789	NLRP3
ENSG00000159917	7.6689	3.89092	1.36448	2.85158	0.00435028	0.104789	ZNF235
ENSG00000159618	10.6217	-2.94528	1.03294	-2.85135	0.00435334	0.104789	ADGRG5
ENSG00000135842	16.3606	-2.77592	0.973931	-2.85022	0.00436889	0.105011	FAM129A
ENSG00000173442	1.11629	3.56784	1.25337	2.8466	0.00441891	0.10606	EHBP1L1
ENSG00000107147	1.53862	-3.46444	1.21816	-2.84399	0.00445521	0.106777	KCNT1
ENSG00000173451	9.80919	-4.00889	1.41042	-2.84234	0.00447835	0.107178	THAP2
ENSG00000249850	5.42197	1.93223	0.680081	2.84118	0.00449465	0.107413	KRT18P31
ENSG00000105223	94.3054	2.02297	0.712612	2.83881	0.00452825	0.108061	PLD3
ENSG00000062716	540.011	-1.05568	0.372059	-2.83741	0.00454813	0.108232	VMP1
ENSG00000176597	47.6651	-2.48426	0.875544	-2.83739	0.00454844	0.108232	B3GNT5
ENSG00000117399	51.6761	-2.64276	0.932399	-2.83437	0.00459166	0.108971	CDC20
ENSG00000198185	13.6623	-3.07611	1.08531	-2.8343	0.00459258	0.108971	ZNF334
ENSG00000178075	2.70959	-4.68894	1.65655	-2.83054	0.00464694	0.110103	GRAMD1C
ENSG00000167291	1.54183	3.47266	1.22849	2.82677	0.00470204	0.111033	TBC1D16
ENSG00000224237	5.18451	-0.758567	0.268358	-2.8267	0.00470307	0.111033	MINOS1P3
ENSG00000198346	3.97374	-2.16051	0.764488	-2.82609	0.00471195	0.111033	ZNF813
ENSG00000261474	9.03388	2.36289	0.836115	2.82603	0.00471288	0.111033	RP11-452L6.1
ENSG00000078699	9.56339	2.86965	1.01564	2.82547	0.00472116	0.111071	CBFA2T2
ENSG00000010404	74.4955	1.63449	0.578853	2.82367	0.00474768	0.111537	IDS
ENSG00000140691	5.06516	-3.60122	1.27589	-2.82252	0.00476484	0.111782	ARMC5
ENSG00000129757	1.661	3.80034	1.34699	2.82135	0.00478213	0.11203	CDKN1C
ENSG00000198633	3.06959	-0.879514	0.311945	-2.81945	0.00481062	0.112406	ZNF534
ENSG00000104824	14.7157	-0.98795	0.350415	-2.81938	0.00481171	0.112406	HNRNPL
ENSG00000169814	12.2665	4.31681	1.53171	2.8183	0.00482792	0.112627	BTD
ENSG00000142945	18.1706	2.14217	0.760808	2.81565	0.00486788	0.1134	KIF2C
ENSG00000220472	49.3144	0.316529	0.112437	2.81516	0.00487534	0.113415	RP11-69L16.5
ENSG00000131711	4.04283	3.49332	1.24156	2.81365	0.00489823	0.113788	MAP1B
ENSG00000214182	113.762	-0.488928	0.173884	-2.8118	0.00492653	0.114286	PTMAP5
ENSG00000133243	9.36841	2.93559	1.04437	2.81087	0.0049408	0.114386	BTBD2
ENSG00000103126	6.57332	3.339	1.18799	2.81062	0.00494459	0.114386	AXIN1
ENSG00000138814	156.684	-1.04883	0.373299	-2.80963	0.0049598	0.114578	PPP3CA
ENSG00000160062	6.40574	3.23652	1.15235	2.80862	0.00497545	0.11478	ZBTB8A
ENSG00000142856	46.3512	-2.15315	0.766837	-2.80784	0.00498757	0.114901	ITGB3BP
ENSG00000105185	251.392	-0.927153	0.330396	-2.80618	0.00501322	0.115332	PDCD5
ENSG00000267058	4.21551	5.41493	1.93036	2.80514	0.00502953	0.115547	RP11-15A1.3
ENSG00000135655	248.507	1.08514	0.387027	2.80379	0.00505064	0.115872	USP15
ENSG00000231007	7.49864	-2.15858	0.770402	-2.80189	0.00508048	0.116396	CDC20P1
ENSG00000162734	33.7003	2.13173	0.761106	2.80084	0.00509703	0.116615	PEA15
ENSG00000173456	25.9857	3.16059	1.12874	2.80012	0.00510844	0.116715	RNF26
ENSG00000101412	3.41795	-2.78253	0.995291	-2.7957	0.00517877	0.11816	E2F1
ENSG00000106665	8.00115	2.63657	0.944379	2.79185	0.00524071	0.119409	CLIP2
ENSG00000261395	9.41361	-0.547636	0.196266	-2.79027	0.00526637	0.11983	HSPE1P5
ENSG00000158863	5.66529	3.22132	1.15467	2.78982	0.00527381	0.119835	FAM160B2
ENSG00000197208	17.2647	-3.66286	1.31342	-2.78879	0.00529053	0.120051	SLC22A4
ENSG00000165795	2.04767	5.19282	1.8625	2.7881	0.00530182	0.120143	NDRG2
ENSG00000006432	2.99665	-3.126	1.12232	-2.78529	0.00534797	0.121024	MAP3K9
ENSG00000006634	25.7046	-2.27019	0.81521	-2.78479	0.00535627	0.121047	DBF4
ENSG00000162073	1.09644	-3.26354	1.17231	-2.78385	0.00537171	0.121232	PAQR4
ENSG00000011451	8.10508	-3.17628	1.14118	-2.78334	0.00538025	0.12126	WIZ
ENSG00000196922	42.41	2.03397	0.731527	2.78044	0.00542853	0.122182	ZNF252P
ENSG00000175061	467.643	0.568968	0.204837	2.77766	0.00547527	0.123033	LRRC75A-AS1
ENSG00000237214	45.2372	0.463606	0.166926	2.77731	0.00548112	0.123033	RP11-12M9.3
ENSG00000070476	8.53149	-2.83734	1.02289	-2.77384	0.00553981	0.124183	ZXDC
ENSG00000232125	2.15875	5.26721	1.89934	2.77319	0.00555101	0.124266	DYTN
ENSG00000232112	25.2752	-0.704726	0.254482	-2.76925	0.00561848	0.125608	TMA7
ENSG00000163877	6.12102	3.47514	1.25604	2.76674	0.00566197	0.12641	SNIP1
ENSG00000196562	3.41586	3.42321	1.23785	2.76546	0.00568434	0.126735	SULF2
ENSG00000214357	1.19409	-2.49689	0.903025	-2.76503	0.00569175	0.126735	NEURL1B
ENSG00000175048	2.30117	3.9439	1.42666	2.76443	0.0057022	0.126798	ZDHHC14
ENSG00000054983	5.48104	3.41954	1.23771	2.7628	0.00573076	0.127263	GALC
ENSG00000163577	5.21669	3.29833	1.19426	2.76181	0.00574822	0.127466	EIF5A2
ENSG00000106992	0.813571	3.2482	1.17628	2.76141	0.00575526	0.127466	AK1
ENSG00000162066	5.62043	4.06973	1.47429	2.76047	0.00577177	0.127662	AMDHD2
ENSG00000187239	153.985	1.29252	0.468558	2.7585	0.00580679	0.128264	FNBP1
ENSG00000100600	3.74263	4.83224	1.7522	2.75782	0.00581891	0.128264	LGMN
ENSG00000107104	8.12329	2.77515	1.00635	2.75764	0.00582211	0.128264	KANK1
ENSG00000095951	25.0476	3.11588	1.13053	2.75614	0.00584888	0.128683	HIVEP1
ENSG00000100448	7.37175	-4.68513	1.70244	-2.752	0.00592324	0.130147	CTSG
ENSG00000108958	1.1144	-2.95525	1.07437	-2.7507	0.00594687	0.130422	AC016292.3
ENSG00000114739	2.94947	-3.82156	1.38943	-2.75045	0.00595143	0.130422	ACVR2B
ENSG00000244879	134.253	1.25582	0.45671	2.74971	0.00596486	0.130544	GABPB1-AS1
ENSG00000273297	2.24078	5.06743	1.84352	2.74878	0.00598171	0.130741	RP11-38M8.1
ENSG00000198792	2.84623	3.46963	1.26274	2.7477	0.00600142	0.130999	TMEM184B
ENSG00000236552	142.008	0.304869	0.111034	2.74573	0.00603758	0.131616	RPL13AP5
ENSG00000177383	12.7903	3.70523	1.35029	2.74403	0.00606902	0.132128	MAGEF1
ENSG00000169249	6.80638	2.59451	0.946047	2.74247	0.00609781	0.132582	ZRSR2
ENSG00000122390	29.7787	2.12583	0.776535	2.73758	0.00618923	0.134394	NAA60
ENSG00000130544	65.2454	1.76234	0.643916	2.7369	0.00620204	0.134496	ZNF557
ENSG00000120539	10.5969	-2.693	0.984253	-2.73608	0.00621754	0.134657	MASTL
ENSG00000240036	1.36765	-0.636587	0.232712	-2.73552	0.00622826	0.134704	RP11-587D21.1
ENSG00000103404	5.03025	2.95816	1.08163	2.7349	0.00623992	0.134704	USP31
ENSG00000161791	27.4072	2.01611	0.737236	2.73468	0.006244	0.134704	FMNL3
ENSG00000118503	4.10903	4.214	1.54316	2.73075	0.00631906	0.136146	TNFAIP3
ENSG00000075131	50.844	-2.06191	0.755262	-2.73006	0.00633235	0.136256	TIPIN
ENSG00000092036	11.8362	-2.62427	0.961874	-2.72829	0.0063664	0.136812	HAUS4
ENSG00000254183	3.2457	-0.328427	0.12049	-2.72576	0.00641529	0.137685	RP11-953B20.2
ENSG00000183722	4.28514	-3.89131	1.42803	-2.72496	0.00643099	0.137844	LHFP
ENSG00000211893	3.45103	-0.894256	0.328306	-2.72385	0.00645266	0.138119	IGHG2
ENSG00000148773	38.3492	-2.19207	0.804947	-2.72325	0.00646432	0.138119	MKI67
ENSG00000054118	223.102	1.05908	0.388936	2.72302	0.00646877	0.138119	THRAP3
ENSG00000227765	12.6722	-0.538177	0.19795	-2.71875	0.00655288	0.139736	MYL12BP2
ENSG00000197724	1.87064	-3.14645	1.15771	-2.71781	0.0065715	0.139954	PHF2
ENSG00000105427	1.39148	-4.14489	1.53011	-2.70888	0.00675111	0.143595	CNFN
ENSG00000230398	0.643563	-1.51725	0.560761	-2.7057	0.00681603	0.144791	HINT2P1
ENSG00000178229	3.40333	3.9856	1.47356	2.70474	0.00683573	0.145024	ZNF543
ENSG00000117408	11.2204	2.71939	1.00558	2.70429	0.00684501	0.145036	IPO13
ENSG00000112394	8.21292	-3.69621	1.36742	-2.70306	0.00687034	0.145387	SLC16A10
ENSG00000242169	1.58992	-0.505837	0.187226	-2.70175	0.00689763	0.145656	RP11-219G10.1
ENSG00000180172	1.9199	0.457406	0.169309	2.70161	0.00690056	0.145656	RPS12P23
ENSG00000140545	10.5655	-2.71981	1.00783	-2.69868	0.00696143	0.146684	MFGE8
ENSG00000116791	46.8578	2.27415	0.842771	2.69842	0.00696688	0.146684	CRYZ
ENSG00000273338	11.6842	1.53009	0.567521	2.69609	0.00701585	0.147528	RP11-386I14.4
ENSG00000171877	8.73844	-3.29194	1.22162	-2.69474	0.00704438	0.147941	FRMD5
ENSG00000104973	2.30652	-2.99278	1.11105	-2.69364	0.00706763	0.148242	MED25
ENSG00000047346	33.0137	2.88434	1.07182	2.69106	0.00712259	0.149207	FAM214A
ENSG00000075539	78.5725	1.61843	0.602059	2.68816	0.0071846	0.150238	FRYL
ENSG00000168916	10.4966	4.37221	1.62668	2.68781	0.00719231	0.150238	ZNF608
ENSG00000129810	12.4171	-2.86694	1.06677	-2.6875	0.00719893	0.150238	SGOL1
ENSG00000124209	47.2255	2.04175	0.760412	2.68505	0.0072518	0.151152	RAB22A
ENSG00000167182	10.0968	2.94583	1.0975	2.68411	0.00727222	0.151388	SP2
ENSG00000104361	13.2179	2.93781	1.09497	2.68299	0.00729662	0.151706	NIPAL2
ENSG00000142279	0.594727	-2.32119	0.865628	-2.68151	0.00732916	0.152192	WTIP
ENSG00000005189	18.1877	2.84989	1.06364	2.67936	0.00737625	0.152979	AC004381.6
ENSG00000113194	69.2552	1.98509	0.741857	2.67583	0.00745434	0.154406	FAF2
ENSG00000231925	341.721	0.87874	0.328515	2.67488	0.00747553	0.154512	TAPBP
ENSG00000129116	1.17352	-3.13274	1.17127	-2.67465	0.00748073	0.154512	PALLD
ENSG00000083290	1.65715	3.56468	1.33291	2.67435	0.00748733	0.154512	ULK2
ENSG00000224003	0.891144	3.00962	1.12603	2.67277	0.00752278	0.155051	YES1P1
ENSG00000267293	8.47822	-1.57156	0.588103	-2.67225	0.00753448	0.1551	RP11-8H2.1
ENSG00000164080	74.1442	1.66455	0.623387	2.67018	0.00758112	0.15583	RAD54L2
ENSG00000166747	64.3032	1.32117	0.494877	2.66968	0.00759226	0.15583	AP1G1
ENSG00000114268	1.85032	4.23444	1.58627	2.66943	0.00759804	0.15583	PFKFB4
ENSG00000158417	261.956	-0.92474	0.346521	-2.66864	0.00761582	0.155997	EIF5B
ENSG00000170581	58.5174	1.58267	0.593152	2.66824	0.00762493	0.155997	STAT2
ENSG00000235859	2.80378	2.47613	0.928486	2.66684	0.00765672	0.156455	AC006978.6
ENSG00000104381	35.5668	2.77453	1.0409	2.6655	0.00768745	0.15689	GDAP1
ENSG00000169972	13.8384	2.50276	0.939246	2.66465	0.00770693	0.157095	PUSL1
ENSG00000221990	2.01875	4.84472	1.81852	2.6641	0.00771948	0.157148	EXOC3-AS1
ENSG00000187994	8.75005	3.61762	1.35811	2.66371	0.00772842	0.157148	RINL
ENSG00000224058	2.98898	-0.787178	0.295741	-2.66172	0.00777434	0.157888	AC006509.7
ENSG00000154781	46.2541	2.1824	0.82023	2.66072	0.00779732	0.158162	CCDC174
ENSG00000198722	3.37224	3.99569	1.5041	2.65653	0.00789485	0.159945	UNC13B
ENSG00000261151	1.52187	-1.64954	0.621219	-2.65532	0.0079233	0.160326	RP11-332G1.1
ENSG00000115306	323.786	0.877961	0.330824	2.65386	0.00795774	0.160828	SPTBN1
ENSG00000213123	3.93649	-2.07581	0.783008	-2.65107	0.00802369	0.16189	TCTEX1D2
ENSG00000231544	9.16149	-0.838705	0.316431	-2.65052	0.0080369	0.16189	RSL24D1P11
ENSG00000116266	59.5109	1.62572	0.613384	2.65041	0.00803953	0.16189	STXBP3
ENSG00000159885	3.00028	4.79769	1.8116	2.64832	0.00808928	0.162695	ZNF222
ENSG00000187790	18.1712	-2.94294	1.11151	-2.64768	0.00810454	0.162805	FANCM
ENSG00000229180	2.88918	4.15733	1.57071	2.64677	0.00812634	0.16287	GS1-124K5.11
ENSG00000101911	126.025	-1.51877	0.573828	-2.64673	0.00812733	0.16287	PRPS2
ENSG00000213988	4.97729	-2.08951	0.789756	-2.64577	0.00815053	0.163138	ZNF90
ENSG00000087301	10.2041	-3.02507	1.14393	-2.64445	0.00818233	0.163578	TXNDC16
ENSG00000134574	29.0361	-2.30145	0.870548	-2.64367	0.00820118	0.163758	DDB2
ENSG00000270696	1.2375	4.36588	1.65257	2.64187	0.00824496	0.164334	RP11-342K6.1
ENSG00000139651	2.034	3.54655	1.34254	2.64167	0.0082498	0.164334	ZNF740
ENSG00000175857	80.9271	1.96403	0.743689	2.64093	0.00826785	0.164403	GAPT
ENSG00000164713	5.12106	-2.74535	1.03962	-2.64072	0.00827305	0.164403	BRI3
ENSG00000228941	3.42202	-2.30665	0.87367	-2.64019	0.00828594	0.164463	UBE3AP2
ENSG00000155111	4.59798	3.43502	1.30163	2.63902	0.0083146	0.164835	CDK19
ENSG00000251107	16.4699	-0.676817	0.25672	-2.6364	0.0083791	0.165916	PDCD5P2
ENSG00000188486	9.15811	-2.15019	0.815759	-2.63582	0.0083934	0.166002	H2AFX
ENSG00000089597	55.6545	1.9532	0.741241	2.63505	0.00841259	0.166184	GANAB
ENSG00000077454	1.43573	4.05474	1.53988	2.63315	0.00845962	0.166914	LRCH4
ENSG00000167470	4.02471	-2.24722	0.85458	-2.62962	0.00854805	0.168459	MIDN
ENSG00000160789	337.116	1.91583	0.729382	2.62665	0.00862312	0.169738	LMNA
ENSG00000216439	4.3239	-0.893305	0.340311	-2.62497	0.00866573	0.17036	DUTP5
ENSG00000185115	16.3334	3.13671	1.19512	2.6246	0.0086752	0.17036	NDNL2
ENSG00000230207	116.766	-0.501654	0.191176	-2.62405	0.0086892	0.170433	RPL4P5
ENSG00000279088	16.0675	2.5452	0.970298	2.62311	0.00871313	0.17059	RP11-574K11.24
ENSG00000065559	44.3135	1.99945	0.762297	2.62293	0.0087177	0.17059	MAP2K4
ENSG00000239559	42.1928	-0.390802	0.149054	-2.62188	0.00874471	0.170918	RPL37P2
ENSG00000092068	1.07265	3.56402	1.35977	2.62105	0.00876603	0.171059	SLC7A8
ENSG00000117632	1170.4	-0.833548	0.318052	-2.62079	0.00877255	0.171059	STMN1
ENSG00000170889	360.98	0.484286	0.184822	2.62028	0.0087857	0.171115	RPS9
ENSG00000270587	1.26104	1.25226	0.478051	2.61952	0.00880547	0.1713	RP11-51F16.9
ENSG00000166405	4.85206	3.85546	1.47277	2.61784	0.00884891	0.171944	RIC3
ENSG00000178935	3.08765	2.8683	1.0963	2.61635	0.00888756	0.172493	ZNF552
ENSG00000137221	12.7615	-3.04691	1.16504	-2.61529	0.00891523	0.172829	TJAP1
ENSG00000144645	6.03955	2.52587	0.968258	2.60867	0.00908935	0.175999	OSBPL10
ENSG00000116786	19.2193	2.83217	1.08665	2.60633	0.0091518	0.176886	PLEKHM2
ENSG00000129480	5.71138	-3.10635	1.19193	-2.60616	0.00915643	0.176886	DTD2
ENSG00000166619	49.6497	2.22346	0.854647	2.60161	0.00927879	0.179042	BLCAP
ENSG00000156795	33.8333	-2.85667	1.09849	-2.60054	0.00930785	0.179328	WDYHV1
ENSG00000115241	156.466	-1.62818	0.626214	-2.60004	0.00932126	0.179328	PPM1G
ENSG00000166734	40.7955	1.58388	0.609216	2.59987	0.00932597	0.179328	CASC4
ENSG00000173846	18.8479	3.48749	1.34171	2.5993	0.00934148	0.179419	PLK3
ENSG00000240540	4.02911	-0.327083	0.125869	-2.5986	0.00936047	0.179576	RPL3P9
ENSG00000156508	513.638	0.261769	0.100792	2.59713	0.00940073	0.180141	EEF1A1
ENSG00000213830	0.47323	2.07396	0.799152	2.5952	0.00945358	0.180945	CFL1P5
ENSG00000255127	2.86048	-1.75147	0.674992	-2.5948	0.00946466	0.180949	RP11-676F20.2
ENSG00000141968	33.1555	2.36101	0.910313	2.59362	0.00949713	0.181361	VAV1
ENSG00000176542	39.1759	2.13555	0.823654	2.59278	0.00952033	0.18156	KIAA2018
ENSG00000128708	320.716	-1.17573	0.453554	-2.59226	0.00953491	0.18156	HAT1
ENSG00000082438	5.77594	-3.26502	1.25962	-2.59206	0.00954026	0.18156	COBLL1
ENSG00000180626	8.03368	3.11785	1.20303	2.59166	0.00955131	0.181562	ZNF594
ENSG00000141753	2.5574	2.9781	1.14994	2.58979	0.00960338	0.182344	IGFBP4
ENSG00000175455	47.7915	1.6277	0.628873	2.58828	0.00964563	0.182937	CCDC14
ENSG00000119285	76.8153	1.60586	0.621013	2.58586	0.00971352	0.184015	HEATR1
ENSG00000165244	2.20777	-3.12389	1.20871	-2.58447	0.00975278	0.184548	ZNF367
ENSG00000130635	10.4681	2.83382	1.09717	2.58285	0.00979889	0.18521	COL5A1
ENSG00000267184	1.64691	-1.32289	0.512967	-2.5789	0.00991155	0.187127	RP1-200G19.1
ENSG00000114861	186.22	0.968292	0.375702	2.57729	0.00995796	0.18779	FOXP1
ENSG00000149679	1.43454	-3.12629	1.21323	-2.57682	0.00997132	0.187829	CABLES2
ENSG00000196502	15.9419	1.91683	0.744214	2.57564	0.0100053	0.188256	SULT1A1
ENSG00000112308	515.702	0.719929	0.279653	2.57436	0.0100425	0.188743	C6orf62
ENSG00000130560	30.8965	-2.24918	0.875106	-2.57018	0.0101646	0.190672	UBAC1
ENSG00000274421	2.57151	5.00051	1.94595	2.5697	0.0101787	0.190672	RP11-386J22.3
ENSG00000263072	8.90401	2.51755	0.979716	2.56967	0.0101796	0.190672	ZNF213-AS1
ENSG00000138207	2.17279	4.97109	1.93565	2.56818	0.0102233	0.191133	RBP4
ENSG00000163013	5.46061	2.73322	1.06432	2.56805	0.0102272	0.191133	FBXO41
ENSG00000107020	54.4129	-1.87671	0.731066	-2.56709	0.0102556	0.19143	PLGRKT
ENSG00000135317	30.4552	1.61057	0.627479	2.56674	0.010266	0.19143	SNX14
ENSG00000274422	1.25901	3.65019	1.42296	2.56521	0.0103114	0.19206	LL22NC03-2H8.5
ENSG00000187446	282.773	0.874089	0.3408	2.56481	0.0103232	0.192064	CHP1
ENSG00000169857	2.97738	-3.28888	1.28277	-2.5639	0.0103504	0.192356	AVEN
ENSG00000082701	28.1426	1.84538	0.720369	2.56172	0.0104155	0.19335	GSK3B
ENSG00000152926	4.87087	2.75437	1.07556	2.56088	0.0104406	0.1936	ZNF117
ENSG00000107731	1.02436	-2.67446	1.04563	-2.55775	0.0105353	0.195137	UNC5B
ENSG00000196867	5.63295	4.02884	1.57596	2.55645	0.0105748	0.195465	ZFP28
ENSG00000075413	59.8767	1.73137	0.677272	2.55639	0.0105765	0.195465	MARK3
ENSG00000184867	2.96682	5.29593	2.07252	2.55531	0.0106092	0.195852	ARMCX2
ENSG00000112659	7.34609	1.68295	0.658879	2.55427	0.0106411	0.196224	CUL9
ENSG00000172809	601.426	-0.348989	0.136701	-2.55294	0.0106818	0.196755	RPL38
ENSG00000148343	2.60451	3.59877	1.41014	2.55206	0.010709	0.196931	FAM73B
ENSG00000119943	2.57743	4.44289	1.74175	2.55082	0.010747	0.196931	PYROXD2
ENSG00000236015	2.62285	-1.21992	0.478266	-2.5507	0.0107505	0.196931	AC011290.5
ENSG00000152689	13.4082	-3.08319	1.20879	-2.55064	0.0107524	0.196931	RASGRP3
ENSG00000251562	5741.32	-0.519023	0.203491	-2.55059	0.0107541	0.196931	MALAT1
ENSG00000112742	11.8354	2.73901	1.07414	2.54994	0.010774	0.196931	TTK
ENSG00000164070	8.48851	3.42667	1.34383	2.54994	0.0107742	0.196931	HSPA4L
ENSG00000130202	37.7144	1.98413	0.778885	2.5474	0.0108529	0.198151	PVRL2
ENSG00000130479	27.6679	2.28219	0.896682	2.54515	0.010923	0.199213	MAP1S
ENSG00000277147	1.07185	2.57459	1.01184	2.54447	0.0109445	0.199386	LINC00869
ENSG00000254469	7.83583	-3.34557	1.31534	-2.5435	0.0109749	0.199721	RP11-849H4.2
ENSG00000101868	41.7824	-2.09566	0.824148	-2.54281	0.0109964	0.199794	POLA1
ENSG00000227183	1.61484	1.77884	0.699614	2.54261	0.0110029	0.199794	HDGFP1
ENSG00000187210	25.1036	-2.33102	0.917321	-2.54111	0.01105	0.200431	GCNT1
ENSG00000259022	12.6402	-0.658238	0.259112	-2.54036	0.0110737	0.200642	DNAJC8P1
ENSG00000157778	88.74	-1.69421	0.667883	-2.53669	0.0111905	0.202537	PSMG3
ENSG00000218868	1.21259	-1.5124	0.596385	-2.53595	0.0112144	0.202666	CNN3P1
ENSG00000008735	0.58879	-1.85867	0.732997	-2.53571	0.011222	0.202666	MAPK8IP2
ENSG00000246695	1.18848	3.18526	1.25729	2.53343	0.0112953	0.203707	RASSF8-AS1
ENSG00000163162	174.374	-1.23686	0.488267	-2.53315	0.0113041	0.203707	RNF149
ENSG00000110013	15.641	-3.00631	1.18729	-2.53209	0.0113385	0.204007	SIAE
ENSG00000124422	223.417	0.842462	0.332742	2.53188	0.0113453	0.204007	USP22
ENSG00000266479	0.830254	1.08602	0.429175	2.53049	0.0113902	0.204593	CTD-2515C13.1
ENSG00000163964	12.5347	-2.68283	1.0613	-2.52788	0.0114754	0.205197	PIGX
ENSG00000218069	6.22038	-0.787645	0.311607	-2.52769	0.0114817	0.205197	RSL24D1P1
ENSG00000164151	41.2977	1.96545	0.777582	2.52764	0.0114831	0.205197	ICE1
ENSG00000137106	164.515	-1.49957	0.593315	-2.52744	0.0114897	0.205197	GRHPR
ENSG00000231300	1.19969	-2.27973	0.902024	-2.52735	0.0114926	0.205197	EZH2P1
ENSG00000075826	2.61734	3.55713	1.40787	2.5266	0.0115174	0.205197	SEC31B
ENSG00000133561	3.28523	-3.59823	1.42417	-2.52654	0.0115192	0.205197	GIMAP6
ENSG00000019144	1.13357	2.4417	0.966457	2.52644	0.0115225	0.205197	PHLDB1
ENSG00000167996	634.034	0.50006	0.198245	2.52244	0.0116545	0.206521	FTH1
ENSG00000204389	48.4912	-1.6908	0.670324	-2.52236	0.011657	0.206521	HSPA1A
ENSG00000138135	82.204	3.1201	1.23699	2.52234	0.0116577	0.206521	CH25H
ENSG00000247240	3.3316	-3.38285	1.34147	-2.52175	0.0116774	0.206521	UBL7-AS1
ENSG00000132256	100.818	1.3199	0.523432	2.52163	0.0116811	0.206521	TRIM5
ENSG00000186532	7.97115	3.04277	1.20668	2.52161	0.0116819	0.206521	SMYD4
ENSG00000106399	70.3583	-1.86225	0.738533	-2.52155	0.0116838	0.206521	RPA3
ENSG00000213563	0.980905	3.46766	1.37544	2.52113	0.0116977	0.206548	C8orf82
ENSG00000256293	6.74501	-1.25092	0.49629	-2.52054	0.0117177	0.206681	RP11-114F3.2
ENSG00000101210	12.6232	-1.39904	0.555237	-2.51972	0.0117449	0.206941	EEF1A2
ENSG00000157483	62.2201	2.39287	0.949945	2.51896	0.0117703	0.20717	MYO1E
ENSG00000212664	1.2773	-0.480434	0.19076	-2.51852	0.0117848	0.207205	RP11-592N21.1
ENSG00000011523	36.4603	2.84216	1.13006	2.51506	0.0119013	0.209034	CEP68
ENSG00000118922	17.38	3.27917	1.30415	2.51441	0.0119232	0.209197	KLF12
ENSG00000155903	51.1556	1.52449	0.606666	2.5129	0.0119743	0.209872	RASA2
ENSG00000196126	1141.14	0.612496	0.243815	2.51214	0.0120002	0.210105	HLA-DRB1
ENSG00000176407	46.758	-1.69281	0.674145	-2.51105	0.0120374	0.210533	KCMF1
ENSG00000156500	4.07686	-3.36068	1.33869	-2.51042	0.0120589	0.210689	FAM122C
ENSG00000013016	9.10198	3.47783	1.38589	2.50946	0.0120916	0.211039	EHD3
ENSG00000121749	89.1072	1.75455	0.699491	2.50833	0.0121303	0.211493	TBC1D15
ENSG00000165272	6.29728	-3.69451	1.4735	-2.5073	0.0121656	0.211885	AQP3
ENSG00000229391	138.13	0.715034	0.285262	2.50659	0.0121903	0.212093	HLA-DRB6
ENSG00000100014	9.37652	2.20929	0.881634	2.5059	0.012214	0.212284	SPECC1L
ENSG00000064687	3.04841	2.4547	0.979726	2.5055	0.0122278	0.212302	ABCA7
ENSG00000133138	2.22533	3.52735	1.40987	2.50189	0.0123532	0.214055	TBC1D8B
ENSG00000253480	0.572519	-1.48317	0.592827	-2.50185	0.0123545	0.214055	RP11-39H3.1
ENSG00000151422	68.9	2.04928	0.8203	2.49821	0.0124822	0.216043	FER
ENSG00000186310	5.52802	3.71101	1.48616	2.49704	0.0125234	0.216305	NAP1L3
ENSG00000235095	2.57592	2.0091	0.804597	2.49703	0.0125238	0.216305	RP11-1217F2.1
ENSG00000034053	1.16484	-2.95661	1.18424	-2.49664	0.0125377	0.216305	APBA2
ENSG00000052723	70.4043	1.66403	0.666598	2.49631	0.0125494	0.216305	SIKE1
ENSG00000213904	0.810098	2.77812	1.11363	2.49465	0.0126082	0.217093	LIPE-AS1
ENSG00000249353	219.85	-0.360518	0.144573	-2.49367	0.012643	0.217467	NPM1P27
ENSG00000141013	3.44524	3.74118	1.50208	2.49067	0.0127503	0.219087	GAS8
ENSG00000233876	0.908969	-0.619613	0.248897	-2.48944	0.0127945	0.219531	GAPDHP68
ENSG00000103021	2.31479	4.75192	1.90924	2.4889	0.0128138	0.219531	CCDC113
ENSG00000242715	9.23968	-2.58926	1.04048	-2.48853	0.0128274	0.219531	CCDC169
ENSG00000116741	96.7551	-2.50325	1.00602	-2.48828	0.0128362	0.219531	RGS2
ENSG00000110934	147.424	-1.54902	0.622567	-2.48812	0.0128422	0.219531	BIN2
ENSG00000256148	1.02793	-1.07262	0.431248	-2.48724	0.0128739	0.219847	RP11-809N8.5
ENSG00000238149	5.27195	-0.24738	0.0996071	-2.48356	0.0130076	0.221903	AC104978.1
ENSG00000167315	76.7082	-1.66183	0.669234	-2.48318	0.0130215	0.221912	ACAA2
ENSG00000262814	19.7345	-1.44662	0.582846	-2.482	0.0130647	0.222421	MRPL12
ENSG00000181029	6.465	1.22427	0.493666	2.47995	0.0131401	0.223197	TRAPPC5
ENSG00000238249	0.940638	-1.119	0.451254	-2.47976	0.013147	0.223197	HMGN2P17
ENSG00000198899	3032.19	-0.297806	0.120099	-2.47967	0.0131505	0.223197	MT-ATP6
ENSG00000271383	3.55691	1.33606	0.539107	2.47829	0.0132013	0.223774	NBPF19
ENSG00000072071	4.36789	1.96915	0.794761	2.47766	0.0132247	0.223774	ADGRL1
ENSG00000103175	0.919768	4.10312	1.65605	2.47766	0.0132249	0.223774	WFDC1
ENSG00000175938	15.486	2.67935	1.08156	2.47729	0.0132384	0.223775	ORAI3
ENSG00000213551	49.5831	-1.59876	0.645507	-2.47676	0.0132583	0.223883	DNAJC9
ENSG00000138378	4.97303	4.35515	1.76002	2.47449	0.0133427	0.224972	STAT4
ENSG00000182585	6.22172	3.41972	1.3821	2.4743	0.0133498	0.224972	EPGN
ENSG00000146410	10.3752	-2.53859	1.02621	-2.47377	0.0133696	0.225078	MTFR2
ENSG00000273136	0.534136	2.54694	1.03017	2.47235	0.0134229	0.225744	NBPF26
ENSG00000215835	74.8812	-0.866057	0.350348	-2.47199	0.0134363	0.225744	RP11-9L18.2
ENSG00000086848	4.48187	2.87908	1.16535	2.47057	0.0134898	0.226414	ALG9
ENSG00000161642	2.58458	2.65397	1.0748	2.46926	0.0135391	0.227012	ZNF385A
ENSG00000143815	159.993	1.3057	0.528987	2.4683	0.0135757	0.227397	LBR
ENSG00000243648	0.566908	-1.86652	0.756307	-2.46793	0.0135896	0.2274	RP11-215P8.1
ENSG00000228794	9.47168	2.67859	1.08592	2.46665	0.0136382	0.227931	LINC01128
ENSG00000165304	14.5675	-2.09838	0.850803	-2.46635	0.0136496	0.227931	MELK
ENSG00000241923	2.31576	-0.421078	0.170752	-2.46602	0.0136624	0.227931	RPL14P3
ENSG00000146859	3.84255	3.54088	1.43651	2.46491	0.0137046	0.228328	TMEM140
ENSG00000134575	1.96865	3.49752	1.41961	2.46371	0.0137507	0.228328	ACP2
ENSG00000197381	2.77745	3.54466	1.4388	2.46362	0.0137542	0.228328	ADARB1
ENSG00000256463	0.56757	-1.71428	0.695975	-2.46314	0.0137727	0.228328	SALL3
ENSG00000005884	2.20234	-3.3589	1.36387	-2.46276	0.013787	0.228328	ITGA3
ENSG00000165914	11.0729	2.38791	0.96965	2.46266	0.0137912	0.228328	TTC7B
ENSG00000170852	132.816	1.76951	0.718559	2.46258	0.0137943	0.228328	KBTBD2
ENSG00000177359	3.42427	-3.93983	1.59991	-2.46253	0.013796	0.228328	OVOS2
ENSG00000156162	25.2512	2.2558	0.916525	2.46125	0.0138452	0.228836	DPY19L4
ENSG00000185269	0.412675	-3.31106	1.3454	-2.46102	0.0138543	0.228836	NOTUM
ENSG00000126705	3.87048	2.39415	0.973332	2.45974	0.0139036	0.229202	AHDC1
ENSG00000182541	19.5196	-2.39926	0.975471	-2.45959	0.0139097	0.229202	LIMK2
ENSG00000101557	231.41	1.04941	0.426696	2.45938	0.0139178	0.229202	USP14
ENSG00000196247	6.92421	2.39863	0.975501	2.45887	0.0139377	0.229303	ZNF107
ENSG00000115541	190.394	-0.655282	0.266617	-2.45777	0.0139805	0.229779	HSPE1
ENSG00000004399	9.11922	2.32247	0.945128	2.45731	0.0139981	0.229842	PLXND1
ENSG00000228594	1.06107	-3.69658	1.5046	-2.45685	0.014016	0.22991	C1orf233
ENSG00000248684	3.30296	-1.63041	0.664338	-2.45419	0.0141201	0.23139	BIN2P2
ENSG00000197779	2.10614	4.00467	1.63262	2.45291	0.0141707	0.231859	ZNF81
ENSG00000172965	82.5433	-1.09815	0.447721	-2.45276	0.0141767	0.231859	MIR4435-2HG
ENSG00000241839	9.06213	-3.51169	1.43238	-2.45164	0.0142208	0.23228	PLEKHO2
ENSG00000174028	11.6388	2.63327	1.07419	2.4514	0.0142303	0.23228	FAM3C2
ENSG00000165802	2.93268	2.92975	1.19603	2.44956	0.0143032	0.23324	NSMF
ENSG00000243716	4.64577	1.32612	0.54152	2.44889	0.0143297	0.233444	NPIPB5
ENSG00000218890	5.30525	-1.73141	0.707486	-2.44727	0.0143943	0.234065	NUFIP1P
ENSG00000261087	2.28819	-2.87322	1.17418	-2.44701	0.0144048	0.234065	KB-1460A1.5
ENSG00000230844	16.9448	-3.66812	1.4991	-2.44688	0.0144101	0.234065	ZNF674-AS1
ENSG00000122707	7.07684	2.9648	1.21256	2.44507	0.0144826	0.234843	RECK
ENSG00000106546	121.078	1.54505	0.632001	2.44469	0.0144977	0.234843	AHR
ENSG00000171105	47.8119	-1.62438	0.664473	-2.44461	0.014501	0.234843	INSR
ENSG00000144589	5.234	3.58886	1.46827	2.44427	0.0145144	0.234843	STK11IP
ENSG00000185950	2.13382	-1.63941	0.671254	-2.44231	0.0145934	0.235727	IRS2
ENSG00000165028	6.47796	3.023	1.23781	2.44222	0.0145974	0.235727	NIPSNAP3B
ENSG00000222724	2.84016	2.19619	0.899636	2.4412	0.0146384	0.23616	RNU2-63P
ENSG00000262879	3.20155	2.58008	1.05712	2.44067	0.0146601	0.236201	RP11-156P1.3
ENSG00000105516	3.37395	3.74698	1.53537	2.44044	0.0146694	0.236201	DBP
ENSG00000212907	582.569	0.452579	0.185519	2.43953	0.0147065	0.236569	MT-ND4L
ENSG00000261594	0.495255	-2.18846	0.897429	-2.43859	0.0147447	0.236956	TPBGL
ENSG00000168944	2.31021	3.19688	1.31114	2.43824	0.014759	0.236957	CEP120
ENSG00000123933	2.50251	3.72156	1.52787	2.43578	0.0148596	0.238259	MXD4
ENSG00000203993	19.8879	2.42217	0.994509	2.43554	0.0148694	0.238259	ARRDC1-AS1
ENSG00000153339	43.6479	-2.10949	0.866369	-2.43486	0.0148974	0.238259	TRAPPC8
ENSG00000228205	559.44	0.294633	0.121006	2.43486	0.0148975	0.238259	RP11-778D9.4
ENSG00000174013	12.4134	-2.56774	1.05502	-2.43382	0.0149402	0.238602	FBXO45
ENSG00000240038	1.58897	2.75212	1.13086	2.43365	0.0149476	0.238602	AMY2B
ENSG00000187147	85.2601	1.36556	0.561241	2.43311	0.0149697	0.238726	RNF220
ENSG00000125772	42.494	1.67981	0.690727	2.43194	0.0150182	0.23927	GPCPD1
ENSG00000119535	93.8814	1.70873	0.702855	2.43113	0.0150519	0.239484	CSF3R
ENSG00000147604	13.2164	0.579443	0.238363	2.43092	0.0150604	0.239484	RPL7
ENSG00000068697	325.715	0.908436	0.373777	2.43042	0.0150811	0.239584	LAPTM4A
ENSG00000255035	1.0565	-2.56612	1.05629	-2.42936	0.0151254	0.239964	SDHCP4
ENSG00000076201	5.05539	-2.50321	1.03049	-2.42916	0.0151339	0.239964	PTPN23
ENSG00000176912	2.0803	-2.49286	1.0264	-2.42874	0.0151514	0.239975	TYMSOS
ENSG00000198208	1.58093	3.12603	1.28725	2.42845	0.0151634	0.239975	RPS6KL1
ENSG00000105737	2.25764	2.55464	1.05304	2.42598	0.0152671	0.241386	GRIK5
ENSG00000115875	906.834	-0.641361	0.264568	-2.42418	0.0153429	0.242354	SRSF7
ENSG00000138071	168.474	0.895759	0.370051	2.42063	0.0154935	0.2445	ACTR2
ENSG00000127083	1.91223	-3.90352	1.61526	-2.41665	0.0156639	0.246831	OMD
ENSG00000160813	1.3352	3.42881	1.41892	2.41649	0.0156709	0.246831	PPP1R35
ENSG00000144749	5.98134	-3.38873	1.40427	-2.41317	0.0158146	0.248859	LRIG1
ENSG00000073905	34.9203	-1.10918	0.459814	-2.41224	0.015855	0.249227	VDAC1P1
ENSG00000230795	2.92113	0.971455	0.402769	2.41194	0.015868	0.249227	HLA-K
ENSG00000105610	2.38421	-4.49856	1.86563	-2.41128	0.0158964	0.249439	KLF1
ENSG00000187862	3.24811	-3.95182	1.63917	-2.41087	0.0159143	0.249484	TTC24
ENSG00000128965	2.59396	4.96005	2.05807	2.41005	0.0159503	0.249813	CHAC1
ENSG00000181773	1.55618	-3.4281	1.4238	-2.40772	0.0160527	0.25118	GPR3
ENSG00000198055	13.349	1.99229	0.827912	2.4064	0.0161106	0.25185	GRK6
ENSG00000226642	17.6668	-0.68545	0.285	-2.40508	0.0161687	0.252521	ACTG1P12
ENSG00000067177	2.11292	-3.18709	1.32558	-2.40431	0.0162032	0.252821	PHKA1
ENSG00000169914	20.441	2.04191	0.849944	2.4024	0.0162879	0.253906	OTUD3
ENSG00000171827	4.03483	3.65125	1.52072	2.401	0.0163505	0.254643	ZNF570
ENSG00000166311	3.51937	2.9386	1.22413	2.40057	0.0163696	0.254701	SMPD1
ENSG00000090470	16.1149	2.7026	1.12651	2.39909	0.0164357	0.255491	PDCD7
ENSG00000229115	2.35227	-0.79354	0.331112	-2.39659	0.0165484	0.257002	RP11-417B4.3
ENSG00000114631	2.9091	2.96228	1.23634	2.396	0.0165749	0.257024	PODXL2
ENSG00000188732	6.72702	2.85962	1.1937	2.3956	0.0165933	0.257024	FAM221A
ENSG00000217128	156.729	0.946054	0.394932	2.39548	0.0165984	0.257024	FNIP1
ENSG00000215193	9.72617	2.35375	0.982699	2.39519	0.0166116	0.257024	PEX26
ENSG00000215190	4.08305	2.62556	1.09704	2.39331	0.0166973	0.258109	LINC00680
ENSG00000185499	1.65879	4.14064	1.73102	2.39202	0.0167559	0.258776	MUC1
ENSG00000128563	12.3895	2.75091	1.15035	2.39137	0.0167854	0.258815	PRKRIP1
ENSG00000143409	18.6882	2.76434	1.156	2.39128	0.0167896	0.258815	FAM63A
ENSG00000169410	15.1822	-2.47618	1.03566	-2.39092	0.0168062	0.258831	PTPN9
ENSG00000115145	18.384	2.78975	1.16746	2.38959	0.0168672	0.25953	STAM2
ENSG00000148468	1.12003	3.82282	1.6004	2.38866	0.0169099	0.259535	FAM171A1
ENSG00000182149	224.816	1.06583	0.446222	2.38857	0.0169139	0.259535	IST1
ENSG00000238132	1.64513	2.30889	0.966644	2.38856	0.0169143	0.259535	CASC4P1
ENSG00000119139	38.9109	2.77688	1.16351	2.38663	0.0170034	0.259801	TJP2
ENSG00000125149	17.3805	2.63573	1.10445	2.38648	0.0170108	0.259801	C16orf70
ENSG00000152953	3.40488	4.47209	1.87397	2.38642	0.0170131	0.259801	STK32B
ENSG00000225165	10.7983	-0.686244	0.28757	-2.38635	0.0170163	0.259801	CTD-2538A21.1
ENSG00000225159	62.8514	-0.413081	0.173113	-2.38619	0.0170239	0.259801	NPM1P39
ENSG00000257582	2.07513	3.50728	1.47003	2.38585	0.0170396	0.259801	LINC01475
ENSG00000148110	27.0112	-1.90633	0.799026	-2.38582	0.017041	0.259801	HIATL1
ENSG00000030419	25.3397	2.78098	1.166	2.38505	0.0170766	0.260105	IKZF2
ENSG00000160460	1.44333	-1.46235	0.613305	-2.38437	0.0171082	0.260349	SPTBN4
ENSG00000231831	22.1316	-1.285	0.53941	-2.38224	0.0172077	0.261478	MTHFD1P1
ENSG00000235555	2.54274	-0.315025	0.132246	-2.38211	0.0172139	0.261478	SUMO1P4
ENSG00000119689	10.3918	-3.11698	1.30876	-2.38163	0.0172362	0.261578	DLST
ENSG00000204525	354.416	0.612902	0.257714	2.37822	0.0173963	0.263768	HLA-C
ENSG00000249026	5.664	1.25604	0.52829	2.37756	0.0174277	0.264002	CTNNAP1
ENSG00000129657	147.802	-1.43537	0.603838	-2.37708	0.0174501	0.264102	SEC14L1
ENSG00000154370	4.07129	3.3127	1.39381	2.37671	0.0174676	0.264126	TRIM11
ENSG00000136449	0.808154	3.87012	1.62955	2.37496	0.0175509	0.265145	MYCBPAP
ENSG00000226674	0.84314	-2.20041	0.927533	-2.37233	0.0176765	0.266799	TEX41
ENSG00000168385	295.831	0.858687	0.362063	2.37165	0.0177086	0.266925	2002-09-01
ENSG00000181790	0.801539	-1.50672	0.63546	-2.37107	0.0177368	0.266925	ADGRB1
ENSG00000118242	4.73395	3.58224	1.51089	2.37094	0.0177428	0.266925	MREG
ENSG00000085644	1.49098	3.34823	1.41255	2.37034	0.0177717	0.266925	ZNF213
ENSG00000124587	3.88176	3.28665	1.38661	2.37028	0.0177746	0.266925	PEX6
ENSG00000132300	181.123	-1.19847	0.505651	-2.37015	0.0177811	0.266925	PTCD3
ENSG00000258399	3.29716	3.1961	1.34906	2.36913	0.0178299	0.266981	MEG8
ENSG00000131018	19.6909	1.80192	0.760597	2.36908	0.0178323	0.266981	SYNE1
ENSG00000184635	10.5884	-2.36662	0.998967	-2.36907	0.017833	0.266981	ZNF93
ENSG00000196378	1.33508	3.75747	1.58687	2.36785	0.0178919	0.267472	ZNF34
ENSG00000131023	51.5693	1.73197	0.731493	2.36772	0.0178979	0.267472	LATS1
ENSG00000137449	0.982085	-1.87012	0.790686	-2.36518	0.0180212	0.269073	CPEB2
ENSG00000173744	26.9823	1.86692	0.790146	2.36275	0.0181397	0.270413	AGFG1
ENSG00000137338	15.1968	2.13438	0.903375	2.36268	0.0181435	0.270413	PGBD1
ENSG00000079308	1.49398	3.96932	1.68123	2.36096	0.0182277	0.271424	TNS1
ENSG00000011426	8.79986	-2.4656	1.0446	-2.36033	0.0182588	0.27149	ANLN
ENSG00000221817	6.95456	-3.32897	1.41102	-2.35926	0.0183116	0.27149	PPP3CB-AS1
ENSG00000204120	69.9678	1.41569	0.60008	2.35917	0.0183158	0.27149	GIGYF2
ENSG00000186376	1.95079	-5.0825	2.15437	-2.35915	0.0183168	0.27149	ZNF75D
ENSG00000196656	1.86146	-0.369737	0.156748	-2.3588	0.0183342	0.27149	AC004057.1
ENSG00000118369	0.593501	-2.08444	0.883711	-2.35873	0.0183376	0.27149	USP35
ENSG00000238193	8.97419	1.25035	0.530135	2.35855	0.0183464	0.27149	RP11-555H23.1
ENSG00000272447	1.91865	3.64285	1.54543	2.35717	0.0184148	0.272261	RP11-182L21.6
ENSG00000231684	90.0608	-0.491299	0.208651	-2.35464	0.0185405	0.273876	EIF1P3
ENSG00000197360	0.682286	3.52712	1.49826	2.35414	0.0185656	0.273981	ZNF98
ENSG00000220585	0.677066	-1.4812	0.62944	-2.3532	0.0186127	0.273981	DDX18P6
ENSG00000162999	2.04547	4.18383	1.77814	2.35293	0.0186263	0.273981	DUSP19
ENSG00000163507	12.9276	-2.32266	0.987168	-2.35285	0.01863	0.273981	KIAA1524
ENSG00000081189	150.332	-0.919271	0.390705	-2.35285	0.01863	0.273981	MEF2C
ENSG00000049541	96.402	-1.77288	0.754084	-2.35104	0.0187209	0.274833	RFC2
ENSG00000207205	9.35606	3.50948	1.49273	2.35104	0.018721	0.274833	RNVU1-15
ENSG00000132952	48.8239	-2.10464	0.895504	-2.35023	0.0187619	0.275005	USPL1
ENSG00000229097	96.5981	-0.496489	0.211258	-2.35015	0.0187657	0.275005	CALM2P2
ENSG00000065882	109.033	-0.502136	0.213807	-2.34854	0.0188471	0.275716	TBC1D1
ENSG00000145284	1.0223	-3.79999	1.61809	-2.34844	0.0188522	0.275716	SCD5
ENSG00000083168	150.746	1.33229	0.56742	2.34797	0.0188759	0.275716	KAT6A
ENSG00000102096	55.1366	1.28496	0.54734	2.34764	0.0188928	0.275716	PIM2
ENSG00000134899	15.9071	2.11824	0.902318	2.34755	0.0188971	0.275716	ERCC5
ENSG00000197714	48.8316	3.09339	1.31802	2.347	0.0189254	0.275886	ZNF460
ENSG00000083457	92.0289	-1.23533	0.526945	-2.34432	0.0190618	0.27698	ITGAE
ENSG00000048028	15.7663	-2.50356	1.068	-2.34415	0.0190703	0.27698	USP28
ENSG00000107331	5.36723	-1.85146	0.789891	-2.34395	0.0190807	0.27698	ABCA2
ENSG00000203883	1.37182	-2.54215	1.0846	-2.34385	0.0190858	0.27698	SOX18
ENSG00000059915	2.29265	-1.80208	0.768939	-2.3436	0.0190988	0.27698	PSD
ENSG00000171863	135.228	-0.393296	0.167819	-2.34357	0.0191003	0.27698	RPS7
ENSG00000228759	0.588556	1.89869	0.810629	2.34224	0.0191681	0.277721	FAF2P1
ENSG00000121671	3.53212	2.93738	1.25633	2.33807	0.0193838	0.280393	CRY2
ENSG00000188070	9.58374	2.74357	1.17346	2.33802	0.0193863	0.280393	C11orf95
ENSG00000136636	16.6083	-2.62001	1.12086	-2.33749	0.0194137	0.280545	KCTD3
ENSG00000169253	29.1707	-0.31721	0.135735	-2.33698	0.0194402	0.28055	RP11-220D10.1
ENSG00000176208	24.8524	-1.8503	0.791899	-2.33654	0.0194634	0.28055	ATAD5
ENSG00000170214	0.949508	-1.51304	0.647677	-2.33611	0.0194857	0.28055	ADRA1B
ENSG00000113163	59.9695	1.87231	0.80161	2.33569	0.0195074	0.28055	COL4A3BP
ENSG00000227372	1.77682	4.14365	1.77411	2.33562	0.0195108	0.28055	TP73-AS1
ENSG00000010072	13.0783	2.89148	1.23803	2.33554	0.0195152	0.28055	SPRTN
ENSG00000271533	1.22098	4.41658	1.89192	2.33444	0.0195725	0.28113	RP3-368A4.6
ENSG00000140943	50.1448	-1.01055	0.432947	-2.33411	0.01959	0.281139	MBTPS1
ENSG00000105369	2.60893	-4.37733	1.8787	-2.32997	0.0198075	0.283982	CD79A
ENSG00000161013	9.39127	-2.34234	1.00543	-2.3297	0.0198222	0.283982	MGAT4B
ENSG00000168807	2.15541	-2.10041	0.901896	-2.32888	0.0198655	0.28428	SNTB2
ENSG00000029993	40.7401	-1.73156	0.743649	-2.32846	0.0198876	0.28428	HMGB3
ENSG00000165118	3.18914	2.65878	1.14192	2.32833	0.0198943	0.28428	C9orf64
ENSG00000232369	0.298522	-1.2098	0.519707	-2.32785	0.01992	NA	RP5-882O7.4
ENSG00000225783	38.3615	2.44966	1.05238	2.32773	0.0199266	0.284354	MIAT
ENSG00000060237	84.8236	1.27538	0.547938	2.32759	0.0199337	0.284354	WNK1
ENSG00000237668	39.358	-0.299641	0.128781	-2.32675	0.0199788	0.284754	RPS15AP38
ENSG00000111371	195.221	1.11665	0.480651	2.3232	0.0201682	0.287206	SLC38A1
ENSG00000166860	5.1263	3.6493	1.57106	2.32283	0.0201883	0.287247	ZBTB39
ENSG00000170271	1.22907	3.32667	1.43275	2.32188	0.0202394	0.287728	FAXDC2
ENSG00000116809	15.2226	-2.787	1.20072	-2.32111	0.0202811	0.287995	ZBTB17
ENSG00000100376	14.728	2.61981	1.1288	2.32089	0.0202928	0.287995	FAM118A
ENSG00000242276	1.50642	-0.399022	0.171998	-2.31991	0.0203455	0.288497	RPL5P3
ENSG00000224334	3.43666	0.874565	0.377209	2.31851	0.0204214	0.289326	AP000357.4
ENSG00000143947	451.626	-0.277473	0.119727	-2.31754	0.0204744	0.289822	RPS27A
ENSG00000111817	35.756	-2.30514	0.994783	-2.31723	0.0204913	0.289822	DSE
ENSG00000216937	1.76106	1.98424	0.85649	2.31671	0.0205195	0.289975	CCDC7
ENSG00000186205	2.08578	3.21078	1.38681	2.31523	0.0206004	0.290871	2001-03-01
ENSG00000197782	3.26671	2.77346	1.19824	2.31461	0.0206343	0.291103	ZNF780A
ENSG00000167850	1.79363	3.28677	1.42073	2.31343	0.0206991	0.291769	CD300C
ENSG00000183579	1.18195	2.05665	0.889186	2.31296	0.020725	0.291888	ZNRF3
ENSG00000112110	178.752	-1.23239	0.533318	-2.31079	0.0208447	0.293324	MRPL18
ENSG00000258645	58.4352	-0.524439	0.227069	-2.3096	0.0209105	0.294002	HSPE1P2
ENSG00000154957	5.51001	-2.93546	1.27121	-2.30919	0.0209331	0.294071	ZNF18
ENSG00000264247	24.2933	-2.31575	1.00327	-2.30819	0.0209885	0.294601	LINC00909
ENSG00000140688	1.80064	3.82123	1.65633	2.30705	0.0210522	0.295246	C16orf58
ENSG00000246859	1.51531	-3.54762	1.53802	-2.30662	0.0210761	0.295332	STARD4-AS1
ENSG00000276810	0.706719	-3.67606	1.59397	-2.30624	0.0210975	0.295382	RP11-19G24.2
ENSG00000118263	6.43059	3.35785	1.45785	2.30329	0.0212624	0.29717	KLF7
ENSG00000074755	27.3907	1.93359	0.839531	2.30318	0.0212689	0.29717	ZZEF1
ENSG00000276868	0.414741	1.62375	0.70512	2.3028	0.0212901	0.29717	RP11-318K12.3
ENSG00000171084	1.10357	2.97444	1.29173	2.30268	0.0212966	0.29717	FAM86JP
ENSG00000235290	1.30668	1.3728	0.596295	2.30222	0.0213225	0.297282	HLA-W
ENSG00000269481	1.04792	4.4066	1.91512	2.30095	0.0213942	0.298032	CTD-2521M24.6
ENSG00000127399	7.93603	3.1277	1.36002	2.29975	0.0214624	0.298732	LRRC61
ENSG00000155792	12.6936	2.67477	1.16325	2.2994	0.0214823	0.298759	DEPTOR
ENSG00000163633	8.8506	3.09898	1.3487	2.29776	0.0215755	0.299803	C4orf36
ENSG00000257037	0.559749	-1.20175	0.523084	-2.29743	0.0215942	0.299814	RARSP1
ENSG00000107242	8.30745	2.55553	1.11355	2.29494	0.0217365	0.301537	PIP5K1B
ENSG00000127081	11.0101	2.92287	1.27406	2.29413	0.0217828	0.301928	ZNF484
ENSG00000186318	4.58299	3.07056	1.33889	2.29337	0.021827	0.302288	BACE1
ENSG00000171843	774.456	0.72122	0.314795	2.29108	0.0219589	0.303862	MLLT3
ENSG00000250903	5.95059	2.65221	1.15782	2.2907	0.0219807	0.303911	GMDS-AS1
ENSG00000263731	8.0237	2.55426	1.11541	2.28997	0.0220228	0.304076	RP11-498C9.15
ENSG00000221923	15.8763	2.41965	1.05668	2.28986	0.0220292	0.304076	ZNF880
ENSG00000169246	0.929508	2.06127	0.900842	2.28816	0.0221281	0.305188	NPIPB3
ENSG00000278882	1.44744	2.19922	0.961712	2.28678	0.0222086	0.306044	AC253572.1
ENSG00000176401	1.65424	3.88933	1.70116	2.28628	0.0222378	0.306193	EID2B
ENSG00000116032	0.739732	-2.24105	0.980553	-2.28549	0.0222839	0.306574	GRIN3B
ENSG00000101445	27.8322	-2.86745	1.25502	-2.28479	0.0223251	0.306731	PPP1R16B
ENSG00000186222	2.70124	2.31902	1.01515	2.28441	0.0223474	0.306731	BLOC1S4
ENSG00000124493	0.467348	-2.29785	1.00591	-2.28436	0.0223507	0.306731	GRM4
ENSG00000169635	1.29618	3.52812	1.54482	2.28383	0.0223813	0.306769	HIC2
ENSG00000236986	4.05545	2.21948	0.971916	2.28361	0.0223943	0.306769	RP11-544A12.4
ENSG00000188211	1.57303	4.29469	1.88086	2.28337	0.0224087	0.306769	NCR3LG1
ENSG00000080603	2.83121	3.06706	1.34351	2.28286	0.0224385	0.306923	SRCAP
ENSG00000227205	0.756957	-0.94089	0.412242	-2.28237	0.0224672	0.307064	PFN1P9
ENSG00000011132	2.93598	-2.91199	1.2766	-2.28106	0.022545	0.307875	APBA3
ENSG00000182934	99.5922	1.25659	0.551148	2.27995	0.0226107	0.308519	SRPR
ENSG00000164961	48.513	-1.78031	0.781326	-2.27858	0.0226922	0.309377	KIAA0196
ENSG00000241852	2.41694	4.15771	1.82578	2.27722	0.0227731	0.310165	C8orf58
ENSG00000139154	49.69	1.20289	0.528284	2.27698	0.0227873	0.310165	AEBP2
ENSG00000100504	37.0105	-1.88896	0.829794	-2.27641	0.0228213	0.310369	PYGL
ENSG00000168792	1.48292	3.87935	1.70438	2.27611	0.0228396	0.310369	ABHD15
ENSG00000023734	422.633	-0.848144	0.372841	-2.27481	0.0229171	0.311167	STRAP
ENSG00000102384	6.25087	-2.05801	0.904944	-2.27419	0.0229547	0.311424	CENPI
ENSG00000113742	2.62545	3.27089	1.43885	2.27327	0.0230101	0.311588	CPEB4
ENSG00000174996	2.38163	3.87937	1.70695	2.2727	0.0230444	0.311588	KLC2
ENSG00000106829	27.5103	2.09754	0.923044	2.27242	0.0230612	0.311588	TLE4
ENSG00000171097	4.15865	-3.42392	1.50704	-2.27195	0.0230895	0.311588	CCBL1
ENSG00000166313	3.52028	4.38264	1.92908	2.27188	0.0230938	0.311588	APBB1
ENSG00000105053	143.27	-1.74211	0.766916	-2.27158	0.0231118	0.311588	VRK3
ENSG00000117228	7.99288	-2.89717	1.27551	-2.27139	0.0231234	0.311588	GBP1
ENSG00000170315	684.119	0.364639	0.160538	2.27136	0.0231251	0.311588	UBB
ENSG00000159433	28.8855	2.04375	0.899868	2.27116	0.0231371	0.311588	STARD9
ENSG00000257847	0.902947	-0.497292	0.218986	-2.27088	0.0231541	0.311588	LSM3P2
ENSG00000249239	0.286481	-1.38087	0.608086	-2.27085	0.0231558	NA	RP11-428L21.2
ENSG00000130158	1.62614	2.17434	0.958019	2.26963	0.0232303	0.312193	DOCK6
ENSG00000086062	115.102	-1.01582	0.447593	-2.26952	0.0232367	0.312193	B4GALT1
ENSG00000197841	9.74337	2.83453	1.24932	2.26885	0.0232772	0.31238	ZNF181
ENSG00000213871	2.07523	-1.59178	0.701634	-2.26867	0.0232881	0.31238	TAF9BP1
ENSG00000092841	1283.91	0.367181	0.161903	2.26791	0.0233348	0.312755	MYL6
ENSG00000152795	369.62	-0.826669	0.364723	-2.26657	0.0234168	0.3136	HNRNPDL
ENSG00000196465	51.5879	-0.813193	0.358872	-2.26597	0.0234534	0.313838	MYL6B
ENSG00000248967	1.12902	0.470604	0.207747	2.26528	0.0234955	0.314026	RP11-241J12.3
ENSG00000124659	66.7861	1.80969	0.798936	2.26512	0.0235052	0.314026	TBCC
ENSG00000108840	23.0838	2.60915	1.1522	2.2645	0.0235431	0.31428	HDAC5
ENSG00000243753	4.00075	0.775175	0.342487	2.26337	0.0236129	0.314959	HLA-L
ENSG00000250321	0.869285	-0.890351	0.393809	-2.26087	0.0237675	0.316766	RP11-478C6.4
ENSG00000225855	4.14578	2.95414	1.30732	2.2597	0.0238401	0.31748	RUSC1-AS1
ENSG00000204764	21.175	-2.37291	1.05039	-2.25908	0.0238784	0.317735	RANBP17
ENSG00000114331	113.238	1.07318	0.475188	2.25843	0.0239191	0.318023	ACAP2
ENSG00000184828	0.616608	-2.86192	1.2676	-2.25775	0.0239611	0.318055	ZBTB7C
ENSG00000171208	0.761694	-3.19498	1.41514	-2.25771	0.023964	0.318055	NETO2
ENSG00000114779	48.141	1.68831	0.747878	2.25747	0.0239789	0.318055	ABHD14B
ENSG00000100815	49.8965	1.7261	0.765198	2.25576	0.0240858	0.319218	TRIP11
ENSG00000265402	3.72443	-0.734153	0.325637	-2.25451	0.024164	0.32	RSL24D1P9
ENSG00000088247	13.9465	-1.28734	0.571132	-2.25402	0.0241952	0.320158	KHSRP
ENSG00000131634	1.47849	4.99532	2.2167	2.2535	0.0242279	0.320337	TMEM204
ENSG00000159339	6.05086	3.1721	1.40801	2.25289	0.024266	0.320585	PADI4
ENSG00000232630	1.54085	-1.78728	0.793563	-2.25222	0.0243086	0.320893	PRPS1P2
ENSG00000227295	4.971	2.19153	0.973741	2.25063	0.0244092	0.321965	ELL2P1
ENSG00000186106	19.5939	2.02776	0.901137	2.25022	0.0244349	0.322049	ANKRD46
ENSG00000133119	49.483	-1.90112	0.845213	-2.24928	0.024495	0.322585	RFC3
ENSG00000196642	8.61117	-1.86537	0.829662	-2.24835	0.0245541	0.323108	RABL6
ENSG00000173011	1.05708	-2.3936	1.06478	-2.24798	0.0245776	0.323161	TADA2B
ENSG00000197070	23.7434	2.10742	0.93784	2.2471	0.0246336	0.323239	ARRDC1
ENSG00000115942	50.2254	1.44316	0.642461	2.24629	0.0246851	0.323239	ORC2
ENSG00000189403	187.002	-0.512977	0.228376	-2.24619	0.0246919	0.323239	HMGB1
ENSG00000221909	4.40336	3.67143	1.63464	2.24602	0.0247025	0.323239	FAM200A
ENSG00000134874	6.86152	-3.04194	1.35448	-2.24583	0.0247147	0.323239	DZIP1
ENSG00000204632	4.13995	0.627302	0.279353	2.24555	0.0247328	0.323239	HLA-G
ENSG00000180957	243.342	-1.0377	0.462126	-2.24549	0.0247364	0.323239	PITPNB
ENSG00000113318	17.1507	-2.1371	0.951745	-2.24546	0.0247389	0.323239	MSH3
ENSG00000266028	4.53024	2.16382	0.963839	2.245	0.0247684	0.323369	SRGAP2
ENSG00000196301	19.3695	0.635217	0.282991	2.24465	0.0247903	0.323402	HLA-DRB9
ENSG00000242327	83.8577	-0.274572	0.122367	-2.24385	0.024842	0.323709	CTD-2184D3.1
ENSG00000084444	45.9055	1.77535	0.791264	2.24368	0.0248528	0.323709	KIAA1467
ENSG00000198554	34.1479	-1.97934	0.88278	-2.24217	0.0249503	0.324607	WDHD1
ENSG00000050748	13.1756	2.4132	1.07638	2.24196	0.0249638	0.324607	MAPK9
ENSG00000131100	161.861	-1.23177	0.54948	-2.24171	0.0249803	0.324607	ATP6V1E1
ENSG00000142227	509.048	0.523361	0.233515	2.24123	0.025011	0.324752	EMP3
ENSG00000188078	0.677717	1.68998	0.754813	2.23894	0.02516	0.326432	RP5-1119A7.11
ENSG00000172167	8.29212	-2.06922	0.924322	-2.23864	0.0251796	0.326432	MTBP
ENSG00000261061	1.80385	-2.98513	1.33369	-2.23825	0.0252046	0.326502	RP11-303E16.2
ENSG00000223749	4.59709	4.19325	1.87678	2.23427	0.0254651	0.32962	MIR503HG
ENSG00000142669	2586.71	0.386668	0.173107	2.23369	0.0255036	0.329861	SH3BGRL3
ENSG00000143889	30.6516	2.11439	0.946867	2.23304	0.0255464	0.330158	HNRNPLL
ENSG00000109775	63.7004	-1.81702	0.813837	-2.23266	0.0255715	0.330225	UFSP2
ENSG00000091073	1.05627	2.71349	1.21566	2.2321	0.0256082	0.330346	DTX2
ENSG00000130584	0.702833	-1.98044	0.887328	-2.23192	0.0256205	0.330346	ZBTB46
ENSG00000233559	1.563	4.57359	2.04952	2.23154	0.0256454	0.33041	AC016831.7
ENSG00000220744	5.26573	-0.213133	0.0955715	-2.23009	0.0257413	0.330988	RPL5P18
ENSG00000092098	0.938195	-3.19929	1.43466	-2.23	0.0257475	0.330988	RNF31
ENSG00000131626	31.5769	1.85193	0.830553	2.22976	0.0257634	0.330988	PPFIA1
ENSG00000039319	34.4428	1.81949	0.816135	2.2294	0.0257872	0.330988	ZFYVE16
ENSG00000114933	105.462	1.1012	0.493952	2.22936	0.0257898	0.330988	INO80D
ENSG00000167526	1239.84	0.239862	0.107631	2.22857	0.0258428	0.331046	RPL13
ENSG00000149499	9.54934	2.58851	1.16153	2.22853	0.0258451	0.331046	EML3
ENSG00000255642	35.7784	0.533716	0.239514	2.22833	0.0258588	0.331046	PABPC1P4
ENSG00000250747	0.983962	0.629225	0.282404	2.2281	0.0258739	0.331046	RP11-232L2.1
ENSG00000059378	5.62649	3.31806	1.48957	2.22753	0.0259116	0.331274	PARP12
ENSG00000160602	1.75866	4.74013	2.12995	2.22546	0.0260504	0.33254	NEK8
ENSG00000101405	4.30203	2.15854	0.969929	2.22546	0.0260506	0.33254	OXT
ENSG00000282502	1.9831	0.33891	0.152471	2.22278	0.0262304	0.334578	RP11-278L15.7
ENSG00000117758	49.044	1.93534	0.870845	2.22237	0.0262584	0.334676	STX12
ENSG00000121621	12.2419	2.27251	1.0227	2.22207	0.0262783	0.334676	KIF18A
ENSG00000076003	90.1573	-1.76125	0.792968	-2.22109	0.0263449	0.335268	MCM6
ENSG00000244192	37.5745	0.337334	0.151963	2.21984	0.0264298	0.335787	RP11-114H7.1
ENSG00000159202	41.1117	1.75798	0.792023	2.21961	0.0264456	0.335787	UBE2Z
ENSG00000179532	23.9222	2.26069	1.01876	2.21906	0.0264826	0.335787	DNHD1
ENSG00000185022	19.8093	2.4841	1.1196	2.21873	0.0265049	0.335787	MAFF
ENSG00000164190	119.631	1.16787	0.526374	2.21871	0.0265062	0.335787	NIPBL
ENSG00000123643	2.0929	3.56832	1.60845	2.21849	0.0265213	0.335787	SLC36A1
ENSG00000267315	2.58288	0.941063	0.424206	2.21841	0.026527	0.335787	RP11-686D22.6
ENSG00000182944	443.367	-0.736627	0.332125	-2.21792	0.0265601	0.33595	EWSR1
ENSG00000169704	14.9951	2.10922	0.9516	2.2165	0.0266572	0.336431	GP9
ENSG00000112658	3.94085	2.55728	1.15376	2.21647	0.026659	0.336431	SRF
ENSG00000213790	42.4952	-1.02695	0.463359	-2.21631	0.0266699	0.336431	OLA1P1
ENSG00000138764	2.78403	3.96116	1.78752	2.21601	0.0266906	0.336431	CCNG2
ENSG00000151773	1.63871	-2.79408	1.26128	-2.21527	0.0267419	0.336431	CCDC122
ENSG00000236357	1.42381	-0.930842	0.420235	-2.21505	0.0267567	0.336431	EI24P1
ENSG00000260490	50.2249	-0.471532	0.21289	-2.21491	0.0267664	0.336431	MYL12BP1
ENSG00000215895	15.6569	0.743213	0.335644	2.21429	0.0268091	0.336431	RP11-334L9.1
ENSG00000126882	6.94698	-2.30979	1.04332	-2.21389	0.0268364	0.336431	FAM78A
ENSG00000235084	25.2658	-0.457432	0.206633	-2.21374	0.0268467	0.336431	CHCHD2P6
ENSG00000198182	4.61908	-1.38509	0.625734	-2.21355	0.02686	0.336431	ZNF607
ENSG00000162777	3.74034	3.40142	1.53678	2.21334	0.0268744	0.336431	DENND2D
ENSG00000140830	16.5504	2.13366	0.964016	2.21331	0.0268765	0.336431	TXNL4B
ENSG00000073350	3.92817	-2.99788	1.35468	-2.21298	0.0268987	0.336431	LLGL2
ENSG00000158169	9.93921	2.53278	1.1446	2.21281	0.0269105	0.336431	FANCC
ENSG00000130312	124.274	-1.2329	0.557345	-2.21209	0.0269606	0.336431	MRPL34
ENSG00000165152	5.51132	-3.42042	1.54624	-2.21208	0.0269609	0.336431	TMEM246
ENSG00000213750	0.44904	1.11948	0.506077	2.21206	0.0269622	0.336431	KB-1683C8.1
ENSG00000184863	40.1376	1.77641	0.804011	2.20944	0.0271443	0.33845	RBM33
ENSG00000132716	33.3818	1.39277	0.6306	2.20864	0.0271999	0.338838	DCAF8
ENSG00000166483	26.3686	-1.94235	0.879528	-2.2084	0.0272162	0.338838	WEE1
ENSG00000246082	1.90086	3.13114	1.41859	2.20722	0.0272985	0.339422	NUDT16P1
ENSG00000147649	171.91	1.05003	0.47574	2.20715	0.0273039	0.339422	MTDH
ENSG00000172123	2.25129	4.53042	2.05292	2.20682	0.0273268	0.339452	SLFN12
ENSG00000099974	0.981856	-0.826621	0.374843	-2.20525	0.0274368	0.340564	DDTL
ENSG00000235363	50.2639	-0.425978	0.193212	-2.20472	0.027474	0.340593	SNRPGP10
ENSG00000225099	18.5826	-1.17035	0.53086	-2.20463	0.0274801	0.340593	ATP6V1E1P1
ENSG00000091039	131.047	-1.30401	0.592264	-2.20173	0.0276843	0.342869	OSBPL8
ENSG00000133624	2.16538	3.68747	1.67559	2.2007	0.0277569	0.343093	ZNF767P
ENSG00000056558	16.4664	-3.48196	1.5822	-2.2007	0.0277572	0.343093	TRAF1
ENSG00000100316	1319.52	-0.330653	0.15028	-2.20024	0.0277898	0.343093	RPL3
ENSG00000163536	13.8856	-2.77939	1.26328	-2.20014	0.0277968	0.343093	SERPINI1
ENSG00000100714	153.055	-1.25208	0.569188	-2.19977	0.0278235	0.343093	MTHFD1
ENSG00000230266	3.76011	3.91143	1.77814	2.19973	0.0278261	0.343093	XXYLT1-AS2
ENSG00000227376	0.827841	0.82488	0.375063	2.19931	0.0278559	0.343206	FTH1P16
ENSG00000229596	1.63975	0.375397	0.170789	2.19802	0.0279479	0.343901	MYL8P
ENSG00000203760	55.1775	-1.73182	0.78793	-2.19794	0.0279537	0.343901	CENPW
ENSG00000142867	49.5738	1.10107	0.501205	2.19684	0.0280317	0.344591	BCL10
ENSG00000198053	15.5326	2.13533	0.972118	2.19657	0.0280512	0.344591	SIRPA
ENSG00000120802	44.0031	-1.58517	0.722033	-2.19543	0.0281329	0.345339	TMPO
ENSG00000118507	2.34138	2.70171	1.23081	2.19506	0.0281596	0.345412	AKAP7
ENSG00000153113	85.1117	1.27679	0.581832	2.19443	0.0282047	0.345631	CAST
ENSG00000176393	22.4523	-2.07682	0.946493	-2.19423	0.028219	0.345631	RNPEP
ENSG00000166153	1.37634	3.49489	1.59441	2.19197	0.0283818	0.347099	DEPDC4
ENSG00000217094	1.32866	-0.466623	0.212881	-2.19194	0.0283837	0.347099	PPIAP31
ENSG00000172081	30.294	1.72429	0.786834	2.19143	0.0284204	0.347099	MOB3A
ENSG00000138448	47.6847	1.8173	0.829315	2.19132	0.0284284	0.347099	ITGAV
ENSG00000111679	125.258	1.43148	0.653311	2.19112	0.0284432	0.347099	PTPN6
ENSG00000135404	820.423	0.567239	0.258917	2.19081	0.0284656	0.347117	CD63
ENSG00000189190	13.9853	2.00101	0.914213	2.18878	0.0286131	0.348054	ZNF600
ENSG00000197497	1.27199	3.02066	1.38008	2.18875	0.0286148	0.348054	ZNF665
ENSG00000159147	13.1347	-2.19055	1.00093	-2.18852	0.0286318	0.348054	DONSON
ENSG00000253346	3.99845	0.553416	0.252889	2.18837	0.0286423	0.348054	CTD-3107M8.1
ENSG00000138430	141.596	-1.01085	0.46193	-2.18831	0.028647	0.348054	OLA1
ENSG00000255977	4.67567	-0.838302	0.383172	-2.1878	0.0286845	0.348254	RP11-444J21.2
ENSG00000131591	6.74174	3.03493	1.38783	2.18681	0.0287563	0.348873	C1orf159
ENSG00000149273	2155.82	0.262941	0.120281	2.18606	0.028811	0.349281	RPS3
ENSG00000215030	325.318	0.255267	0.116794	2.18562	0.0288435	0.34942	RPL13P12
ENSG00000224722	3.71648	1.06594	0.488091	2.18389	0.0289704	0.350702	RP11-255B23.1
ENSG00000179222	101.068	1.44557	0.662158	2.18313	0.0290265	0.350757	MAGED1
ENSG00000213856	3.47965	-0.717724	0.328801	-2.18285	0.0290465	0.350757	VDAC1P2
ENSG00000146576	4.66028	-2.28261	1.04576	-2.18273	0.0290559	0.350757	C7orf26
ENSG00000272168	17.9889	2.67257	1.22444	2.18268	0.0290593	0.350757	CASC15
ENSG00000245849	1.7424	3.41037	1.56278	2.18225	0.0290913	0.350889	RAD51-AS1
ENSG00000054282	67.8668	1.374	0.630164	2.18039	0.0292284	0.352287	SDCCAG8
ENSG00000100243	191.271	1.07474	0.493027	2.17988	0.0292663	0.352488	CYB5R3
ENSG00000108784	2.43413	3.47379	1.59568	2.17699	0.029481	0.354244	NAGLU
ENSG00000277610	2.28079	3.01918	1.38696	2.17683	0.029493	0.354244	RNVU1-4
ENSG00000163535	17.5648	-2.178	1.00057	-2.17676	0.0294984	0.354244	SGOL2
ENSG00000184990	245.872	-1.01439	0.466036	-2.17663	0.0295084	0.354244	SIVA1
ENSG00000213967	2.39467	-2.1144	0.971474	-2.17649	0.0295186	0.354244	ZNF726
ENSG00000126005	9.62028	1.90155	0.87382	2.17613	0.0295452	0.354308	MMP24-AS1
ENSG00000108439	8.78441	1.28078	0.588701	2.1756	0.029585	0.354471	PNPO
ENSG00000151651	52.9292	2.44165	1.1224	2.17538	0.0296014	0.354471	ADAM8
ENSG00000159399	12.8982	1.35254	0.621848	2.17503	0.0296279	0.354533	HK2
ENSG00000180182	30.7718	-1.83452	0.843662	-2.17447	0.0296698	0.354779	MED14
ENSG00000092531	118.002	0.9909	0.455782	2.17407	0.0297001	0.354886	SNAP23
ENSG00000175105	15.7305	2.60916	1.20063	2.17315	0.0297687	0.355211	ZNF654
ENSG00000243053	1.58958	0.840201	0.386737	2.17254	0.0298151	0.355211	RPL31P58
ENSG00000219507	2.98296	0.687376	0.31641	2.17242	0.0298237	0.355211	FTH1P8
ENSG00000188559	40.2876	1.61632	0.744047	2.17233	0.0298307	0.355211	RALGAPA2
ENSG00000197149	0.521293	1.00312	0.461781	2.17229	0.029834	0.355211	RP11-452G18.2
ENSG00000033050	78.2663	1.66671	0.767394	2.17191	0.0298622	0.355292	ABCF2
ENSG00000106809	1.1235	-3.2399	1.49218	-2.17126	0.0299115	0.355624	OGN
ENSG00000242990	0.824304	-0.94184	0.433893	-2.17067	0.0299558	0.355897	RPL13AP23
ENSG00000173821	102.2	1.00424	0.462712	2.17033	0.0299818	0.355951	RNF213
ENSG00000214300	3.92814	1.38813	0.640045	2.1688	0.0300982	0.357078	SPDYE3
ENSG00000188917	11.536	-2.65776	1.22586	-2.16808	0.0301527	0.357098	TRMT2B
ENSG00000244119	2.09259	-0.943286	0.435101	-2.16797	0.0301608	0.357098	PDCL3P4
ENSG00000180581	47.742	-0.65329	0.301369	-2.16774	0.0301786	0.357098	SRP9P1
ENSG00000152782	1.43405	3.8047	1.75522	2.16764	0.0301858	0.357098	PANK1
ENSG00000105639	269.762	0.812488	0.374933	2.16702	0.0302333	0.357311	JAK3
ENSG00000152359	20.5007	2.02476	0.93443	2.16684	0.0302467	0.357311	POC5
ENSG00000233236	27.6596	1.73429	0.800617	2.16619	0.0302969	0.35765	AP001171.1
ENSG00000107854	72.7177	1.39518	0.64416	2.16589	0.0303196	0.357664	TNKS2
ENSG00000197860	20.9181	2.52715	1.16695	2.1656	0.0303418	0.35767	SGTB
ENSG00000143977	186.441	-0.462644	0.213661	-2.16532	0.0303632	0.35767	SNRPG
ENSG00000272221	2.12551	3.80569	1.75815	2.1646	0.0304186	0.358036	XXbac-BPG181B23.7
ENSG00000167785	3.56317	2.88983	1.33519	2.16435	0.0304373	0.358036	ZNF558
ENSG00000114541	46.122	1.5168	0.701217	2.1631	0.0305336	0.358915	FRMD4B
ENSG00000091592	32.4463	-2.31694	1.07131	-2.16272	0.0305631	0.359008	NLRP1
ENSG00000182866	1.56342	5.33319	2.46648	2.16227	0.0305976	0.359161	LCK
ENSG00000210164	0.461979	1.65076	0.763571	2.16189	0.0306263	0.359244	MT-TG
ENSG00000127884	264.041	-1.08046	0.500279	-2.15972	0.0307944	0.360961	ECHS1
ENSG00000175348	66.7498	1.5347	0.710973	2.15859	0.0308823	0.361314	TMEM9B
ENSG00000144354	150.161	-1.29124	0.598277	-2.15826	0.0309075	0.361314	CDCA7
ENSG00000151148	38.2714	1.68921	0.782769	2.15799	0.0309285	0.361314	UBE3B
ENSG00000130254	50.356	-1.65938	0.768946	-2.15799	0.0309286	0.361314	SAFB2
ENSG00000140534	6.98326	2.03294	0.942144	2.15778	0.0309449	0.361314	TICRR
ENSG00000230155	6.91671	2.3576	1.09267	2.15765	0.0309549	0.361314	RP3-477O4.14
ENSG00000105429	8.11396	2.46927	1.14465	2.15723	0.0309881	0.361365	MEGF8
ENSG00000257218	13.655	2.08909	0.968515	2.15701	0.031005	0.361365	GATC
ENSG00000136149	4.69837	0.249267	0.115575	2.15676	0.0310244	0.361365	RPL13AP25
ENSG00000250280	1.76999	4.37775	2.03031	2.1562	0.0310682	0.361622	RP11-305O6.3
ENSG00000229619	8.69756	2.86568	1.33018	2.15435	0.0312127	0.363049	MBNL1-AS1
ENSG00000166896	14.8223	-2.18214	1.01303	-2.15407	0.0312345	0.363049	XRCC6BP1
ENSG00000256898	1.45872	-0.356875	0.165706	-2.15366	0.031267	0.363173	RP11-707G14.8
ENSG00000231721	15.7061	2.48521	1.1542	2.15319	0.0313036	0.363344	LINC-PINT
ENSG00000137177	19.564	-2.06866	0.961158	-2.15226	0.0313771	0.363679	KIF13A
ENSG00000253330	3.59123	-1.19553	0.555546	-2.15199	0.031398	0.363679	RP11-697N18.3
ENSG00000147799	0.630783	-1.9754	0.917987	-2.15188	0.0314071	0.363679	ARHGAP39
ENSG00000053438	4.61749	-4.5336	2.10697	-2.15171	0.0314199	0.363679	NNAT
ENSG00000239305	4.64287	2.59686	1.20719	2.15116	0.0314634	0.36372	RNF103
ENSG00000198961	102.317	1.30388	0.606144	2.15111	0.0314672	0.36372	PJA2
ENSG00000173530	33.3655	2.22923	1.0372	2.14927	0.0316127	0.365149	TNFRSF10D
ENSG00000161980	123.752	-1.26667	0.589474	-2.14882	0.0316484	0.365307	POLR3K
ENSG00000139266	1.28166	-3.18835	1.48456	-2.14767	0.0317396	0.365858	2009-03-01
ENSG00000224942	0.51599	-1.6073	0.748394	-2.14767	0.0317401	0.365858	RP11-51C14.1
ENSG00000127220	1.67001	2.2813	1.06262	2.14685	0.0318052	0.366177	ABHD8
ENSG00000205436	1.61848	-2.90746	1.35434	-2.14677	0.0318118	0.366177	EXOC3L4
ENSG00000227507	31.5487	2.74853	1.28061	2.14627	0.0318512	0.366377	LTB
ENSG00000236887	0.404349	-0.885707	0.413068	-2.14422	0.0320156	0.368013	RP11-389O22.5
ENSG00000149925	2275.16	-0.567066	0.264914	-2.14057	0.032309	0.37113	ALDOA
ENSG00000125449	6.88512	2.94921	1.37819	2.13992	0.0323614	0.371263	ARMC7
ENSG00000146409	2.01945	3.98946	1.86476	2.13939	0.0324042	0.371263	SLC18B1
ENSG00000019582	6584.23	0.439079	0.205238	2.13937	0.032406	0.371263	CD74
ENSG00000185453	1.14576	-1.98136	0.926193	-2.13925	0.0324155	0.371263	C19orf68
ENSG00000114902	309.213	-0.91931	0.429852	-2.13867	0.0324625	0.371263	SPCS1
ENSG00000182704	0.877679	3.81383	1.78331	2.13862	0.0324664	0.371263	TSKU
ENSG00000116014	0.766495	-1.75971	0.82289	-2.13845	0.0324801	0.371263	KISS1R
ENSG00000166889	9.20626	-2.30332	1.07722	-2.13822	0.0324992	0.371263	PATL1
ENSG00000181722	23.1317	1.86489	0.872501	2.1374	0.0325651	0.371624	ZBTB20
ENSG00000170417	2.07408	4.00517	1.87396	2.13728	0.0325755	0.371624	TMEM182
ENSG00000133597	3.82856	2.8436	1.3308	2.13676	0.0326177	0.371851	ADCK2
ENSG00000227738	3.93527	-0.778276	0.364317	-2.13626	0.0326581	0.372056	AC092646.2
ENSG00000110700	723.152	-0.262944	0.123139	-2.13534	0.0327329	0.372612	RPS13
ENSG00000186940	8.06	-0.440254	0.206204	-2.13504	0.0327579	0.372612	CHCHD2P9
ENSG00000149564	136.381	1.39425	0.653092	2.13484	0.0327741	0.372612	ESAM
ENSG00000221823	4.71598	-2.53691	1.18903	-2.13359	0.032876	0.373515	PPP3R1
ENSG00000187815	1.94343	4.03686	1.89284	2.13271	0.0329488	0.373826	ZFP69
ENSG00000165525	201.453	1.00185	0.469768	2.13264	0.0329543	0.373826	NEMF
ENSG00000134313	96.4546	1.4968	0.701961	2.13231	0.0329812	0.373826	KIDINS220
ENSG00000235251	3.53706	-0.963004	0.451729	-2.13182	0.0330218	0.373826	RP11-384B12.2
ENSG00000007038	2.15211	2.63943	1.23821	2.13165	0.0330352	0.373826	PRSS21
ENSG00000196652	2.06876	2.70673	1.26998	2.13132	0.0330628	0.373826	ZKSCAN5
ENSG00000237887	1.15207	3.8575	1.80997	2.13125	0.0330686	0.373826	RPL23AP32
ENSG00000197548	39.6858	1.8285	0.858019	2.13107	0.0330831	0.373826	ATG7
ENSG00000226964	0.496993	-1.58217	0.742603	-2.13057	0.0331249	0.374044	RHEBP2
ENSG00000116117	1.19715	4.07078	1.91118	2.12998	0.033173	0.374105	PARD3B
ENSG00000182165	8.34179	2.03254	0.954407	2.12964	0.0332013	0.374105	TP53TG1
ENSG00000266651	3.54617	2.28373	1.07244	2.12947	0.0332152	0.374105	RP11-138I1.3
ENSG00000260630	1.22113	4.07395	1.91318	2.12941	0.0332203	0.374105	SNAI3-AS1
ENSG00000143067	2.29776	2.80254	1.31693	2.12809	0.0333294	0.37479	ZNF697
ENSG00000164237	10.0454	-2.0764	0.975713	-2.12809	0.0333299	0.37479	CMBL
ENSG00000214485	1.5099	-0.453766	0.213262	-2.12774	0.0333586	0.37479	RPL7P1
ENSG00000197989	63.5964	1.14079	0.536191	2.12759	0.0333712	0.37479	SNHG12
ENSG00000213853	6.72338	-2.38203	1.12002	-2.12678	0.0334384	0.375087	EMP2
ENSG00000170161	1.26062	2.36734	1.1134	2.12623	0.0334845	0.375087	RP11-262H14.4
ENSG00000017260	174.965	0.928466	0.436714	2.12603	0.0335008	0.375087	ATP2C1
ENSG00000250461	2.00311	1.69907	0.799177	2.12603	0.0335011	0.375087	RP11-631M6.2
ENSG00000178814	0.664701	2.57074	1.20924	2.12591	0.0335105	0.375087	OPLAH
ENSG00000146386	240.064	-0.835706	0.393314	-2.12478	0.0336048	0.37589	ABRACL
ENSG00000080819	11.3636	-1.93016	0.908636	-2.12424	0.0336498	0.376096	CPOX
ENSG00000002587	8.61417	-1.70685	0.803603	-2.12399	0.0336706	0.376096	HS3ST1
ENSG00000110721	12.4415	1.92618	0.90697	2.12375	0.0336911	0.376096	CHKA
ENSG00000099290	10.3989	1.89662	0.893325	2.1231	0.0337453	0.376323	FAM21A
ENSG00000151465	394.685	-0.84561	0.398315	-2.12297	0.0337566	0.376323	CDC123
ENSG00000253372	1.42538	4.69448	2.21326	2.12107	0.0339158	0.377844	RP11-44N11.1
ENSG00000223478	2.50345	4.07447	1.92246	2.1194	0.0340567	0.378929	RP11-545E17.3
ENSG00000148835	5.17219	2.64753	1.2492	2.11938	0.0340588	0.378929	TAF5
ENSG00000104833	3.78501	2.70611	1.2772	2.11879	0.0341085	0.379229	TUBB4A
ENSG00000184216	33.6148	-1.53264	0.723663	-2.1179	0.0341838	0.379813	IRAK1
ENSG00000151151	1.75027	3.4646	1.63662	2.11692	0.0342663	0.380244	IPMK
ENSG00000230758	1.56106	1.11486	0.526694	2.11671	0.0342843	0.380244	SNAP23P
ENSG00000219951	7.82069	0.165258	0.0780759	2.11663	0.0342912	0.380244	RP11-378G13.2
ENSG00000237379	0.887403	-0.98472	0.465429	-2.11573	0.0343682	0.380736	CBX1P3
ENSG00000112796	2.10782	4.41351	2.08678	2.11498	0.0344315	0.380736	ENPP5
ENSG00000269153	3.08795	1.38903	0.656896	2.11454	0.0344693	0.380736	LYPLA2P2
ENSG00000228655	0.689065	3.32606	1.57295	2.11454	0.0344695	0.380736	AC096558.1
ENSG00000185527	68.2269	1.63539	0.773499	2.11428	0.0344918	0.380736	PDE6G
ENSG00000258337	1.95064	3.07695	1.45535	2.11423	0.0344952	0.380736	RP11-115H15.2
ENSG00000224635	0.887325	3.8405	1.8165	2.11423	0.0344958	0.380736	RP4-564F22.5
ENSG00000272368	3.92067	2.38235	1.12735	2.11323	0.0345807	0.381419	RP4-605O3.4
ENSG00000227850	8.85677	0.927977	0.439462	2.11162	0.034719	0.382692	SEPT2P1
ENSG00000157693	3.37427	-3.37281	1.59821	-2.11037	0.0348269	0.383527	C9orf91
ENSG00000204084	25.4302	1.6232	0.769315	2.10993	0.0348643	0.383527	INPP5B
ENSG00000108219	29.5922	1.83235	0.868523	2.10974	0.0348811	0.383527	TSPAN14
ENSG00000230006	0.561319	2.87045	1.36062	2.10967	0.0348871	0.383527	ANKRD36BP2
ENSG00000204316	10.8949	1.01388	0.480851	2.1085	0.0349874	0.384376	MRPL38
ENSG00000101079	24.9319	-1.97826	0.93859	-2.1077	0.0350572	0.38483	NDRG3
ENSG00000122223	22.5535	-2.48168	1.17769	-2.10724	0.0350969	0.38483	CD244
ENSG00000048471	22.2053	2.16167	1.02585	2.1072	0.0350999	0.38483	SNX29
ENSG00000263266	167.957	-0.322444	0.153038	-2.10696	0.0351212	0.38483	RPS7P1
ENSG00000107796	3.02787	-2.80296	1.33058	-2.10658	0.0351544	0.38494	ACTA2
ENSG00000232888	229.699	-0.269418	0.127965	-2.1054	0.0352561	0.385238	RPS11P5
ENSG00000204592	488.857	0.747593	0.3551	2.1053	0.0352651	0.385238	HLA-E
ENSG00000162981	0.828062	-2.06334	0.980295	-2.10481	0.0353078	0.385238	FAM84A
ENSG00000137760	8.62209	2.54273	1.20808	2.10478	0.0353108	0.385238	ALKBH8
ENSG00000225712	3.15419	-0.249342	0.11847	-2.10469	0.035318	0.385238	ATP5G2P1
ENSG00000213918	5.18955	2.45247	1.16527	2.10465	0.0353219	0.385238	DNASE1
ENSG00000143494	1.07209	1.50464	0.715066	2.1042	0.0353609	0.385238	VASH2
ENSG00000253676	97.939	-0.58211	0.276651	-2.10413	0.0353669	0.385238	TAGLN2P1
ENSG00000226543	35.778	0.323963	0.153994	2.10374	0.0354014	0.385361	MYL6P1
ENSG00000197136	4.03112	1.90155	0.904063	2.10334	0.0354361	0.385474	PCNXL3
ENSG00000198894	17.4714	2.26206	1.07559	2.10309	0.0354582	0.385474	CIPC
ENSG00000096070	7.23951	-2.71375	1.29076	-2.10245	0.0355136	0.385825	BRPF3
ENSG00000138175	66.775	-1.43788	0.684323	-2.10118	0.0356252	0.386749	ARL3
ENSG00000008952	173.504	0.632248	0.300934	2.10095	0.0356452	0.386749	SEC62
ENSG00000236636	1.44939	-1.38753	0.660543	-2.10059	0.035677	0.386842	RP11-211A18.1
ENSG00000133056	8.75244	2.18808	1.04252	2.09884	0.0358306	0.388255	PIK3C2B
ENSG00000151229	2.73852	-3.2979	1.57178	-2.09819	0.0358882	0.388625	SLC2A13
ENSG00000114405	23.4278	-2.22816	1.06272	-2.09666	0.036024	0.389494	C3orf14
ENSG00000184188	0.590604	-1.24538	0.594014	-2.09654	0.0360341	0.389494	CTC-512J14.7
ENSG00000204469	32.2179	1.35413	0.645912	2.09647	0.0360406	0.389494	PRRC2A
ENSG00000077984	8.85961	3.0779	1.4683	2.09623	0.0360621	0.389494	CST7
ENSG00000115828	20.4873	-3.11072	1.48424	-2.09583	0.0360971	0.389619	QPCT
ENSG00000180596	28.8825	-2.28186	1.08941	-2.09459	0.0362071	0.390315	HIST1H2BC
ENSG00000269825	10.99	2.54779	1.21648	2.09439	0.0362252	0.390315	CTD-3099C6.9
ENSG00000116731	53.3181	1.39728	0.667178	2.09431	0.036232	0.390315	PRDM2
ENSG00000044115	194.508	1.02188	0.488094	2.09361	0.0362948	0.390553	CTNNA1
ENSG00000245060	1.24025	4.39105	2.09765	2.09332	0.0363204	0.390553	LINC00847
ENSG00000164715	6.47856	2.39846	1.14579	2.09328	0.0363245	0.390553	LMTK2
ENSG00000123836	21.4087	2.22386	1.06264	2.09277	0.03637	0.390557	PFKFB2
ENSG00000141858	12.5108	-1.63147	0.779584	-2.09275	0.0363719	0.390557	SAMD1
ENSG00000213866	10.4991	-0.604383	0.288844	-2.09243	0.0364005	0.390613	YBX1P10
ENSG00000183691	25.0716	1.62032	0.774651	2.09168	0.0364673	0.391024	NOG
ENSG00000203965	11.3374	-2.72547	1.30329	-2.09123	0.0365076	0.391024	EFCAB7
ENSG00000136932	28.7244	2.38326	1.13965	2.09121	0.0365094	0.391024	C9orf156
ENSG00000244026	6.5396	-2.38224	1.13943	-2.09074	0.0365517	0.391226	FAM86DP
ENSG00000278175	0.615194	2.40922	1.15275	2.08998	0.0366198	0.391702	GLIDR
ENSG00000226823	0.782718	2.23028	1.06761	2.08903	0.0367051	0.391973	SUGT1P
ENSG00000182324	2.33799	-2.7358	1.30967	-2.08893	0.0367141	0.391973	KCNJ14
ENSG00000117602	1.47533	-2.87128	1.37453	-2.08891	0.0367158	0.391973	RCAN3
ENSG00000143924	98.4704	1.05255	0.504065	2.08812	0.0367869	0.39248	EML4
ENSG00000041880	0.903271	-3.82539	1.83276	-2.08723	0.0368675	0.392968	PARP3
ENSG00000278963	19.8961	2.17284	1.04109	2.08709	0.0368799	0.392968	RP11-294J22.7
ENSG00000244627	4.48812	2.18566	1.04766	2.08623	0.0369578	0.393546	RP3-449O17.1
ENSG00000141012	13.6491	2.21742	1.06325	2.08551	0.0370226	0.393984	GALNS
ENSG00000213722	121.265	1.19516	0.573203	2.08505	0.0370646	0.394179	DDAH2
ENSG00000231911	4.81697	-0.64336	0.308616	-2.08467	0.0370997	0.3943	TPRKBP1
ENSG00000127603	425.89	0.731936	0.351203	2.08408	0.0371527	0.394487	MACF1
ENSG00000157833	1.2698	-1.58859	0.762296	-2.08395	0.0371647	0.394487	GAREML
ENSG00000151657	53.5492	1.49333	0.717314	2.08184	0.0373575	0.395859	KIN
ENSG00000138032	48.5328	1.5946	0.765992	2.08174	0.0373662	0.395859	PPM1B
ENSG00000145365	25.1683	2.29522	1.10266	2.08152	0.0373863	0.395859	TIFA
ENSG00000183171	28.8174	-1.0133	0.486842	-2.08137	0.0374005	0.395859	RP11-49C9.2
ENSG00000100767	0.42653	2.33771	1.1233	2.08112	0.0374233	0.395859	PAPLN
ENSG00000168010	20.8627	2.00151	0.961815	2.08097	0.0374368	0.395859	ATG16L2
ENSG00000130347	13.4342	-2.18855	1.05192	-2.08054	0.037476	0.396022	RTN4IP1
ENSG00000249056	1.14944	-1.22079	0.587115	-2.07931	0.0375892	0.396721	RP11-326I11.1
ENSG00000148950	36.5195	-1.23372	0.593332	-2.0793	0.0375899	0.396721	IMMP1L
ENSG00000197958	214.884	0.306879	0.147616	2.0789	0.0376268	0.396859	RPL12
ENSG00000004139	0.616041	2.32825	1.12015	2.07851	0.0376628	0.396986	SARM1
ENSG00000233723	3.48746	3.04867	1.46704	2.07811	0.0376993	0.39712	LINC01122
ENSG00000111727	17.6894	2.34299	1.12766	2.07773	0.0377338	0.397159	HCFC2
ENSG00000224094	8.37733	-0.150392	0.0723893	-2.07755	0.0377507	0.397159	RPS24P8
ENSG00000263017	6.34171	0.623184	0.300108	2.07653	0.0378449	0.397898	RP11-356I18.1
ENSG00000179632	90.5722	1.43042	0.689169	2.07557	0.0379338	0.39858	MAF1
ENSG00000224986	1.82601	1.69842	0.818584	2.07483	0.0380023	0.399049	PPP1R8P1
ENSG00000178685	2.97432	2.57296	1.24072	2.07377	0.0381003	0.399824	PARP10
ENSG00000153208	2.27668	2.66536	1.28553	2.07336	0.0381383	0.399972	MERTK
ENSG00000257337	1.28042	3.29605	1.58996	2.07303	0.0381691	0.400042	RP11-983P16.4
ENSG00000100575	99.3984	-1.21917	0.5883	-2.07237	0.0382312	0.400198	TIMM9
ENSG00000136156	370.379	0.702523	0.338997	2.07236	0.0382321	0.400198	ITM2B
ENSG00000271350	1.67431	-1.10324	0.532494	-2.07184	0.0382801	0.400448	CTD-2384B9.1
ENSG00000168476	21.8587	-2.31729	1.11899	-2.07087	0.0383709	0.400895	REEP4
ENSG00000257790	13.2562	0.550576	0.265958	2.07016	0.0384375	0.400895	EIF4A1P4
ENSG00000137700	13.5393	-1.77257	0.856322	-2.06998	0.0384545	0.400895	SLC37A4
ENSG00000162241	4.82386	-2.20717	1.06639	-2.06976	0.0384747	0.400895	SLC25A45
ENSG00000197980	1.6069	3.81173	1.84165	2.06974	0.0384766	0.400895	LEKR1
ENSG00000254087	95.5795	1.24166	0.599919	2.06972	0.0384789	0.400895	LYN
ENSG00000034152	64.4636	1.4857	0.717873	2.06958	0.0384915	0.400895	MAP2K3
ENSG00000123338	114.425	1.24308	0.600811	2.06901	0.0385454	0.40115	NCKAP1L
ENSG00000138078	27.6698	1.87448	0.906068	2.06881	0.0385642	0.40115	PREPL
ENSG00000153094	1.96902	2.93648	1.42004	2.06789	0.0386504	0.401795	BCL2L11
ENSG00000102048	13.3455	-2.8433	1.37572	-2.06678	0.0387549	0.40234	ASB9
ENSG00000170604	3.49674	-2.99236	1.44806	-2.06646	0.0387854	0.40234	IRF2BP1
ENSG00000166189	1.26746	3.03063	1.46662	2.0664	0.0387909	0.40234	HPS6
ENSG00000181218	10.6877	2.87168	1.38976	2.06631	0.0387996	0.40234	HIST3H2A
ENSG00000156689	2.70134	4.58675	2.22038	2.06575	0.0388523	0.402636	GLYATL2
ENSG00000103657	89.7403	1.2313	0.596537	2.06408	0.0390101	0.403903	HERC1
ENSG00000197822	22.8255	-2.47415	1.19875	-2.06394	0.0390232	0.403903	OCLN
ENSG00000261278	4.58508	-0.749867	0.363429	-2.06331	0.039083	0.404271	RP11-430C1.2
ENSG00000100151	1.95129	3.892	1.88696	2.06258	0.0391528	0.40449	PICK1
ENSG00000261007	6.34385	-0.407314	0.19748	-2.06256	0.0391543	0.40449	RP11-382N13.3
ENSG00000049860	152.191	-1.34925	0.654238	-2.06232	0.0391771	0.40449	HEXB
ENSG00000173706	2.33464	-2.99423	1.45248	-2.06146	0.0392589	0.405083	HEG1
ENSG00000107872	37.6943	-1.81109	0.878723	-2.06105	0.0392987	0.405223	FBXL15
ENSG00000122986	1.62756	-3.32425	1.61308	-2.06081	0.0393212	0.405223	HVCN1
ENSG00000169379	15.7591	-2.25578	1.09476	-2.06053	0.0393479	0.405247	ARL13B
ENSG00000241549	1.0136	-2.05557	0.998353	-2.05896	0.0394977	0.406142	GUSBP2
ENSG00000151611	4.70852	-3.13267	1.52159	-2.05881	0.0395126	0.406142	MMAA
ENSG00000225176	6.18924	0.173586	0.0843255	2.05852	0.0395398	0.406142	ATP5LP4
ENSG00000125648	1.3636	3.33281	1.61916	2.05835	0.0395562	0.406142	SLC25A23
ENSG00000135074	29.1382	2.33452	1.13432	2.05808	0.039582	0.406142	ADAM19
ENSG00000138463	1.41139	2.64356	1.28453	2.058	0.0395897	0.406142	DIRC2
ENSG00000273247	13.881	2.03062	0.98686	2.05766	0.039623	0.406142	RP11-83A24.2
ENSG00000122026	62.6391	0.63838	0.310273	2.05748	0.0396399	0.406142	RPL21
ENSG00000184675	1.27436	-2.81146	1.36656	-2.05733	0.0396546	0.406142	AMER1
ENSG00000169660	2.40633	2.6223	1.2748	2.05702	0.039684	0.406193	HEXDC
ENSG00000010318	10.9323	2.75061	1.33759	2.05639	0.0397445	0.406335	PHF7
ENSG00000087076	1.82097	-4.41531	2.14714	-2.05637	0.0397467	0.406335	HSD17B14
ENSG00000160058	45.2068	2.03419	0.990083	2.05456	0.0399215	0.407835	BSDC1
ENSG00000239223	3.00219	0.254719	0.12399	2.05434	0.0399425	0.407835	RPL34P31
ENSG00000100802	1.36575	3.17353	1.54524	2.05375	0.0399998	0.40817	C14orf93
ENSG00000248493	2.0112	2.72352	1.32643	2.05327	0.0400462	0.408311	AC005351.1
ENSG00000233578	1.81997	2.97071	1.44695	2.05309	0.0400643	0.408311	EIF4EP1
ENSG00000205413	23.2028	2.3209	1.13068	2.05266	0.0401058	0.408311	SAMD9
ENSG00000084676	24.3542	1.92658	0.938605	2.0526	0.0401118	0.408311	NCOA1
ENSG00000240291	12.192	1.70848	0.832499	2.05222	0.0401478	0.408379	RP11-499P20.2
ENSG00000128699	217.175	-0.925869	0.451203	-2.052	0.0401697	0.408379	ORMDL1
ENSG00000173207	25.1162	-1.1271	0.549333	-2.05177	0.0401921	0.408379	CKS1B
ENSG00000197302	12.1717	-2.42803	1.18431	-2.05016	0.040349	0.409722	ZNF720
ENSG00000242522	2.45929	3.24839	1.58501	2.04944	0.0404189	0.410181	KLHL6-AS1
ENSG00000135540	15.6673	-1.84053	0.898759	-2.04786	0.0405739	0.411503	NHSL1
ENSG00000079432	11.6881	1.7756	0.867586	2.0466	0.0406971	0.412375	CIC
ENSG00000225377	2.40236	3.76129	1.83818	2.0462	0.0407366	0.412375	NRSN2-AS1
ENSG00000085511	27.1519	1.92681	0.941753	2.04598	0.0407582	0.412375	MAP3K4
ENSG00000177565	145.51	-0.897148	0.438494	-2.04597	0.040759	0.412375	TBL1XR1
ENSG00000107554	29.238	2.40555	1.17631	2.04499	0.0408558	0.412834	DNMBP
ENSG00000122548	2.19519	4.43192	2.16782	2.04441	0.040913	0.412834	KIAA0087
ENSG00000215301	340.77	0.754125	0.368896	2.04428	0.0409262	0.412834	DDX3X
ENSG00000183734	0.5495	-1.97398	0.965692	-2.04411	0.0409426	0.412834	ASCL2
ENSG00000178723	3.80526	-1.0046	0.49151	-2.0439	0.0409635	0.412834	GLULP4
ENSG00000096654	15.8448	2.5068	1.22651	2.04386	0.0409678	0.412834	ZNF184
ENSG00000131797	0.752398	-3.59478	1.75932	-2.04328	0.0410246	0.412834	CLUHP3
ENSG00000215039	1.2133	-2.43239	1.19046	-2.04324	0.0410286	0.412834	CD27-AS1
ENSG00000214019	31.7386	-0.638391	0.312454	-2.04315	0.0410376	0.412834	RP6-218J18.2
ENSG00000233264	2.63071	-1.24583	0.60982	-2.04295	0.0410573	0.412834	AC006042.8
ENSG00000175106	1.64544	1.23501	0.604582	2.04275	0.0410774	0.412834	TVP23C
ENSG00000171634	132.739	0.978935	0.479525	2.04147	0.0412044	0.413374	BPTF
ENSG00000100883	116.546	1.24577	0.610276	2.04133	0.0412184	0.413374	SRP54
ENSG00000177963	16.9679	2.25451	1.10449	2.04122	0.0412288	0.413374	RIC8A
ENSG00000007541	4.254	2.51041	1.23005	2.0409	0.0412603	0.413374	PIGQ
ENSG00000086666	246.859	-0.95912	0.469954	-2.04088	0.0412628	0.413374	ZFAND6
ENSG00000281398	4.50587	2.00365	0.981842	2.0407	0.0412802	0.413374	SNHG4
ENSG00000224224	9.99427	-0.984312	0.482855	-2.03852	0.0414976	0.415301	HAUS1P2
ENSG00000184678	38.7032	2.36027	1.15804	2.03816	0.0415337	0.415412	HIST2H2BE
ENSG00000157954	29.6806	1.79274	0.879971	2.03728	0.0416223	0.415465	WIPI2
ENSG00000206560	502.622	0.725621	0.356188	2.03718	0.0416316	0.415465	ANKRD28
ENSG00000166839	2.85511	2.96847	1.45716	2.03717	0.0416334	0.415465	ANKDD1A
ENSG00000077514	38.7093	-1.79159	0.879555	-2.03692	0.0416578	0.415465	POLD3
ENSG00000111644	4.91724	3.89852	1.91417	2.03666	0.0416838	0.415465	ACRBP
ENSG00000043143	7.04566	2.42355	1.18999	2.03661	0.0416889	0.415465	JADE2
ENSG00000146278	112.439	1.38212	0.679133	2.03513	0.041838	0.416702	PNRC1
ENSG00000161692	4.62905	-2.19436	1.07845	-2.03473	0.0418777	0.416737	DBF4B
ENSG00000166750	19.0597	3.02311	1.48585	2.03459	0.0418917	0.416737	SLFN5
ENSG00000205356	1.58712	4.09952	2.01542	2.03407	0.0419442	0.41701	TECPR1
ENSG00000141542	2.18294	3.36136	1.65291	2.0336	0.0419921	0.417148	RAB40B
ENSG00000145743	0.538561	2.4154	1.18784	2.03344	0.0420083	0.417148	FBXL17
ENSG00000248593	1.70962	-1.08168	0.532142	-2.0327	0.0420833	0.417644	DSTNP2
ENSG00000273345	2.87457	4.32217	2.12735	2.03172	0.0421824	0.417976	CTD-2410N18.4
ENSG00000144909	9.34632	2.28231	1.12335	2.03171	0.042183	0.417976	OSBPL11
ENSG00000105373	95.2502	0.948516	0.466877	2.03162	0.0421922	0.417976	GLTSCR2
ENSG00000100350	11.2153	-1.78893	0.880957	-2.03067	0.0422886	0.418682	FOXRED2
ENSG00000035928	79.8796	-1.30727	0.644173	-2.02938	0.0424194	0.419727	RFC1
ENSG00000235808	20.7153	0.317029	0.156292	2.02844	0.0425154	0.419963	MYL6P2
ENSG00000232818	5.43468	1.97316	0.972751	2.02844	0.0425158	0.419963	RPS2P32
ENSG00000161671	18.6058	1.71355	0.844775	2.0284	0.042519	0.419963	EMC10
ENSG00000072803	48.9828	1.29278	0.63755	2.02774	0.0425871	0.420387	FBXW11
ENSG00000116001	72.7395	1.17635	0.58024	2.02736	0.0426256	0.420517	TIA1
ENSG00000249068	1.11995	3.34971	1.65381	2.02544	0.0428219	0.422111	CTC-287O8.1
ENSG00000196850	14.3346	2.2235	1.09789	2.02525	0.0428416	0.422111	PPTC7
ENSG00000238116	4.46573	-0.993522	0.490619	-2.02504	0.0428633	0.422111	RP3-347M6.2
ENSG00000051341	12.8288	-1.8695	0.923587	-2.02417	0.0429527	0.422741	POLQ
ENSG00000204682	2.14438	3.55721	1.75827	2.02314	0.0430591	0.423265	CASC10
ENSG00000154640	62.021	-1.63809	0.809809	-2.02281	0.0430924	0.423265	BTG3
ENSG00000011009	51.4303	1.43758	0.710763	2.02258	0.0431164	0.423265	LYPLA2
ENSG00000198938	4984.45	-0.230415	0.113927	-2.02249	0.0431257	0.423265	MT-CO3
ENSG00000152270	2.72826	-2.02451	1.00106	-2.02237	0.0431379	0.423265	PDE3B
ENSG00000137522	3.90739	3.33768	1.65054	2.02217	0.0431586	0.423265	RNF121
ENSG00000213307	1.03553	0.407762	0.201726	2.02136	0.0432424	0.423836	RPL18P11
ENSG00000064547	1.16128	2.51004	1.24241	2.0203	0.0433522	0.424663	LPAR2
ENSG00000238197	0.91741	3.85104	1.90711	2.0193	0.0434557	0.425426	PAXBP1-AS1
ENSG00000119812	31.3701	1.81923	0.901195	2.01869	0.0435195	0.4258	FAM98A
ENSG00000204852	6.45611	-3.2502	1.61044	-2.01821	0.0435698	0.426042	TCTN1
ENSG00000196814	1.74853	-2.96403	1.47036	-2.01585	0.0438153	0.42819	MVB12B
ENSG00000139629	17.1342	2.15955	1.07148	2.01549	0.0438533	0.42831	GALNT6
ENSG00000213926	0.648597	-1.72388	0.855983	-2.01392	0.0440178	0.429415	MSRB1P1
ENSG00000101938	14.5894	2.38141	1.18268	2.01357	0.0440547	0.429415	CHRDL1
ENSG00000148019	34.269	-1.69734	0.842953	-2.01356	0.0440554	0.429415	CEP78
ENSG00000076662	28.2143	1.47968	0.734905	2.01343	0.0440697	0.429415	ICAM3
ENSG00000150540	1.6502	-4.35173	2.1617	-2.01311	0.0441032	0.429428	HNMT
ENSG00000006576	23.4669	2.51823	1.25103	2.01292	0.0441226	0.429428	PHTF2
ENSG00000157350	9.08871	1.55872	0.775381	2.01027	0.0444031	0.431799	ST3GAL2
ENSG00000143303	4.34276	-2.19767	1.09346	-2.00983	0.0444488	0.431799	RRNAD1
ENSG00000213985	19.3236	0.885674	0.44068	2.00979	0.0444533	0.431799	AC078899.1
ENSG00000184792	1.61263	-3.06783	1.52662	-2.00955	0.0444786	0.431799	OSBP2
ENSG00000169118	12.9272	-1.60327	0.797888	-2.00939	0.0444961	0.431799	CSNK1G1
ENSG00000114062	82.4803	-1.18806	0.591509	-2.00852	0.0445877	0.432436	UBE3A
ENSG00000266989	0.296462	-0.993654	0.494732	-2.00847	0.0445934	NA	FTLP5
ENSG00000185215	36.5926	1.48931	0.741847	2.00756	0.0446897	0.433173	TNFAIP2
ENSG00000068394	38.7262	2.07244	1.03268	2.00686	0.0447649	0.433648	GPKOW
ENSG00000108179	67.284	-1.34087	0.668261	-2.0065	0.044803	0.433765	PPIF
ENSG00000244625	3.84874	2.82963	1.41057	2.00602	0.0448541	0.434007	MIATNB
ENSG00000138029	172.736	1.02886	0.513052	2.00538	0.0449228	0.434343	HADHB
ENSG00000224856	3.19511	-0.546815	0.272698	-2.00521	0.0449411	0.434343	RP4-796I17.5
ENSG00000143515	11.6566	2.41278	1.20351	2.00478	0.0449867	0.434532	ATP8B2
ENSG00000087299	8.15038	-2.18458	1.09037	-2.00352	0.0451218	0.435584	L2HGDH
ENSG00000163872	26.7297	1.58992	0.793684	2.00321	0.0451547	0.435598	YEATS2
ENSG00000139517	7.01958	2.68703	1.34153	2.00297	0.045181	0.435598	LNX2
ENSG00000105497	2.94515	3.92362	1.9591	2.00277	0.0452018	0.435598	ZNF175
ENSG00000075702	2.60999	-2.57565	1.28623	-2.00248	0.0452337	0.435652	WDR62
ENSG00000108654	2019.6	0.433075	0.216347	2.00176	0.0453107	0.436142	DDX5
ENSG00000163512	26.8987	1.85575	0.928062	1.9996	0.0455434	0.438128	AZI2
ENSG00000237765	29.5458	1.78605	0.89372	1.99845	0.0456684	0.438979	FAM200B
ENSG00000166825	69.4135	1.42262	0.711917	1.9983	0.0456847	0.438979	ANPEP
ENSG00000134250	42.0249	1.52904	0.765604	1.99716	0.0458077	0.439907	NOTCH2
ENSG00000268282	5.73597	1.03808	0.519877	1.99679	0.0458484	0.440044	CTD-2620I22.2
ENSG00000269386	1.83515	2.80652	1.40631	1.99567	0.0459701	0.440629	RAB11B-AS1
ENSG00000138794	61.9424	-1.66287	0.833303	-1.99552	0.0459866	0.440629	CASP6
ENSG00000128951	214.54	-0.954371	0.478262	-1.9955	0.0459888	0.440629	DUT
ENSG00000081386	4.92533	2.7929	1.40052	1.99419	0.0461312	0.441738	ZNF510
ENSG00000120699	235.284	-0.952196	0.477565	-1.99386	0.0461677	0.441834	EXOSC8
ENSG00000269893	154.943	-0.730853	0.366598	-1.99361	0.0461949	0.44184	SNHG8
ENSG00000180479	3.89037	3.01353	1.51222	1.99278	0.0462852	0.442449	ZNF571
ENSG00000188162	0.4907	-2.63601	1.3239	-1.9911	0.0464698	0.443733	OTOG
ENSG00000224061	22.1848	-0.477972	0.240067	-1.99099	0.0464816	0.443733	AC092106.1
ENSG00000170265	12.6197	2.09432	1.05204	1.99072	0.0465116	0.443733	ZNF282
ENSG00000213137	2.41397	-0.584582	0.293673	-1.99059	0.0465262	0.443733	ARF1P2
ENSG00000107021	13.1443	1.92441	0.966915	1.99026	0.0465622	0.443822	TBC1D13
ENSG00000140948	3.36874	-2.02004	1.01608	-1.98807	0.0468038	0.445653	ZCCHC14
ENSG00000248697	2.99711	1.56019	0.784846	1.98789	0.0468238	0.445653	TOX4P1
ENSG00000267698	1.15276	-3.08073	1.54983	-1.98779	0.0468347	0.445653	AC002116.7
ENSG00000154864	3.31489	1.877	0.94485	1.98656	0.0469713	0.446697	PIEZO2
ENSG00000167554	1.39086	-3.50624	1.7654	-1.98609	0.0470238	0.446749	ZNF610
ENSG00000142949	2.70508	2.10621	1.06052	1.98603	0.0470305	0.446749	PTPRF
ENSG00000106052	185.346	0.927914	0.467293	1.98572	0.0470645	0.446817	TAX1BP1
ENSG00000175220	78.7542	-1.2887	0.649187	-1.98509	0.0471342	0.447222	ARHGAP1
ENSG00000128973	15.0553	-1.74452	0.878915	-1.98485	0.0471609	0.447222	CLN6
ENSG00000213003	4.28495	-0.196159	0.0988481	-1.98444	0.0472063	0.447397	BTF3P12
ENSG00000166441	377.343	-0.209237	0.105465	-1.98394	0.0472621	0.447671	RPL27A
ENSG00000254270	7.86582	-0.880051	0.443883	-1.98262	0.04741	0.448802	ERHP1
ENSG00000201028	1.44797	3.00799	1.51736	1.98239	0.0474355	0.448802	RNU6-151P
ENSG00000027075	49.0223	1.71743	0.866569	1.98187	0.0474934	0.449095	PRKCH
ENSG00000217414	1.11121	-1.08312	0.546678	-1.98128	0.0475596	0.44921	RP11-528A10.2
ENSG00000104497	16.1867	2.36592	1.19414	1.98128	0.0475596	0.44921	SNX16
ENSG00000102218	11.2253	2.02224	1.02145	1.97978	0.0477282	0.450391	RP2
ENSG00000074660	47.5175	1.14577	0.578764	1.97969	0.0477388	0.450391	SCARF1
ENSG00000179476	1.01555	3.85211	1.94656	1.97893	0.0478236	0.450935	C14orf28
ENSG00000149657	1.39394	-3.51489	1.77824	-1.97662	0.048085	0.453143	LSM14B
ENSG00000177426	36.277	2.08681	1.05589	1.97634	0.0481158	0.453177	TGIF1
ENSG00000232973	0.873372	2.7991	1.41696	1.97543	0.0482191	0.453806	CYP1B1-AS1
ENSG00000134470	12.6283	2.63006	1.3316	1.97511	0.0482555	0.453806	IL15RA
ENSG00000188785	7.4289	2.54012	1.28612	1.97503	0.0482645	0.453806	ZNF548
ENSG00000205903	1.18294	1.4981	0.758635	1.97472	0.0482994	0.453878	ZNF316
ENSG00000001084	13.2046	2.41694	1.22459	1.97367	0.0484195	0.45475	GCLC
ENSG00000272325	42.9164	1.03498	0.524568	1.97302	0.0484931	0.455183	NUDT3
ENSG00000204406	14.5257	1.89131	0.959404	1.97134	0.0486854	0.456731	MBD5
ENSG00000119333	36.0084	-1.83895	0.933046	-1.97091	0.0487338	0.456793	WDR34
ENSG00000079215	3.36531	-3.26698	1.65779	-1.97068	0.0487604	0.456793	SLC1A3
ENSG00000125656	123.909	1.10641	0.561472	1.97056	0.0487743	0.456793	CLPP
ENSG00000136960	2.83779	3.49879	1.77622	1.9698	0.0488611	0.4573	ENPP2
ENSG00000240376	199.038	0.286209	0.145313	1.96961	0.0488835	0.4573	RP11-36C20.1
ENSG00000134460	31.0832	3.39193	1.72255	1.96913	0.0489382	0.457527	IL2RA
ENSG00000186001	33.4693	1.62956	0.827682	1.96883	0.048973	0.457527	LRCH3
ENSG00000232203	13.0085	0.453503	0.230386	1.96845	0.049016	0.457527	SLC25A6P2
ENSG00000168522	84.7918	-1.09199	0.554748	-1.96844	0.0490178	0.457527	FNTA
ENSG00000268379	5.26215	-1.22451	0.622254	-1.96786	0.049084	0.457888	CTC-360J11.4
ENSG00000158710	736.114	-0.548067	0.27857	-1.96743	0.0491337	0.458095	TAGLN2
ENSG00000077063	13.5547	2.52752	1.28532	1.96645	0.0492466	0.45889	CTTNBP2
ENSG00000013364	9.39827	1.73808	0.884322	1.96544	0.0493636	0.459723	MVP
ENSG00000198556	10.7855	-2.20661	1.12331	-1.96439	0.0494851	0.460487	ZNF789
ENSG00000255397	30.1556	-0.943837	0.480529	-1.96416	0.0495112	0.460487	AC022182.2
ENSG00000130935	166.328	-0.982984	0.500498	-1.96401	0.0495287	0.460487	NOL11
ENSG00000164638	0.379109	2.09066	1.06478	1.96347	0.0495912	0.46079	SLC29A4
ENSG00000108465	86.6223	-1.18979	0.606137	-1.9629	0.0496576	0.46079	CDK5RAP3
ENSG00000012660	153.333	0.986579	0.502681	1.96264	0.0496885	0.46079	ELOVL5
ENSG00000144451	26.8924	-1.84921	0.94226	-1.96253	0.0497007	0.46079	SPAG16
ENSG00000119335	494.655	0.35391	0.180348	1.96237	0.049719	0.46079	SET
ENSG00000197417	1.03251	3.29161	1.67746	1.96226	0.0497323	0.46079	SHPK
ENSG00000129003	80.5275	1.11077	0.566123	1.96206	0.0497552	0.46079	VPS13C
ENSG00000006756	9.2606	2.49233	1.27047	1.96174	0.0497927	0.460881	ARSD
ENSG00000178201	1.07146	4.17997	2.13174	1.96083	0.0498994	0.461611	VN1R1
ENSG00000166938	27.6862	1.46114	0.745532	1.95986	0.050012	0.462396	DIS3L
ENSG00000064115	108.074	1.34545	0.686841	1.9589	0.0501248	0.462691	TM7SF3
ENSG00000128016	85.652	1.60617	0.819951	1.95886	0.0501287	0.462691	ZFP36
ENSG00000109670	22.6445	-1.72643	0.881431	-1.95867	0.0501512	0.462691	FBXW7
ENSG00000182208	6.60058	2.83773	1.44883	1.95864	0.0501552	0.462691	MOB2
ENSG00000011260	121.396	-1.17826	0.601739	-1.95809	0.0502199	0.462895	UTP18
ENSG00000116254	0.519102	-1.25013	0.638481	-1.95797	0.050233	0.462895	CHD5
ENSG00000233125	2.62949	-0.74651	0.381414	-1.95722	0.050322	0.463165	ACTBP12
ENSG00000071246	2.46234	-2.23449	1.1418	-1.95699	0.0503482	0.463165	VASH1
ENSG00000144504	0.715152	2.54004	1.29807	1.95678	0.0503728	0.463165	ANKMY1
ENSG00000146067	7.2545	1.76591	0.902603	1.95646	0.0504107	0.463165	FAM193B
ENSG00000259838	9.77733	-0.638472	0.326368	-1.95629	0.0504309	0.463165	TCEB1P2
ENSG00000196418	20.1844	1.91618	0.979591	1.9561	0.050453	0.463165	ZNF124
ENSG00000006015	97.6775	1.1339	0.579685	1.95607	0.0504572	0.463165	C19orf60
ENSG00000160917	15.4317	1.91444	0.979024	1.95546	0.0505291	0.463569	CPSF4
ENSG00000129925	3.57132	-2.56068	1.30971	-1.95515	0.0505649	0.463642	TMEM8A
ENSG00000078269	66.7703	1.37324	0.702485	1.95483	0.0506029	0.463734	SYNJ2
ENSG00000035681	88.5608	1.15115	0.589033	1.9543	0.0506657	0.464055	NSMAF
ENSG00000280670	0.788737	3.10871	1.59129	1.95357	0.0507515	0.464584	CCDC163P
ENSG00000112419	87.4939	1.03547	0.530168	1.95309	0.0508093	0.464857	PHACTR2
ENSG00000231707	0.524467	1.60692	0.823318	1.95176	0.0509664	0.465895	PABPC1P1
ENSG00000143643	7.66471	2.8499	1.46025	1.95166	0.0509787	0.465895	TTC13
ENSG00000139645	15.1178	1.65979	0.850639	1.95123	0.0510303	0.46611	ANKRD52
ENSG00000141027	249.751	0.798671	0.409386	1.9509	0.0510692	0.466144	NCOR1
ENSG00000166669	117.159	1.16123	0.595282	1.95072	0.0510908	0.466144	ATF7IP2
ENSG00000198242	82.3367	-0.610818	0.313275	-1.94979	0.0512017	0.466144	RPL23A
ENSG00000197045	64.6623	1.18964	0.610144	1.94977	0.0512035	0.466144	GMFB
ENSG00000241015	5.78502	2.39693	1.22937	1.94973	0.0512083	0.466144	TPM3P9
ENSG00000166908	8.99179	2.64101	1.35456	1.94971	0.0512102	0.466144	PIP4K2C
ENSG00000144233	4.11382	2.33403	1.19722	1.94955	0.0512302	0.466144	AMMECR1L
ENSG00000198618	294.819	-0.303134	0.155528	-1.94907	0.0512868	0.466377	PPIAP22
ENSG00000197457	3.73589	-2.53253	1.29949	-1.94886	0.0513118	0.466377	STMN3
ENSG00000223513	6.04353	0.553404	0.284002	1.94859	0.051344	0.466414	ATP6V0E1P2
ENSG00000162775	14.9444	1.8729	0.9614	1.9481	0.0514029	0.466694	RBM15
ENSG00000122642	12.2349	1.79732	0.922756	1.94778	0.0514414	0.46679	FKBP9
ENSG00000168813	13.3023	2.04444	1.04979	1.94748	0.051477	0.466858	ZNF507
ENSG00000253651	3.15904	-0.490238	0.251872	-1.94638	0.0516094	0.467803	SOD1P3
ENSG00000235105	5.88024	-1.58058	0.812179	-1.9461	0.0516422	0.467846	RP11-329A14.1
ENSG00000141696	3.72687	2.04625	1.05171	1.94564	0.0516982	0.468098	P3H4
ENSG00000196357	3.20075	3.10794	1.59778	1.94517	0.0517548	0.468356	ZNF565
ENSG00000248611	0.274716	-1.12946	0.580954	-1.94415	0.0518772	NA	RP11-158C21.3
ENSG00000261588	0.439388	1.52503	0.784465	1.94404	0.0518912	0.469223	AC002310.17
ENSG00000239455	1.21755	1.47887	0.760772	1.9439	0.0519071	0.469223	RP11-561O4.1
ENSG00000279800	15.9739	0.731009	0.376121	1.94355	0.0519498	0.469227	ABBA01017803.1
ENSG00000242951	16.223	-0.439946	0.226376	-1.94343	0.0519639	0.469227	RP11-507E23.1
ENSG00000213363	128.412	0.208187	0.107149	1.94296	0.0520206	0.469351	RPS3P6
ENSG00000152620	37.9771	-1.33559	0.68744	-1.94285	0.0520341	0.469351	NADK2
ENSG00000141699	12.6714	1.73162	0.891649	1.94204	0.052132	0.469757	FAM134C
ENSG00000210196	26.437	0.6911	0.355884	1.94193	0.0521459	0.469757	MT-TP
ENSG00000116198	11.08	2.12809	1.09604	1.94161	0.0521844	0.469757	CEP104
ENSG00000276390	0.983102	3.79946	1.95693	1.94155	0.0521921	0.469757	RP1-197B17.5
ENSG00000145708	586.147	0.857001	0.441457	1.9413	0.0522217	0.469769	CRHBP
ENSG00000174132	6.72449	2.22409	1.14588	1.94095	0.0522648	0.469903	FAM174A
ENSG00000167487	0.893395	-2.26278	1.16613	-1.94042	0.052329	0.470226	KLHL26
ENSG00000223547	1.95954	2.65122	1.3669	1.93959	0.0524294	0.47069	ZNF844
ENSG00000184281	60.857	1.68077	0.866589	1.93953	0.0524372	0.47069	TSSC4
ENSG00000155287	5.80657	2.60636	1.34419	1.93899	0.0525028	0.470852	SLC25A28
ENSG00000240914	8.94415	-0.138921	0.0716542	-1.93877	0.0525291	0.470852	RPL15P2
ENSG00000160796	80.2879	1.4487	0.747265	1.93867	0.0525418	0.470852	NBEAL2
ENSG00000205208	18.9888	-1.93941	1.0005	-1.93845	0.0525685	0.470852	C4orf46
ENSG00000155542	36.0551	-1.71949	0.887389	-1.93769	0.0526611	0.471022	SETD9
ENSG00000198840	81.7497	0.537778	0.277577	1.9374	0.0526966	0.471022	MT-ND3
ENSG00000251453	7.29488	-0.858394	0.443069	-1.93738	0.0526988	0.471022	HAUS1P1
ENSG00000197180	3.5128	2.75459	1.42182	1.93737	0.0527007	0.471022	CH17-340M24.3
ENSG00000243517	0.983469	-0.533268	0.275294	-1.93709	0.0527347	0.471072	RP11-627K11.1
ENSG00000198513	2.17798	3.31789	1.71353	1.93629	0.0528323	0.47169	ATL1
ENSG00000136944	0.521896	-3.47806	1.79664	-1.93587	0.0528839	0.471804	LMX1B
ENSG00000141002	91.0798	1.10562	0.571168	1.93572	0.0529017	0.471804	TCF25
ENSG00000124788	30.8984	-1.57063	0.811545	-1.93535	0.0529472	0.471956	ATXN1
ENSG00000256817	1.30224	1.21844	0.62986	1.93446	0.0530565	0.472678	TPT1P12
ENSG00000175787	8.45538	2.44285	1.26327	1.93374	0.0531449	0.473082	ZNF169
ENSG00000007372	0.434041	-2.32615	1.203	-1.93363	0.0531588	0.473082	PAX6
ENSG00000073050	22.3868	2.05722	1.0642	1.93311	0.0532222	0.473393	XRCC1
ENSG00000250290	0.499303	-2.05148	1.06165	-1.93235	0.0533163	0.473947	CTC-820M8.1
ENSG00000125457	43.7218	1.70344	0.881721	1.93195	0.0533655	0.473947	MIF4GD
ENSG00000124508	16.6449	2.48705	1.28735	1.93192	0.05337	0.473947	BTN2A2
ENSG00000077150	18.011	2.59281	1.34272	1.93102	0.0534803	0.474674	NFKB2
ENSG00000123384	1.37254	1.51654	0.785494	1.93068	0.053523	0.474678	LRP1
ENSG00000048828	30.687	1.34367	0.696065	1.93038	0.0535601	0.474678	FAM120A
ENSG00000198342	3.14187	3.00209	1.55522	1.93033	0.0535665	0.474678	ZNF442
ENSG00000213036	5.51744	-0.88546	0.458935	-1.92938	0.0536836	0.474961	RP11-365D23.4
ENSG00000112290	30.0824	1.62737	0.843657	1.92895	0.0537374	0.474961	WASF1
ENSG00000129566	16.1401	2.23333	1.15792	1.92874	0.053763	0.474961	TEP1
ENSG00000186866	1.64898	2.84943	1.47736	1.92873	0.0537644	0.474961	POFUT2
ENSG00000167378	74.4343	1.33592	0.692698	1.92857	0.053784	0.474961	IRGQ
ENSG00000157379	32.3023	1.67422	0.868131	1.92854	0.0537882	0.474961	DHRS1
ENSG00000114790	2.10211	2.675	1.38726	1.92826	0.0538232	0.474961	ARHGEF26
ENSG00000233913	236.885	-0.247505	0.128361	-1.9282	0.0538304	0.474961	CTC-575D19.1
ENSG00000157870	2.92918	-2.96141	1.536	-1.928	0.0538554	0.474961	FAM213B
ENSG00000104964	19.0499	1.31357	0.682219	1.92543	0.0541751	0.477527	AES
ENSG00000106261	94.0589	1.28087	0.665436	1.92486	0.0542463	0.477902	ZKSCAN1
ENSG00000162337	4.88226	-2.02863	1.05427	-1.9242	0.0543295	0.478381	LRP5
ENSG00000275110	0.435842	0.87314	0.453891	1.92368	0.0543948	0.478687	MIR6087
ENSG00000106617	16.4861	1.89263	0.98406	1.92329	0.0544435	0.478687	PRKAG2
ENSG00000223589	1.35813	-0.379973	0.197584	-1.92309	0.0544684	0.478687	RP5-884C9.3
ENSG00000157600	57.7271	1.46216	0.760371	1.92295	0.0544861	0.478687	TMEM164
ENSG00000134107	29.897	1.99338	1.03672	1.92278	0.0545081	0.478687	BHLHE40
ENSG00000279519	1.14239	-3.92041	2.03927	-1.92246	0.054548	0.478784	RP11-288C18.1
ENSG00000103351	27.4302	-1.6476	0.85729	-1.92188	0.0546213	0.479175	CLUAP1
ENSG00000174469	0.814564	4.32538	2.25138	1.92121	0.054705	0.479405	CNTNAP2
ENSG00000243988	19.6086	0.316375	0.16471	1.9208	0.0547563	0.479405	RPS24P17
ENSG00000138111	10.6155	1.99365	1.03855	1.91964	0.0549038	0.479405	TMEM180
ENSG00000112149	45.2841	-2.04907	1.06766	-1.91922	0.054956	0.479405	CD83
ENSG00000143622	97.91	1.52963	0.797209	1.91873	0.0550188	0.479405	RIT1
ENSG00000258563	0.274968	-1.03326	0.538527	-1.91867	0.0550257	NA	PSMA3P
ENSG00000115841	6.27706	3.64021	1.89728	1.91864	0.0550295	0.479405	RMDN2
ENSG00000114978	328.509	0.692429	0.36092	1.91851	0.0550462	0.479405	MOB1A
ENSG00000253153	1.85316	-0.659851	0.343948	-1.91846	0.0550522	0.479405	KB-1562D12.3
ENSG00000237170	0.724354	2.05649	1.07195	1.91846	0.0550528	0.479405	RPS7P15
ENSG00000128891	46.9576	1.2547	0.654072	1.91829	0.0550742	0.479405	C15orf57
ENSG00000172086	22.4657	-2.16136	1.12675	-1.91824	0.0550812	0.479405	KRCC1
ENSG00000165948	20.394	1.97415	1.02924	1.91806	0.0551038	0.479405	IFI27L1
ENSG00000261679	3.20632	-0.491754	0.256408	-1.91786	0.0551285	0.479405	ATP5HP1
ENSG00000130363	3.67823	2.19699	1.1456	1.91776	0.0551416	0.479405	RSPH3
ENSG00000198502	1016.09	0.5659	0.295092	1.91771	0.0551478	0.479405	HLA-DRB5
ENSG00000105122	7.54167	2.24213	1.16922	1.91762	0.0551587	0.479405	RASAL3
ENSG00000213128	1.50902	-0.840198	0.438186	-1.91745	0.0551813	0.479405	RPL32P31
ENSG00000109458	4.9021	2.30809	1.20379	1.91736	0.0551927	0.479405	GAB1
ENSG00000176024	4.2033	2.9005	1.51282	1.91729	0.0552017	0.479405	ZNF613
ENSG00000133895	15.2962	1.71465	0.894426	1.91704	0.0552332	0.479405	MEN1
ENSG00000154760	14.0514	-1.69643	0.885014	-1.91683	0.0552589	0.479405	SLFN13
ENSG00000082996	81.1131	1.21438	0.633721	1.91626	0.0553314	0.479405	RNF13
ENSG00000112062	95.3298	1.28397	0.670045	1.91625	0.0553333	0.479405	MAPK14
ENSG00000148737	48.6862	1.43906	0.750993	1.9162	0.0553393	0.479405	TCF7L2
ENSG00000146457	387.559	-0.480805	0.251097	-1.91482	0.0555159	0.480477	WTAP
ENSG00000146143	8.54093	-1.85473	0.968669	-1.91472	0.0555283	0.480477	PRIM2
ENSG00000126003	20.9604	-2.07661	1.08467	-1.91451	0.0555544	0.480477	PLAGL2
ENSG00000226915	1.65447	0.329301	0.172029	1.91422	0.0555923	0.480477	AC068137.13
ENSG00000116251	101.808	0.629394	0.32882	1.9141	0.0556074	0.480477	RPL22
ENSG00000205808	0.887672	3.69369	1.93012	1.91371	0.0556574	0.480659	PPAPDC2
ENSG00000155893	1.19216	-3.6182	1.89107	-1.9133	0.0557093	0.480857	PXYLP1
ENSG00000087995	16.7718	-1.4544	0.760321	-1.91287	0.0557642	0.480876	METTL2A
ENSG00000136856	11.1288	2.59796	1.35817	1.91283	0.0557693	0.480876	SLC2A8
ENSG00000139675	2.02484	1.41244	0.738579	1.91238	0.055828	0.481019	HNRNPA1L2
ENSG00000112406	29.5818	1.86414	0.974966	1.91201	0.0558753	0.481019	HECA
ENSG00000160310	149.581	1.03702	0.5424	1.91191	0.0558873	0.481019	PRMT2
ENSG00000168556	17.9192	-2.05558	1.07523	-1.91176	0.0559074	0.481019	ING2
ENSG00000136451	49.9555	1.44156	0.754144	1.91152	0.0559374	0.481019	VEZF1
ENSG00000213700	3.00043	1.41662	0.741161	1.91135	0.0559593	0.481019	RPL17P50
ENSG00000168067	69.0104	1.2849	0.672641	1.91023	0.0561032	0.482007	MAP4K2
ENSG00000114026	24.1012	-1.49263	0.781733	-1.90939	0.0562124	0.482696	OGG1
ENSG00000032444	14.2857	1.76489	0.92458	1.90886	0.0562804	0.482776	PNPLA6
ENSG00000001561	39.2072	1.82392	0.955556	1.90875	0.0562946	0.482776	ENPP4
ENSG00000274536	27.9672	-1.82204	0.954628	-1.90864	0.0563088	0.482776	RP6-159A1.4
ENSG00000234569	2.39404	-1.45221	0.760982	-1.90834	0.056347	0.482854	RAD1P1
ENSG00000049759	10.3049	2.37016	1.24238	1.90776	0.0564222	0.48325	NEDD4L
ENSG00000267692	2.33389	0.624519	0.327457	1.90718	0.0564975	0.483645	TAF9P3
ENSG00000187688	92.6493	-1.54653	0.811167	-1.90655	0.0565789	0.484093	TRPV2
ENSG00000261971	2.39287	2.32802	1.22156	1.90578	0.0566791	0.484701	MMP25-AS1
ENSG00000167107	2.87026	4.06833	2.13556	1.90504	0.0567746	0.485269	ACSF2
ENSG00000161638	76.572	1.58666	0.833058	1.90462	0.0568295	0.485488	ITGA5
ENSG00000180694	9.2874	2.25382	1.18349	1.90438	0.0568602	0.485501	TMEM64
ENSG00000269713	1.4641	2.26198	1.18836	1.90345	0.0569813	0.486143	NBPF9
ENSG00000235272	12.1356	0.899478	0.472581	1.90333	0.0569972	0.486143	FAM103A2P
ENSG00000088179	14.2951	-1.66157	0.87307	-1.90313	0.057023	0.486143	PTPN4
ENSG00000239388	1.21198	3.53291	1.85665	1.90284	0.0570619	0.486225	ASB14
ENSG00000173621	0.831895	-2.83238	1.48913	-1.90203	0.0571676	0.486876	LRFN4
ENSG00000160352	20.6367	-1.53189	0.805714	-1.90128	0.0572656	0.487287	ZNF714
ENSG00000161940	4.27378	3.87612	2.03895	1.90104	0.057297	0.487287	BCL6B
ENSG00000168214	210.21	-0.927947	0.48814	-1.90099	0.0573038	0.487287	RBPJ
ENSG00000243431	45.6737	-0.27665	0.145588	-1.90023	0.0574026	0.487878	RPL5P30
ENSG00000183604	1.07791	1.79243	0.943559	1.89964	0.0574799	0.488018	SMG1P5
ENSG00000153721	2.21306	2.23631	1.17749	1.89923	0.0575343	0.488018	CNKSR3
ENSG00000142156	0.509206	-2.91219	1.5334	-1.89917	0.0575421	0.488018	COL6A1
ENSG00000073605	1.70302	2.7502	1.44844	1.89873	0.0576001	0.488018	GSDMB
ENSG00000067208	4.85287	2.47384	1.30292	1.8987	0.0576046	0.488018	EVI5
ENSG00000226544	5.56163	-0.823434	0.433741	-1.89845	0.0576374	0.488018	RPL7P22
ENSG00000272686	6.91592	3.27962	1.72767	1.89829	0.0576585	0.488018	RP11-390E23.6
ENSG00000273319	17.6959	2.22298	1.17144	1.89765	0.0577418	0.488018	RP11-138A9.2
ENSG00000165527	162.113	0.599689	0.316054	1.89742	0.0577719	0.488018	ARF6
ENSG00000241553	160.694	0.668756	0.352468	1.89735	0.0577818	0.488018	ARPC4
ENSG00000161265	29.2546	-1.64318	0.866064	-1.8973	0.0577885	0.488018	U2AF1L4
ENSG00000049540	0.860086	-2.89318	1.52501	-1.89715	0.0578075	0.488018	ELN
ENSG00000124795	171.181	-0.890487	0.469402	-1.89707	0.0578189	0.488018	DEK
ENSG00000217555	2.04524	-0.894729	0.471658	-1.89699	0.0578298	0.488018	CKLF
ENSG00000106524	25.7507	2.21718	1.1691	1.89648	0.0578961	0.488322	ANKMY2
ENSG00000154511	7.04226	-2.9254	1.54271	-1.89627	0.0579246	0.488322	FAM69A
ENSG00000197147	69.017	1.24397	0.656123	1.89594	0.057968	0.488441	LRRC8B
ENSG00000106400	93.4677	1.07605	0.567668	1.89556	0.0580182	0.488616	ZNHIT1
ENSG00000113790	5.18723	3.10124	1.63642	1.89514	0.0580735	0.488818	EHHADH
ENSG00000214535	11.1594	-0.290244	0.153168	-1.89494	0.058101	0.488818	RPS15AP1
ENSG00000102908	190.002	0.913518	0.482179	1.89456	0.0581507	0.488989	NFAT5
ENSG00000259431	7.40821	-2.09525	1.1064	-1.89375	0.0582578	0.489643	THTPA
ENSG00000198300	1.07661	4.03832	2.13303	1.89323	0.0583272	0.489978	PEG3
ENSG00000003056	169.63	0.940831	0.497538	1.89097	0.0586277	0.492254	M6PR
ENSG00000169621	3.85314	3.49626	1.84946	1.89042	0.0587013	0.492623	APLF
ENSG00000239470	0.567826	-0.579774	0.306857	-1.8894	0.0588387	0.493527	RP11-16F15.2
ENSG00000062194	206.764	0.833366	0.441198	1.88887	0.0589093	0.49356	GPBP1
ENSG00000116151	2.37047	-2.30934	1.22266	-1.88879	0.0589201	0.49356	MORN1
ENSG00000164307	40.9014	1.71688	0.909027	1.8887	0.0589316	0.49356	ERAP1
ENSG00000060140	5.39907	-3.0384	1.60908	-1.88829	0.058987	0.493775	STYK1
ENSG00000247137	9.36924	2.86674	1.51846	1.88792	0.0590361	0.493937	RP11-727A23.5
ENSG00000183060	1.21206	2.70668	1.43443	1.88694	0.0591686	0.494797	LYSMD4
ENSG00000132000	0.304086	-2.30254	1.22077	-1.88614	0.0592762	NA	PODNL1
ENSG00000134853	1.4978	4.11687	2.18281	1.88605	0.0592888	0.495553	PDGFRA
ENSG00000128872	2.02681	2.54533	1.34994	1.88552	0.0593602	0.495901	TMOD2
ENSG00000269304	15.8651	0.403401	0.214053	1.88458	0.0594866	0.496658	AC010522.1
ENSG00000197568	4.03017	3.5293	1.8729	1.8844	0.0595106	0.496658	HHLA3
[truncated: 29,125 more rows]

## Sheet: Reactome_24hPDvs24hUNTR_EXPER
Pathway identifier	Pathway name	#Entities found	#Entities total	Entities ratio	Entities pValue	Entities FDR	#Reactions found	#Reactions total	Reactions ratio	Species identifier	Species name	Submitted entities found	Mapped entities	Found reaction identifiers
R-HSA-1640170	Cell Cycle	79	734	0.0484744	2.11e-15	2.08e-12	239	451	0.0323715	9606	Homo sapiens	TOP2A;FEN1;MCM7;MAST1;GMNN;BUB1B;MCM10;BRCA1;BRCA2;GOLGA2;EXO1;CHEK1;NUF2;KNTC1;OIP5;MYBL2;TK1;RFC5;SUN2;RMI2;H2AFZ;ESCO2;CDC25A;CCNE2;CCNE1;DMC1;MCM3;BIRC5;MCM4;MCM5;HIST1H2BG;MCM2;HIST1H2BN;CDCA5;PRIM1;NCAPG;CDCA8;TYMS;PSMC3IP;CCNB2;BRIP1;CDC45;ORC1;SPP1;CLSPN;PLK4;GINS1;CDT1;CENPU;GINS2;RRM2;MND1;CDC6;CENPE;RAD51;POLE2;CENPK;CDK1;CENPM;TUBGCP6;CENPQ;SPC24;CC2D1A;MAD2L1		R-HSA-375302;R-HSA-69127;R-HSA-8961678;R-HSA-8961671;R-HSA-912408;R-HSA-69140;R-HSA-69142;R-HSA-69144;R-HSA-174104;R-HSA-174110;R-HSA-912429;R-HSA-69152;R-HSA-380455;R-HSA-187937;R-HSA-9018017;R-HSA-174122;R-HSA-174120;R-HSA-187948;R-HSA-187949;R-HSA-187959;R-HSA-174132;R-HSA-176700;R-HSA-170044;R-HSA-2245218;R-HSA-5683735;R-HSA-170055;R-HSA-606287;R-HSA-69191;R-HSA-912458;R-HSA-69195;R-HSA-17005…
R-HSA-453279	Mitotic G1 phase and G1/S transition	35	174	0.0114912	1.47e-14	7.22e-12	57	101	0.0072495	9606	Homo sapiens	TOP2A;CDT1;RRM2;MCM7;PRIM1;GMNN;MCM10;CDC6;TYMS;CDC25A;CDC45;ORC1;CCNE2;CCNE1;POLE2;SPP1;MCM3;CDK1;MCM4;MYBL2;MCM5;TK1;MCM2		R-HSA-187520;R-HSA-8961678;R-HSA-8961934;R-HSA-8961920;R-HSA-8962050;R-HSA-8961671;R-HSA-8961946;R-HSA-8848414;R-HSA-8964498;R-HSA-8961961;R-HSA-187552;R-HSA-9018017;R-HSA-8961952;R-HSA-69299;R-HSA-68914;R-HSA-8848436;R-HSA-68917;R-HSA-187574;R-HSA-68916;R-HSA-187575;R-HSA-68919;R-HSA-8961982;R-HSA-68918;R-HSA-8961840;R-HSA-8932400;R-HSA-8964531;R-HSA-69562;R-HSA-188345;R-HSA-188350;R-HSA-8961972…
R-HSA-69205	G1/S-Specific Transcription	19	43	0.00283978	3.31e-14	1.09e-11	18	28	0.00200976	9606	Homo sapiens	CDT1;RRM2;CDC45;ORC1;CCNE1;CDK1;TK1;CDC6;TYMS;CDC25A		R-HSA-8961961;R-HSA-8961678;R-HSA-8961934;R-HSA-8961952;R-HSA-8961920;R-HSA-8962050;R-HSA-8961671;R-HSA-8961991;R-HSA-8961946;R-HSA-8961915;R-HSA-8961982;R-HSA-8961840;R-HSA-8961619;R-HSA-8961907;R-HSA-8961972;R-HSA-8961620;R-HSA-8961846;R-HSA-8962039
R-HSA-69278	Cell Cycle, Mitotic	66	596	0.0393607	1.5e-13	3.68e-11	192	352	0.0252656	9606	Homo sapiens	TOP2A;FEN1;MCM7;MAST1;GMNN;BUB1B;MCM10;GOLGA2;NUF2;KNTC1;MYBL2;TK1;RFC5;H2AFZ;ESCO2;CDC25A;CCNE2;CCNE1;MCM3;BIRC5;MCM4;MCM5;HIST1H2BG;MCM2;HIST1H2BN;CDCA5;PRIM1;NCAPG;CDCA8;TYMS;CCNB2;CDC45;ORC1;SPP1;PLK4;GINS1;CDT1;CENPU;GINS2;RRM2;CDC6;CENPE;POLE2;CENPK;CDK1;CENPM;TUBGCP6;CENPQ;SPC24;CC2D1A;MAD2L1		R-HSA-2172194;R-HSA-375302;R-HSA-69127;R-HSA-8961678;R-HSA-8961934;R-HSA-8961920;R-HSA-2294574;R-HSA-2990882;R-HSA-8961671;R-HSA-8961946;R-HSA-69140;R-HSA-2520883;R-HSA-2294580;R-HSA-69142;R-HSA-69144;R-HSA-8853405;R-HSA-174104;R-HSA-8964498;R-HSA-174110;R-HSA-2294590;R-HSA-69152;R-HSA-8961961;R-HSA-380455;R-HSA-187937;R-HSA-2172678;R-HSA-9018017;R-HSA-8961952;R-HSA-174122;R-HSA-174120;R-HSA-8853…
R-HSA-69206	G1/S Transition	31	150	0.00990622	2.41e-13	4.74e-11	45	61	0.00437841	9606	Homo sapiens	CDT1;RRM2;MCM7;PRIM1;GMNN;MCM10;CDC6;TYMS;CDC25A;CDC45;ORC1;CCNE2;CCNE1;POLE2;SPP1;MCM3;CDK1;MCM4;MCM5;TK1;MCM2		R-HSA-187520;R-HSA-69191;R-HSA-8961678;R-HSA-8961934;R-HSA-8961920;R-HSA-69195;R-HSA-8962050;R-HSA-68940;R-HSA-69199;R-HSA-8961671;R-HSA-8961991;R-HSA-157906;R-HSA-8961946;R-HSA-8848414;R-HSA-68954;R-HSA-8961619;R-HSA-8961620;R-HSA-188386;R-HSA-113504;R-HSA-68960;R-HSA-8961961;R-HSA-187552;R-HSA-188390;R-HSA-113638;R-HSA-8961952;R-HSA-69299;R-HSA-68914;R-HSA-8848436;R-HSA-8961915;R-HSA-68917;R-HS…
R-HSA-69620	Cell Cycle Checkpoints	38	279	0.0184256	1.08e-10	1.77e-08	25	56	0.00401952	9606	Homo sapiens	HIST1H2BN;MCM7;MAST1;CDCA8;BUB1B;MCM10;BRCA1;CCNB2;BRIP1;CDC45;ORC1;EXO1;CHEK1;NUF2;KNTC1;CLSPN;RFC5;CENPU;RMI2;CDC6;CDC25A;CENPE;CCNE2;CCNE1;CENPK;MCM3;CDK1;CENPM;BIRC5;MCM4;MCM5;HIST1H2BG;CENPQ;SPC24;MAD2L1;MCM2		R-HSA-5683735;R-HSA-69891;R-HSA-6799332;R-HSA-75010;R-HSA-170055;R-HSA-176264;R-HSA-170070;R-HSA-75028;R-HSA-69598;R-HSA-69600;R-HSA-141409;R-HSA-69604;R-HSA-176101;R-HSA-176298;R-HSA-69608;R-HSA-6799246;R-HSA-141422;R-HSA-141423;R-HSA-141431;R-HSA-176116;R-HSA-141429;R-HSA-69562;R-HSA-176318;R-HSA-141439;R-HSA-141437
R-HSA-176187	Activation of ATR in response to replication stress	14	39	0.00257562	1.09e-09	1.54e-07	7	9	0.000646	9606	Homo sapiens	RFC5;MCM7;MCM10;CDC6;CDC25A;CDC45;ORC1;CHEK1;MCM3;MCM4;MCM5;CLSPN;MCM2		R-HSA-75010;R-HSA-69604;R-HSA-176116;R-HSA-176101;R-HSA-176298;R-HSA-176264;R-HSA-176318
R-HSA-68962	Activation of the pre-replicative complex	13	36	0.00237749	3.99e-09	4.35e-07	9	9	0.000646	9606	Homo sapiens	CDT1;MCM7;PRIM1;GMNN;MCM10;CDC6;CDC45;ORC1;POLE2;MCM3;SPP1;MCM4;MCM5;MCM2		R-HSA-68960;R-HSA-69299;R-HSA-68914;R-HSA-68917;R-HSA-68916;R-HSA-68919;R-HSA-68918;R-HSA-68954;R-HSA-68940
R-HSA-69306	DNA Replication	25	169	0.011161	3.71e-08	3.39e-06	50	58	0.00416308	9606	Homo sapiens	GINS1;RFC5;HIST1H2BN;CDT1;GINS2;FEN1;MCM7;H2AFZ;PRIM1;GMNN;MCM10;CDC6;CDC45;CCNE2;ORC1;CCNE1;POLE2;SPP1;MCM3;CDK1;MCM4;MCM5;HIST1H2BG;MCM2		R-HSA-68611;R-HSA-69127;R-HSA-68615;R-HSA-69005;R-HSA-69006;R-HSA-9749253;R-HSA-69140;R-HSA-69015;R-HSA-69142;R-HSA-69144;R-HSA-69016;R-HSA-69019;R-HSA-69152;R-HSA-176942;R-HSA-68913;R-HSA-9749286;R-HSA-69299;R-HSA-68914;R-HSA-68917;R-HSA-68916;R-HSA-68919;R-HSA-68918;R-HSA-69053;R-HSA-176956;R-HSA-69063;R-HSA-9749215;R-HSA-69068;R-HSA-68940;R-HSA-68944;R-HSA-68688;R-HSA-68947;R-HSA-69074;R-HSA-6…
R-HSA-176974	Unwinding of DNA	8	12	0.000792	4.13e-08	3.39e-06	3	4	0.000287	9606	Homo sapiens	GINS1;GINS2;CDC45;MCM7;MCM3;MCM4;MCM5;MCM2		R-HSA-176942;R-HSA-169468;R-HSA-176956
R-HSA-69190	DNA strand elongation	12	38	0.00250958	6.65e-08	4.32e-06	13	15	0.00107666	9606	Homo sapiens	GINS1;RFC5;GINS2;FEN1;CDC45;MCM7;PRIM1;MCM3;SPP1;MCM4;MCM5;MCM2		R-HSA-69152;R-HSA-69063;R-HSA-69127;R-HSA-176942;R-HSA-69068;R-HSA-69074;R-HSA-69140;R-HSA-69142;R-HSA-69144;R-HSA-69053;R-HSA-69116;R-HSA-169468;R-HSA-176956
R-HSA-1538133	G0 and Early G1	12	38	0.00250958	6.65e-08	4.32e-06	14	27	0.00193798	9606	Homo sapiens	TOP2A;CCNE2;CCNE1;CDK1;MYBL2;CDC6;CDC25A		R-HSA-1363314;R-HSA-8961934;R-HSA-8978926;R-HSA-1363303;R-HSA-8964475;R-HSA-8964561;R-HSA-8964498;R-HSA-8964531;R-HSA-1363311;R-HSA-188345;R-HSA-8961619;R-HSA-1363306;R-HSA-8964471;R-HSA-8964567
R-HSA-69481	G2/M Checkpoints	23	153	0.0101043	9.81e-08	5.98e-06	14	24	0.00172265	9606	Homo sapiens	RFC5;HIST1H2BN;RMI2;MCM7;MCM10;BRCA1;CDC6;CDC25A;CCNB2;BRIP1;CDC45;ORC1;EXO1;CHEK1;MCM3;CDK1;MCM4;MCM5;HIST1H2BG;CLSPN;MCM2		R-HSA-5683735;R-HSA-69891;R-HSA-6799332;R-HSA-75010;R-HSA-170055;R-HSA-69604;R-HSA-176101;R-HSA-176298;R-HSA-6799246;R-HSA-176264;R-HSA-170070;R-HSA-75028;R-HSA-176116;R-HSA-176318
R-HSA-69242	S Phase	24	179	0.0118214	3.98e-07	2.31e-05	39	55	0.00394775	9606	Homo sapiens	GINS1;RFC5;CDT1;GINS2;FEN1;MCM7;CDCA5;PRIM1;GMNN;CDC6;ESCO2;CDC25A;CDC45;CCNE2;ORC1;CCNE1;POLE2;SPP1;MCM3;CDK1;MCM4;MCM5;MCM2		R-HSA-187520;R-HSA-69063;R-HSA-69127;R-HSA-69005;R-HSA-69068;R-HSA-69006;R-HSA-68944;R-HSA-68947;R-HSA-69074;R-HSA-68946;R-HSA-69140;R-HSA-68948;R-HSA-69015;R-HSA-68950;R-HSA-69142;R-HSA-69144;R-HSA-8848414;R-HSA-69016;R-HSA-69019;R-HSA-2473151;R-HSA-174110;R-HSA-69152;R-HSA-187552;R-HSA-2468039;R-HSA-2473152;R-HSA-176942;R-HSA-2468041;R-HSA-187948;R-HSA-187949;R-HSA-68913;R-HSA-69299;R-HSA-88484…
R-HSA-5693538	Homology Directed Repair	20	130	0.00858539	4.67e-07	2.52e-05	41	52	0.00373242	9606	Homo sapiens	RFC5;HIST1H2BN;FEN1;RMI2;BRCA1;BRCA2;RAD51AP1;BRIP1;RAD51;EME1;EXO1;ERCC4;POLE2;CHEK1;CDK1;HIST1H2BG;CLSPN		R-HSA-5684887;R-HSA-5684052;R-HSA-5693589;R-HSA-5684882;R-HSA-5685011;R-HSA-5686483;R-HSA-5693584;R-HSA-5686430;R-HSA-5685341;R-HSA-9709273;R-HSA-5687640;R-HSA-5693593;R-HSA-5686469;R-HSA-9763137;R-HSA-5684096;R-HSA-5686657;R-HSA-5685838;R-HSA-5693580;R-HSA-5684108;R-HSA-5686410;R-HSA-5686475;R-HSA-5684875;R-HSA-5693620;R-HSA-5686642;R-HSA-5687664;R-HSA-5684081;R-HSA-5686398;R-HSA-5693564;R-HSA-5…
R-HSA-69239	Synthesis of DNA	20	132	0.00871748	5.89e-07	2.89e-05	25	27	0.00193798	9606	Homo sapiens	GINS1;RFC5;CDT1;GINS2;FEN1;MCM7;PRIM1;GMNN;CDC6;CDC45;CCNE2;ORC1;CCNE1;POLE2;MCM3;SPP1;CDK1;MCM4;MCM5;MCM2		R-HSA-69063;R-HSA-69127;R-HSA-69005;R-HSA-69068;R-HSA-69006;R-HSA-68944;R-HSA-68947;R-HSA-69074;R-HSA-68946;R-HSA-69140;R-HSA-68948;R-HSA-69015;R-HSA-68950;R-HSA-69142;R-HSA-69144;R-HSA-69016;R-HSA-69019;R-HSA-69152;R-HSA-176942;R-HSA-68913;R-HSA-69299;R-HSA-69053;R-HSA-69116;R-HSA-169468;R-HSA-176956
R-HSA-5693567	HDR through Homologous Recombination (HRR) or Single Strand Annealing (SSA)	19	124	0.00818914	9.53e-07	4.48e-05	37	44	0.0031582	9606	Homo sapiens	RFC5;HIST1H2BN;RMI2;BRCA1;BRCA2;RAD51AP1;BRIP1;RAD51;EME1;EXO1;ERCC4;POLE2;CHEK1;CDK1;HIST1H2BG;CLSPN		R-HSA-5684887;R-HSA-5684052;R-HSA-5693589;R-HSA-5684882;R-HSA-5685011;R-HSA-5686483;R-HSA-5693584;R-HSA-5686430;R-HSA-5685341;R-HSA-9709273;R-HSA-5693593;R-HSA-5686469;R-HSA-9763137;R-HSA-5684096;R-HSA-5686657;R-HSA-5685838;R-HSA-5693580;R-HSA-5684108;R-HSA-5686410;R-HSA-5686475;R-HSA-5684875;R-HSA-5693620;R-HSA-5686642;R-HSA-5684081;R-HSA-5686398;R-HSA-5693564;R-HSA-5685242;R-HSA-5693561;R-HSA-5…
R-HSA-5693532	DNA Double-Strand Break Repair	21	169	0.011161	6.6e-06	0.00029	82	113	0.00811082	9606	Homo sapiens	RFC5;HIST1H2BN;FEN1;RMI2;BRCA1;BRCA2;RAD51AP1;BRIP1;RAD51;EME1;EXO1;ERCC4;POLE2;CHEK1;CDK1;POLL;HIST1H2BG;CLSPN		R-HSA-69891;R-HSA-5684052;R-HSA-5686483;R-HSA-5685341;R-HSA-5683930;R-HSA-5687640;R-HSA-5683801;R-HSA-9700998;R-HSA-5682629;R-HSA-5686469;R-HSA-5687360;R-HSA-5685838;R-HSA-5683405;R-HSA-9701000;R-HSA-5686475;R-HSA-9701003;R-HSA-5686900;R-HSA-5686642;R-HSA-5687664;R-HSA-5684081;R-HSA-5693566;R-HSA-5686398;R-HSA-5683967;R-HSA-5683964;R-HSA-5693564;R-HSA-5685242;R-HSA-5693561;R-HSA-5693542;R-HSA-568…
R-HSA-5685942	HDR through Homologous Recombination (HRR)	13	73	0.00482103	1.04e-05	0.000438	19	21	0.00150732	9606	Homo sapiens	RAD51AP1;RFC5;RMI2;BRIP1;RAD51;EME1;EXO1;POLE2;CHEK1;BRCA1;BRCA2		R-HSA-5693620;R-HSA-5693589;R-HSA-5686483;R-HSA-5693584;R-HSA-5686430;R-HSA-5686398;R-HSA-5685341;R-HSA-5685242;R-HSA-9709273;R-HSA-5693593;R-HSA-5693561;R-HSA-5686469;R-HSA-5693539;R-HSA-9763137;R-HSA-5685838;R-HSA-5685230;R-HSA-5686410;R-HSA-5686475;R-HSA-5686440
R-HSA-5693579	Homologous DNA Pairing and Strand Exchange	10	45	0.00297187	1.73e-05	0.000708	8	10	0.000718	9606	Homo sapiens	RAD51AP1;RFC5;RMI2;BRIP1;RAD51;EXO1;CHEK1;BRCA1;BRCA2		R-HSA-5693620;R-HSA-9763137;R-HSA-5685838;R-HSA-5685230;R-HSA-5685341;R-HSA-5685242;R-HSA-9709273;R-HSA-5693561
R-HSA-5693568	Resolution of D-loop Structures through Holliday Junction Intermediates	9	37	0.00244354	2.26e-05	0.000881	9	9	0.000646	9606	Homo sapiens	RAD51AP1;RMI2;BRIP1;RAD51;EME1;EXO1;BRCA1;BRCA2		R-HSA-5686469;R-HSA-5686483;R-HSA-5693539;R-HSA-5693584;R-HSA-5686430;R-HSA-5686398;R-HSA-5686410;R-HSA-5686475;R-HSA-5686440
R-HSA-5693537	Resolution of D-Loop Structures	9	38	0.00250958	2.77e-05	0.00102666	10	10	0.000718	9606	Homo sapiens	RAD51AP1;RMI2;BRIP1;RAD51;EME1;EXO1;BRCA1;BRCA2		R-HSA-5693589;R-HSA-5686469;R-HSA-5686483;R-HSA-5693539;R-HSA-5693584;R-HSA-5686430;R-HSA-5686398;R-HSA-5686410;R-HSA-5686475;R-HSA-5686440
R-HSA-69002	DNA Replication Pre-Initiation	17	132	0.00871748	3.16e-05	0.00113586	26	32	0.00229687	9606	Homo sapiens	HIST1H2BN;CDT1;MCM7;H2AFZ;PRIM1;GMNN;MCM10;CDC6;CDC45;ORC1;POLE2;MCM3;SPP1;MCM4;MCM5;HIST1H2BG;MCM2		R-HSA-68611;R-HSA-68615;R-HSA-9749215;R-HSA-68940;R-HSA-9749253;R-HSA-68688;R-HSA-68825;R-HSA-9749197;R-HSA-68954;R-HSA-9749320;R-HSA-9757256;R-HSA-9757257;R-HSA-9757258;R-HSA-9734730;R-HSA-68960;R-HSA-68712;R-HSA-9749350;R-HSA-9749286;R-HSA-69299;R-HSA-68914;R-HSA-9749351;R-HSA-68917;R-HSA-68916;R-HSA-68919;R-HSA-68918;R-HSA-9749098
R-HSA-9675136	Diseases of DNA Double-Strand Break Repair	9	41	0.0027077	4.95e-05	0.00168452	9	9	0.000646	9606	Homo sapiens	RAD51AP1;RFC5;RMI2;BRIP1;RAD51;EXO1;BRCA1;BRCA2		R-HSA-9709268;R-HSA-9763200;R-HSA-9709601;R-HSA-9709571;R-HSA-9699163;R-HSA-9663194;R-HSA-9701199;R-HSA-9704408;R-HSA-9704330
R-HSA-9701190	Defective homologous recombination repair (HRR) due to BRCA2 loss of function	9	41	0.0027077	4.95e-05	0.00168452	4	4	0.000287	9606	Homo sapiens	RAD51AP1;RFC5;RMI2;BRIP1;RAD51;EXO1;BRCA1;BRCA2		R-HSA-9709268;R-HSA-9763200;R-HSA-9709601;R-HSA-9709571
R-HSA-6796648	TP53 Regulates Transcription of DNA Repair Genes	13	86	0.00567957	5.53e-05	0.00176808	5	17	0.00122021	9606	Homo sapiens	FANCI;FANCD2;CHEK1;BRCA1;FOS		R-HSA-6797606;R-HSA-6797712;R-HSA-6797616;R-HSA-6806412;R-HSA-6806394
R-HSA-5693616	Presynaptic phase of homologous DNA pairing and strand exchange	9	42	0.00277374	5.94e-05	0.0018039	6	7	0.000502	9606	Homo sapiens	RFC5;RMI2;BRIP1;RAD51;EXO1;CHEK1;BRCA1;BRCA2		R-HSA-9763137;R-HSA-5685230;R-HSA-5685341;R-HSA-5685242;R-HSA-9709273;R-HSA-5693561
R-HSA-9709603	Impaired BRCA2 binding to PALB2	7	24	0.001585	6.01e-05	0.0018039	1	1	7.18e-05	9606	Homo sapiens	RAD51AP1;RMI2;BRIP1;RAD51;EXO1;BRCA1;BRCA2		R-HSA-9709601
R-HSA-9701193	Defective HDR through Homologous Recombination (HRR) due to PALB2 loss of function	7	25	0.00165104	7.74e-05	0.00208854	2	2	0.000144	9606	Homo sapiens	RAD51AP1;RMI2;BRIP1;RAD51;EXO1;BRCA1;BRCA2		R-HSA-9704408;R-HSA-9704330
R-HSA-9704646	Defective HDR through Homologous Recombination Repair (HRR) due to PALB2 loss of BRCA2/RAD51/RAD51C binding function	7	25	0.00165104	7.74e-05	0.00208854	1	1	7.18e-05	9606	Homo sapiens	RAD51AP1;RMI2;BRIP1;RAD51;EXO1;BRCA1;BRCA2		R-HSA-9704408
R-HSA-9701192	Defective HDR through Homologous Recombination (HRR) due to BRCA1 loss-of-function	7	25	0.00165104	7.74e-05	0.00208854	1	1	7.18e-05	9606	Homo sapiens	RAD51AP1;RMI2;BRIP1;RAD51;EXO1;BRCA1;BRCA2		R-HSA-9701199
R-HSA-9704331	Defective HDR through Homologous Recombination Repair (HRR) due to PALB2 loss of BRCA1 binding function	7	25	0.00165104	7.74e-05	0.00208854	1	1	7.18e-05	9606	Homo sapiens	RAD51AP1;RMI2;BRIP1;RAD51;EXO1;BRCA1;BRCA2		R-HSA-9704330
R-HSA-9709570	Impaired BRCA2 binding to RAD51	8	35	0.00231145	9.79e-05	0.00254588	1	1	7.18e-05	9606	Homo sapiens	RFC5;RMI2;BRIP1;RAD51;EXO1;BRCA1;BRCA2		R-HSA-9709571
R-HSA-2500257	Resolution of Sister Chromatid Cohesion	16	134	0.00884956	0.000126	0.00315701	7	8	0.000574	9606	Homo sapiens	CENPU;CDCA5;MAST1;BUB1B;CDCA8;CENPE;CCNB2;CENPK;NUF2;CDK1;BIRC5;CENPM;KNTC1;CENPQ;SPC24;MAD2L1		R-HSA-2468293;R-HSA-2466068;R-HSA-2484822;R-HSA-2467794;R-HSA-1638803;R-HSA-2468287;R-HSA-1638821
R-HSA-141444	Amplification of signal from unattached kinetochores via a MAD2 inhibitory signal	13	94	0.0062079	0.000132	0.00317217	4	4	0.000287	9606	Homo sapiens	CENPU;MAST1;BUB1B;CDCA8;CENPE;CENPK;NUF2;BIRC5;CENPM;KNTC1;CENPQ;SPC24;MAD2L1		R-HSA-141409;R-HSA-141431;R-HSA-141422;R-HSA-141439
R-HSA-141424	Amplification of signal from the kinetochores	13	94	0.0062079	0.000132	0.00317217	4	4	0.000287	9606	Homo sapiens	CENPU;MAST1;BUB1B;CDCA8;CENPE;CENPK;NUF2;BIRC5;CENPM;KNTC1;CENPQ;SPC24;MAD2L1		R-HSA-141409;R-HSA-141431;R-HSA-141422;R-HSA-141439
R-HSA-912446	Meiotic recombination	10	58	0.0038304	0.000139	0.00318892	5	9	0.000646	9606	Homo sapiens	PSMC3IP;HIST1H2BN;RAD51;H2AFZ;DMC1;MND1;HIST1H2BG;BRCA1;BRCA2		R-HSA-912429;R-HSA-912458;R-HSA-912503;R-HSA-912496;R-HSA-1214188
R-HSA-5685938	HDR through Single Strand Annealing (SSA)	8	39	0.00257562	0.000203	0.00446418	4	6	0.000431	9606	Homo sapiens	RFC5;RMI2;BRIP1;RAD51;EXO1;ERCC4;BRCA1		R-HSA-5686642;R-HSA-5686657;R-HSA-5693564;R-HSA-5693580
R-HSA-5693554	Resolution of D-loop Structures through Synthesis-Dependent Strand Annealing (SDSA)	7	31	0.00204729	0.000285	0.00623041	1	1	7.18e-05	9606	Homo sapiens	RAD51AP1;RMI2;BRIP1;RAD51;EXO1;BRCA1;BRCA2		R-HSA-5693589
R-HSA-5693607	Processing of DNA double-strand break ends	12	89	0.00587769	0.000297	0.00623041	14	17	0.00122021	9606	Homo sapiens	RFC5;HIST1H2BN;RMI2;BRIP1;EXO1;CHEK1;CDK1;HIST1H2BG;BRCA1;CLSPN		R-HSA-5684887;R-HSA-5684052;R-HSA-5684882;R-HSA-5685011;R-HSA-5684081;R-HSA-5693542;R-HSA-5684071;R-HSA-5685156;R-HSA-5684096;R-HSA-5685985;R-HSA-5684108;R-HSA-5685994;R-HSA-5684875;R-HSA-5693608
R-HSA-606279	Deposition of new CENPA-containing nucleosomes at the centromere	9	54	0.00356624	0.000377	0.00753589	4	4	0.000287	9606	Homo sapiens	HIST1H2BN;CENPU;H2AFZ;CENPK;CENPM;OIP5;HIST1H2BG;CENPQ		R-HSA-606349;R-HSA-606287;R-HSA-606289;R-HSA-606326
R-HSA-774815	Nucleosome assembly	9	54	0.00356624	0.000377	0.00753589	4	4	0.000287	9606	Homo sapiens	HIST1H2BN;CENPU;H2AFZ;CENPK;CENPM;OIP5;HIST1H2BG;CENPQ		R-HSA-606349;R-HSA-606287;R-HSA-606289;R-HSA-606326
R-HSA-9675135	Diseases of DNA repair	9	54	0.00356624	0.000377	0.00753589	9	34	0.00244042	9606	Homo sapiens	RAD51AP1;RFC5;RMI2;BRIP1;RAD51;EXO1;BRCA1;BRCA2		R-HSA-9709268;R-HSA-9763200;R-HSA-9709601;R-HSA-9709571;R-HSA-9699163;R-HSA-9663194;R-HSA-9701199;R-HSA-9704408;R-HSA-9704330
R-HSA-69473	G2/M DNA damage checkpoint	11	80	0.00528332	0.000445	0.00890765	7	12	0.000861	9606	Homo sapiens	RFC5;HIST1H2BN;RMI2;BRIP1;EXO1;CHEK1;CDK1;HIST1H2BG;BRCA1		R-HSA-5683735;R-HSA-69891;R-HSA-6799332;R-HSA-170070;R-HSA-75028;R-HSA-176116;R-HSA-6799246
R-HSA-69052	Switching of origins to a post-replicative state	12	94	0.0062079	0.000479	0.00910788	10	10	0.000718	9606	Homo sapiens	CDT1;MCM7;CCNE2;ORC1;CCNE1;GMNN;MCM3;CDK1;MCM4;MCM5;CDC6;MCM2		R-HSA-68944;R-HSA-69299;R-HSA-68947;R-HSA-68946;R-HSA-68948;R-HSA-69015;R-HSA-69016;R-HSA-69019;R-HSA-69005;R-HSA-69006
R-HSA-1362277	Transcription of E2F targets under negative control by DREAM complex	6	25	0.00165104	0.000561	0.0100993	6	12	0.000861	9606	Homo sapiens	TOP2A;CDC6;CDC25A		R-HSA-8964475;R-HSA-8964498;R-HSA-8964531;R-HSA-188345;R-HSA-8961619;R-HSA-8964471
R-HSA-8953750	Transcriptional Regulation by E2F6	8	46	0.00303791	0.000598	0.0107713	9	33	0.00236865	9606	Homo sapiens	RRM2;RAD51;CHEK1;BRCA1;EZH2		R-HSA-9007561;R-HSA-9007546;R-HSA-8954110;R-HSA-8961982;R-HSA-9007582;R-HSA-9007539;R-HSA-9007605;R-HSA-9007591;R-HSA-9007606
R-HSA-69618	Mitotic Spindle Checkpoint	13	111	0.0073306	0.000628	0.0113113	7	7	0.000502	9606	Homo sapiens	CENPU;MAST1;BUB1B;CDCA8;CENPE;CENPK;NUF2;BIRC5;CENPM;KNTC1;CENPQ;SPC24;MAD2L1		R-HSA-141409;R-HSA-141431;R-HSA-141429;R-HSA-141422;R-HSA-141439;R-HSA-141423;R-HSA-141437
R-HSA-68867	Assembly of the pre-replicative complex	13	114	0.00752873	0.000799	0.0135904	17	23	0.00165088	9606	Homo sapiens	HIST1H2BN;CDT1;MCM7;ORC1;H2AFZ;GMNN;MCM3;MCM4;MCM5;HIST1H2BG;CDC6;MCM2		R-HSA-68611;R-HSA-68615;R-HSA-68712;R-HSA-9749215;R-HSA-9749253;R-HSA-68688;R-HSA-9749350;R-HSA-9749286;R-HSA-9749351;R-HSA-68825;R-HSA-9749197;R-HSA-9749320;R-HSA-9757256;R-HSA-9757257;R-HSA-9749098;R-HSA-9757258;R-HSA-9734730
R-HSA-68877	Mitotic Prometaphase	19	211	0.0139348	0.00100176	0.01703	15	20	0.00143554	9606	Homo sapiens	PLK4;CENPU;CDCA5;MAST1;NCAPG;BUB1B;CDCA8;CENPE;CCNB2;CENPK;NUF2;CDK1;BIRC5;CENPM;TUBGCP6;KNTC1;CENPQ;SPC24;MAD2L1		R-HSA-2514854;R-HSA-2468293;R-HSA-9648114;R-HSA-375302;R-HSA-1638803;R-HSA-2466068;R-HSA-2529015;R-HSA-2484822;R-HSA-2520883;R-HSA-2467794;R-HSA-380316;R-HSA-380508;R-HSA-2468287;R-HSA-2529020;R-HSA-1638821
R-HSA-73886	Chromosome Maintenance	14	136	0.00898164	0.00134118	0.0217986	19	38	0.00272753	9606	Homo sapiens	RFC5;HIST1H2BN;CENPU;FEN1;H2AFZ;PRIM1;CENPK;SPP1;CDK1;CENPM;OIP5;HIST1H2BG;CENPQ		R-HSA-606349;R-HSA-174439;R-HSA-606287;R-HSA-9670101;R-HSA-9668597;R-HSA-181450;R-HSA-9686521;R-HSA-174446;R-HSA-174447;R-HSA-9670114;R-HSA-9668902;R-HSA-9670149;R-HSA-174452;R-HSA-606289;R-HSA-174427;R-HSA-163096;R-HSA-174425;R-HSA-176700;R-HSA-606326
R-HSA-9648025	EML4 and NUDC in mitotic spindle formation	13	121	0.00799102	0.00135515	0.0217986	1	5	0.000359	9606	Homo sapiens	CENPU;MAST1;BUB1B;CDCA8;CENPE;CENPK;NUF2;BIRC5;CENPM;KNTC1;CENPQ;SPC24;MAD2L1		R-HSA-9648114
R-HSA-1500620	Meiosis	11	92	0.00607582	0.00136241	0.0217986	9	15	0.00107666	9606	Homo sapiens	PSMC3IP;HIST1H2BN;SUN2;RAD51;H2AFZ;DMC1;MND1;HIST1H2BG;BRCA1;BRCA2		R-HSA-912429;R-HSA-912408;R-HSA-912458;R-HSA-912503;R-HSA-912470;R-HSA-912496;R-HSA-912467;R-HSA-1214188;R-HSA-912450
R-HSA-73894	DNA Repair	28	381	0.0251618	0.0016678	0.0266848	157	339	0.0243325	9606	Homo sapiens	HIST1H2BN;FEN1;UBA7;BRCA1;BRCA2;RAD51AP1;BRIP1;EME1;EXO1;CHEK1;POLL;CLSPN;RFC5;FANCI;RMI2;H2AFZ;FANCA;RAD51;KIAA0101;ERCC4;FANCD2;POLE2;CDK1;HIST1H2BG;DTL		R-HSA-6785126;R-HSA-69891;R-HSA-5684052;R-HSA-5655892;R-HSA-5656148;R-HSA-5653840;R-HSA-5656158;R-HSA-5685341;R-HSA-5651805;R-HSA-6786155;R-HSA-5687640;R-HSA-5683801;R-HSA-5651782;R-HSA-6786166;R-HSA-9700998;R-HSA-5687360;R-HSA-5685838;R-HSA-5653838;R-HSA-110363;R-HSA-6786171;R-HSA-9701000;R-HSA-110364;R-HSA-9701003;R-HSA-110368;R-HSA-5686900;R-HSA-110371;R-HSA-5690997;R-HSA-5686642;R-HSA-5687664…
R-HSA-69200	Phosphorylation of proteins involved in G1/S transition by active Cyclin E:Cdk2 complexes	3	6	0.000396	0.00187704	0.0281557	1	1	7.18e-05	9606	Homo sapiens	CCNE2;CCNE1;CDK1		R-HSA-188390
R-HSA-156711	Polo-like kinase mediated events	5	23	0.00151895	0.00246344	0.0369516	8	15	0.00107666	9606	Homo sapiens	CCNB2;MYBL2;CDC25A		R-HSA-4088298;R-HSA-4088299;R-HSA-4088152;R-HSA-4088309;R-HSA-4088306;R-HSA-4088162;R-HSA-4088307;R-HSA-4088305
R-HSA-68949	Orc1 removal from chromatin	9	73	0.00482103	0.0029573	0.0425778	4	4	0.000287	9606	Homo sapiens	CDT1;ORC1;MCM7;MCM3;CDK1;MCM4;MCM5;CDC6;MCM2		R-HSA-68944;R-HSA-68947;R-HSA-68946;R-HSA-68948
R-HSA-5663220	RHO GTPases Activate Formins	14	149	0.00984018	0.00304127	0.0425778	4	27	0.00193798	9606	Homo sapiens	CENPU;MAST1;BUB1B;CDCA8;CENPE;DIAPH3;CENPK;NUF2;BIRC5;CENPM;KNTC1;CENPQ;SPC24;MAD2L1		R-HSA-5666070;R-HSA-5666160;R-HSA-5666129;R-HSA-5666169
	KEY:
	Directly related to processes involved in cell cycle progression

## Sheet: 72hPD_vs_72h_UNTR_EXPER
Ensembl_ID	baseMean	log2FoldChange	lfcSE	stat	pvalue	padj	geneName
ENSG00000112742	16.4637	-38.6558	1.61898	-23.8767	5.35121e-126	9.20408e-122	TTK
ENSG00000198920	13.673	-39.994	1.72716	-23.156	1.26591e-118	1.08868e-114	KIAA0753
ENSG00000076382	21.9247	-34.7404	1.50699	-23.0529	1.37503e-117	7.88352e-114	SPAG5
ENSG00000183763	12.4289	-30.2836	1.43533	-21.0988	8.16628e-99	3.5115e-95	TRAIP
ENSG00000139737	11.4615	-41.9732	2.14535	-19.5647	3.08986e-85	1.06291e-81	SLAIN1
ENSG00000176170	109.13	-23.4369	1.20888	-19.3873	9.8708e-84	2.82963e-80	SPHK1
ENSG00000176473	12.3474	-42.4082	2.30893	-18.367	2.41326e-75	5.92973e-72	WDR25
ENSG00000256229	15.177	-24.2593	1.32159	-18.3561	2.95048e-75	6.34352e-72	ZNF486
ENSG00000175352	66.8277	-23.6554	1.31566	-17.9798	2.80282e-72	5.3565e-69	NRIP3
ENSG00000090104	89.7805	23.7755	1.37288	17.3179	3.44658e-67	5.92812e-64	RGS1
ENSG00000125618	5.95042	-38.8113	2.45488	-15.8099	2.65963e-56	4.15869e-53	PAX8
ENSG00000157240	3.02549	-41.738	2.65992	-15.6915	1.73014e-55	2.47986e-52	FZD1
ENSG00000169429	152.109	-23.0782	1.47987	-15.5947	7.90553e-55	1.04596e-51	CXCL8
ENSG00000141985	10.7417	-22.1694	1.4369	-15.4286	1.0511e-53	1.29135e-50	SH3GL1
ENSG00000099860	26.4519	-22.5654	1.48837	-15.1612	6.39326e-52	7.33094e-49	GADD45B
ENSG00000198734	28.8393	31.379	2.10117	14.934	1.97902e-50	2.12745e-47	F5
ENSG00000100036	11.1704	-37.9703	2.55328	-14.8712	5.07296e-50	5.13264e-47	SLC35E4
ENSG00000024526	3.64063	-35.1613	2.43953	-14.4132	4.27586e-47	4.08582e-44	DEPDC1
ENSG00000115602	57.9302	-21.2371	1.48322	-14.3182	1.68399e-46	1.52445e-43	IL1RL1
ENSG00000172116	4.9207	-40.5046	2.91859	-13.8781	8.59423e-44	7.39104e-41	CD8B
ENSG00000125484	15.9212	-24.1306	1.78973	-13.4828	1.97434e-41	1.61708e-38	GTF3C4
ENSG00000151012	43.7774	-19.8316	1.49827	-13.2363	5.41274e-40	4.23178e-37	SLC7A11
ENSG00000105011	75.7734	-10.1671	0.783168	-12.9821	1.54661e-38	1.1566e-35	ASF1B
ENSG00000184661	9.00594	-25.5688	1.98752	-12.8647	7.11451e-38	5.09873e-35	CDCA2
ENSG00000166965	9.94286	-23.6434	1.84045	-12.8465	8.99342e-38	6.18747e-35	RCCD1
ENSG00000158164	4.95147	-30.876	2.4176	-12.7714	2.36926e-37	1.56735e-34	TMSB15A
ENSG00000163803	29.7199	-21.9774	1.73204	-12.6887	6.82983e-37	4.35086e-34	PLB1
ENSG00000104951	31.738	-18.5158	1.4784	-12.5242	5.50746e-36	3.38316e-33	IL4I1
ENSG00000117650	6.26568	-29.7471	2.38801	-12.4569	1.28316e-35	7.61049e-33	NEK2
ENSG00000155016	3.75626	-31.8382	2.57721	-12.3537	4.65108e-35	2.66662e-32	CYP2U1
ENSG00000128602	2.45633	-33.5311	2.72993	-12.2828	1.12116e-34	6.22065e-32	SMO
ENSG00000115339	13.1559	-22.6936	1.86757	-12.1514	5.64108e-34	3.03208e-31	GALNT3
ENSG00000197980	15.5978	-22.4639	1.86894	-12.0196	2.80429e-33	1.46163e-30	LEKR1
ENSG00000182885	5.5118	-22.7713	1.91873	-11.8679	1.73772e-32	8.79082e-30	ADGRG3
ENSG00000255423	9.22654	-23.653	1.99404	-11.8619	1.86719e-32	9.17588e-30	EBLN2
ENSG00000272106	11.4653	-21.3736	1.80406	-11.8475	2.21771e-32	1.05957e-29	RP11-345P4.9
ENSG00000171848	90.9653	-10.0855	0.863489	-11.6799	1.61431e-31	7.50436e-29	RRM2
ENSG00000182389	7.8751	-23.184	1.99343	-11.6302	2.89362e-31	1.30974e-28	CACNB4
ENSG00000076604	12.5134	-22.2181	1.91136	-11.6242	3.10377e-31	1.36884e-28	TRAF4
ENSG00000165259	23.0006	-22.8529	1.97427	-11.5753	5.49611e-31	2.36333e-28	HDX
ENSG00000117010	9.43955	-23.6999	2.06987	-11.4499	2.35298e-30	9.87104e-28	ZNF684
ENSG00000138587	13.303	-23.8792	2.08962	-11.4275	3.04663e-30	1.24767e-27	MNS1
ENSG00000165312	26.7419	21.7541	1.91718	11.347	7.67916e-30	3.07166e-27	OTUD1
ENSG00000101447	5.12708	-28.2828	2.53212	-11.1696	5.74333e-29	2.24512e-26	FAM83D
ENSG00000267127	1.99759	-29.4795	2.68715	-10.9706	5.29388e-28	2.02344e-25	RP11-795F19.5
ENSG00000094804	65.0659	-9.95206	0.916541	-10.8583	1.8216e-27	6.8112e-25	CDC6
ENSG00000109667	6.32598	-23.1605	2.14726	-10.7861	4.00458e-27	1.4655e-24	SLC2A9
ENSG00000171813	6.70759	-21.9496	2.03735	-10.7736	4.58626e-27	1.64341e-24	PWWP2B
ENSG00000089685	89.6278	-10.0464	0.933448	-10.7626	5.16752e-27	1.8139e-24	BIRC5
ENSG00000161031	9.26739	24.6584	2.30826	10.6826	1.22718e-26	4.2215e-24	PGLYRP2
ENSG00000225442	15.379	-22.9594	2.14997	-10.6789	1.27715e-26	4.30726e-24	MPRIP-AS1
ENSG00000232445	4.16144	-24.5539	2.31012	-10.6288	2.18827e-26	7.23813e-24	RP11-132A1.4
ENSG00000151718	10.9342	-24.4666	2.33178	-10.4927	9.33641e-26	3.02993e-23	WWC2
ENSG00000167536	6.93669	-22.5696	2.16087	-10.4447	1.55008e-25	4.93729e-23	DHRS13
ENSG00000093009	67.74	-10.7133	1.02731	-10.4285	1.838e-25	5.74793e-23	CDC45
ENSG00000131153	110.111	-9.87604	0.94769	-10.4212	1.98485e-25	6.09634e-23	GINS2
ENSG00000175489	3.19483	-32.446	3.13091	-10.3631	3.64804e-25	1.10081e-22	LRRC25
ENSG00000247853	4.51031	-20.7582	2.00952	-10.3299	5.16123e-25	1.53057e-22	RP5-940J5.6
ENSG00000136404	13.7718	-21.9815	2.12974	-10.3212	5.64896e-25	1.64682e-22	TM6SF1
ENSG00000168078	5.07343	-29.1237	2.88327	-10.1009	5.47271e-24	1.56884e-21	PBK
ENSG00000161888	44.4346	-9.2855	0.930329	-9.98087	1.84842e-23	5.21194e-21	SPC24
ENSG00000214391	120.31	-2.37635	0.239979	-9.90235	4.06603e-23	1.12799e-20	TUBAP2
ENSG00000184368	9.52663	-23.7905	2.41073	-9.86859	5.69614e-23	1.55514e-20	MAP7D2
ENSG00000228492	5.86003	-20.6896	2.11851	-9.76611	1.57376e-22	4.22947e-20	RAB11FIP1P1
ENSG00000164674	20.2371	-22.9945	2.36852	-9.70836	2.77782e-22	7.35053e-20	SYTL3
ENSG00000165029	12.7866	16.5342	1.77156	9.33315	1.02771e-20	2.67827e-18	ABCA1
ENSG00000166803	110.054	-8.80717	0.944766	-9.32206	1.14099e-20	2.92911e-18	KIAA0101
ENSG00000164032	1153.09	-3.06372	0.331194	-9.25052	2.234e-20	5.65072e-18	H2AFZ
ENSG00000218502	88.8453	-2.95294	0.321318	-9.19009	3.92506e-20	9.78421e-18	H2AFZP3
ENSG00000137103	5.45271	-21.6654	2.41265	-8.97993	2.70946e-19	6.65754e-17	TMEM8B
ENSG00000117399	43.7403	-9.47959	1.06276	-8.91975	4.67327e-19	1.13212e-16	CDC20
ENSG00000204934	8.13876	-24.4884	2.75434	-8.89087	6.06333e-19	1.44846e-16	ATP6V0E2-AS1
ENSG00000251230	9.11827	-19.5087	2.2301	-8.74787	2.17409e-18	5.12251e-16	RP11-701P16.5
ENSG00000198901	34.8269	-8.49909	0.972144	-8.74262	2.27763e-18	5.29395e-16	PRC1
ENSG00000234311	5.68815	-20.1316	2.32524	-8.65785	4.80751e-18	1.10252e-15	RP11-432J24.3
ENSG00000073150	5.31696	-21.5841	2.51039	-8.59791	8.11828e-18	1.83729e-15	PANX2
ENSG00000162148	10.3238	22.2185	2.60158	8.5404	1.33761e-17	2.98792e-15	PPP1R32
ENSG00000253173	25.1487	-2.94717	0.346851	-8.49694	1.94655e-17	4.2924e-15	RP11-152C15.1
ENSG00000239593	10.912	-22.022	2.59743	-8.47838	2.28352e-17	4.97171e-15	RP11-477J21.6
ENSG00000128965	17.0013	-23.0488	2.72781	-8.44956	2.92407e-17	6.28674e-15	CHAC1
ENSG00000175063	33.3443	-8.61813	1.02989	-8.36797	5.86169e-17	1.2447e-14	UBE2C
ENSG00000123416	254.904	-2.29854	0.276019	-8.32748	8.258e-17	1.73217e-14	TUBA1B
ENSG00000065328	40.3172	-9.42272	1.13566	-8.29713	1.06658e-16	2.21026e-14	MCM10
ENSG00000275888	5.16755	-20.3814	2.46174	-8.27929	1.23915e-16	2.53731e-14	RP13-516M14.10
ENSG00000012048	23.9915	-10.1883	1.2354	-8.247	1.62415e-16	3.28652e-14	BRCA1
ENSG00000092853	30.7207	-8.67917	1.05377	-8.23634	1.77561e-16	3.55122e-14	CLSPN
ENSG00000109805	20.5062	-8.4932	1.03272	-8.22413	1.96619e-16	3.88718e-14	NCAPG
ENSG00000167900	174.656	-9.41374	1.15328	-8.16257	3.27973e-16	6.41038e-14	TK1
ENSG00000137310	37.1431	-9.69483	1.19195	-8.1336	4.16743e-16	8.05391e-14	TCF19
ENSG00000174371	23.2231	-8.67117	1.06947	-8.10788	5.15087e-16	9.84389e-14	EXO1
ENSG00000273447	1.81478	-34.4746	4.2623	-8.08826	6.05215e-16	1.14392e-13	AC004067.5
ENSG00000178999	28.4172	-8.96388	1.1141	-8.04585	8.56507e-16	1.6013e-13	AURKB
ENSG00000270681	7.19011	22.5207	2.82379	7.97532	1.51983e-15	2.81086e-13	RP11-372K14.2
ENSG00000121152	27.2111	-8.67262	1.09118	-7.94792	1.89666e-15	3.47048e-13	NCAPH
ENSG00000135451	14.418	-8.1972	1.03847	-7.89351	2.9381e-15	5.31951e-13	TROAP
ENSG00000051341	14.0271	-7.94314	1.02085	-7.78092	7.19992e-15	1.28999e-12	POLQ
ENSG00000261604	3.51108	-22.2893	2.86807	-7.77153	7.7545e-15	1.37503e-12	CTD-2636A23.2
ENSG00000123685	4.88215	-23.4477	3.06188	-7.65795	1.88919e-14	3.31573e-12	BATF3
ENSG00000198727	12050.4	-0.975669	0.12747	-7.65414	1.94617e-14	3.38122e-12	MT-CYB
ENSG00000127564	23.6454	-8.69995	1.13972	-7.63343	2.28589e-14	3.93173e-12	PKMYT1
ENSG00000157456	64.0394	-9.72194	1.2913	-7.52881	5.1205e-14	8.72005e-12	CCNB2
ENSG00000176845	5.58657	-18.628	2.53675	-7.34326	2.08458e-13	3.51518e-11	METRNL
ENSG00000222009	13.1878	-18.9949	2.63432	-7.21053	5.57325e-13	9.30678e-11	BTBD19
ENSG00000272323	7.0985	-22.7597	3.16564	-7.1896	6.49792e-13	1.07466e-10	CTD-2517O10.6
ENSG00000126787	27.5235	-8.91868	1.24382	-7.1704	7.47812e-13	1.22499e-10	DLGAP5
ENSG00000049089	8.03193	21.746	3.03859	7.1566	8.27054e-13	1.34201e-10	COL9A2
ENSG00000279901	7.9088	-20.4183	2.88885	-7.06798	1.572e-12	2.52696e-10	CTD-2270P14.2
ENSG00000131747	61.4772	-6.20513	0.882133	-7.03423	2.00365e-12	3.191e-10	TOP2A
ENSG00000170312	47.3924	-10.8897	1.55186	-7.01715	2.26443e-12	3.57323e-10	CDK1
ENSG00000152253	17.3818	-8.36219	1.19613	-6.99103	2.72874e-12	4.26675e-10	SPC25
ENSG00000267474	5.9262	-21.3588	3.07223	-6.9522	3.59643e-12	5.57285e-10	CTC-548K16.6
ENSG00000101445	37.085	-9.12744	1.31486	-6.94177	3.87227e-12	5.9467e-10	PPP1R16B
ENSG00000132967	10.8897	-1.73428	0.251531	-6.89493	5.38927e-12	8.20313e-10	HMGB1P5
ENSG00000259781	65.8837	-1.5259	0.222556	-6.85626	7.06858e-12	1.06649e-09	RP11-673C5.1
ENSG00000165304	19.0893	-8.60318	1.25917	-6.83244	8.34827e-12	1.24861e-09	MELK
ENSG00000137807	11.4097	-10.5128	1.54258	-6.81507	9.4215e-12	1.39698e-09	KIF23
ENSG00000166401	50.6541	-8.45582	1.26172	-6.70183	2.05822e-11	3.02576e-09	SERPINB8
ENSG00000121211	11.7809	-8.01266	1.19602	-6.69944	2.09218e-11	3.04961e-09	MND1
ENSG00000100162	61.2802	-6.09209	0.911571	-6.68307	2.33985e-11	3.38197e-09	CENPM
ENSG00000176890	162.363	-5.98189	0.898874	-6.65486	2.83565e-11	4.06443e-09	TYMS
ENSG00000139618	30.763	-8.54502	1.28434	-6.65324	2.86706e-11	4.07548e-09	BRCA2
ENSG00000165490	11.0437	-10.225	1.53967	-6.64105	3.1146e-11	4.39107e-09	DDIAS
ENSG00000231416	237.027	0.591718	0.0894877	6.61228	3.78442e-11	5.29204e-09	RP11-422P24.9
ENSG00000106089	8.35936	14.593	2.22781	6.55039	5.73857e-11	7.95995e-09	STX1A
ENSG00000198618	378.755	-0.980943	0.150281	-6.52738	6.693e-11	9.20957e-09	PPIAP22
ENSG00000181544	21.6889	-8.97884	1.3776	-6.51772	7.1382e-11	9.74421e-09	FANCB
ENSG00000163808	15.0729	-8.0451	1.24024	-6.48673	8.77195e-11	1.18801e-08	KIF15
ENSG00000165480	26.0111	-8.23535	1.27846	-6.44164	1.18193e-10	1.58822e-08	SKA3
ENSG00000122966	13.4107	-7.51012	1.17771	-6.3769	1.8071e-10	2.40947e-08	CIT
ENSG00000243988	101.086	0.896826	0.141285	6.34763	2.18654e-10	2.89296e-08	RPS24P17
ENSG00000122952	110.851	-5.32552	0.8409	-6.33312	2.40253e-10	3.15447e-08	ZWINT
ENSG00000269951	5.94403	-18.2581	2.88407	-6.33067	2.44095e-10	3.18063e-08	RP11-797A18.6
ENSG00000127423	16.0903	-7.78509	1.23105	-6.32395	2.54968e-10	3.29733e-08	AUNIP
ENSG00000153066	37.493	-8.95184	1.42479	-6.28294	3.3224e-10	4.26457e-08	TXNDC11
ENSG00000066279	8.64912	-7.24198	1.15596	-6.26492	3.73028e-10	4.75265e-08	ASPM
ENSG00000136982	34.367	-7.18287	1.14755	-6.25931	3.86683e-10	4.8904e-08	DSCC1
ENSG00000172757	1554.15	-0.974374	0.156365	-6.2314	4.62271e-10	5.80369e-08	CFL1
ENSG00000119326	99.1308	-6.37711	1.02463	-6.22382	4.85202e-10	6.03439e-08	CTNNAL1
ENSG00000238103	164.109	0.725742	0.116622	6.22302	4.87663e-10	6.03439e-08	RPL9P7
ENSG00000228232	219.457	-1.01704	0.165397	-6.14909	7.79284e-10	9.57406e-08	GAPDHP1
ENSG00000004468	13.4708	-8.0227	1.30966	-6.12577	9.02463e-10	1.10088e-07	CD38
ENSG00000248626	158.714	-0.970681	0.158678	-6.11731	9.51659e-10	1.15271e-07	GAPDHP40
ENSG00000249014	1.20417	-2.8126	0.463492	-6.06828	1.29291e-09	1.55511e-07	HMGN2P4
ENSG00000111640	2652.17	-0.961672	0.158546	-6.06556	1.31498e-09	1.57067e-07	GAPDH
ENSG00000134690	22.1266	-8.58728	1.41909	-6.05127	1.43711e-09	1.70471e-07	CDCA8
ENSG00000137804	84.5619	-6.31914	1.04931	-6.0222	1.72059e-09	2.027e-07	NUSAP1
ENSG00000181938	39.3684	-7.49905	1.25496	-5.97552	2.29351e-09	2.68356e-07	GINS3
ENSG00000235363	36.2461	-1.63431	0.273902	-5.96678	2.41988e-09	2.81229e-07	SNRPGP10
ENSG00000143977	167.672	-1.57136	0.263501	-5.9634	2.47049e-09	2.85184e-07	SNRPG
ENSG00000213440	14.3396	-2.33807	0.392386	-5.9586	2.54403e-09	2.91715e-07	H2AFZP1
ENSG00000148773	18.4273	-8.23213	1.38328	-5.95116	2.66246e-09	3.03274e-07	MKI67
ENSG00000125835	572.102	-1.57702	0.265095	-5.94889	2.6997e-09	3.05492e-07	SNRPB
ENSG00000139734	10.4453	-7.73116	1.30012	-5.94649	2.73955e-09	3.07976e-07	DIAPH3
ENSG00000111696	14.1541	-8.44269	1.42101	-5.94134	2.82698e-09	3.1574e-07	NT5DC3
ENSG00000123485	13.6594	-10.516	1.77746	-5.91629	3.29278e-09	3.65393e-07	HJURP
ENSG00000231434	40.2549	-1.37743	0.233048	-5.91047	3.41131e-09	3.76119e-07	RP11-144L1.8
ENSG00000171320	13.3624	-8.08191	1.36868	-5.90488	3.52909e-09	3.86627e-07	ESCO2
ENSG00000230897	593.662	0.439226	0.0744002	5.90356	3.55742e-09	3.87263e-07	RPS18P12
ENSG00000213959	2.02378	-5.30633	0.899497	-5.89922	3.65223e-09	3.95084e-07	RP5-1100H13.3
ENSG00000271250	50.2617	0.58923	0.100699	5.85141	4.8742e-09	5.23976e-07	RP11-101P17.14
ENSG00000215070	7.9956	-1.62447	0.27894	-5.82372	5.75514e-09	6.14834e-07	XRCC6P5
ENSG00000115687	12.5065	-8.08382	1.38874	-5.82096	5.85107e-09	6.21224e-07	PASK
ENSG00000264350	121.174	-1.60592	0.276161	-5.81517	6.05717e-09	6.39161e-07	SNRPGP2
ENSG00000129195	19.7884	-9.46073	1.62905	-5.80752	6.34065e-09	6.64995e-07	FAM64A
ENSG00000122566	2216.76	-1.31057	0.225721	-5.80614	6.39299e-09	6.66421e-07	HNRNPA2B1
ENSG00000117724	40.6528	-5.88347	1.01886	-5.77456	7.71528e-09	7.99415e-07	CENPF
ENSG00000189057	13.8199	-8.13806	1.4147	-5.7525	8.79336e-09	9.05663e-07	FAM111B
ENSG00000259020	31.2106	-1.18236	0.206954	-5.71317	1.10891e-08	1.13532e-06	RP11-529H20.3
ENSG00000213942	58.215	0.590279	0.103578	5.69886	1.20608e-08	1.22749e-06	RP1-102E24.1
ENSG00000080824	1754.81	-1.26903	0.222752	-5.69705	1.21897e-08	1.23331e-06	HSP90AA1
ENSG00000080986	20.4997	-8.45788	1.48662	-5.68932	1.27545e-08	1.28291e-06	NDC80
ENSG00000214009	6.07315	-4.69287	0.825583	-5.68431	1.31342e-08	1.31342e-06	PCNAP3
ENSG00000218582	73.8856	-0.97707	0.1721	-5.67734	1.36809e-08	1.36018e-06	GAPDHP63
ENSG00000071082	1926.75	0.489061	0.0865295	5.65196	1.58627e-08	1.56804e-06	RPL31
ENSG00000251587	17.4126	-1.6748	0.297064	-5.63783	1.72203e-08	1.69251e-06	LDHAP1
ENSG00000235587	396.808	-0.922916	0.164284	-5.6178	1.93406e-08	1.8901e-06	GAPDHP65
ENSG00000196262	747.553	-0.913529	0.162895	-5.60807	2.04591e-08	1.98812e-06	PPIA
ENSG00000104147	16.9834	-6.48228	1.15724	-5.60149	2.12511e-08	2.05348e-06	OIP5
ENSG00000143476	57.3429	-6.07657	1.08615	-5.59461	2.21112e-08	2.12465e-06	DTL
ENSG00000233328	155.557	-1.24067	0.221862	-5.59211	2.2433e-08	2.1436e-06	PFN1P1
ENSG00000186185	7.75493	-9.8421	1.76095	-5.5891	2.28248e-08	2.16899e-06	KIF18B
ENSG00000090889	8.99425	-7.62684	1.3687	-5.57232	2.51363e-08	2.37552e-06	KIF4A
ENSG00000198134	22.6669	-1.12769	0.202518	-5.56835	2.57167e-08	2.41709e-06	RP11-267J23.4
ENSG00000216439	5.84105	-3.05735	0.550017	-5.55863	2.71895e-08	2.54163e-06	DUTP5
ENSG00000106153	528.703	-1.05552	0.191106	-5.52318	3.3291e-08	3.09516e-06	CHCHD2
ENSG00000213370	40.9204	-1.49079	0.270896	-5.50318	3.73006e-08	3.4493e-06	RANP6
ENSG00000249489	95.9939	-0.952836	0.17334	-5.49691	3.86509e-08	3.55506e-06	GAPDHP70
ENSG00000146587	4.22572	-8.5689	1.56716	-5.46777	4.55722e-08	4.16116e-06	RBAK
ENSG00000177606	128.855	4.73728	0.866494	5.46718	4.57243e-08	4.16116e-06	JUN
ENSG00000227081	226.102	0.536102	0.0982858	5.45452	4.91061e-08	4.44539e-06	RP11-543P15.1
ENSG00000169598	6.29898	-7.54315	1.38558	-5.44404	5.20848e-08	4.69036e-06	DFFB
ENSG00000147536	11.611	-7.08364	1.30203	-5.44047	5.31404e-08	4.7605e-06	GINS4
ENSG00000231500	1910.32	0.414554	0.0763352	5.4307	5.61335e-08	5.00257e-06	RPS18
ENSG00000231007	5.52708	-6.92381	1.27625	-5.42511	5.7919e-08	5.13509e-06	CDC20P1
ENSG00000235084	25.4757	-1.14338	0.210843	-5.42291	5.86355e-08	5.17195e-06	CHCHD2P6
ENSG00000198826	11.5808	-7.83138	1.44605	-5.4157	6.10479e-08	5.35727e-06	ARHGAP11A
ENSG00000109475	1326.84	0.461442	0.0854857	5.39789	6.74303e-08	5.88732e-06	RPL34
ENSG00000224411	268.458	-1.22655	0.227356	-5.39485	6.8582e-08	5.95763e-06	HSP90AA2P
ENSG00000123473	13.2291	-7.62365	1.41429	-5.39045	7.028e-08	6.07446e-06	STIL
ENSG00000248180	27.0553	-1.04618	0.195043	-5.36387	8.14576e-08	7.00535e-06	GAPDHP60
ENSG00000075702	12.4043	-7.57205	1.41227	-5.36163	8.24756e-08	7.05761e-06	WDR62
ENSG00000125743	773.031	-1.00629	0.188719	-5.33219	9.70375e-08	8.2626e-06	SNRPD2
ENSG00000196584	21.841	-6.25329	1.17426	-5.3253	1.00786e-07	8.53951e-06	XRCC2
ENSG00000145911	2.55925	-16.9393	3.18212	-5.32327	1.01918e-07	8.5931e-06	N4BP3
ENSG00000213478	33.1263	-0.911802	0.172231	-5.29405	1.19638e-07	1.00379e-05	CFL1P2
ENSG00000101057	10.2436	-6.92189	1.30792	-5.2923	1.2079e-07	1.00854e-05	MYBL2
ENSG00000267736	8.52711	-2.83708	0.537195	-5.28128	1.28284e-07	1.06594e-05	HMGB2P1
ENSG00000149554	60.4177	-5.53581	1.05461	-5.24917	1.52789e-07	1.26345e-05	CHEK1
ENSG00000219375	13.5746	-1.41016	0.268793	-5.24627	1.5521e-07	1.27733e-05	RP11-69L16.3
ENSG00000133136	10.578	-1.49541	0.285921	-5.23015	1.69369e-07	1.38721e-05	GNG5P2
ENSG00000234664	0.955433	-3.08582	0.591453	-5.21736	1.81488e-07	1.47943e-05	HMGN2P5
ENSG00000219951	6.60216	-1.32888	0.25516	-5.20804	1.90841e-07	1.54833e-05	RP11-378G13.2
ENSG00000232858	75.9034	0.50753	0.0974816	5.20642	1.92517e-07	1.5546e-05	RPL34P27
ENSG00000220848	83.1463	0.511235	0.0983067	5.20041	1.98854e-07	1.59827e-05	RPS18P9
ENSG00000234825	136.872	-1.26473	0.243418	-5.19571	2.03938e-07	1.6315e-05	XRCC6P2
ENSG00000196116	25.377	-7.94146	1.53073	-5.18804	2.1252e-07	1.69229e-05	TDRD7
ENSG00000166508	570.75	-3.61076	0.696563	-5.18368	2.17555e-07	1.7244e-05	MCM7
ENSG00000138346	14.8292	-7.8298	1.51302	-5.17496	2.27959e-07	1.79857e-05	DNA2
ENSG00000154920	12.2136	-9.87827	1.91055	-5.17037	2.33626e-07	1.83487e-05	EME1
ENSG00000186871	15.1494	-8.07818	1.56298	-5.16843	2.36063e-07	1.84558e-05	ERCC6L
ENSG00000168389	7.23819	-8.80582	1.7056	-5.16289	2.43164e-07	1.8925e-05	MFSD2A
ENSG00000224892	4.9146	4.03064	0.782405	5.15161	2.58266e-07	2.00098e-05	RPS4XP16
ENSG00000169607	8.13849	-7.25861	1.41087	-5.14478	2.67835e-07	2.06582e-05	CKAP2L
ENSG00000218902	20.7425	-1.09851	0.2146	-5.11886	3.07387e-07	2.3603e-05	PTMAP3
ENSG00000198938	6829.79	-0.549118	0.10765	-5.10097	3.37911e-07	2.58314e-05	MT-CO3
ENSG00000196419	802.778	-1.23467	0.242376	-5.09404	3.50507e-07	2.66758e-05	XRCC6
ENSG00000128951	300.754	-3.11653	0.612871	-5.08514	3.67355e-07	2.78348e-05	DUT
ENSG00000233270	79.4329	-1.44288	0.283808	-5.084	3.69577e-07	2.78804e-05	SNRPEP4
ENSG00000182118	14.5543	-7.74288	1.52973	-5.06159	4.15784e-07	3.12292e-05	FAM89A
ENSG00000239983	205.415	0.463642	0.0920518	5.03675	4.73505e-07	3.54099e-05	RP11-79E3.1
ENSG00000236552	371.074	0.3903	0.0775658	5.03186	4.85752e-07	3.61685e-05	RPL13AP5
ENSG00000236603	162.572	-1.45208	0.289014	-5.02424	5.05428e-07	3.74043e-05	RANP1
ENSG00000164087	20.2458	-7.60281	1.51337	-5.02376	5.06698e-07	3.74043e-05	POC1A
ENSG00000182004	345.593	-1.41386	0.282962	-4.99666	5.83306e-07	4.28352e-05	SNRPE
ENSG00000244535	168.904	0.475148	0.0951052	4.99602	5.85249e-07	4.28352e-05	RP1-181J22.1
ENSG00000259090	2.24497	-3.62025	0.72617	-4.9854	6.18322e-07	4.50641e-05	SEPT7P1
ENSG00000256968	36.5865	-1.38307	0.279464	-4.94902	7.45878e-07	5.41313e-05	SNRPEP2
ENSG00000187514	567.062	-0.995728	0.201428	-4.94334	7.6796e-07	5.54996e-05	PTMA
ENSG00000154518	943.608	-1.42623	0.289057	-4.93408	8.05294e-07	5.79542e-05	ATP5G3
ENSG00000144554	55.2944	-4.70893	0.955713	-4.92713	8.34444e-07	5.98018e-05	FANCD2
ENSG00000235674	38.2641	-1.43208	0.291817	-4.90746	9.22624e-07	6.5847e-05	LDHAP2
ENSG00000132646	268.037	-4.45469	0.910205	-4.89416	9.87281e-07	7.01704e-05	PCNA
ENSG00000239528	298.729	0.441728	0.0904283	4.88484	1.03514e-06	7.32693e-05	RPS14P8
ENSG00000115268	451.54	-0.529162	0.108423	-4.88054	1.05797e-06	7.45785e-05	RPS15
ENSG00000177954	643.859	0.504016	0.103457	4.87172	1.10629e-06	7.76662e-05	RPS27
ENSG00000180667	30.5317	-6.49578	1.33391	-4.86974	1.11747e-06	7.81324e-05	YOD1
ENSG00000154839	7.20694	-7.30728	1.50132	-4.86724	1.13165e-06	7.88033e-05	SKA1
ENSG00000164587	3967.02	0.407152	0.083852	4.85561	1.20018e-06	8.32381e-05	RPS14
ENSG00000100206	5.49583	-6.57054	1.3541	-4.85235	1.22009e-06	8.42794e-05	DMC1
ENSG00000111206	6.77448	-7.1114	1.46644	-4.84942	1.23823e-06	8.51901e-05	FOXM1
ENSG00000213885	155.607	0.45704	0.0942768	4.84786	1.24802e-06	8.5522e-05	RPL13AP7
ENSG00000188985	12.3731	-5.0571	1.04652	-4.83231	1.34959e-06	9.21145e-05	DHFRP1
ENSG00000129810	18.2802	-7.93004	1.64151	-4.83095	1.35883e-06	9.23787e-05	SGOL1
ENSG00000138080	11.3935	-8.83039	1.83026	-4.82466	1.4024e-06	9.49656e-05	EMILIN1
ENSG00000183856	7.64337	-7.39276	1.5329	-4.82273	1.41605e-06	9.52434e-05	IQGAP3
ENSG00000214182	130.623	-0.976566	0.202501	-4.82252	1.41758e-06	9.52434e-05	PTMAP5
ENSG00000184990	352.172	-2.27149	0.47201	-4.81237	1.49147e-06	9.96176e-05	SIVA1
ENSG00000189403	347.308	-1.19831	0.249025	-4.812	1.49426e-06	9.96176e-05	HMGB1
ENSG00000064999	7.53749	-5.96949	1.24761	-4.78476	1.71193e-06	0.000113688	ANKS1A
ENSG00000167670	16.5569	-5.96755	1.24786	-4.78222	1.73371e-06	0.000114692	CHAF1A
ENSG00000213888	4.512	-8.70472	1.83056	-4.75522	1.9823e-06	0.000130634	LINC01521
ENSG00000224773	17.4839	-1.52064	0.320525	-4.74423	2.09306e-06	0.000137407	HSPA8P7
ENSG00000150764	4.86021	-8.92448	1.88172	-4.74272	2.10872e-06	0.000137909	DIXDC1
ENSG00000237417	21.9143	-1.18771	0.250996	-4.73199	2.2233e-06	0.000144851	XRCC6P1
ENSG00000034510	1077.49	-0.767558	0.162603	-4.72046	2.35316e-06	0.000152186	TMSB10
ENSG00000179172	8.49	-1.18602	0.251252	-4.72042	2.35357e-06	0.000152186	HNRNPCL1
ENSG00000145386	47.6746	-4.98027	1.05887	-4.7034	2.55867e-06	0.000164828	CCNA2
ENSG00000242299	686.088	0.381164	0.0811185	4.69886	2.61615e-06	0.000167902	RP11-234A1.1
ENSG00000131470	8.45846	-7.14834	1.52317	-4.69307	2.69129e-06	0.000172083	PSMC3IP
ENSG00000156508	1552.13	0.417703	0.0892001	4.68277	2.83025e-06	0.000180297	EEF1A1
ENSG00000108518	1025.14	-1.10615	0.236754	-4.67217	2.98041e-06	0.000187945	PFN1
ENSG00000230837	105.832	0.430077	0.0920533	4.67205	2.98207e-06	0.000187945	RPL31P2
ENSG00000213197	12.7754	-1.93993	0.415227	-4.67198	2.98307e-06	0.000187945	AC012066.1
ENSG00000099985	11.522	-9.79564	2.09984	-4.66495	3.08695e-06	0.000193779	OSM
ENSG00000187531	14.7178	-8.22176	1.76816	-4.64991	3.32085e-06	0.000207704	SIRT7
ENSG00000244921	187.776	-0.842584	0.181399	-4.64492	3.40205e-06	0.000212012	CTB-36O1.7
ENSG00000136942	728.258	-0.544839	0.117701	-4.62902	3.67399e-06	0.000228133	RPL35
ENSG00000224061	21.7055	-1.29566	0.280023	-4.62697	3.71049e-06	0.00022957	AC092106.1
ENSG00000214297	15.7704	-1.17796	0.254752	-4.62395	3.76505e-06	0.000232111	ALDOAP2
ENSG00000214110	82.0288	-1.33464	0.288919	-4.61945	3.84766e-06	0.000236356	LDHAP4
ENSG00000164104	389.589	-2.92052	0.633242	-4.61202	3.9878e-06	0.000244093	HMGB2
ENSG00000213315	405.69	0.396551	0.086305	4.59476	4.33256e-06	0.000264256	CTD-3035D6.1
ENSG00000240972	87.1465	-1.33647	0.290966	-4.59321	4.36473e-06	0.000265277	MIF
ENSG00000137970	489.069	0.380201	0.0828624	4.58834	4.46785e-06	0.000270588	RPL7P9
ENSG00000198830	102.463	-1.71779	0.374566	-4.58609	4.51628e-06	0.000272561	HMGN2
ENSG00000092445	13.7622	-6.9239	1.5119	-4.57961	4.6584e-06	0.000280156	TYRO3
ENSG00000241468	62.3218	-1.50165	0.328909	-4.56554	4.98209e-06	0.000298578	ATP5J2
ENSG00000213574	57.4024	-1.4014	0.3075	-4.55739	5.17931e-06	0.00030932	LDHAP5
ENSG00000275896	305.813	-4.32724	0.950329	-4.55342	5.27811e-06	0.000314129	PRSS2
ENSG00000134333	1562.45	-1.33396	0.294289	-4.53283	5.81989e-06	0.00034518	LDHA
ENSG00000228834	23.2912	-1.38729	0.306275	-4.52956	5.91053e-06	0.000349351	RP11-249L21.4
ENSG00000188167	16.9828	-8.31448	1.84114	-4.51594	6.30366e-06	0.000371312	TMPPE
ENSG00000028310	48.2807	-4.20579	0.931671	-4.51424	6.35439e-06	0.000373022	BRD9
ENSG00000168496	126.656	-4.6077	1.0219	-4.50898	6.51402e-06	0.000381092	FEN1
ENSG00000253683	50.2824	-0.920619	0.20459	-4.49981	6.80132e-06	0.000396552	CTB-79E8.3
ENSG00000224282	5.46075	2.10244	0.467851	4.49382	6.99574e-06	0.000406509	CTD-2290C23.1
ENSG00000099958	9.74957	-7.35462	1.63894	-4.48743	7.20886e-06	0.000417483	DERL3
ENSG00000276043	50.235	-4.50744	1.01023	-4.46179	8.12788e-06	0.000469126	UHRF1
ENSG00000177602	4.76348	-9.37474	2.10265	-4.45853	8.25224e-06	0.000474711	GSG2
ENSG00000196205	312.751	0.374702	0.0841023	4.45532	8.37699e-06	0.000480281	EEF1A1P5
ENSG00000213352	12.2419	-0.924493	0.208151	-4.44146	8.93503e-06	0.000510573	GAPDHP44
ENSG00000075218	6.82713	-7.22885	1.62958	-4.43602	9.16386e-06	0.000521915	GTSE1
ENSG00000196230	1243.94	-1.40658	0.31716	-4.43492	9.21062e-06	0.000522847	TUBB
ENSG00000073756	15.5918	8.79843	1.9864	4.42933	9.45243e-06	0.000534808	PTGS2
ENSG00000236608	44.4236	-0.864489	0.195489	-4.42218	9.77114e-06	0.000551028	EIF4A1P6
ENSG00000100526	40.0933	-4.83509	1.09618	-4.41085	1.02965e-05	0.00057876	CDKN3
ENSG00000117632	1420.08	-1.84087	0.417682	-4.40735	1.04644e-05	0.000586277	STMN1
ENSG00000159147	7.51872	-5.34591	1.21568	-4.39746	1.09524e-05	0.000611628	DONSON
ENSG00000234118	19.6969	0.569794	0.129604	4.39643	1.10048e-05	0.000612563	RPL13AP6
ENSG00000132507	370.985	-1.23359	0.280679	-4.39502	1.10761e-05	0.000614543	EIF5A
ENSG00000133112	1523.17	0.528705	0.120354	4.39293	1.11835e-05	0.000618507	TPT1
ENSG00000132341	1027.71	-1.3115	0.298869	-4.38819	1.14296e-05	0.000630096	RAN
ENSG00000214389	32.0288	0.915371	0.208709	4.38587	1.15525e-05	0.000634835	RPS3AP26
ENSG00000256356	29.7413	-1.38884	0.317632	-4.37247	1.22849e-05	0.000672933	HSPA8P5
ENSG00000100600	16.5246	-8.82523	2.01882	-4.37148	1.23409e-05	0.000673853	LGMN
ENSG00000204253	152.219	-1.02549	0.235123	-4.36148	1.29183e-05	0.000703147	HNRNPCP2
ENSG00000234176	26.5221	-1.4022	0.322071	-4.35369	1.33863e-05	0.000726325	HSPA8P1
ENSG00000127589	106.887	-1.55902	0.358505	-4.34866	1.36975e-05	0.00074087	TUBBP1
ENSG00000253330	3.59361	-2.94855	0.678457	-4.34597	1.3866e-05	0.000747633	RP11-697N18.3
ENSG00000104738	233.461	-3.95239	0.909602	-4.34519	1.39156e-05	0.000747961	MCM4
ENSG00000163466	2135.27	-0.812732	0.18711	-4.3436	1.40165e-05	0.000751041	ARPC2
ENSG00000076003	211.654	-3.88765	0.89747	-4.33179	1.479e-05	0.000790024	MCM6
ENSG00000176340	182.536	-1.65785	0.382793	-4.33094	1.48475e-05	0.000790641	COX8A
ENSG00000075624	9474.89	-0.93666	0.217185	-4.31274	1.61247e-05	0.000856003	ACTB
ENSG00000178556	2.17327	-2.89614	0.672889	-4.30404	1.67709e-05	0.000887567	CKS1BP6
ENSG00000243297	1.94937	1.78006	0.413644	4.30335	1.68235e-05	0.00088762	RPL31P61
ENSG00000136492	10.3111	-5.75449	1.34061	-4.29243	1.76729e-05	0.000929583	BRIP1
ENSG00000007968	3.68159	-6.21803	1.44951	-4.28973	1.7889e-05	0.000936652	E2F2
ENSG00000235847	27.0611	-1.32227	0.308265	-4.28939	1.79162e-05	0.000936652	LDHAP7
ENSG00000184005	13.3671	-7.41379	1.73082	-4.28339	1.84066e-05	0.000958555	ST6GALNAC3
ENSG00000248641	5.31967	-1.69303	0.395298	-4.28291	1.84466e-05	0.000958555	HMGA1P2
ENSG00000166189	8.26318	-8.28791	1.9406	-4.27079	1.94782e-05	0.00100911	HPS6
ENSG00000188460	42.443	-0.960067	0.224929	-4.2683	1.96964e-05	0.00101735	ACTBP11
ENSG00000136603	135.939	3.81896	0.8964	4.26033	2.04123e-05	0.00105117	SKIL
ENSG00000231878	57.6378	-1.60062	0.37581	-4.25911	2.05242e-05	0.00105378	SNRPFP1
ENSG00000213070	3.24524	-4.70032	1.10413	-4.25704	2.07152e-05	0.00106042	HMGB3P6
ENSG00000149925	2214.82	-1.11381	0.262186	-4.24816	2.15533e-05	0.00110005	ALDOA
ENSG00000090975	5.63292	-8.83174	2.08479	-4.23628	2.27255e-05	0.00115645	PITPNM2
ENSG00000205571	4.91079	-3.1112	0.734776	-4.23421	2.29354e-05	0.00116368	SMN2
ENSG00000100448	8.55708	-6.59816	1.559	-4.23231	2.31306e-05	0.00117013	CTSG
ENSG00000112081	1078.82	-0.963703	0.228154	-4.22392	2.40087e-05	0.001211	SRSF3
ENSG00000253517	12.6318	-1.11166	0.263973	-4.21127	2.53935e-05	0.0012771	XRCC6P4
ENSG00000123219	45.3009	-4.41538	1.04885	-4.20974	2.55665e-05	0.00128168	CENPK
ENSG00000215873	0.891577	-3.84107	0.912552	-4.20915	2.56337e-05	0.00128168	FEN1P1
ENSG00000240914	5.67547	-1.10235	0.26309	-4.19002	2.7893e-05	0.00139061	RPL15P2
ENSG00000249840	8.4014	-1.00794	0.241125	-4.18014	2.91327e-05	0.00144554	GAPDHP76
ENSG00000173660	463.118	-1.04277	0.249471	-4.17991	2.91628e-05	0.00144554	UQCRH
ENSG00000263179	24.0812	-0.982179	0.235126	-4.17724	2.95067e-05	0.0014553	HNRNPCP4
ENSG00000226396	370.304	0.366776	0.087807	4.17707	2.9529e-05	0.0014553	RP5-1056L3.3
ENSG00000146670	42.3	-3.84102	0.920019	-4.17494	2.98067e-05	0.00146479	CDCA5
ENSG00000210196	34.496	-1.75468	0.420499	-4.17285	3.0081e-05	0.00147406	MT-TP
ENSG00000228519	24.4944	-2.54903	0.611075	-4.17138	3.0276e-05	0.00147939	RP11-298C3.2
ENSG00000101003	26.8801	-5.54312	1.32914	-4.17045	3.03999e-05	0.00148124	GINS1
ENSG00000228716	10.8272	-4.25228	1.02159	-4.16241	3.14905e-05	0.00153005	DHFR
ENSG00000213763	321.794	-0.967573	0.232753	-4.15707	3.22348e-05	0.0015618	ACTBP2
ENSG00000230584	17.8584	-1.69985	0.409401	-4.15204	3.29528e-05	0.0015921	CCT5P2
ENSG00000169891	12.268	-7.53154	1.81865	-4.14129	3.45358e-05	0.00166391	REPS2
ENSG00000153187	302.621	-1.59823	0.386109	-4.13933	3.48318e-05	0.00167348	HNRNPU
ENSG00000185129	27.5308	-2.45292	0.593072	-4.13595	3.53489e-05	0.00168864	PURA
ENSG00000235912	18.627	-0.895275	0.216496	-4.1353	3.54489e-05	0.00168864	RP1-159A19.3
ENSG00000241478	20.3496	-1.26587	0.306152	-4.13477	3.55305e-05	0.00168864	HSPA8P9
ENSG00000257043	68.9797	-1.10025	0.266101	-4.13471	3.554e-05	0.00168864	RP11-137N23.1
ENSG00000151725	64.0679	-3.33404	0.807797	-4.12733	3.67003e-05	0.00173897	CENPU
ENSG00000175643	8.57797	-7.06913	1.71335	-4.12591	3.69274e-05	0.00174492	RMI2
ENSG00000217027	56.5293	0.556743	0.135031	4.12309	3.73827e-05	0.0017616	TPT1P4
ENSG00000104897	18.3116	-2.35475	0.571543	-4.11999	3.7889e-05	0.00177738	SF3A2
ENSG00000204923	11.924	-7.05369	1.71215	-4.11977	3.79244e-05	0.00177738	FBXO48
ENSG00000216802	4.75138	-2.98723	0.725925	-4.11507	3.87069e-05	0.00180689	RP11-390P2.2
ENSG00000110955	2831.59	-0.772006	0.18762	-4.11472	3.87642e-05	0.00180689	ATP5B
ENSG00000212829	16.0007	-1.26371	0.307219	-4.11338	3.89907e-05	0.00180804	RPS26P3
ENSG00000236480	24.609	-1.30858	0.318131	-4.11333	3.8999e-05	0.00180804	PKMP1
ENSG00000124795	362.65	-1.79598	0.436725	-4.11238	3.91597e-05	0.00181061	DEK
ENSG00000198633	7.45141	-2.74539	0.667971	-4.11004	3.95595e-05	0.00182419	ZNF534
ENSG00000141682	58.7792	-4.25229	1.04587	-4.06578	4.78723e-05	0.00220161	PMAIP1
ENSG00000256464	25.3777	-1.24847	0.307132	-4.06493	4.80468e-05	0.00220375	YWHABP2
ENSG00000174021	395.585	-1.11067	0.273279	-4.06424	4.819e-05	0.00220444	GNG5
ENSG00000253676	167.893	-0.876576	0.215794	-4.0621	4.86326e-05	0.00221878	TAGLN2P1
ENSG00000213409	13.5347	-1.46527	0.360906	-4.05998	4.90763e-05	0.0022331	C1QBPP2
ENSG00000153044	35.6413	-4.92897	1.21475	-4.05761	4.95777e-05	0.00224996	CENPH
ENSG00000051180	50.5135	-4.33945	1.07126	-4.05078	5.10473e-05	0.00231056	RAD51
ENSG00000247763	1.07288	-2.15324	0.532166	-4.04618	5.20609e-05	0.00235026	RP11-447H19.1
ENSG00000092199	862.948	-0.863382	0.213713	-4.03992	5.347e-05	0.00240755	HNRNPC
ENSG00000256222	2.07657	2.27333	0.563467	4.03453	5.47114e-05	0.00245701	MTRNR2L3
ENSG00000198554	56.6151	-4.26144	1.05856	-4.02568	5.68105e-05	0.00254464	WDHD1
ENSG00000142676	2973.25	0.323905	0.0805374	4.02179	5.77566e-05	0.00258029	RPL11
ENSG00000229091	33.4772	-1.30776	0.325432	-4.01854	5.85591e-05	0.00260937	HSPA8P8
ENSG00000132780	378.025	-2.16764	0.540429	-4.01096	6.04724e-05	0.00268766	NASP
ENSG00000067191	10.3388	-7.28905	1.82523	-3.99349	6.51089e-05	0.00288627	CACNB1
ENSG00000226650	2.65871	-5.86903	1.47244	-3.98593	6.72151e-05	0.00297198	KIF4B
ENSG00000230953	12.7688	-0.974593	0.244855	-3.98028	6.88339e-05	0.00303391	RP4-631H13.6
ENSG00000029993	43.9016	-3.93532	0.988819	-3.97982	6.89686e-05	0.00303391	HMGB3
ENSG00000128708	367.375	-2.58448	0.649855	-3.97701	6.97878e-05	0.00306212	HAT1
ENSG00000226976	70.643	-1.00058	0.252362	-3.96487	7.34352e-05	0.00321396	COX6A1P2
ENSG00000139343	144.231	-1.52084	0.384182	-3.95863	7.53795e-05	0.00329068	SNRPF
ENSG00000092841	1316.35	-0.541859	0.137053	-3.95366	7.69657e-05	0.00335142	MYL6
ENSG00000162772	45.2521	-5.57136	1.41279	-3.9435	8.02994e-05	0.00348117	ATF3
ENSG00000151491	39.1958	-4.92354	1.24857	-3.94335	8.03504e-05	0.00348117	EPS8
ENSG00000124172	440.637	-0.675596	0.171451	-3.94047	8.13224e-05	0.00351443	ATP5E
ENSG00000137309	331.005	-1.46563	0.372008	-3.93979	8.15541e-05	0.00351561	HMGA1
ENSG00000115875	743.042	-1.63684	0.415856	-3.93608	8.28232e-05	0.00355566	SRSF7
ENSG00000186940	7.67433	-1.04179	0.264691	-3.93587	8.28965e-05	0.00355566	CHCHD2P9
ENSG00000092470	37.191	-4.44346	1.12975	-3.93315	8.38413e-05	0.00358414	WDR76
ENSG00000197608	8.94721	-6.39843	1.62696	-3.93276	8.39773e-05	0.00358414	ZNF841
ENSG00000211459	2087.41	-0.677314	0.17226	-3.93193	8.42654e-05	0.00358754	MT-RNR1
ENSG00000128408	7.34975	-6.82134	1.74079	-3.91853	8.90921e-05	0.00378366	RIBC2
ENSG00000227590	12.3056	-1.67967	0.430017	-3.90605	9.38153e-05	0.00397444	ATP5G1P5
ENSG00000169083	7.06869	-8.52408	2.18392	-3.90311	9.49647e-05	0.00401325	AR
ENSG00000100479	40.5903	-4.1071	1.05405	-3.8965	9.75915e-05	0.00411415	POLE2
ENSG00000258741	22.747	-1.94085	0.498483	-3.89351	9.88039e-05	0.00415508	RP11-386M24.4
ENSG00000213058	269.747	0.437332	0.112441	3.88945	0.000100471	0.00421489	RP4-765C7.2
ENSG00000250982	44.268	-0.776925	0.199839	-3.88775	0.00010118	0.00423428	RP11-159J3.1
ENSG00000253954	33.7564	-1.02549	0.263926	-3.88553	0.000102107	0.00426271	HMGN1P38
ENSG00000224550	188.081	-0.771977	0.198903	-3.88116	0.000103958	0.00432948	RP11-270C12.3
ENSG00000213684	128.196	-0.875781	0.225771	-3.87907	0.000104857	0.00435433	LDHBP2
ENSG00000259699	3.48399	-2.74707	0.708263	-3.8786	0.000105061	0.00435433	HMGB1P8
ENSG00000240509	62.7344	0.399944	0.103134	3.8779	0.000105362	0.00435631	RPL34P18
ENSG00000270532	66.708	-1.30059	0.336062	-3.8701	0.000108791	0.00448732	PEBP1P2
ENSG00000177700	170.709	-1.55721	0.402448	-3.86933	0.000109133	0.00449065	POLR2L
ENSG00000215311	21.2771	-0.65561	0.169786	-3.86139	0.000112742	0.00462123	NPM1P12
ENSG00000136527	455.205	-1.39985	0.362545	-3.86117	0.000112844	0.00462123	TRA2B
ENSG00000158710	1417.89	-0.823044	0.213592	-3.85335	0.000116513	0.00474986	TAGLN2
ENSG00000270307	1.18791	-2.09383	0.543387	-3.8533	0.000116537	0.00474986	MTATP6P2
ENSG00000255397	57.8065	-2.06481	0.53602	-3.85212	0.0001171	0.00476152	AC022182.2
ENSG00000213785	2.98896	-1.87801	0.489578	-3.83598	0.000125065	0.0050734	RP11-449L13.2
ENSG00000231752	2.73462	-4.03694	1.05381	-3.8308	0.000127725	0.0051691	EMBP1
ENSG00000229786	1.51956	-1.7064	0.445568	-3.82973	0.000128283	0.00517951	SNRPFP2
ENSG00000164463	82.2705	3.07186	0.803466	3.82326	0.000131697	0.00530487	CREBRF
ENSG00000197016	9.27078	-2.82184	0.738907	-3.81894	0.000134025	0.00537654	ZNF470
ENSG00000119333	76.6454	-4.33111	1.13415	-3.8188	0.000134101	0.00537654	WDR34
ENSG00000005022	1301.41	-0.888324	0.232717	-3.81718	0.000134987	0.00539949	SLC25A5
ENSG00000240371	218.061	0.457551	0.119981	3.81354	0.000136989	0.00546684	RPS4XP13
ENSG00000236090	3.92504	-1.28899	0.338421	-3.80883	0.000139625	0.00555916	LDHAP3
ENSG00000197261	21.2245	-6.73761	1.77005	-3.80646	0.000140972	0.0055998	C6orf141
ENSG00000085840	21.5145	-4.95084	1.30379	-3.79728	0.000146293	0.00579779	ORC1
ENSG00000099901	136.419	-2.43133	0.640793	-3.79425	0.000148088	0.00585543	RANBP1
ENSG00000242445	1.74786	-1.87656	0.495688	-3.78577	0.000153235	0.00604505	RPL7AP11
ENSG00000183486	8.47122	-7.5635	1.99876	-3.78409	0.000154271	0.00607198	MX2
ENSG00000171877	5.2122	-6.40015	1.69218	-3.7822	0.000155449	0.00610437	FRMD5
ENSG00000254748	12.6031	-0.985769	0.260703	-3.78119	0.00015608	0.0061152	HNRNPCP8
ENSG00000213598	102.32	0.365049	0.096769	3.77237	0.000161703	0.00632114	RP11-112J1.1
ENSG00000232573	967.768	0.321232	0.0851837	3.77105	0.000162565	0.00634039	RPL3P4
ENSG00000177410	285.663	0.78107	0.207382	3.76633	0.000165663	0.00644661	ZFAS1
ENSG00000198918	207.516	0.383866	0.10196	3.76488	0.000166627	0.00646948	RPL39
ENSG00000237649	4.83812	-7.77334	2.06634	-3.76188	0.000168641	0.00653294	KIFC1
ENSG00000110723	16.4022	-6.10026	1.62196	-3.76104	0.000169208	0.00654018	EXPH5
ENSG00000189043	675.098	-0.760999	0.20257	-3.75672	0.000172153	0.00663907	NDUFA4
ENSG00000084207	1651.14	-0.983045	0.262153	-3.74989	0.000176909	0.00680725	GSTP1
ENSG00000235325	4.97912	-1.22328	0.326494	-3.74672	0.000179164	0.0068786	AC009963.6
ENSG00000180389	140.493	-0.676071	0.18089	-3.73746	0.000185887	0.00712085	ATP5EP2
ENSG00000238082	39.658	-1.54949	0.415219	-3.73175	0.000190157	0.00726823	AC009948.7
ENSG00000267751	3.64013	-6.02234	1.61453	-3.73009	0.000191414	0.00730005	AC009005.2
ENSG00000111775	162.861	-0.909939	0.2448	-3.71708	0.000201542	0.00766771	COX6A1
ENSG00000142949	5.61965	-6.68758	1.7994	-3.71657	0.000201946	0.00766771	PTPRF
ENSG00000258111	8.11513	-1.939	0.521953	-3.71489	0.000203295	0.00770194	RP11-43D4.2
ENSG00000011258	29.115	-3.55204	0.95739	-3.71012	0.000207157	0.00783099	MBTD1
ENSG00000258981	7.23513	-1.21673	0.328043	-3.70906	0.000208027	0.00784662	COX5AP2
ENSG00000105173	6.04357	-6.45818	1.74178	-3.7078	0.000209067	0.00786862	CCNE1
ENSG00000258445	11.0953	-4.03677	1.08929	-3.70587	0.000210665	0.00791144	RP11-307P22.1
ENSG00000109971	2167.55	-1.29363	0.349489	-3.70149	0.000214336	0.00803175	HSPA8
ENSG00000244192	163.662	0.324256	0.0876981	3.69741	0.000217809	0.00814416	RP11-114H7.1
ENSG00000111716	2475.76	-0.819366	0.221978	-3.6912	0.000223196	0.00832748	LDHB
ENSG00000119969	150.867	-3.14517	0.853358	-3.68564	0.000228125	0.00848722	HELLS
ENSG00000197061	234.915	-1.66459	0.451689	-3.68527	0.000228464	0.00848722	HIST1H4C
ENSG00000176054	0.747521	2.64543	0.71819	3.68347	0.000230083	0.00852894	RPL23P2
ENSG00000234743	3.28484	-1.57504	0.427958	-3.68037	0.000232897	0.00861467	EIF5AP4
ENSG00000235472	16.2979	-0.770608	0.209637	-3.67592	0.000236993	0.00874737	EIF4A1P7
ENSG00000225159	48.0277	-0.596573	0.162437	-3.67265	0.000240051	0.00884129	NPM1P39
ENSG00000242276	4.21369	1.10318	0.300666	3.66914	0.000243371	0.00894442	RPL5P3
ENSG00000164236	11.6158	-4.88836	1.33257	-3.66838	0.000244095	0.00895188	ANKRD33B
ENSG00000119335	702.473	-0.782968	0.213779	-3.66252	0.000249748	0.00913972	SET
ENSG00000213650	14.994	-0.982054	0.268205	-3.66159	0.000250659	0.00915356	RP11-760D2.7
ENSG00000166794	401.375	-1.1385	0.311031	-3.66039	0.000251831	0.00917689	PPIB
ENSG00000128322	39.0617	-3.05742	0.836041	-3.65702	0.000255162	0.00927861	IGLL1
ENSG00000242951	41.1092	-0.849137	0.232534	-3.65167	0.000260539	0.00945417	RP11-507E23.1
ENSG00000263781	33.8046	-1.07959	0.29587	-3.64885	0.000263413	0.00953832	RP11-321A17.3
ENSG00000260461	6.79624	8.53554	2.34492	3.64002	0.000272615	0.00985079	RP11-541N10.3
ENSG00000179271	200.629	-1.75051	0.481724	-3.63385	0.000279228	0.0100686	GADD45GIP1
ENSG00000214998	1.62492	-5.12856	1.41175	-3.63275	0.000280413	0.0100902	CCNB2P1
ENSG00000197360	4.19109	-5.31555	1.4642	-3.63033	0.000283054	0.0101513	ZNF98
ENSG00000109674	3.60779	-6.30298	1.7363	-3.63012	0.000283293	0.0101513	NEIL3
ENSG00000175768	60.524	-1.5259	0.420534	-3.62848	0.000285092	0.0101946	TOMM5
ENSG00000228532	11.7801	-0.954739	0.263336	-3.62555	0.000288344	0.0102895	RP1-241P17.4
ENSG00000197958	448.272	0.415685	0.11472	3.62348	0.000290666	0.0103508	RPL12
ENSG00000215057	9.96929	-1.13835	0.314475	-3.61985	0.000294773	0.0104754	PKMP5
ENSG00000155666	4.72987	-8.1464	2.25404	-3.61413	0.000301355	0.0106866	KDM8
ENSG00000134684	532.864	-1.74041	0.481625	-3.61361	0.000301958	0.0106866	YARS
ENSG00000183022	35.2598	-0.823214	0.227877	-3.61254	0.00030321	0.0107088	TPM3P8
ENSG00000228499	7.71324	-0.90432	0.250516	-3.60983	0.000306394	0.0107844	TMSB10P1
ENSG00000213212	19.5788	-1.26482	0.3504	-3.60966	0.000306604	0.0107844	NCLP1
ENSG00000213673	33.7157	-0.768133	0.212838	-3.60899	0.000307388	0.0107899	SLC25A5P3
ENSG00000132205	12.4996	-5.91809	1.64038	-3.60774	0.000308873	0.01082	EMILIN2
ENSG00000182809	169.802	3.91265	1.08512	3.60574	0.000311266	0.0108817	CRIP2
ENSG00000266282	42.2452	-0.873926	0.242635	-3.60181	0.000316009	0.0110251	UBL5P2
ENSG00000213290	111.166	-0.715503	0.19871	-3.60073	0.00031732	0.0110301	PGK1P2
ENSG00000249193	12.3907	-1.23406	0.342733	-3.60064	0.000317435	0.0110301	HSPD1P5
ENSG00000241549	3.54484	-4.43366	1.23206	-3.59856	0.000319979	0.011096	GUSBP2
ENSG00000227890	53.3281	-1.06591	0.296586	-3.59393	0.00032573	0.0112727	PSMA2P3
ENSG00000173599	4.36706	-6.17428	1.71857	-3.59268	0.000327294	0.0113041	PC
ENSG00000258900	11.2739	-0.903201	0.251543	-3.59065	0.000329855	0.0113379	HNRNPCP1
ENSG00000229132	297.164	-0.700785	0.195178	-3.59049	0.000330054	0.0113379	EIF4A1P10
ENSG00000112312	143.172	-3.51407	0.978757	-3.59034	0.000330248	0.0113379	GMNN
ENSG00000260939	2.25071	-1.86668	0.520204	-3.58837	0.000332755	0.0114012	RP11-467J12.3
ENSG00000177803	33.8249	-1.20489	0.335916	-3.58689	0.000334651	0.0114433	RP11-606P2.1
ENSG00000138160	20.5042	-4.42108	1.23279	-3.58624	0.000335484	0.0114491	KIF11
ENSG00000146410	4.7984	-6.71755	1.87685	-3.57917	0.000344693	0.01174	MTFR2
ENSG00000156802	55.0048	-4.21033	1.17657	-3.57849	0.000345587	0.0117465	ATAD2
ENSG00000186638	6.04172	-6.75305	1.88739	-3.57799	0.00034625	0.0117465	KIF24
ENSG00000105281	185.183	-2.82718	0.790449	-3.57668	0.000347985	0.0117649	SLC1A5
ENSG00000154380	6.15142	-6.58956	1.84244	-3.57655	0.00034816	0.0117649	ENAH
ENSG00000165244	7.07901	-6.68892	1.8749	-3.56762	0.000360239	0.0121492	ZNF367
ENSG00000163507	20.7168	-4.74874	1.3313	-3.56699	0.000361111	0.0121548	KIAA1524
ENSG00000258856	4.72773	-1.952	0.547464	-3.56553	0.000363125	0.0121987	CTD-2325K12.1
ENSG00000198182	3.88255	-3.16099	0.886775	-3.56459	0.000364423	0.0122185	ZNF607
ENSG00000067225	1008	-1.12153	0.314743	-3.56333	0.000366185	0.0122537	PKM
ENSG00000235174	299.285	0.327733	0.0920175	3.56164	0.000368543	0.0123086	RPL39P3
ENSG00000058804	61.554	-3.75879	1.05697	-3.55619	0.000376271	0.0125304	NDC1
ENSG00000119900	8.77711	-5.57115	1.56672	-3.55593	0.00037664	0.0125304	OGFRL1
ENSG00000227615	254.556	0.329299	0.0926279	3.55508	0.000377869	0.012547	RP11-864N7.2
ENSG00000237922	6.81601	-1.55128	0.437343	-3.54706	0.000389558	0.0129102	RP11-478H16.1
ENSG00000130382	12.3459	-4.68985	1.32288	-3.54517	0.00039236	0.012978	MLLT1
ENSG00000281383	15.3681	-0.585041	0.165071	-3.54418	0.000393829	0.0130017	CH507-513H4.5
ENSG00000090273	272.362	-1.55606	0.439157	-3.54328	0.000395189	0.0130216	NUDC
ENSG00000049541	133.056	-2.97754	0.84058	-3.54224	0.000396749	0.013024	RFC2
ENSG00000115053	1450.36	-1.18878	0.335602	-3.54222	0.000396779	0.013024	NCL
ENSG00000227939	398.132	0.364481	0.102917	3.54151	0.000397844	0.0130341	RPL3P2
ENSG00000137563	86.3692	-3.99246	1.12783	-3.53995	0.000400196	0.0130863	GGH
ENSG00000237828	15.0161	-1.67894	0.474914	-3.53525	0.000407387	0.0132961	PA2G4P1
ENSG00000080823	11.1706	-6.3427	1.79531	-3.53293	0.000410978	0.0133879	MOK
ENSG00000256081	3.65494	-1.50629	0.426519	-3.53157	0.000413094	0.0134314	AE000658.25
ENSG00000186676	80.3164	0.423873	0.120273	3.52427	0.000424651	0.0137811	EEF1GP1
ENSG00000270462	4.45892	2.50515	0.711435	3.52126	0.000429499	0.0139122	RP11-342K6.3
ENSG00000121895	8.01886	-6.18014	1.75759	-3.51625	0.000437689	0.0141508	TMEM156
ENSG00000213924	1.56478	-1.95148	0.555496	-3.51305	0.000442999	0.0142957	HNRNPH1P2
ENSG00000089280	233.507	-1.5928	0.454159	-3.50714	0.000452952	0.0145714	FUS
ENSG00000105516	4.39457	-7.71293	2.19956	-3.50658	0.000453911	0.0145714	DBP
ENSG00000231799	14.0792	-1.78626	0.509417	-3.50647	0.000454085	0.0145714	RP13-93L13.2
ENSG00000172992	69.1248	-2.17096	0.620448	-3.49902	0.000466967	0.0149569	DCAKD
ENSG00000100316	4566.9	0.333904	0.0955742	3.49366	0.000476446	0.0152321	RPL3
ENSG00000235808	20.2929	-0.575195	0.16473	-3.49174	0.000479892	0.0153138	MYL6P2
ENSG00000007944	23.3021	-6.17713	1.77061	-3.4887	0.000485378	0.0154602	MYLIP
ENSG00000213430	40.8225	-1.25926	0.361083	-3.48745	0.000487656	0.015504	HSPD1P1
ENSG00000237584	2.4294	-1.79255	0.514291	-3.48548	0.000491256	0.015562	RAC1P4
ENSG00000168386	20.919	-3.94107	1.13072	-3.48546	0.000491288	0.015562	FILIP1L
ENSG00000164045	3.21995	-5.70344	1.63692	-3.48425	0.000493509	0.0156036	CDC25A
ENSG00000225338	114.694	0.505534	0.145144	3.48299	0.000495848	0.0156209	RPL23AP18
ENSG00000168653	357.093	-1.03617	0.297506	-3.48285	0.000496113	0.0156209	NDUFS5
ENSG00000019995	8.93997	-6.66356	1.91348	-3.48244	0.000496874	0.0156209	ZRANB1
ENSG00000112118	380.526	-2.41799	0.694507	-3.4816	0.000498432	0.0156209	MCM3
ENSG00000231344	4.98412	-1.84319	0.529422	-3.48151	0.000498598	0.0156209	RP3-426I6.2
ENSG00000242849	7.56735	-0.978916	0.281235	-3.48078	0.000499965	0.0156353	ALDOAP1
ENSG00000213228	1.76911	-1.57083	0.451588	-3.47846	0.000504305	0.0157424	RPL12P38
ENSG00000259397	13.4988	-1.13148	0.326433	-3.46619	0.000527899	0.016449	RP11-323I15.2
ENSG00000213026	4.82899	-0.901367	0.26021	-3.464	0.000532205	0.0165532	CFL1P4
ENSG00000104885	14.2605	-3.47816	1.00812	-3.45016	0.000560262	0.0173944	DOT1L
ENSG00000174748	2081.74	0.367445	0.106594	3.44715	0.000566537	0.0175291	RPL15
ENSG00000237550	169.407	0.428253	0.124236	3.4471	0.000566639	0.0175291	UBE2Q2P6
ENSG00000104290	8.16078	-5.35299	1.55452	-3.44351	0.000574225	0.0176768	FZD3
ENSG00000170629	4.92271	-4.24391	1.23247	-3.44341	0.000574422	0.0176768	DPY19L2P2
ENSG00000161547	703.38	-0.964298	0.280044	-3.44338	0.000574497	0.0176768	SRSF2
ENSG00000061676	25.6817	-5.68135	1.65415	-3.43461	0.000593401	0.0182259	NCKAP1
ENSG00000138030	12.5158	-5.90405	1.71954	-3.4335	0.000595839	0.0182681	KHK
ENSG00000164405	328.347	-1.05515	0.307484	-3.43157	0.000600089	0.0183657	UQCRQ
ENSG00000275029	0.814258	-3.13929	0.916629	-3.42482	0.00061521	0.018795	HMGB1P24
ENSG00000112306	1531.79	0.330753	0.0966228	3.42313	0.000619034	0.0188784	RPS12
ENSG00000100297	289.4	-3.02076	0.882983	-3.42108	0.000623719	0.0189692	MCM5
ENSG00000140264	821.802	-0.454549	0.132875	-3.42087	0.00062422	0.0189692	SERF2
ENSG00000197256	26.2297	-4.1304	1.20886	-3.41677	0.000633698	0.0192233	KANK2
ENSG00000233155	3.47414	-1.42606	0.418381	-3.40853	0.00065315	0.0197785	HMGA1P8
ENSG00000229083	35.9681	-1.16423	0.341711	-3.40706	0.000656655	0.0198497	PSMA6P2
ENSG00000163950	230.073	-2.33527	0.685574	-3.4063	0.000658497	0.0198704	SLBP
ENSG00000176956	16.2028	6.23573	1.83509	3.39805	0.000678688	0.0204438	LY6H
ENSG00000228305	10.4385	-1.52305	0.448608	-3.39505	0.000686171	0.0206331	AC016734.2
ENSG00000187741	22.9775	-4.02648	1.18655	-3.39343	0.000690224	0.0207188	FANCA
ENSG00000218261	6.4193	-2.36977	0.700875	-3.38116	0.000721795	0.0216287	RP11-96J19.1
ENSG00000183250	8.45654	-8.3728	2.47855	-3.37811	0.000729871	0.0218327	LINC01547
ENSG00000249986	26.5079	-1.17009	0.346432	-3.37756	0.000731309	0.0218377	YWHAQP6
ENSG00000225580	15.0553	-1.54855	0.458859	-3.37479	0.000738732	0.0220185	RP1-159M24.1
ENSG00000256385	13.7959	-1.34235	0.397811	-3.37434	0.000739925	0.0220185	UBE2NP1
ENSG00000234036	71.9957	-0.746886	0.221499	-3.37196	0.000746354	0.0221611	TXNP6
ENSG00000136810	626.579	-0.74582	0.221206	-3.37161	0.000747294	0.0221611	TXN
ENSG00000230457	43.746	-1.67821	0.498046	-3.3696	0.000752773	0.0222852	PA2G4P4
ENSG00000198406	71.0291	-1.3723	0.407327	-3.36904	0.000754317	0.0222925	BZW1P2
ENSG00000164109	63.1314	-3.43603	1.02023	-3.3679	0.000757429	0.0223461	MAD2L1
ENSG00000254244	44.2256	-2.33028	0.692522	-3.36492	0.000765649	0.0225499	PAICSP4
ENSG00000253626	67.3045	-1.15782	0.344246	-3.36337	0.000769975	0.0226386	EIF5AL1
ENSG00000111602	61.8097	-3.74592	1.11636	-3.35546	0.000792329	0.0232561	TIMELESS
ENSG00000234645	12.7318	-0.946959	0.282575	-3.35118	0.000804694	0.0235788	YWHAEP5
ENSG00000226085	32.6894	-1.0493	0.313162	-3.35065	0.000806211	0.0235831	UQCRFS1P1
ENSG00000159259	31.889	-3.68047	1.0996	-3.34712	0.000816571	0.0238455	CHAF1B
ENSG00000234337	71.9023	-0.722312	0.215863	-3.34616	0.000819399	0.0238876	RP11-297L17.6
ENSG00000256663	12.5102	-4.0547	1.21219	-3.34493	0.000823048	0.0239425	RP11-424C20.2
ENSG00000069275	269.803	-1.13164	0.338351	-3.34458	0.000824067	0.0239425	NUCKS1
ENSG00000248648	23.1318	-0.758406	0.226993	-3.3411	0.000834476	0.024204	RP11-485M7.1
ENSG00000235698	29.3742	-1.64262	0.491774	-3.3402	0.00083719	0.0242419	PA2G4P2
ENSG00000244716	3.75857	-1.83242	0.548756	-3.33922	0.000840127	0.024286	RP11-20O24.4
ENSG00000237701	22.4028	-1.03833	0.311011	-3.33858	0.000842074	0.0243015	ATP5JP1
ENSG00000220583	37.7239	-0.47859	0.143744	-3.32946	0.000870136	0.0250693	RPL35P2
ENSG00000215895	11.6987	-1.33295	0.400639	-3.32706	0.000877689	0.0252446	RP11-334L9.1
ENSG00000120948	256.916	-1.46873	0.441914	-3.32358	0.000888706	0.0255188	TARDBP
ENSG00000089220	759.732	-1.09128	0.328393	-3.32308	0.00089028	0.0255214	PEBP1
ENSG00000116062	221.256	-2.35168	0.707862	-3.32223	0.000893006	0.0255569	MSH6
ENSG00000226745	20.5659	-0.697083	0.21001	-3.31929	0.000902475	0.025785	RP11-115D7.3
ENSG00000174442	42.7104	-3.72066	1.12228	-3.31527	0.000915549	0.0261152	ZWILCH
ENSG00000123353	84.8279	-2.22561	0.671946	-3.31218	0.000925721	0.0263616	ORMDL2
ENSG00000140526	125.577	-2.38801	0.721099	-3.31162	0.000927561	0.0263703	ABHD2
ENSG00000257569	1.33346	-1.88582	0.569906	-3.309	0.000936299	0.0265748	GSTP1P1
ENSG00000237991	1.67029	-1.65858	0.501418	-3.30777	0.00094042	0.0266478	RPL35P1
ENSG00000142541	1516.49	0.357321	0.108062	3.30662	0.000944285	0.0267133	RPL13A
ENSG00000229007	7.28762	-3.21445	0.973985	-3.3003	0.000965807	0.0272773	EXOSC3P1
ENSG00000272578	7.46182	-5.39009	1.63353	-3.29965	0.000968061	0.0272962	AP000347.2
ENSG00000110958	574.281	-1.14542	0.347389	-3.29722	0.000976481	0.0274885	PTGES3
ENSG00000215006	1.04859	-1.8292	0.556002	-3.28993	0.00100213	0.0281645	CHCHD2P2
ENSG00000205105	15.2761	-1.60358	0.487587	-3.28881	0.00100612	0.0281993	COX17P1
ENSG00000205100	11.8891	-1.15889	0.352391	-3.28866	0.00100665	0.0281993	HSP90AA4P
ENSG00000205937	182.42	-1.25864	0.382819	-3.28781	0.00100971	0.0282391	RNPS1
ENSG00000127774	20.7932	-2.15637	0.655985	-3.28723	0.00101179	0.0282423	EMC6
ENSG00000137154	5161.01	0.249131	0.075796	3.28686	0.00101311	0.0282423	RPS6
ENSG00000027869	10.6089	7.68058	2.33756	3.28573	0.00101719	0.0283102	SH2D2A
ENSG00000130827	15.762	-4.82033	1.46759	-3.28452	0.00102157	0.0283861	PLXNA3
ENSG00000136450	398.634	-1.40278	0.427196	-3.28368	0.00102459	0.0284242	SRSF1
ENSG00000250444	36.642	-1.41162	0.430394	-3.27984	0.00103867	0.0287683	CCT5P1
ENSG00000111669	817.203	-0.954956	0.291236	-3.27898	0.00104184	0.0287833	TPI1
ENSG00000213613	167.207	0.314466	0.0959095	3.27878	0.00104256	0.0287833	RP11-380G5.3
ENSG00000213365	4.83386	-1.43683	0.438592	-3.276	0.00105289	0.029022	AP000593.6
ENSG00000226415	358.776	-0.96968	0.296113	-3.2747	0.00105775	0.0291093	TPI1P1
ENSG00000279392	15.0482	-1.05265	0.321518	-3.274	0.00106035	0.0291343	AL158801.1
ENSG00000258645	33.2258	-1.26162	0.3859	-3.26928	0.0010782	0.0295775	HSPE1P2
ENSG00000124145	9.53553	-5.42972	1.6631	-3.26481	0.00109538	0.0300008	SDC4
ENSG00000120539	26.726	-4.51985	1.385	-3.26342	0.00110077	0.0301005	MASTL
ENSG00000135940	399.841	-0.98136	0.300886	-3.26156	0.001108	0.0302502	COX5B
ENSG00000133119	56.0969	-3.91991	1.20359	-3.25686	0.00112653	0.0307074	RFC3
ENSG00000179997	9.47704	-2.54095	0.780484	-3.25561	0.00113149	0.0307486	AC010894.4
ENSG00000044574	718.551	-1.35847	0.417275	-3.25558	0.00113162	0.0307486	HSPA5
ENSG00000224578	208.094	-0.384719	0.118248	-3.25349	0.00113995	0.0308824	HNRNPA1P48
ENSG00000122406	4172.12	0.2395	0.0736234	3.25304	0.00114177	0.0308824	RPL5
ENSG00000196415	1.21491	-1.66119	0.510663	-3.253	0.00114193	0.0308824	PRTN3
ENSG00000225236	0.913161	-2.4341	0.748707	-3.25106	0.00114974	0.0310448	AP000936.5
ENSG00000136238	149.294	-1.34074	0.414032	-3.23826	0.0012026	0.0324212	RAC1
ENSG00000141543	292.425	-1.93676	0.598175	-3.23778	0.00120463	0.0324251	EIF4A3
ENSG00000225840	30.8872	-0.460425	0.142313	-3.23529	0.00121517	0.0326578	AC010970.2
ENSG00000124097	0.849902	-1.79359	0.554914	-3.2322	0.00122842	0.0329623	HMGB1P1
ENSG00000248196	1.25286	-3.17665	0.983125	-3.23117	0.00123283	0.0330291	RP11-476C8.2
ENSG00000125995	262.732	-0.948842	0.293703	-3.23061	0.00123525	0.0330339	ROMO1
ENSG00000124614	19.5835	-0.712989	0.220723	-3.23024	0.00123685	0.0330339	RPS10
ENSG00000271180	26.3817	-1.09937	0.340749	-3.22635	0.00125381	0.0334348	RP11-665C16.8
ENSG00000167513	16.8731	-4.0081	1.24264	-3.22548	0.00125764	0.033461	CDT1
ENSG00000181163	625.683	-0.50656	0.157061	-3.22524	0.00125868	0.033461	NPM1
ENSG00000213087	44.5732	0.36559	0.113468	3.22197	0.00127313	0.033793	RP11-613F7.1
ENSG00000205871	72.9076	0.355552	0.11037	3.22145	0.00127544	0.0338021	RPS3AP47
ENSG00000232112	33.8039	-1.28123	0.39795	-3.21957	0.00128381	0.0339716	TMA7
ENSG00000247627	102.86	-0.417449	0.12981	-3.21584	0.00130065	0.0343644	MTND4P12
ENSG00000213300	13.0734	-1.66994	0.519616	-3.21379	0.00130996	0.0345573	HNRNPA3P6
ENSG00000254023	1.69879	-1.63461	0.509178	-3.21029	0.00132602	0.0348793	PKMP4
ENSG00000254065	5.23952	-1.09739	0.341883	-3.20983	0.00132812	0.0348793	RP11-697N18.2
ENSG00000161800	14.6385	-5.1251	1.5967	-3.2098	0.00132825	0.0348793	RACGAP1
ENSG00000100028	343.498	-1.35396	0.421989	-3.20851	0.00133424	0.034983	SNRPD3
ENSG00000105988	76.6088	-1.26476	0.394384	-3.20692	0.00134166	0.0351172	NHP2P1
ENSG00000248926	1.45937	-2.26082	0.705075	-3.20649	0.00134363	0.0351172	RP11-777B9.1
ENSG00000227304	36.8139	0.360713	0.112521	3.20573	0.00134721	0.0351172	RP11-791G16.2
ENSG00000129473	7.31323	-5.39368	1.68276	-3.20526	0.00134939	0.0351172	BCL2L2
ENSG00000233954	63.7083	-0.853689	0.266343	-3.20523	0.00134956	0.0351172	UQCRHL
ENSG00000130770	400.618	-0.917617	0.286673	-3.20092	0.00136991	0.0355929	ATPIF1
ENSG00000099783	866.957	-1.34068	0.418938	-3.20019	0.00137335	0.0356284	HNRNPM
ENSG00000213881	17.9409	-0.590143	0.184504	-3.19853	0.00138128	0.0357802	NPM1P6
ENSG00000094916	645.882	-1.23258	0.385485	-3.19748	0.00138636	0.0358576	CBX5
ENSG00000175061	1224.58	0.436412	0.136578	3.19533	0.00139673	0.0360717	LRRC75A-AS1
ENSG00000154429	11.0901	-6.16256	1.92891	-3.19484	0.0013991	0.0360787	CCSAP
ENSG00000258907	10.8192	-0.964663	0.302298	-3.1911	0.00141731	0.0364591	RP11-644F5.15
ENSG00000232176	117.304	0.276306	0.0865907	3.19094	0.00141809	0.0364591	RP11-146N23.1
ENSG00000249936	108.961	-1.31036	0.411022	-3.18804	0.0014324	0.036772	RAC1P2
ENSG00000238116	6.31871	-1.64066	0.514741	-3.18735	0.00143585	0.0368057	RP3-347M6.2
ENSG00000204444	9.26011	-6.83605	2.1461	-3.18533	0.00144587	0.0370073	APOM
ENSG00000234518	105.855	-1.21177	0.380786	-3.18228	0.0014612	0.0373442	PTGES3P1
ENSG00000150753	556.309	-1.51642	0.477081	-3.17855	0.00148014	0.0377407	CCT5
ENSG00000248873	11.4605	-1.39267	0.438171	-3.17836	0.0014811	0.0377407	SERBP1P6
ENSG00000261395	4.87724	-1.26578	0.39832	-3.1778	0.00148396	0.0377575	HSPE1P5
ENSG00000160606	4.1951	-7.31453	2.30212	-3.1773	0.00148654	0.0377672	TLCD1
ENSG00000111247	28.4422	-3.17297	0.999016	-3.17609	0.00149272	0.0378685	RAD51AP1
ENSG00000197561	0.642298	-1.833	0.577216	-3.1756	0.00149528	0.0378775	ELANE
ENSG00000213939	1.37198	-2.03505	0.641278	-3.17343	0.00150647	0.0381049	RP11-314A20.1
ENSG00000248527	660.118	-0.360123	0.113546	-3.1716	0.00151599	0.0382894	MTATP6P1
ENSG00000074800	5152.76	-0.670844	0.211627	-3.16994	0.0015247	0.0384161	ENO1
ENSG00000142945	23.4032	-4.02642	1.27057	-3.16898	0.00152976	0.0384161	KIF2C
ENSG00000213630	3.02277	-2.46693	0.778549	-3.16863	0.00153161	0.0384161	BOLA3P3
ENSG00000241015	5.89106	-4.90405	1.5477	-3.1686	0.00153177	0.0384161	TPM3P9
ENSG00000035499	24.1328	-3.59664	1.13512	-3.16852	0.00153218	0.0384161	DEPDC1B
ENSG00000163918	106.793	-2.92058	0.922155	-3.16712	0.00153955	0.0385447	RFC4
ENSG00000138180	4.29815	-8.11648	2.56508	-3.16422	0.00155499	0.0388748	CEP55
ENSG00000214018	5.1548	-4.90696	1.55286	-3.15995	0.00157795	0.0393915	RRM2P3
ENSG00000130816	206.109	-2.10635	0.666703	-3.15935	0.00158122	0.0394159	DNMT1
ENSG00000213857	1.06024	-1.75189	0.554763	-3.1579	0.00158911	0.0395134	RP11-12M9.4
ENSG00000210077	2.46641	-1.77446	0.561992	-3.15745	0.00159155	0.0395134	MT-TV
ENSG00000153898	3.95273	-6.52677	2.06716	-3.15736	0.00159202	0.0395134	MCOLN2
ENSG00000198673	420.861	2.0113	0.637242	3.15626	0.00159808	0.039559	FAM19A2
ENSG00000151151	5.65996	-5.12683	1.62437	-3.15619	0.00159846	0.039559	IPMK
ENSG00000254406	6.6816	-1.17424	0.372106	-3.15565	0.00160138	0.0395744	RP11-215D10.1
ENSG00000180423	14.0777	5.85061	1.85442	3.15496	0.0016052	0.0396078	HARBI1
ENSG00000229204	27.709	-1.19192	0.377873	-3.15428	0.00160894	0.0396078	PTGES3P3
ENSG00000227309	16.7821	0.496839	0.157519	3.15415	0.00160964	0.0396078	AC140076.1
ENSG00000225093	425.171	0.312095	0.0989785	3.15316	0.00161512	0.0396858	RPL3P7
ENSG00000132963	615.496	-0.806412	0.255925	-3.15098	0.00162726	0.0398719	POMP
ENSG00000163807	37.871	-1.54666	0.490852	-3.15096	0.00162733	0.0398719	KIAA1143
ENSG00000133226	256.556	-1.24415	0.394976	-3.14994	0.00163305	0.0399491	SRRM1
ENSG00000197771	55.4627	-2.83403	0.899815	-3.14957	0.00163513	0.0399491	MCMBP
ENSG00000213856	2.58039	-1.59246	0.505708	-3.14898	0.00163843	0.039973	VDAC1P2
ENSG00000108953	741.103	-0.631711	0.200699	-3.14756	0.00164642	0.0401111	YWHAE
ENSG00000090470	19.4366	-4.58173	1.45589	-3.14704	0.00164934	0.0401254	PDCD7
ENSG00000108561	636.691	-1.46316	0.465122	-3.14577	0.00165652	0.0402432	C1QBP
ENSG00000198034	3404.65	0.373671	0.118813	3.14503	0.0016607	0.0402878	RPS4X
ENSG00000279192	9.55142	-7.30573	2.32538	-3.14174	0.00167946	0.0406856	PWAR5
ENSG00000179750	6.02246	-3.11589	0.992211	-3.14035	0.00168744	0.0408212	APOBEC3B
ENSG00000188002	1.98285	-2.70153	0.860539	-3.13935	0.00169325	0.0408802	RP11-43F13.1
ENSG00000241535	0.804627	-2.36377	0.753008	-3.13911	0.00169463	0.0408802	CBX5P1
ENSG00000105143	5.93913	-6.652	2.11975	-3.1381	0.00170048	0.0409639	SLC1A6
ENSG00000257576	33.8719	-1.09738	0.35022	-3.13341	0.00172789	0.0415661	RP11-153M3.1
ENSG00000100714	168.176	-2.50984	0.801555	-3.13122	0.00174083	0.0418188	MTHFD1
ENSG00000138668	383.406	-1.06168	0.339922	-3.1233	0.00178837	0.0429008	HNRNPD
ENSG00000231622	0.941946	-1.8362	0.589164	-3.11662	0.00182937	0.0437784	RP4-700A9.1
ENSG00000127184	754.74	-0.460046	0.147616	-3.11651	0.00183004	0.0437784	COX7C
ENSG00000103257	30.2078	-4.51227	1.44809	-3.11601	0.00183316	0.0437922	SLC7A5
ENSG00000235036	3.19577	-2.08235	0.668601	-3.11449	0.00184265	0.0439198	RP5-1099D15.1
ENSG00000216721	9.31964	-0.787912	0.252995	-3.11433	0.00184361	0.0439198	AC093850.1
ENSG00000231549	16.0298	-0.848455	0.272473	-3.1139	0.0018463	0.0439231	USMG5P1
ENSG00000129173	3.71983	-6.34829	2.03932	-3.11294	0.00185231	0.0439839	E2F8
ENSG00000011376	35.7347	-3.83425	1.23182	-3.11268	0.00185397	0.0439839	LARS2
ENSG00000255210	18.668	-1.55827	0.500731	-3.112	0.00185827	0.0440251	RP11-344L21.1
ENSG00000213988	8.41325	-3.00747	0.966542	-3.11157	0.00186093	0.0440276	ZNF90
ENSG00000215414	149.834	-1.09371	0.351796	-3.10895	0.00187755	0.0443598	PSMA6P1
ENSG00000169914	15.1438	-5.43556	1.74997	-3.10609	0.00189579	0.0447292	OTUD3
ENSG00000253558	0.992526	-2.70284	0.870454	-3.10509	0.00190221	0.0448192	CTD-2179L22.1
ENSG00000115761	80.3885	-3.03516	0.980462	-3.09564	0.00196388	0.0462088	NOL10
ENSG00000186468	2211.48	0.264364	0.0855427	3.09044	0.00199863	0.0469624	RPS23
ENSG00000125534	10.2654	-1.17191	0.379748	-3.08601	0.0020286	0.0476014	PPDPF
ENSG00000187231	10.0572	-4.00223	1.29879	-3.08151	0.00205951	0.0482173	SESTD1
ENSG00000184992	24.9484	-3.51218	1.13981	-3.08138	0.00206045	0.0482173	BRI3BP
ENSG00000091651	32.7004	-3.77501	1.22642	-3.07808	0.00208336	0.0486873	ORC6
ENSG00000251562	10260.4	0.859847	0.279611	3.07515	0.00210395	0.0491016	MALAT1
ENSG00000086598	538.102	-1.03367	0.336271	-3.07391	0.00211276	0.0492405	TMED2
ENSG00000092621	301.583	-2.39331	0.778749	-3.07328	0.00211721	0.0492774	PHGDH
ENSG00000102144	2295.39	-0.599477	0.195378	-3.0683	0.00215279	0.0500082	PGK1
ENSG00000230216	8.97367	-0.970878	0.316445	-3.06808	0.00215442	0.0500082	HSPB1P2
ENSG00000109606	379.478	-1.51292	0.493525	-3.06553	0.00217284	0.0503678	DHX15
ENSG00000146909	13.6163	-3.99809	1.3061	-3.06109	0.00220535	0.0510526	NOM1
ENSG00000152270	7.12121	-4.8605	1.59051	-3.05594	0.00224356	0.0518673	PDE3B
ENSG00000125107	137.586	-1.63209	0.534176	-3.05535	0.00224799	0.0519	CNOT1
ENSG00000113648	410.079	-1.03645	0.339744	-3.05067	0.00228329	0.0526443	H2AFY
ENSG00000218748	7.69395	-1.26673	0.415477	-3.04886	0.00229709	0.0528914	DBIP1
ENSG00000229153	10.5395	-4.44471	1.4596	-3.04515	0.00232561	0.0534766	EPHA1-AS1
ENSG00000138376	50.2972	-2.9743	0.97765	-3.04229	0.00234782	0.0539152	BARD1
ENSG00000243053	13.3177	0.685606	0.225399	3.04174	0.00235213	0.0539401	RPL31P58
ENSG00000014138	73.4546	-2.97407	0.977876	-3.04135	0.00235517	0.0539401	POLA2
ENSG00000123136	412.254	-1.6681	0.549272	-3.03693	0.00239	0.0546648	DDX39A
ENSG00000183011	141.604	-1.89413	0.62383	-3.0363	0.00239504	0.0546825	NAA38
ENSG00000120802	136.533	-2.23584	0.736436	-3.03603	0.00239713	0.0546825	TMPO
ENSG00000144158	12.9389	-2.00853	0.662549	-3.03152	0.00243325	0.0553795	RP11-395L14.17
ENSG00000228818	52.0726	-1.72868	0.570257	-3.03141	0.00243412	0.0553795	RP11-567G24.1
ENSG00000148840	62.8511	-3.05262	1.00716	-3.03091	0.00243821	0.0553992	PPRC1
ENSG00000260589	5.12473	-7.6766	2.53318	-3.03042	0.00244213	0.055415	STAM-AS1
ENSG00000185347	4.55275	-6.45355	2.13079	-3.02872	0.00245595	0.0556552	C14orf80
ENSG00000197905	5.58884	-6.39548	2.11263	-3.02725	0.00246786	0.0558516	TEAD4
ENSG00000198089	48.1846	-3.19567	1.05592	-3.02642	0.00247471	0.0559331	SFI1
ENSG00000106462	91.295	-2.38705	0.789301	-3.02425	0.00249248	0.0562606	EZH2
ENSG00000138028	3.61123	-5.69353	1.88392	-3.02216	0.00250976	0.0565766	CGREF1
ENSG00000230911	11.1885	-2.06307	0.683511	-3.01834	0.0025416	0.0572193	PPIHP1
ENSG00000236312	9.69804	0.542524	0.179776	3.01779	0.00254627	0.0572322	RPL34P34
ENSG00000100749	116.045	-2.82093	0.934862	-3.01748	0.00254883	0.0572322	VRK1
ENSG00000130520	216.155	-2.0181	0.669526	-3.01423	0.00257634	0.0577746	LSM4
ENSG00000264179	5.16548	-1.24239	0.412328	-3.0131	0.00258591	0.0579034	RP11-672L10.5
ENSG00000268034	42.4471	-0.666398	0.221192	-3.01276	0.00258882	0.0579034	AC005795.1
ENSG00000128050	364.796	-1.86522	0.619219	-3.01221	0.00259349	0.0579325	PAICS
ENSG00000105193	1155.08	-0.367556	0.122153	-3.00897	0.00262135	0.0584789	RPS16
ENSG00000213209	8.16948	-1.45094	0.482416	-3.00765	0.00263274	0.0585702	AC005229.7
ENSG00000126878	26.8904	-4.67078	1.55308	-3.00743	0.00263467	0.0585702	AIF1L
ENSG00000250896	47.1925	-1.25977	0.418902	-3.00732	0.00263566	0.0585702	RNPS1P1
ENSG00000177889	372.58	-1.08298	0.360354	-3.00534	0.00265287	0.0588737	UBE2N
ENSG00000100578	43.2113	-1.43153	0.476391	-3.00496	0.00265616	0.0588737	KIAA0586
ENSG00000267374	5.85102	-5.50403	1.83535	-2.9989	0.00270954	0.0599334	RP11-244M2.1
ENSG00000226543	33.546	-0.524977	0.175066	-2.99875	0.00271094	0.0599334	MYL6P1
ENSG00000129351	491.6	-1.28107	0.427488	-2.99675	0.00272874	0.0602164	ILF3
ENSG00000259585	11.1797	-1.48977	0.497166	-2.99653	0.00273075	0.0602164	RBM17P4
ENSG00000131174	454.271	-0.886383	0.296023	-2.99431	0.0027507	0.0605435	COX7B
ENSG00000237170	1.317	-3.37026	1.12564	-2.99409	0.00275262	0.0605435	RPS7P15
ENSG00000236686	22.2985	-1.15161	0.385096	-2.99045	0.00278565	0.0611919	BZW1P1
ENSG00000256591	2.27504	-4.56874	1.52947	-2.98715	0.00281594	0.0617783	RP11-286N22.8
ENSG00000170954	9.32186	-4.9103	1.6443	-2.98625	0.00282421	0.0618699	ZNF415
ENSG00000198744	5.17177	-0.944542	0.316336	-2.98588	0.00282763	0.0618699	RP5-857K21.11
ENSG00000229359	3.71824	-1.75403	0.587512	-2.98553	0.00283091	0.0618699	PIN1P1
ENSG00000178741	512.544	-1.11289	0.372872	-2.98464	0.00283915	0.0619712	COX5A
ENSG00000112695	439.007	-0.677378	0.227018	-2.9838	0.00284689	0.0620615	COX7A2
ENSG00000132330	5.12011	-3.42465	1.14865	-2.98145	0.0028689	0.0624621	SCLY
ENSG00000186197	5.15846	-2.70031	0.906009	-2.98044	0.0028783	0.0625875	EDARADD
ENSG00000251234	14.868	-0.913237	0.306941	-2.97528	0.0029272	0.0635705	PSMA2P2
ENSG00000170100	12.6377	-5.09225	1.71246	-2.97365	0.00294284	0.0638007	ZNF778
ENSG00000257624	0.93036	-2.23437	0.751465	-2.97335	0.00294569	0.0638007	RP1-128M12.3
ENSG00000244073	162.691	0.365231	0.122849	2.97301	0.00294893	0.0638007	RPS4XP6
ENSG00000155893	5.19003	-6.92271	2.33032	-2.97072	0.00297105	0.0641985	PXYLP1
ENSG00000275714	4.82486	8.2657	2.78355	2.96949	0.00298299	0.0643757	HIST1H3A
ENSG00000188512	18.8965	-1.36463	0.459761	-2.96813	0.0029962	0.0645797	RP1-273G13.2
ENSG00000105486	50.1174	-3.59616	1.21274	-2.96531	0.00302375	0.065092	LIG1
ENSG00000267656	3.37472	-2.25729	0.761529	-2.96415	0.0030352	0.0652567	RP11-807E13.3
ENSG00000135486	732.996	-0.353598	0.119497	-2.95905	0.00308586	0.0662631	HNRNPA1
ENSG00000198513	12.0139	-5.09633	1.72298	-2.95786	0.00309779	0.0664363	ATL1
ENSG00000233514	47.5925	-1.33988	0.453451	-2.95484	0.00312832	0.0670076	RP11-570P14.1
ENSG00000164611	89.6206	-2.74968	0.933574	-2.94533	0.0032261	0.0689532	PTTG1
ENSG00000102572	14.4288	-4.03438	1.3698	-2.94523	0.00322717	0.0689532	STK24
ENSG00000187840	286.463	-1.71337	0.582272	-2.94256	0.00325514	0.0694646	EIF4EBP1
ENSG00000123009	159.518	-0.869911	0.295677	-2.9421	0.00325997	0.0694814	NME2P1
ENSG00000062822	62.427	-3.4069	1.15849	-2.94082	0.00327347	0.0696562	POLD1
ENSG00000166986	593.579	-1.48564	0.505226	-2.94055	0.00327627	0.0696562	MARS
ENSG00000243663	64.9914	0.402653	0.137104	2.93684	0.00331573	0.0704081	RPS4XP14
ENSG00000233300	4.44277	-0.794783	0.270661	-2.93645	0.00331988	0.0704093	EIF4A1P1
ENSG00000232027	2.59747	-1.47621	0.503152	-2.93392	0.00334706	0.0708984	RP11-275F13.3
ENSG00000231831	27.2747	-2.39887	0.818483	-2.93088	0.00338003	0.0715087	MTHFD1P1
ENSG00000261188	6.33823	-5.8092	1.9839	-2.92816	0.00340969	0.0720476	CTA-445C9.14
ENSG00000136828	2.74247	-5.64318	1.92774	-2.92736	0.00341854	0.0721459	RALGPS1
ENSG00000116514	6.319	-3.33201	1.13871	-2.92612	0.0034322	0.0723453	RNF19B
ENSG00000197647	21.9709	3.68562	1.25981	2.92554	0.00343857	0.072391	ZNF433
ENSG00000145912	146.886	-1.25561	0.429402	-2.92408	0.00345471	0.0725955	NHP2
ENSG00000255703	1.19733	-1.64017	0.560975	-2.92379	0.00345796	0.0725955	RP11-46H11.2
ENSG00000243445	20.6267	-0.46779	0.160014	-2.92343	0.00346193	0.0725955	RP11-715J22.1
ENSG00000220541	3.71144	-1.75415	0.600089	-2.92314	0.00346517	0.0725955	RP5-1170D6.1
ENSG00000188486	31.1147	-2.83885	0.972354	-2.91957	0.00350518	0.0733445	H2AFX
ENSG00000233836	9.90913	-3.5345	1.21117	-2.91825	0.00352002	0.0735655	RP11-255H23.2
ENSG00000106012	4.5232	-5.86592	2.01112	-2.91674	0.00353705	0.0738317	IQCE
ENSG00000234287	8.56466	0.573619	0.19701	2.91162	0.00359559	0.0749627	RP11-761N21.2
ENSG00000230067	7.4198	-1.04017	0.357407	-2.91034	0.00361036	0.0751794	HSPD1P6
ENSG00000196267	22.2254	4.01002	1.37814	2.90974	0.00361726	0.0751973	ZNF836
ENSG00000131982	7.29638	-1.00173	0.344296	-2.90951	0.00361996	0.0751973	UBE2L2
ENSG00000149798	8.12694	-8.4357	2.90058	-2.90828	0.00363418	0.0753515	CDC42EP2
ENSG00000185480	20.516	-4.06346	1.39728	-2.90811	0.00363615	0.0753515	PARPBP
ENSG00000169213	20.0628	-5.02189	1.72755	-2.90695	0.00364974	0.0755422	RAB3B
ENSG00000248966	9.24045	-1.35795	0.467283	-2.90605	0.00366021	0.0756678	BCLAF1P1
ENSG00000175166	346.197	-1.60162	0.551468	-2.90428	0.00368095	0.0760052	PSMD2
ENSG00000088325	52.1317	-2.99225	1.0306	-2.90341	0.00369124	0.0761262	TPX2
ENSG00000214541	93.2762	0.353667	0.121869	2.90203	0.0037075	0.0763271	RPS4XP3
ENSG00000140319	1452.52	-0.453618	0.156335	-2.90158	0.0037129	0.0763271	SRP14
ENSG00000198899	4064.46	-0.325796	0.112297	-2.90121	0.00371725	0.0763271	MT-ATP6
ENSG00000215734	1.71938	-1.48724	0.512648	-2.90109	0.00371873	0.0763271	MRPL20P1
ENSG00000073111	251.101	-2.26956	0.782551	-2.90021	0.00372917	0.0764501	MCM2
ENSG00000230844	36.8189	-4.42874	1.52755	-2.89925	0.00374057	0.0765927	ZNF674-AS1
ENSG00000210049	3.80833	-2.22759	0.768586	-2.89829	0.003752	0.0767354	MT-TF
ENSG00000172965	122.49	-1.52098	0.525059	-2.89677	0.00377022	0.0770163	MIR4435-2HG
ENSG00000213432	12.802	0.52831	0.182456	2.89555	0.003785	0.0772266	RP11-624L12.1
ENSG00000237307	10.0421	-1.47526	0.509601	-2.89494	0.00379236	0.0772851	SRRM1P3
ENSG00000076248	185.627	-2.54444	0.87938	-2.89344	0.00381044	0.0775617	UNG
ENSG00000167088	270.06	-1.25667	0.434581	-2.89167	0.00383202	0.0778303	SNRPD1
ENSG00000235001	37.5782	-0.593762	0.205339	-2.89161	0.00383269	0.0778303	EIF4A1P2
ENSG00000149636	58.927	-3.72003	1.28717	-2.89009	0.00385131	0.0780861	DSN1
ENSG00000236811	0.508756	-2.50928	0.868312	-2.88984	0.00385437	0.0780861	GAPDHP2
ENSG00000114631	5.30767	-7.21043	2.49875	-2.88562	0.00390644	0.0790479	PODXL2
ENSG00000100330	8.98698	2.50654	0.868936	2.88461	0.00391905	0.0792099	MTMR3
ENSG00000186312	13.3088	-2.935	1.01825	-2.88241	0.0039465	0.0796711	CA5BP1
ENSG00000149930	13.8349	-4.01044	1.39164	-2.8818	0.00395405	0.07973	TAOK2
ENSG00000257199	0.647701	-2.23277	0.77497	-2.88111	0.00396278	0.0797396	RP11-669B18.1
ENSG00000140525	56.997	-3.12468	1.08457	-2.88103	0.0039638	0.0797396	FANCI
ENSG00000135407	6.36525	-5.33153	1.85102	-2.88031	0.0039728	0.0798273	AVIL
ENSG00000224856	5.99617	0.619505	0.215247	2.87812	0.00400054	0.0802908	RP4-796I17.5
ENSG00000159618	2.84489	-5.56349	1.93333	-2.87768	0.00400614	0.0803095	ADGRG5
ENSG00000213237	0.583958	-1.82568	0.634603	-2.87688	0.00401627	0.080419	AC008155.1
ENSG00000232630	4.20701	-2.28438	0.794182	-2.87639	0.00402249	0.0804499	PRPS1P2
ENSG00000236199	9.17043	-3.57428	1.24279	-2.87601	0.00402736	0.0804536	RP11-264I13.2
ENSG00000106399	118.136	-2.33264	0.81127	-2.8753	0.00403646	0.0805418	RPA3
ENSG00000272142	13.0641	-5.76259	2.00443	-2.87493	0.00404122	0.0805434	RP11-428J1.5
ENSG00000228236	30.5465	-0.645515	0.224572	-2.87443	0.00404764	0.080578	TXNP5
ENSG00000163975	14.426	-4.08333	1.4227	-2.87014	0.00410293	0.081523	MFI2
ENSG00000232888	324.333	0.219681	0.0765436	2.87001	0.00410459	0.081523	RPS11P5
ENSG00000112039	1.78109	-4.31603	1.50426	-2.86919	0.00411519	0.0816393	FANCE
ENSG00000146828	8.37271	-4.86511	1.69634	-2.868	0.00413077	0.081854	SLC12A9
ENSG00000184983	279.768	-1.17529	0.410076	-2.86602	0.00415667	0.0822725	NDUFA6
ENSG00000230979	7.81833	0.619847	0.216308	2.86557	0.00416255	0.0822941	AC079250.1
ENSG00000099817	248.2	-1.47454	0.514911	-2.86368	0.00418751	0.082653	POLR2E
ENSG00000238249	0.856783	-1.95592	0.683061	-2.86347	0.00419031	0.082653	HMGN2P17
ENSG00000154240	26.6469	-4.93421	1.72402	-2.86204	0.00420929	0.0828825	CEP112
ENSG00000261635	12.0649	-0.689833	0.241043	-2.86186	0.00421159	0.0828825	RP11-618N24.1
ENSG00000134308	725.373	-0.983325	0.343645	-2.86146	0.00421699	0.0828939	YWHAQ
ENSG00000198712	5681.97	-0.337237	0.117964	-2.85882	0.00425214	0.0834896	MT-CO2
ENSG00000165502	425.422	-0.549914	0.192475	-2.85708	0.00427564	0.0837926	RPL36AL
ENSG00000227525	1.48483	1.21027	0.423621	2.85695	0.00427732	0.0837926	RPL7P6
ENSG00000124275	77.8172	-2.71944	0.95234	-2.85553	0.00429649	0.0840723	MTRR
ENSG00000259746	3.08502	-1.44881	0.507588	-2.85431	0.00431307	0.0842486	HSPE1P3
ENSG00000198324	6.04535	-5.03841	1.76529	-2.85414	0.00431529	0.0842486	FAM109A
ENSG00000169020	83.0829	-0.929323	0.32569	-2.8534	0.00432546	0.0843513	ATP5I
ENSG00000227462	3.84265	-1.11839	0.392217	-2.85146	0.00435195	0.0847345	RP11-108B14.4
ENSG00000249031	3.21884	-0.97782	0.342946	-2.85124	0.00435496	0.0847345	SUMO2P6
ENSG00000231544	16.0464	-0.871938	0.305952	-2.84992	0.00437308	0.084991	RSL24D1P11
ENSG00000011304	305.361	-1.3209	0.463672	-2.84878	0.00438877	0.085182	PTBP1
ENSG00000114030	112.73	-1.8855	0.661989	-2.84823	0.00439626	0.085182	KPNA1
ENSG00000182621	20.973	-3.53837	1.24235	-2.84812	0.00439777	0.085182	PLCB1
ENSG00000244300	23.5276	-4.30698	1.51337	-2.84595	0.00442795	0.0856701	GATA2-AS1
ENSG00000144395	7.26113	-4.71346	1.65878	-2.84153	0.00448972	0.0867318	CCDC150
ENSG00000212907	2414.19	-0.394233	0.138751	-2.84131	0.00449291	0.0867318	MT-ND4L
ENSG00000019582	8527.99	0.63113	0.222215	2.84018	0.00450879	0.0869409	CD74
ENSG00000271182	7.74409	-1.63006	0.574688	-2.83642	0.00456228	0.0878736	RP11-678G14.5
ENSG00000213516	51.4379	-1.40619	0.496103	-2.83447	0.00459019	0.0883124	RBMXL1
ENSG00000260818	0.628128	-2.62437	0.926385	-2.83291	0.00461258	0.0886441	UNGP1
ENSG00000135046	269.874	-2.43699	0.860504	-2.83204	0.00462515	0.0887014	ANXA1
ENSG00000257885	1.69392	-1.20953	0.427096	-2.83198	0.00462608	0.0887014	PHBP18
ENSG00000163923	18.6583	-2.58965	0.914541	-2.83164	0.00463104	0.0887014	RPL39L
ENSG00000106066	33.7949	-4.06732	1.43696	-2.8305	0.00464757	0.088919	CPVL
ENSG00000231300	3.27677	-3.05573	1.08001	-2.82936	0.00466419	0.0890436	EZH2P1
ENSG00000143753	289.686	-1.65628	0.585395	-2.82934	0.00466444	0.0890436	DEGS1
ENSG00000100442	235.382	-1.45132	0.513146	-2.82828	0.0046799	0.0892399	FKBP3
ENSG00000188229	734.861	-1.2618	0.446327	-2.82707	0.00469753	0.0894768	TUBB4B
ENSG00000122483	28.5818	-2.51965	0.891908	-2.82501	0.00472794	0.0899563	CCDC18
ENSG00000254469	9.07302	-5.59521	1.98371	-2.82058	0.00479367	0.0909317	RP11-849H4.2
ENSG00000109686	8.68102	5.81255	2.06082	2.82051	0.00479471	0.0909317	SH3D19
ENSG00000102879	601.817	-1.39449	0.494414	-2.82049	0.00479506	0.0909317	CORO1A
ENSG00000280383	6.5095	-5.49219	1.94768	-2.81986	0.00480445	0.090997	CTA-941F9.10
ENSG00000267882	3.72883	4.08182	1.4478	2.81933	0.00481234	0.090997	RP4-569M23.5
ENSG00000116221	262.173	-1.84819	0.655572	-2.8192	0.00481438	0.090997	MRPL37
ENSG00000230444	3.12944	-2.08646	0.740248	-2.8186	0.00482343	0.091068	TFAMP1
ENSG00000175806	42.8147	-2.3043	0.818237	-2.81618	0.0048599	0.091656	MSRA
ENSG00000243547	254.337	-0.785829	0.279191	-2.81466	0.00488284	0.0919878	HNRNPKP4
ENSG00000228328	124.573	-0.564951	0.200805	-2.81343	0.00490166	0.0922023	RP11-516A11.1
ENSG00000167283	421.508	-0.624702	0.222084	-2.81291	0.00490953	0.0922023	ATP5L
ENSG00000082153	251.627	-0.982808	0.34942	-2.81269	0.00491295	0.0922023	BZW1
ENSG00000236484	1.15864	-4.56052	1.62154	-2.81246	0.0049164	0.0922023	RRM2P2
ENSG00000143549	972.544	-0.609872	0.21687	-2.81216	0.00492103	0.0922023	TPM3
ENSG00000140678	24.093	-4.53308	1.61307	-2.81021	0.00495089	0.0926609	ITGAX
ENSG00000196873	2.11374	-1.64392	0.585959	-2.80552	0.00502357	0.0938893	CBWD3
ENSG00000261774	4.32408	-2.08454	0.743082	-2.80527	0.00502745	0.0938893	RP11-328J14.2
ENSG00000156970	18.4347	-2.96753	1.05863	-2.80318	0.00506013	0.0943972	BUB1B
ENSG00000213551	56.3155	-2.0997	0.749246	-2.80241	0.00507216	0.0945191	DNAJC9
ENSG00000233370	6.7611	-1.61217	0.575525	-2.80122	0.00509104	0.0947683	AC092664.1
ENSG00000228118	14.7566	-0.522887	0.186711	-2.80052	0.00510211	0.0948717	MYL6P5
ENSG00000106211	368.565	-0.835599	0.298505	-2.79928	0.00512164	0.095132	HSPB1
ENSG00000184445	66.7564	-3.04455	1.08984	-2.79358	0.00521275	0.0967199	KNTC1
ENSG00000261192	1.96614	-2.45503	0.879407	-2.79169	0.00524332	0.0971823	RNF126P1
ENSG00000168488	53.9416	-1.92452	0.689749	-2.79018	0.00526787	0.0975321	ATXN2L
ENSG00000250254	5.92572	-2.6608	0.953875	-2.78946	0.00527958	0.097554	PTTG2
ENSG00000132424	547.073	0.999241	0.358226	2.78941	0.0052804	0.097554	PNISR
ENSG00000132434	41.0034	-3.23669	1.16132	-2.78707	0.00531869	0.0981561	LANCL2
ENSG00000072133	7.47363	4.97106	1.7845	2.78568	0.00534152	0.0984717	RPS6KA6
ENSG00000223828	3.92801	-0.972898	0.349385	-2.7846	0.00535934	0.0986945	BANF1P4
ENSG00000257956	3.81655	-1.45271	0.521894	-2.78354	0.00537693	0.0989125	NOP56P3
ENSG00000008018	1035.55	-0.603755	0.21714	-2.78048	0.00542781	0.0997419	PSMB1
ENSG00000112984	21.2975	-4.45666	1.60309	-2.78004	0.00543524	0.0997717	KIF20A
ENSG00000197472	2.2619	-5.26121	1.89464	-2.77689	0.00548821	0.100637	ZNF695
ENSG00000215086	24.9923	-0.473931	0.170696	-2.77646	0.00549538	0.100661	NPM1P24
ENSG00000070950	32.5029	-3.65131	1.31598	-2.7746	0.00552697	0.101056	RAD18
ENSG00000134825	202.851	-0.899403	0.324202	-2.77421	0.00553364	0.101056	TMEM258
ENSG00000136149	10.3365	0.414698	0.149486	2.77415	0.00553457	0.101056	RPL13AP25
ENSG00000265545	11.9352	-1.25633	0.453076	-2.77288	0.00555618	0.101343	RP11-183C12.1
ENSG00000170734	34.8152	-3.33568	1.20396	-2.7706	0.00559536	0.101879	POLH
ENSG00000276810	1.32795	-4.07121	1.4695	-2.77048	0.00559741	0.101879	RP11-19G24.2
ENSG00000242607	3.81375	-4.66651	1.68475	-2.76986	0.00560806	0.101965	RPS3AP34
ENSG00000266899	10.5395	-1.55459	0.561472	-2.76878	0.00562671	0.102196	AKR1B1P7
ENSG00000106479	4.40708	-5.21145	1.88258	-2.76825	0.00563581	0.102253	ZNF862
ENSG00000260326	10.2662	-1.14864	0.415281	-2.76593	0.00567613	0.102768	PHBP21
ENSG00000072518	9.7106	-3.44271	1.2449	-2.76545	0.0056844	0.102768	MARK2
ENSG00000230626	3.36485	-2.98098	1.07802	-2.76525	0.00568799	0.102768	RP11-286H14.4
ENSG00000140968	9.78295	-4.08686	1.47794	-2.76524	0.00568811	0.102768	IRF8
ENSG00000259051	7.57779	-1.67977	0.607989	-2.76283	0.00573027	0.103314	HNRNPUP1
ENSG00000225648	41.0293	-2.3389	0.846559	-2.76283	0.00573031	0.103314	SBDSP1
ENSG00000210195	5.55571	-1.84031	0.666357	-2.76174	0.00574934	0.103548	MT-TT
ENSG00000104886	159.26	-2.09381	0.758338	-2.76105	0.00576162	0.10359	PLEKHJ1
ENSG00000214561	5.76536	-1.01172	0.366444	-2.76093	0.0057637	0.10359	RBBP4P4
ENSG00000144354	308.791	-1.69938	0.615914	-2.75913	0.00579558	0.104054	CDCA7
ENSG00000229115	2.79194	-1.2326	0.446881	-2.75822	0.00581172	0.104235	RP11-417B4.3
ENSG00000248854	34.4587	-1.19489	0.433315	-2.75755	0.0058237	0.104341	HNRNPH1P3
ENSG00000197696	14.166	-4.67976	1.69763	-2.75665	0.00583971	0.104519	NMB
ENSG00000264546	1.70037	-4.682	1.69981	-2.75442	0.00587967	0.105125	RP11-464D20.6
ENSG00000213442	840.66	0.343344	0.124696	2.75346	0.00589689	0.105323	RPL18AP3
ENSG00000115392	99.5993	-2.02704	0.736741	-2.75136	0.00593487	0.105892	FANCL
ENSG00000088247	20.8458	-1.6215	0.589577	-2.75027	0.00595457	0.106133	KHSRP
ENSG00000176343	80.9434	0.292512	0.106419	2.74869	0.0059834	0.106537	RPL37AP8
ENSG00000143499	44.7849	-3.67804	1.33839	-2.7481	0.00599412	0.106617	SMYD2
ENSG00000108344	158.625	-1.88008	0.684451	-2.74685	0.00601711	0.106872	PSMD3
ENSG00000143621	874.026	-0.967964	0.352417	-2.74664	0.00602085	0.106872	ILF2
ENSG00000063761	10.8734	-6.48187	2.36167	-2.74461	0.00605827	0.107425	ADCK1
ENSG00000085644	9.54269	-4.61248	1.68102	-2.74387	0.00607204	0.107558	ZNF213
ENSG00000233266	1.008	-2.18815	0.797745	-2.74292	0.00608949	0.107716	HMGB1P31
ENSG00000184076	296.031	-1.05581	0.384952	-2.74271	0.00609347	0.107716	UQCR10
ENSG00000188529	377.224	-1.10697	0.403769	-2.7416	0.00611403	0.107968	SRSF10
ENSG00000075131	53.9637	-2.84101	1.03675	-2.74029	0.00613844	0.108238	TIPIN
ENSG00000242262	52.6912	0.334694	0.122146	2.74011	0.0061419	0.108238	RP11-100N21.1
ENSG00000232499	5.8254	-1.68594	0.615609	-2.73865	0.00616913	0.108607	RP11-512F24.1
ENSG00000103202	238.133	-1.70032	0.621134	-2.73745	0.00619174	0.108894	NME4
ENSG00000179918	186.728	-1.9301	0.705438	-2.73602	0.00621863	0.109255	SEPHS2
ENSG00000224280	2.07905	-2.41405	0.882672	-2.73494	0.00623918	0.109327	AC005014.5
ENSG00000258429	7.69098	-4.53126	1.65692	-2.73475	0.00624269	0.109327	PDF
ENSG00000198258	348.929	-0.754426	0.275882	-2.73459	0.00624572	0.109327	UBL5
ENSG00000101986	5.63857	-5.58223	2.04143	-2.73447	0.00624816	0.109327	ABCD1
ENSG00000144381	602.261	-1.04053	0.380574	-2.7341	0.00625516	0.109331	HSPD1
ENSG00000237064	23.4372	-0.934944	0.341996	-2.73378	0.00626112	0.109331	EIF3IP1
ENSG00000227638	2.26121	2.89221	1.05817	2.73321	0.00627194	0.109409	HNRNPA1P14
ENSG00000249353	345.738	-0.444549	0.162781	-2.73096	0.00631506	0.11005	NPM1P27
ENSG00000235444	4.6383	-0.908356	0.332834	-2.72916	0.00634958	0.110444	PSMB3P2
ENSG00000119705	216.795	-1.1799	0.432338	-2.72911	0.00635052	0.110444	SLIRP
ENSG00000226840	0.388395	-2.27182	0.832566	-2.72869	0.00635855	NA	PAICSP3
ENSG00000257790	69.5011	-0.623804	0.228727	-2.72728	0.00638583	0.110946	EIF4A1P4
ENSG00000167747	318.544	-1.85161	0.679209	-2.72612	0.00640836	0.111225	C19orf48
ENSG00000106258	5.78006	-5.62731	2.06478	-2.72538	0.00642276	0.111362	CYP3A5
ENSG00000231665	2.59506	-2.28401	0.838347	-2.72442	0.0064414	0.111573	OGFOD1P1
ENSG00000226221	200.742	0.274062	0.100609	2.72403	0.00644902	0.111593	RPL26P19
ENSG00000102524	10.9499	-3.36242	1.23615	-2.72008	0.00652657	0.112749	TNFSF13B
ENSG00000256167	14.6596	-1.20431	0.442768	-2.71996	0.00652896	0.112749	ATF4P4
ENSG00000104904	1049.6	-0.585187	0.215172	-2.71962	0.00653571	0.112752	OAZ1
ENSG00000145494	195.154	-1.24204	0.456765	-2.71921	0.00654376	0.112778	NDUFS6
ENSG00000184162	22.2953	-3.37575	1.24211	-2.71776	0.00657257	0.113161	NR2C2AP
ENSG00000234107	10.9098	0.504711	0.185795	2.71649	0.00659788	0.113483	TPT1P1
ENSG00000250182	9.39189	0.470816	0.17337	2.71567	0.00661416	0.11365	EEF1A1P13
ENSG00000107223	359.484	-0.778369	0.286733	-2.71462	0.00663522	0.113898	EDF1
ENSG00000143669	21.5161	-3.32184	1.22453	-2.71275	0.00667275	0.114428	LYST
ENSG00000220105	0.870492	1.57171	0.579744	2.71105	0.00670713	0.114802	RP11-307I14.2
ENSG00000216285	0.96741	-1.77252	0.653825	-2.71101	0.00670789	0.114802	RP11-490H24.5
ENSG00000164919	473.435	-0.607762	0.224216	-2.71061	0.0067159	0.114824	COX6C
ENSG00000255284	3.24555	-4.83894	1.78569	-2.70984	0.00673157	0.114978	AP006621.5
ENSG00000163811	226.212	-1.41187	0.521208	-2.70884	0.0067518	0.115051	WDR43
ENSG00000226781	16.0928	-0.976414	0.360462	-2.70878	0.00675306	0.115051	TBCAP1
ENSG00000103522	10.3674	-7.15429	2.64156	-2.70835	0.0067618	0.115051	IL21R
ENSG00000103404	4.75716	-5.11161	1.8874	-2.70828	0.00676335	0.115051	USP31
ENSG00000216740	13.0617	-1.64075	0.605892	-2.70799	0.00676928	0.115051	ANXA2P3
ENSG00000147124	18.3722	-4.37966	1.61773	-2.70729	0.00678343	0.115103	ZNF41
ENSG00000276449	6.06827	-4.80085	1.77346	-2.70705	0.0067884	0.115103	AC004076.5
ENSG00000214121	118.751	-0.605256	0.223601	-2.70685	0.00679243	0.115103	PRDX1P1
ENSG00000138658	14.2848	-4.24783	1.56996	-2.70569	0.00681619	0.115392	ZGRF1
ENSG00000236824	4.42589	-4.33716	1.60366	-2.70453	0.00684011	0.115531	BCYRN1
ENSG00000215198	2.75181	-1.43133	0.529276	-2.70431	0.00684455	0.115531	RP11-182N22.7
ENSG00000172062	9.85504	-1.61249	0.596276	-2.70427	0.00684549	0.115531	SMN1
ENSG00000135597	31.8911	-3.46849	1.28308	-2.70326	0.00686627	0.115531	REPS1
ENSG00000125977	109.392	-1.0788	0.399085	-2.70319	0.00686768	0.115531	EIF2S2
ENSG00000239559	195.587	0.292056	0.108045	2.70311	0.00686942	0.115531	RPL37P2
ENSG00000134326	10.364	-4.07074	1.50623	-2.70259	0.0068801	0.115531	CMPK2
ENSG00000270714	7.41663	-1.50029	0.555145	-2.70252	0.00688161	0.115531	MINOS1P2
ENSG00000250332	1.21915	-2.31929	0.858245	-2.70236	0.00688484	0.115531	CTD-2272G21.2
ENSG00000277791	495.341	-0.913919	0.338525	-2.6997	0.00694012	0.116345	PSMB3
ENSG00000267886	4.38215	-4.64306	1.72171	-2.69678	0.00700145	0.117128	CTD-2291D10.4
ENSG00000140905	4.01935	-2.04072	0.75679	-2.69654	0.0070063	0.117128	GCSH
ENSG00000123358	129.239	-2.89411	1.07328	-2.6965	0.00700727	0.117128	NR4A1
ENSG00000270598	6.23798	-1.6347	0.606396	-2.69577	0.00702262	0.117255	RP11-396C23.3
ENSG00000228264	13.527	-1.14838	0.426036	-2.69549	0.00702851	0.117255	PSMD8P1
ENSG00000213005	11.208	-2.67096	0.991159	-2.69478	0.00704347	0.117391	PTTG3P
ENSG00000227505	2.0407	-1.18591	0.440511	-2.69211	0.00710005	0.11822	RP11-434J24.2
ENSG00000169756	332.69	1.05765	0.39299	2.69129	0.00711768	0.118399	LIMS1
ENSG00000166913	852.525	-0.821338	0.305429	-2.68912	0.00716398	0.119054	YWHAB
ENSG00000101182	850.732	-0.822205	0.30603	-2.68669	0.00721649	0.11981	PSMA7
ENSG00000087087	137.7	-1.75742	0.654795	-2.68392	0.00727636	0.120688	SRRT
ENSG00000143228	20.0593	-3.51914	1.31261	-2.68102	0.0073398	0.121623	NUF2
ENSG00000102898	234.396	-1.28798	0.480588	-2.68001	0.00736193	0.121872	NUTF2
ENSG00000239830	149.569	0.338389	0.126321	2.6788	0.00738873	0.122198	RPS4XP22
ENSG00000130340	54.2771	-2.70742	1.01155	-2.6765	0.00743962	0.122922	SNX9
ENSG00000187522	129.224	-2.1807	0.814879	-2.67611	0.0074483	0.122947	HSPA14
ENSG00000180867	198.12	-1.08129	0.404334	-2.67426	0.00748953	0.123509	PDIA3P1
ENSG00000250669	5.88231	-1.87052	0.699563	-2.67383	0.00749894	0.123546	RP11-83M16.3
ENSG00000138756	17.5814	-3.37429	1.26249	-2.67273	0.00752369	0.123835	BMP2K
ENSG00000165119	839.59	-0.658686	0.246556	-2.67155	0.00755017	0.124082	HNRNPK
ENSG00000121578	18.0926	-4.47239	1.67416	-2.67142	0.00755312	0.124082	B4GALT4
ENSG00000169021	272.751	-0.888885	0.332996	-2.66935	0.00759974	0.124729	UQCRFS1
ENSG00000146263	75.5606	-2.50636	0.939674	-2.66727	0.00764706	0.125385	MMS22L
ENSG00000254708	25.6119	-1.41373	0.530149	-2.66667	0.00766074	0.12549	RP1-145M24.1
ENSG00000130748	69.5054	-1.94353	0.729399	-2.66456	0.00770891	0.126159	TMEM160
ENSG00000235064	54.6171	-0.841047	0.315776	-2.66342	0.00773497	0.126354	SLC25A5P2
ENSG00000179218	748.501	-1.03755	0.38956	-2.6634	0.0077355	0.126354	CALR
ENSG00000168411	100.643	-2.30511	0.865784	-2.66246	0.00775729	0.126589	RFWD3
ENSG00000228218	9.15207	-1.12477	0.422563	-2.66178	0.00777296	0.126725	ATF4P3
ENSG00000170291	178.085	-1.96215	0.737424	-2.66081	0.00779524	0.126968	ELP5
ENSG00000131148	78.0219	-2.30606	0.866792	-2.66045	0.00780352	0.126983	EMC8
ENSG00000169679	58.0028	-4.22282	1.58867	-2.65809	0.00785852	0.127744	BUB1
ENSG00000072571	14.7554	-3.8088	1.43306	-2.6578	0.00786519	0.127744	HMMR
ENSG00000156968	11.6594	-2.55281	0.960696	-2.65725	0.0078782	0.127835	MPV17L
ENSG00000173145	65.9531	-2.82246	1.06381	-2.65316	0.00797414	0.12927	NOC3L
ENSG00000234782	144.545	0.332974	0.125552	2.65209	0.00799948	0.129439	TPT1P9
ENSG00000196642	6.15539	-3.68018	1.38771	-2.65199	0.00800197	0.129439	RABL6
ENSG00000145741	983.947	-0.359579	0.1356	-2.65177	0.00800714	0.129439	BTF3
ENSG00000227203	28.1225	-0.66037	0.249166	-2.65032	0.00804149	0.129872	SUB1P1
ENSG00000167325	178.558	-2.42539	0.915586	-2.649	0.00807303	0.130191	RRM1
ENSG00000279166	5.85393	-5.2513	1.98248	-2.64886	0.00807641	0.130191	RP11-107E5.3
ENSG00000101247	21.0235	-3.84258	1.45201	-2.64639	0.00813566	0.131024	NDUFAF5
ENSG00000225165	18.8821	-0.8379	0.316692	-2.64579	0.00815007	0.131133	CTD-2538A21.1
ENSG00000171863	252.298	-0.318973	0.120618	-2.6445	0.00818118	0.131511	RPS7
ENSG00000127824	266.273	-1.94478	0.735632	-2.64369	0.00820089	0.13165	TUBA4A
ENSG00000170989	99.1626	2.97295	1.12462	2.64351	0.00820514	0.13165	S1PR1
ENSG00000231848	19.4213	-1.03193	0.390455	-2.6429	0.00821984	0.131763	AC012354.8
ENSG00000153234	29.1334	3.22823	1.22182	2.64215	0.00823818	0.131934	NR4A2
ENSG00000135404	793.588	-0.771726	0.292258	-2.64056	0.00827688	0.13243	CD63
ENSG00000239445	8.32899	4.24162	1.60782	2.63812	0.00833677	0.133246	ST3GAL6-AS1
ENSG00000224237	3.2123	-1.39386	0.528434	-2.63772	0.00834645	0.133246	MINOS1P3
ENSG00000259340	10.3741	-1.16235	0.440702	-2.63749	0.00835211	0.133246	CTD-2027G2.1
ENSG00000170345	1192.36	-1.90603	0.72274	-2.63722	0.00835884	0.133246	FOS
ENSG00000229932	13.4617	-0.719212	0.272845	-2.63597	0.00838976	0.133503	YWHAZP3
ENSG00000077514	50.4329	-3.13424	1.18904	-2.63593	0.00839059	0.133503	POLD3
ENSG00000236456	16.5236	-1.29459	0.491238	-2.63537	0.00840458	0.133503	RP4-785G19.2
ENSG00000168807	1.90977	-5.33496	2.02442	-2.63531	0.00840606	0.133503	SNTB2
ENSG00000110321	1158.58	-0.7198	0.273231	-2.6344	0.00842864	0.133739	EIF4G2
ENSG00000206503	658.74	0.63732	0.242061	2.63289	0.00846608	0.134209	HLA-A
ENSG00000228121	5.82073	-1.08197	0.411183	-2.63136	0.00850441	0.134692	PHBP3
ENSG00000167004	470.04	-1.0682	0.406131	-2.63018	0.00853408	0.135038	PDIA3
ENSG00000143543	317.334	-1.29151	0.4913	-2.62877	0.00856946	0.135473	JTB
ENSG00000250746	5.74699	-1.10874	0.421827	-2.62843	0.00857793	0.135482	RP11-39C10.1
ENSG00000171241	21.7641	-3.75082	1.42761	-2.62734	0.0086055	0.135721	SHCBP1
ENSG00000085999	16.961	-4.06125	1.54584	-2.62721	0.00860884	0.135721	RAD54L
ENSG00000153814	6.04177	-4.65791	1.77348	-2.62642	0.00862872	0.13591	JAZF1
ENSG00000268218	11.7328	-4.90243	1.86706	-2.62575	0.00864593	0.136057	AC137932.4
ENSG00000135045	2.49953	-6.45756	2.46055	-2.62444	0.00867916	0.136357	C9orf40
ENSG00000262904	1.41425	-2.69601	1.02737	-2.62419	0.00868543	0.136357	TMPOP2
ENSG00000223865	1249.53	0.802778	0.30593	2.62406	0.0086888	0.136357	HLA-DPB1
ENSG00000166046	42.2884	3.9133	1.49161	2.62353	0.00870228	0.136444	TCP11L2
ENSG00000213236	32.0923	-0.62772	0.239341	-2.6227	0.00872361	0.136654	YWHAZP2
ENSG00000228938	1.04504	-1.33085	0.507648	-2.62159	0.00875203	0.136974	SNRPD2P1
ENSG00000233402	0.993794	-1.80775	0.689755	-2.62085	0.00877097	0.137146	TARDBPP1
ENSG00000166562	87.0114	-1.97795	0.755197	-2.61912	0.00881563	0.137719	SEC11C
ENSG00000204920	13.208	4.19113	1.6011	2.61766	0.00885356	0.138186	ZNF155
ENSG00000257907	2.06294	1.11311	0.425635	2.61516	0.00891849	0.139073	EEF1A1P17
ENSG00000146376	32.1713	-3.51852	1.34585	-2.61436	0.00893959	0.13927	ARHGAP18
ENSG00000248586	1.89865	-2.1629	0.827408	-2.61406	0.00894726	0.13927	CTD-2516K3.3
ENSG00000095637	9.34635	-5.08376	1.94773	-2.61009	0.00905175	0.140674	SORBS1
ENSG00000236764	28.2682	-0.609512	0.233528	-2.61001	0.00905388	0.140674	COX7A2P2
ENSG00000068654	61.1058	-2.36027	0.904632	-2.60909	0.00907836	0.140928	POLR1A
ENSG00000242931	0.977155	3.02249	1.15893	2.60799	0.0091076	0.141254	RPL7P49
ENSG00000224906	57.0557	-0.443079	0.169945	-2.60719	0.00912875	0.141455	RP1-102E24.9
ENSG00000197756	2932.94	0.236176	0.0906038	2.60669	0.00914227	0.141536	RPL37A
ENSG00000102393	115.705	-2.28343	0.87638	-2.60553	0.00917333	0.14189	GLA
ENSG00000227039	9.59588	-5.92535	2.27477	-2.60482	0.00919235	0.142056	ITGB2-AS1
ENSG00000156411	508.48	-0.784758	0.301823	-2.60006	0.00932078	0.143804	C14orf2
ENSG00000246174	1.51445	-4.63979	1.78453	-2.60001	0.00932217	0.143804	KCTD21-AS1
ENSG00000168393	99.0221	-2.30123	0.885361	-2.5992	0.00934402	0.143904	DTYMK
ENSG00000149480	77.3735	-1.54792	0.595548	-2.59915	0.00934538	0.143904	MTA2
ENSG00000205726	3.2742	-3.98079	1.53193	-2.59854	0.00936216	0.144033	ITSN1
ENSG00000138246	70.327	-2.10109	0.808926	-2.59739	0.00939353	0.144387	DNAJC13
ENSG00000105968	261.171	-1.21796	0.469043	-2.59669	0.00941263	0.144432	H2AFV
ENSG00000232578	2.03898	-2.25483	0.868354	-2.59667	0.0094133	0.144432	CTC-303L1.1
ENSG00000230520	2.95678	-1.05105	0.404889	-2.5959	0.00943439	0.144627	RP11-533K11.1
ENSG00000213452	8.12012	-1.37298	0.529006	-2.5954	0.00944817	0.144709	AKR1B1P2
ENSG00000013503	26.1574	-3.48194	1.34175	-2.59507	0.00945712	0.144718	POLR3B
ENSG00000102053	5.52928	-4.74599	1.8297	-2.59387	0.0094903	0.14502	ZC3H12B
ENSG00000029725	145.281	-1.83954	0.709223	-2.59374	0.00949373	0.14502	RABEP1
ENSG00000104450	2.54022	-5.00898	1.93147	-2.59336	0.00950443	0.145054	SPAG1
ENSG00000163006	31.8688	-3.39781	1.31107	-2.59163	0.00955222	0.145499	CCDC138
ENSG00000243396	0.94267	-1.8919	0.730021	-2.59157	0.009554	0.145499	RP11-454H13.1
ENSG00000102054	520.26	-1.37265	0.529696	-2.59139	0.00955894	0.145499	RBBP7
ENSG00000231397	3.3345	-1.72207	0.66484	-2.5902	0.00959196	0.145812	AC004941.5
ENSG00000266707	20.5677	-1.21258	0.468169	-2.59004	0.00959647	0.145812	PSMD7P1
ENSG00000258016	1.77139	-1.5563	0.601356	-2.58798	0.00965409	0.146558	HIGD1AP1
ENSG00000115758	117.84	-2.46044	0.950989	-2.58724	0.00967469	0.146741	ODC1
ENSG00000258759	7.08454	-1.76068	0.680768	-2.58631	0.0097009	0.146822	RP11-1012A1.7
ENSG00000173480	8.59032	-3.02055	1.16795	-2.58621	0.00970384	0.146822	ZNF417
ENSG00000145391	50.7841	-2.76277	1.0684	-2.58588	0.00971307	0.146822	SETD7
ENSG00000258262	1.83041	-1.22799	0.474889	-2.58584	0.00971419	0.146822	RP11-693J15.3
ENSG00000019991	1.31988	-3.02542	1.17022	-2.58535	0.00972799	0.146902	HGF
ENSG00000166530	6.6639	-0.778316	0.301093	-2.58497	0.00973865	0.146934	HSBP1P2
ENSG00000115541	181.375	-1.06683	0.412843	-2.58411	0.00976296	0.147172	HSPE1
ENSG00000217733	10.1809	-1.06968	0.414033	-2.58356	0.00977875	0.147281	CCT7P1
ENSG00000109390	276.839	-0.888995	0.344435	-2.58102	0.00985077	0.148235	NDUFC1
ENSG00000168439	348.666	-1.52924	0.592615	-2.58049	0.00986608	0.148336	STIP1
ENSG00000213711	11.2756	-1.10001	0.426488	-2.57924	0.00990188	0.148719	PHBP7
ENSG00000223873	15.2454	-0.740387	0.287084	-2.57899	0.00990883	0.148719	SAP18P2
ENSG00000217094	1.64898	-1.22248	0.474446	-2.57664	0.00997671	0.149607	PPIAP31
ENSG00000160201	10.8994	-1.29185	0.501641	-2.57525	0.0100169	0.150078	U2AF1
ENSG00000244226	3.54935	-0.966951	0.375708	-2.57368	0.0100625	0.15063	ILF2P1
ENSG00000175305	19.3456	-3.44195	1.33798	-2.57249	0.010097	0.151017	CCNE2
ENSG00000135069	78.0598	-3.60215	1.40059	-2.57189	0.0101146	0.15108	PSAT1
ENSG00000211450	241.951	-0.812018	0.315746	-2.57174	0.0101188	0.15108	C11orf31
ENSG00000134453	265.558	-1.24043	0.482513	-2.57078	0.0101471	0.15137	RBM17
ENSG00000104889	121.361	-2.52972	0.984296	-2.57008	0.0101676	0.151545	RNASEH2A
ENSG00000105669	259.567	-1.00698	0.392025	-2.56866	0.0102092	0.152034	COPE
ENSG00000259022	12.4487	-0.987654	0.384808	-2.56662	0.0102696	0.1528	DNAJC8P1
ENSG00000134531	247.957	2.30293	0.897388	2.56626	0.0102802	0.152826	EMP1
ENSG00000145214	6.02687	-5.20481	2.02857	-2.56575	0.0102953	0.152917	DGKQ
ENSG00000123374	103.628	-2.15262	0.83912	-2.56533	0.0103078	0.152972	CDK2
ENSG00000227682	49.6467	-0.615091	0.239829	-2.56471	0.0103264	0.153115	ATP5A1P2
ENSG00000261278	5.24952	-1.1483	0.447856	-2.56399	0.0103477	0.153299	RP11-430C1.2
ENSG00000259078	12.3547	-1.22598	0.478396	-2.56269	0.0103866	0.153743	PTBP1P
ENSG00000108424	201.587	-1.16283	0.453836	-2.56222	0.0104007	0.153819	KPNB1
ENSG00000254332	7.61373	-1.40799	0.54981	-2.56087	0.0104411	0.154284	GS1-44D20.1
ENSG00000215004	2.50862	-1.17371	0.458767	-2.55841	0.0105153	0.155146	MESTP4
ENSG00000164056	74.6944	2.4971	0.976064	2.55834	0.0105175	0.155146	SPRY1
ENSG00000223550	1.48169	-1.22414	0.478757	-2.55691	0.0105607	0.15565	SNRPBP1
ENSG00000224834	31.0917	-0.409774	0.160327	-2.55586	0.0105926	0.155988	BTF3P9
ENSG00000213846	17.8064	-1.52024	0.595033	-2.55489	0.0106222	0.15629	AC098614.2
ENSG00000204789	10.6525	-4.25286	1.66563	-2.55331	0.0106705	0.156866	ZNF204P
ENSG00000228053	0.672251	-1.931	0.756809	-2.5515	0.0107259	0.157545	RP11-151F5.2
ENSG00000171843	2066.13	0.701543	0.275082	2.5503	0.010763	0.157828	MLLT3
ENSG00000156787	20.046	-3.32473	1.30367	-2.55028	0.0107635	0.157828	TBC1D31
ENSG00000173272	25.885	-2.13275	0.837163	-2.54759	0.0108469	0.158916	MZT2A
ENSG00000071539	44.0709	-3.67228	1.44191	-2.54681	0.0108712	0.159042	TRIP13
ENSG00000172922	226.259	-0.997778	0.391789	-2.54672	0.010874	0.159042	RNASEH2C
ENSG00000196504	457.28	-1.13868	0.447664	-2.5436	0.0109718	0.160336	PRPF40A
ENSG00000004779	278.035	-1.39236	0.547841	-2.54154	0.0110366	0.161146	NDUFAB1
ENSG00000160293	2.551	-5.11145	2.01583	-2.53565	0.0112238	0.163739	VAV2
ENSG00000225568	5.99073	-1.84088	0.726492	-2.53393	0.011279	0.164406	RP11-384B12.3
ENSG00000241627	1.56342	-3.29763	1.30174	-2.53325	0.0113011	0.164589	UBQLN4P1
ENSG00000173295	3.93219	-4.45009	1.75757	-2.53196	0.0113426	0.165053	FAM86B3P
ENSG00000116688	80.1395	-2.4304	0.960702	-2.52982	0.0114122	0.165926	MFN2
ENSG00000179399	1.818	-5.00589	1.97918	-2.52928	0.0114298	0.16604	GPC5
ENSG00000068438	98.9659	-2.11366	0.836034	-2.5282	0.011465	0.166412	FTSJ1
ENSG00000101856	244.551	-1.65038	0.652979	-2.52747	0.0114888	0.166591	PGRMC1
ENSG00000256737	3.92679	-1.01732	0.402543	-2.52723	0.0114967	0.166591	RBBP4P5
ENSG00000229897	15.9484	-0.910485	0.360359	-2.52661	0.011517	0.166744	SEPT7P7
ENSG00000087302	509.193	-0.79716	0.315762	-2.52456	0.0115845	0.16758	C14orf166
ENSG00000180581	42.4807	-0.848251	0.336279	-2.52246	0.0116537	0.168441	SRP9P1
ENSG00000241061	91.9026	0.275717	0.109343	2.52158	0.011683	0.168612	RPL5P1
ENSG00000167528	8.55061	-4.41123	1.74944	-2.52151	0.0116852	0.168612	ZNF641
ENSG00000233111	16.2089	-1.22235	0.48559	-2.51726	0.0118272	0.170221	RAB1C
ENSG00000230673	56.7656	0.555945	0.220862	2.51716	0.0118305	0.170221	PABPC1P3
ENSG00000262962	3.11278	-1.16775	0.463945	-2.517	0.011836	0.170221	KARSP3
ENSG00000077312	94.1783	-1.69878	0.674927	-2.51699	0.0118363	0.170221	SNRPA
ENSG00000263232	60.2932	-0.613843	0.243921	-2.51657	0.0118504	0.170281	ATP5A1P3
ENSG00000153879	102.902	-2.21936	0.882104	-2.51599	0.0118699	0.17042	CEBPG
ENSG00000136908	152.783	-1.98249	0.788724	-2.51354	0.0119526	0.171463	DPM2
ENSG00000101412	7.73402	-3.89718	1.55407	-2.50772	0.0121511	0.174142	E2F1
ENSG00000198786	4778.44	-0.39548	0.15772	-2.50748	0.0121595	0.174142	MT-ND5
ENSG00000106355	207.936	-1.12805	0.449991	-2.50683	0.0121821	0.174319	LSM5
ENSG00000171307	150.526	-1.96791	0.785657	-2.50479	0.0122523	0.175102	ZDHHC16
ENSG00000121073	187.446	-1.74926	0.698405	-2.50465	0.0122572	0.175102	SLC35B1
ENSG00000231884	3.45314	-0.950115	0.37952	-2.50347	0.0122982	0.175543	NDUFB1P1
ENSG00000270264	13.3738	-0.796044	0.318183	-2.50184	0.0123549	0.176207	NDUFB8P2
ENSG00000178502	3.48185	-5.7207	2.28719	-2.5012	0.0123774	0.176381	KLHL11
ENSG00000234790	10.247	-1.05018	0.42031	-2.49858	0.0124693	0.177542	NUTF2P4
ENSG00000223589	1.30445	-1.32034	0.528704	-2.49732	0.0125137	0.178028	RP5-884C9.3
ENSG00000136938	347.586	-0.939477	0.376255	-2.49691	0.012528	0.178084	ANP32B
ENSG00000159199	269.062	-1.36374	0.546285	-2.49639	0.0125465	0.178199	ATP5G1
ENSG00000205579	6.18172	-0.949676	0.380482	-2.49598	0.012561	0.178204	DYNLL1P1
ENSG00000069493	78.96	-0.515037	0.206362	-2.49579	0.0125675	0.178204	CLEC2D
ENSG00000261612	41.6772	-0.595742	0.238778	-2.49496	0.0125972	0.178478	SUB1P3
ENSG00000237594	3.26982	-5.66222	2.26997	-2.4944	0.012617	0.178611	AP000251.3
ENSG00000136875	117.788	-2.31572	0.928874	-2.49304	0.0126654	0.179149	PRPF4
ENSG00000224557	1.03239	-2.33604	0.938167	-2.49	0.0127741	0.180538	HLA-DPB2
ENSG00000249264	9.56699	0.452066	0.181623	2.48904	0.012809	0.180882	EEF1A1P9
ENSG00000268282	9.35955	-1.48097	0.595389	-2.48739	0.0128683	0.181457	CTD-2620I22.2
ENSG00000074657	2.73857	-3.1773	1.27754	-2.48705	0.0128808	0.181457	ZNF532
ENSG00000120694	234.508	-1.87022	0.751988	-2.48703	0.0128814	0.181457	HSPH1
ENSG00000228149	1.08669	-1.48211	0.596135	-2.4862	0.0129115	0.181733	RPL3P1
ENSG00000172403	3.31789	-4.10056	1.64976	-2.48555	0.012935	0.181915	SYNPO2
ENSG00000196363	56.2586	-2.26055	0.909722	-2.48488	0.0129596	0.182112	WDR5
ENSG00000097021	68.8927	-2.94956	1.18949	-2.47968	0.0131502	0.184637	ACOT7
ENSG00000144036	5.05062	-3.51107	1.4161	-2.47939	0.0131608	0.184637	EXOC6B
ENSG00000236530	3.76517	-1.49659	0.603956	-2.47798	0.0132129	0.185218	AC097711.1
ENSG00000176014	208.757	-1.78362	0.719886	-2.47765	0.0132251	0.185237	TUBB6
ENSG00000173141	299.695	-1.12583	0.454463	-2.47727	0.0132393	0.185285	MRPL57
ENSG00000219146	63.386	0.33391	0.134861	2.47595	0.013288	0.185734	RPS4XP8
ENSG00000117450	1202.24	-0.577053	0.233075	-2.47582	0.0132929	0.185734	PRDX1
ENSG00000268222	1.87074	1.0321	0.416976	2.47521	0.0133158	0.185903	EEF1A1P7
ENSG00000149503	3.61288	-6.07768	2.45632	-2.4743	0.0133497	0.186079	INCENP
ENSG00000241837	182.348	-0.75596	0.305526	-2.47429	0.0133501	0.186079	ATP5O
ENSG00000266904	3.35774	5.71488	2.31025	2.4737	0.013372	0.186234	CTC-559E9.1
ENSG00000233016	49.0725	1.96678	0.795388	2.47273	0.0134084	0.186428	SNHG7
ENSG00000213239	14.142	-1.42901	0.577914	-2.47271	0.0134095	0.186428	NPM1P32
ENSG00000103326	8.80852	-3.2603	1.31864	-2.47247	0.0134185	0.186428	CAPN15
ENSG00000236680	17.4019	-1.17779	0.47657	-2.47139	0.0134588	0.186837	RP11-296P7.4
ENSG00000183648	118.337	-1.01134	0.409368	-2.47048	0.0134932	0.187163	NDUFB1
ENSG00000235238	56.7812	-0.603906	0.244528	-2.46968	0.0135235	0.187433	SUMO2P1
ENSG00000236698	69.3879	-1.17219	0.474695	-2.46934	0.0135361	0.187457	EIF1AXP1
ENSG00000280800	3.65045	-0.513957	0.208423	-2.46593	0.0136658	0.1891	CH507-513H4.6
ENSG00000213184	11.4803	-1.81708	0.737075	-2.46526	0.0136913	0.189301	RP11-335F8.2
ENSG00000165115	5.5523	-3.03438	1.23141	-2.46416	0.0137334	0.189594	KIF27
ENSG00000103365	114.346	-2.12634	0.862918	-2.46413	0.0137345	0.189594	GGA2
ENSG00000117394	66.25	-3.093	1.25547	-2.46362	0.0137541	0.189619	SLC2A1
ENSG00000232496	14.5566	0.37828	0.153553	2.46351	0.0137584	0.189619	RPL3P12
ENSG00000165609	196.639	-1.74844	0.710111	-2.4622	0.0138086	0.190056	NUDT5
ENSG00000117477	3.26825	-6.59952	2.68043	-2.46211	0.0138122	0.190056	CCDC181
ENSG00000257243	16.298	-0.834007	0.338861	-2.46121	0.0138471	0.190324	RP11-133N21.7
ENSG00000255725	8.13282	-2.04456	0.830774	-2.46103	0.0138538	0.190324	TDGP1
ENSG00000214810	1.75967	-1.28139	0.520898	-2.45997	0.0138948	0.190627	CYCSP55
ENSG00000253555	0.938054	-1.56243	0.635163	-2.45989	0.013898	0.190627	RP11-16E18.1
ENSG00000227347	36.2185	-0.660186	0.268665	-2.45728	0.0139994	0.191804	HNRNPKP2
ENSG00000262953	5.34659	-0.667019	0.271465	-2.45711	0.0140061	0.191804	EIF4A1P9
ENSG00000251666	1.83319	-4.86742	1.9812	-2.4568	0.0140181	0.191815	ZNF346-IT1
ENSG00000186010	34.5687	-0.786805	0.320377	-2.45587	0.0140543	0.192157	NDUFA13
ENSG00000259790	47.6474	-0.967606	0.394045	-2.45557	0.0140659	0.192164	ANP32BP1
ENSG00000143554	4.07467	-5.56036	2.2652	-2.45469	0.0141006	0.192393	SLC27A3
ENSG00000171488	82.526	-2.62056	1.06762	-2.45457	0.0141051	0.192393	LRRC8C
ENSG00000187534	16.2764	-0.86214	0.351439	-2.45317	0.0141602	0.192845	PRR13P5
ENSG00000108671	449.231	-1.19102	0.485503	-2.45316	0.0141607	0.192845	PSMD11
ENSG00000140406	10.8626	-2.72226	1.1102	-2.45204	0.0142048	0.193293	MESDC1
ENSG00000079616	89.283	-2.36644	0.965403	-2.45124	0.0142364	0.193569	KIF22
ENSG00000127445	95.8572	-1.51293	0.617593	-2.44973	0.0142964	0.194117	PIN1
ENSG00000151651	210.423	2.071	0.845433	2.44964	0.0143001	0.194117	ADAM8
ENSG00000249256	36.6325	-0.559745	0.228548	-2.44913	0.0143202	0.194117	ATP5LP3
ENSG00000198668	655.146	-0.746038	0.304619	-2.44909	0.0143218	0.194117	CALM1
ENSG00000280071	2.63	-1.96738	0.804014	-2.44695	0.014407	0.195119	CH507-9B2.3
ENSG00000175538	2.32466	-5.377	2.19785	-2.44648	0.0144258	0.19522	KCNE3
ENSG00000179958	188.382	-1.77455	0.725494	-2.44599	0.0144454	0.195331	DCTPP1
ENSG00000225536	43.8233	-1.53449	0.627642	-2.44485	0.0144913	0.195798	STIP1P3
ENSG00000141456	7.82068	-2.37297	0.970737	-2.44451	0.014505	0.195829	PELP1
ENSG00000110328	2.3468	-5.67231	2.32155	-2.44333	0.0145525	0.196316	GALNT18
ENSG00000152953	3.4967	-4.88033	1.9982	-2.44237	0.0145912	0.196421	STK32B
ENSG00000214226	7.08124	-3.04149	1.24532	-2.44233	0.0145929	0.196421	C17orf67
ENSG00000213735	4.40761	-2.59438	1.06228	-2.44229	0.0145946	0.196421	ANAPC10P1
ENSG00000185485	17.7662	-1.4108	0.577901	-2.44125	0.0146363	0.196617	SDHAP1
ENSG00000248610	0.68158	-1.40434	0.575341	-2.44089	0.0146511	0.196617	HSPA8P4
ENSG00000189164	11.4757	-4.78942	1.96221	-2.44083	0.0146534	0.196617	ZNF527
ENSG00000210112	0.828247	-2.00375	0.821081	-2.44038	0.0146718	0.196617	MT-TM
ENSG00000079819	46.9591	-2.76731	1.13401	-2.4403	0.0146752	0.196617	EPB41L2
ENSG00000106804	2.08224	-5.46425	2.23923	-2.44023	0.0146777	0.196617	C5
ENSG00000259086	5.50838	-2.15625	0.883864	-2.43958	0.0147045	0.196823	RP11-134E15.2
ENSG00000253729	394.582	-1.33537	0.547834	-2.43754	0.0147874	0.197779	PRKDC
ENSG00000148158	11.719	-3.72625	1.52889	-2.43722	0.0148005	0.1978	SNX30
ENSG00000151276	1.07483	-3.96873	1.62943	-2.43565	0.0148651	0.198509	MAGI1
ENSG00000229937	2.41782	-1.96649	0.808211	-2.43314	0.0149684	0.199726	PRPS1L1
ENSG00000224763	16.3788	-1.37133	0.563667	-2.43288	0.0149795	0.199726	FDPSP8
ENSG00000151062	4.85651	-5.98283	2.4606	-2.43145	0.0150386	0.200359	CACNA2D4
ENSG00000204947	6.36788	4.91724	2.02331	2.4303	0.0150864	0.200841	ZNF425
ENSG00000224114	9.74258	0.565735	0.232822	2.4299	0.0151029	0.200905	RP11-343H5.4
ENSG00000142534	1900.8	0.1839	0.0756929	2.42955	0.0151174	0.200942	RPS11
ENSG00000196381	3.32102	3.98653	1.64136	2.42879	0.0151493	0.201006	ZNF781
ENSG00000084090	278.408	-1.26036	0.518945	-2.42869	0.0151534	0.201006	STARD7
ENSG00000176160	8.30914	-4.82482	1.98667	-2.4286	0.0151572	0.201006	HSF5
ENSG00000146733	36.1432	-2.43199	1.00184	-2.42753	0.0152021	0.201348	PSPH
ENSG00000172115	157.094	-1.1961	0.492744	-2.42742	0.0152064	0.201348	CYCS
ENSG00000121644	58.0026	-2.6687	1.09976	-2.42661	0.0152404	0.201594	DESI2
ENSG00000108654	2786.53	-0.538949	0.222121	-2.42638	0.0152503	0.201594	DDX5
ENSG00000154760	35.7194	-2.58742	1.06647	-2.42614	0.0152602	0.201594	SLFN13
ENSG00000102317	664.727	-0.830189	0.342516	-2.4238	0.0153591	0.202716	RBM3
ENSG00000122778	26.2617	-3.74064	1.54375	-2.42308	0.0153896	0.202716	KIAA1549
ENSG00000174886	119.511	-0.769891	0.317738	-2.42304	0.0153913	0.202716	NDUFA11
ENSG00000249210	0.807329	-1.51084	0.623537	-2.42302	0.0153923	0.202716	GAPDHP38
ENSG00000139977	25.7344	-3.34632	1.3819	-2.42153	0.0154554	0.203391	NAA30
ENSG00000205794	5.75433	-2.76475	1.14252	-2.41988	0.0155257	0.204083	RP11-333E13.4
ENSG00000239306	197.214	-1.66218	0.686927	-2.41974	0.0155317	0.204083	RBM14
ENSG00000146918	32.8565	-3.0831	1.27488	-2.41835	0.0155912	0.204709	NCAPG2
ENSG00000243244	4.89727	-4.59882	1.90226	-2.41755	0.0156254	0.204972	STON1
ENSG00000258012	14.1444	-0.935254	0.38693	-2.41711	0.0156443	0.204972	RP11-603K19.1
ENSG00000233762	347.796	-0.263562	0.109043	-2.41705	0.015647	0.204972	AC007969.5
ENSG00000084623	585.152	-0.880738	0.364524	-2.41614	0.0156862	0.20533	EIF3I
ENSG00000227825	1.58967	3.56959	1.47792	2.41528	0.015723	0.205654	SLC9A7P1
ENSG00000169045	2870.68	-0.351002	0.145545	-2.41164	0.0158808	0.207444	HNRNPH1
ENSG00000226421	1.67408	-0.898037	0.372387	-2.41157	0.015884	0.207444	SLC25A5P5
ENSG00000143190	53.612	-2.07271	0.859753	-2.41083	0.0159164	0.207575	POU2F1
ENSG00000143106	489.744	-1.06219	0.440612	-2.4107	0.0159217	0.207575	PSMA5
ENSG00000228599	4.28651	-2.61951	1.08685	-2.41019	0.0159442	0.207575	RPL7P52
ENSG00000259838	7.09648	-1.09829	0.455693	-2.41014	0.0159464	0.207575	TCEB1P2
ENSG00000249784	0.660334	-2.01076	0.834374	-2.4099	0.0159567	0.207575	SCARNA22
ENSG00000266575	1.98142	-1.19062	0.494096	-2.40968	0.0159663	0.207575	BOLA2P1
ENSG00000159377	740.38	-0.77362	0.321105	-2.40924	0.0159857	0.207669	PSMB4
ENSG00000167799	48.9472	-2.79806	1.16173	-2.40852	0.0160172	0.207921	NUDT8
ENSG00000182054	640.432	-1.31145	0.5448	-2.40721	0.0160748	0.208512	IDH2
ENSG00000255135	13.344	-3.17909	1.32091	-2.40674	0.0160957	0.208611	RP11-111M22.3
ENSG00000146904	20.9599	-3.87253	1.60926	-2.4064	0.0161105	0.208611	EPHA1
ENSG00000242125	353.512	-1.23997	0.515346	-2.4061	0.016124	0.208611	SNHG3
ENSG00000204472	862.795	-0.504737	0.209788	-2.40594	0.0161309	0.208611	AIF1
ENSG00000260852	2.90221	-5.06463	2.10624	-2.40459	0.0161907	0.209113	FBXL19-AS1
ENSG00000110104	54.4868	-2.46342	1.0245	-2.40451	0.0161941	0.209113	CCDC86
ENSG00000188807	26.6641	-3.03769	1.26364	-2.40391	0.0162206	0.209298	TMEM201
ENSG00000100379	2.77573	-5.16638	2.14951	-2.40352	0.0162382	0.209368	KCTD17
ENSG00000171612	8.81338	-3.17598	1.32203	-2.40235	0.0162902	0.209854	SLC25A33
ENSG00000171314	39.3259	-1.14399	0.476241	-2.40212	0.0163002	0.209854	PGAM1
ENSG00000169813	529.883	-1.14395	0.476291	-2.40179	0.016315	0.209886	HNRNPF
ENSG00000164754	215.161	-1.2489	0.520191	-2.40084	0.0163573	0.210274	RAD21
ENSG00000231916	0.647807	-3.49081	1.45515	-2.39893	0.0164432	0.21122	AC006033.22
ENSG00000248988	14.9321	-0.947744	0.395362	-2.39715	0.0165231	0.212084	RP11-815N9.2
ENSG00000127922	321.795	-0.746154	0.311301	-2.39688	0.0165351	0.212084	SHFM1
ENSG00000223467	3.12111	-0.848574	0.354085	-2.39652	0.0165514	0.212134	CALM1P1
ENSG00000101084	32.2322	-1.78444	0.744707	-2.39616	0.0165678	0.212186	C20orf24
ENSG00000213303	5.8158	0.514603	0.2148	2.39573	0.0165874	0.212279	CTC-398G3.2
ENSG00000224631	404.881	0.214035	0.0893503	2.39546	0.0165997	0.212279	RP11-51O6.1
ENSG00000213585	197.391	-1.37469	0.574045	-2.39474	0.0166321	0.212413	VDAC1
ENSG00000125755	65.798	-1.80477	0.753659	-2.39468	0.0166349	0.212413	SYMPK
ENSG00000169714	1835.82	-0.546716	0.228472	-2.39292	0.0167148	0.213274	CNBP
ENSG00000090266	136.437	-0.928181	0.387986	-2.3923	0.016743	0.213476	NDUFB2
ENSG00000203761	5.17276	-2.27668	0.951919	-2.39168	0.0167717	0.213683	MSTO2P
ENSG00000102007	285.717	-1.1938	0.499659	-2.38923	0.0168837	0.214829	PLP2
ENSG00000137409	265.543	-1.39353	0.583269	-2.38917	0.0168865	0.214829	MTCH1
ENSG00000223984	25.0241	-1.23358	0.516433	-2.38865	0.0169103	0.214833	HNRNPRP1
ENSG00000225176	6.19064	-0.66383	0.277914	-2.38862	0.0169119	0.214833	ATP5LP4
ENSG00000237730	43.1439	0.310372	0.129998	2.38751	0.0169628	0.215164	RP11-459A10.1
ENSG00000227965	4.01599	-0.985398	0.41273	-2.38751	0.0169629	0.215164	AC098592.6
ENSG00000127080	10.8081	-4.27751	1.79368	-2.38477	0.0170899	0.216615	IPPK
ENSG00000249565	36.7106	-1.05399	0.442206	-2.38348	0.0171499	0.217068	SERBP1P5
ENSG00000134001	222.843	-1.52724	0.640779	-2.38341	0.017153	0.217068	EIF2S1
ENSG00000240950	297.496	-0.386618	0.162227	-2.38319	0.0171635	0.217068	RP11-372E1.1
ENSG00000197555	26.2959	-3.20457	1.34511	-2.38238	0.0172012	0.217384	SIPA1L1
ENSG00000059769	5.98598	-4.90996	2.06136	-2.3819	0.0172234	0.217506	DNAJC25
ENSG00000220748	1.63619	-2.46055	1.03388	-2.37992	0.0173163	0.218519	RP1-59B16.1
ENSG00000106635	76.8463	-2.57053	1.08023	-2.37963	0.0173302	0.218533	BCL7B
ENSG00000176896	2.15354	-5.32994	2.24077	-2.37862	0.0173778	0.218973	TCEANC
ENSG00000104853	112.814	-1.88356	0.791962	-2.37834	0.0173906	0.218974	CLPTM1
ENSG00000166165	96.3758	-2.37765	1.00015	-2.3773	0.0174399	0.219435	CKB
ENSG00000136518	212.736	-1.75743	0.73996	-2.37503	0.0175475	0.220627	ACTL6A
ENSG00000125148	31.5148	-2.69851	1.13635	-2.37471	0.0175627	0.220657	MT2A
ENSG00000143147	19.0756	-4.64075	1.95643	-2.37205	0.0176898	0.222091	GPR161
ENSG00000161970	570.119	0.231795	0.0977916	2.3703	0.0177737	0.222982	RPL26
ENSG00000152234	1559.71	-0.640357	0.270293	-2.36912	0.0178304	0.22353	ATP5A1
ENSG00000165916	362.8	-1.27209	0.537146	-2.36824	0.017873	0.2239	PSMC3
ENSG00000177971	135.078	-1.57015	0.663107	-2.36786	0.0178911	0.223964	IMP3
ENSG00000170027	220.144	-1.0056	0.424784	-2.36731	0.0179179	0.224136	YWHAG
ENSG00000233913	678.979	0.232739	0.0983485	2.36648	0.0179583	0.224479	CTC-575D19.1
ENSG00000239521	4.88843	-4.27578	1.80727	-2.36588	0.0179873	0.224634	GATS
ENSG00000107862	60.6811	-2.35974	0.99751	-2.36563	0.0179994	0.224634	GBF1
ENSG00000120334	16.7123	-3.62586	1.53287	-2.36541	0.0180099	0.224634	CENPL
ENSG00000130204	34.0175	-2.35877	0.999169	-2.36073	0.0182388	0.227289	TOMM40
ENSG00000099341	351.866	-1.13868	0.482433	-2.36029	0.0182606	0.227289	PSMD8
ENSG00000170113	2.25341	-4.70528	1.99355	-2.36025	0.0182624	0.227289	NIPA1
ENSG00000099995	117.015	-1.1724	0.496833	-2.35974	0.0182876	0.227439	SF3A1
ENSG00000160957	6.11379	-4.31568	1.82915	-2.35939	0.018305	0.227489	RECQL4
ENSG00000213683	11.458	-1.44921	0.614539	-2.3582	0.0183638	0.228056	AC002056.3
ENSG00000215035	18.402	-1.34755	0.5717	-2.35709	0.0184188	0.228574	FDPSP5
ENSG00000225462	18.0904	-1.33516	0.566634	-2.3563	0.0184582	0.228898	FDPSP1
ENSG00000162174	17.6567	-3.01692	1.28182	-2.35362	0.0185919	0.230292	ASRGL1
ENSG00000182010	5.19149	-5.73046	2.43503	-2.35335	0.0186052	0.230292	RTKN2
ENSG00000106028	588.247	-0.789497	0.335494	-2.35324	0.0186108	0.230292	SSBP1
ENSG00000240328	0.618032	1.70737	0.725924	2.352	0.0186729	0.230806	RP11-841C19.1
ENSG00000267184	2.1879	-1.83655	0.780889	-2.35187	0.0186792	0.230806	RP1-200G19.1
ENSG00000095002	168.544	-1.94601	0.827665	-2.35121	0.0187125	0.231051	MSH2
ENSG00000145708	2284.11	0.855438	0.364211	2.34874	0.018837	0.232422	CRHBP
ENSG00000107554	40.463	-2.86326	1.21968	-2.34754	0.0188979	0.233005	DNMBP
ENSG00000231386	7.62724	-1.54577	0.658537	-2.34727	0.0189114	0.233005	AC007395.4
ENSG00000174547	192.224	-1.46788	0.625553	-2.34652	0.0189494	0.233307	MRPL11
ENSG00000229161	55.0079	-1.02431	0.436662	-2.34578	0.0189874	0.233607	TCP1P1
ENSG00000251122	1.29569	-1.28347	0.547205	-2.3455	0.0190017	0.233616	NIFKP2
ENSG00000256849	34.521	-1.01341	0.432214	-2.34469	0.0190428	0.233707	RP11-405A12.1
ENSG00000132801	24.4258	-4.8639	2.0747	-2.34439	0.0190583	0.233707	ZSWIM3
ENSG00000169230	124.42	-1.05824	0.451414	-2.34427	0.0190642	0.233707	PRELID1
ENSG00000161016	2836.25	-0.371496	0.158474	-2.34421	0.0190673	0.233707	RPL8
ENSG00000112394	1.84753	-5.06899	2.16252	-2.34402	0.019077	0.233707	SLC16A10
ENSG00000146677	529.803	0.191435	0.0817374	2.34207	0.0191771	0.234766	AC004453.8
ENSG00000104824	35.0381	-0.823514	0.351944	-2.3399	0.0192889	0.235673	HNRNPL
ENSG00000129245	6.77918	-4.74421	2.02761	-2.3398	0.0192939	0.235673	FXR2
ENSG00000070814	124.891	-1.82766	0.781138	-2.33974	0.0192971	0.235673	TCOF1
ENSG00000185624	362.038	-1.22198	0.52236	-2.33934	0.019318	0.235673	P4HB
ENSG00000235957	9.28466	-0.816271	0.348937	-2.3393	0.0193197	0.235673	COX7CP1
ENSG00000243964	114.037	0.246452	0.105381	2.33868	0.0193518	0.235897	RPL23AP65
ENSG00000174572	4.01935	0.521036	0.222858	2.33797	0.0193886	0.236063	RP11-209A2.1
ENSG00000160298	28.5326	-2.34152	1.00155	-2.33789	0.0193928	0.236063	C21orf58
ENSG00000172534	125.817	-1.7472	0.747636	-2.33696	0.0194411	0.236481	HCFC1
ENSG00000174721	2.81683	-4.4198	1.89147	-2.3367	0.0194547	0.236481	FGFBP3
ENSG00000231741	2.16207	-1.27476	0.545904	-2.33514	0.0195359	0.237301	RP11-213G2.5
ENSG00000125430	22.5777	2.14067	0.917206	2.3339	0.0196011	0.237896	HS3ST3B1
ENSG00000230865	4.83748	-1.70528	0.730726	-2.33368	0.0196126	0.237896	TSEN15P1
ENSG00000225851	1.21437	1.38859	0.595319	2.33252	0.0196733	0.238465	HLA-S
ENSG00000139514	74.5696	-2.02518	0.868565	-2.33164	0.0197197	0.238859	SLC7A1
ENSG00000173207	29.9325	-1.65916	0.711791	-2.33097	0.0197549	0.239116	CKS1B
ENSG00000235207	0.407311	-1.98957	0.853904	-2.32997	0.0198076	0.239585	TUBBP6
ENSG00000260290	85.0098	-0.76203	0.327104	-2.32962	0.0198261	0.239641	CTD-2033A16.2
ENSG00000230629	422.715	0.230765	0.0990848	2.32896	0.0198611	0.239774	RPS23P8
ENSG00000116750	134.816	-1.82478	0.783673	-2.32849	0.019886	0.239774	UCHL5
ENSG00000134779	284.816	-1.44549	0.620793	-2.32846	0.0198878	0.239774	TPGS2
ENSG00000260389	7.2166	-1.63816	0.703628	-2.32816	0.0199037	0.239774	WBP11P1
ENSG00000154723	253.648	-0.843074	0.36213	-2.3281	0.0199068	0.239774	ATP5J
ENSG00000135842	38.6871	-2.86383	1.2305	-2.32737	0.0199457	0.240074	FAM129A
ENSG00000025772	167.239	-1.98161	0.852061	-2.32567	0.0200361	0.240994	TOMM34
ENSG00000130723	88.8416	-1.68813	0.725995	-2.32527	0.0200578	0.241086	PRRC2B
ENSG00000177192	11.8536	-2.97474	1.2795	-2.32493	0.0200755	0.24113	PUS1
ENSG00000186469	2.46741	-5.73144	2.46576	-2.32441	0.0201035	0.241298	GNG2
ENSG00000025770	74.6671	-2.55231	1.09826	-2.32395	0.0201282	0.241426	NCAPH2
ENSG00000213757	3.958	0.633642	0.272712	2.32348	0.0201531	0.241557	CTC-451P13.1
ENSG00000074356	81.1851	-1.92039	0.826787	-2.32272	0.0201945	0.241826	C17orf85
ENSG00000225131	33.4607	-0.917376	0.394988	-2.32254	0.0202037	0.241826	PSME2P2
ENSG00000148950	60.2237	-1.72825	0.74423	-2.3222	0.0202221	0.241878	IMMP1L
ENSG00000128692	45.0917	-0.973819	0.419545	-2.32113	0.0202796	0.242397	EIF2S2P4
ENSG00000067048	162.272	-2.2408	0.965511	-2.32085	0.0202952	0.242415	DDX3Y
ENSG00000128626	161.266	-1.73206	0.74644	-2.32043	0.0203176	0.242514	MRPS12
ENSG00000229097	100.047	-0.506057	0.218168	-2.31957	0.0203642	0.242902	CALM2P2
ENSG00000126261	124.449	-1.57815	0.680531	-2.31899	0.0203955	0.243077	UBA2
ENSG00000122034	511.594	-1.1059	0.476934	-2.31878	0.0204072	0.243077	GTF3A
ENSG00000116030	334.779	-0.69414	0.2994	-2.31843	0.0204258	0.243131	SUMO1
ENSG00000231991	121.275	-1.58138	0.682197	-2.31807	0.0204457	0.243199	ANXA2P2
ENSG00000156876	19.0317	-3.10985	1.3418	-2.31768	0.0204669	0.243243	SASS6
ENSG00000171960	93.324	-1.72068	0.742478	-2.31748	0.0204776	0.243243	PPIH
ENSG00000168175	499.501	-0.820969	0.354295	-2.31719	0.0204935	0.243248	MAPK1IP1L
ENSG00000171189	4.92576	4.95994	2.14093	2.31672	0.0205188	0.243248	GRIK1
ENSG00000165912	2.01598	-5.34396	2.30678	-2.31663	0.0205241	0.243248	PACSIN3
ENSG00000173848	60.0991	-2.29375	0.9903	-2.31622	0.0205463	0.243248	NET1
ENSG00000112237	119.486	-1.54445	0.666809	-2.31617	0.0205488	0.243248	CCNC
ENSG00000253276	5.84497	-5.12719	2.21443	-2.31535	0.0205936	0.243531	CCDC71L
ENSG00000231228	0.856317	-1.6929	0.731272	-2.31501	0.0206123	0.243531	CTD-2593A12.4
ENSG00000231707	1.20628	-2.84129	1.22736	-2.31496	0.0206151	0.243531	PABPC1P1
ENSG00000254270	15.6047	-0.946567	0.40903	-2.31417	0.0206583	0.2437	ERHP1
ENSG00000072864	62.2945	-1.81376	0.78379	-2.31409	0.020663	0.2437	NDE1
ENSG00000159714	1.63768	-4.60695	1.99097	-2.31392	0.020672	0.2437	ZDHHC1
ENSG00000265354	232.322	-1.25113	0.540911	-2.313	0.0207228	0.244131	TIMM23
ENSG00000010361	14.0243	-2.93072	1.26748	-2.31225	0.020764	0.24445	FUZ
ENSG00000259137	27.9429	-0.750593	0.324931	-2.31001	0.0208877	0.245738	RP11-305B6.1
ENSG00000146192	1.66527	-3.94547	1.70961	-2.30782	0.0210093	0.247	FGD2
ENSG00000213169	5.77993	-0.614758	0.266413	-2.30753	0.0210251	0.247016	RP11-393N4.2
ENSG00000223403	8.9895	-4.40032	1.90773	-2.30657	0.0210786	0.247476	MEG9
ENSG00000155744	61.9776	-1.901	0.824738	-2.30497	0.021168	0.248356	FAM126B
ENSG00000104969	143.802	-1.61455	0.700767	-2.30397	0.0212241	0.248844	SGTA
ENSG00000251557	1.00711	-1.43159	0.621453	-2.30361	0.0212446	0.248845	HNRNPKP3
ENSG00000145715	49.2121	-1.90176	0.825609	-2.30346	0.0212531	0.248845	RASA1
ENSG00000143368	116.836	-1.36036	0.590876	-2.30227	0.02132	0.249458	SF3B4
ENSG00000260494	1.25529	-1.43453	0.623244	-2.30171	0.0213513	0.249498	AC002310.10
ENSG00000213753	41.709	-2.82119	1.22575	-2.30161	0.0213571	0.249498	CENPBD1P1
ENSG00000054983	15.5571	-3.62909	1.57688	-2.30144	0.021367	0.249498	GALC
ENSG00000198937	60.322	-2.29558	0.99766	-2.30096	0.021394	0.249498	CCDC167
ENSG00000109519	82.1232	-2.32673	1.01121	-2.30092	0.0213959	0.249498	GRPEL1
ENSG00000147996	17.3648	-0.930537	0.404557	-2.30014	0.0214406	0.249849	CBWD5
ENSG00000088836	2.1402	-5.40477	2.35259	-2.29737	0.0215977	0.251251	SLC4A11
ENSG00000177932	6.30214	-4.07083	1.77209	-2.29719	0.0216079	0.251251	ZNF354C
ENSG00000229863	2.13232	1.07698	0.468834	2.29715	0.0216105	0.251251	RP11-157F20.1
ENSG00000141385	88.4758	-1.86001	0.809759	-2.29699	0.0216193	0.251251	AFG3L2
ENSG00000186205	11.2597	-3.35639	1.46189	-2.29593	0.0216801	0.251511	2001-03-01
ENSG00000182154	73.0119	-1.55985	0.679442	-2.29579	0.0216882	0.251511	MRPL41
ENSG00000106245	102.65	-1.38774	0.604515	-2.29563	0.0216971	0.251511	BUD31
ENSG00000234589	1.62906	-1.33928	0.583418	-2.29558	0.0217001	0.251511	RP11-253E3.1
ENSG00000107938	31.8072	-2.60545	1.136	-2.29353	0.0218174	0.2527	EDRF1
ENSG00000136950	247.988	-1.257	0.54823	-2.29283	0.0218578	0.252997	ARPC5L
ENSG00000239998	2.58796	-5.67112	2.47382	-2.29245	0.0218796	0.253027	LILRA2
ENSG00000197119	19.7212	-3.61858	1.5786	-2.29227	0.0218898	0.253027	SLC25A29
ENSG00000141522	67.9043	-0.907334	0.395958	-2.29149	0.0219351	0.253381	ARHGDIA
ENSG00000259770	3.92413	-1.10724	0.483256	-2.29121	0.0219514	0.253398	RP11-81A1.3
ENSG00000230306	16.2076	-0.868891	0.379444	-2.28991	0.0220266	0.253966	BANF1P2
ENSG00000181220	1.75679	-3.85674	1.68428	-2.28985	0.0220301	0.253966	ZNF746
ENSG00000213332	3.74075	-0.710718	0.310431	-2.28945	0.022053	0.25406	SLC25A5P6
ENSG00000116649	95.5475	-1.89026	0.825741	-2.28916	0.0220699	0.254084	SRM
ENSG00000259335	20.0763	-1.24045	0.542194	-2.28784	0.0221471	0.254803	HNRNPMP1
ENSG00000243678	123.417	-0.778078	0.340204	-2.2871	0.0221903	0.25504	NME1-NME2
ENSG00000106615	47.4013	-1.57081	0.686851	-2.28697	0.0221974	0.25504	RHEB
ENSG00000167674	4.21059	-2.98592	1.30601	-2.28628	0.0222378	0.255334	HDGFRP2
ENSG00000111450	2.93595	-4.95508	2.16762	-2.28595	0.0222572	0.255386	STX2
ENSG00000232665	0.659567	-1.35246	0.59174	-2.28556	0.0222798	0.255475	PHBP10
ENSG00000271318	8.1796	-1.54578	0.677073	-2.28304	0.0224282	0.257006	AP000654.5
ENSG00000140534	11.1776	-4.03683	1.76891	-2.2821	0.0224834	0.257466	TICRR
ENSG00000066557	66.256	-2.29071	1.00397	-2.28166	0.0225094	0.257593	LRRC40
ENSG00000178429	13.2619	0.356022	0.156085	2.28095	0.0225517	0.257905	RPS3AP5
ENSG00000111605	292.456	-0.918308	0.402718	-2.28028	0.0225912	0.258176	CPSF6
ENSG00000233158	0.919298	-1.26691	0.555702	-2.27984	0.0226169	0.258176	RPS24P6
ENSG00000261679	3.53976	-0.763607	0.334987	-2.27951	0.0226366	0.258176	ATP5HP1
ENSG00000128272	412.348	-0.999336	0.438419	-2.27941	0.0226426	0.258176	ATF4
ENSG00000256628	10.8877	-4.28276	1.879	-2.27928	0.0226504	0.258176	ZBTB11-AS1
ENSG00000100138	685.761	-0.663789	0.29135	-2.27832	0.0227076	0.258656	NHP2L1
ENSG00000235449	30.0565	-0.41835	0.183645	-2.27803	0.0227246	0.258678	RP11-480I12.2
ENSG00000148229	313.569	-1.56194	0.686164	-2.27633	0.0228261	0.259392	POLE3
ENSG00000066827	10.6653	-4.12483	1.81211	-2.27627	0.0228301	0.259392	ZFAT
ENSG00000138092	14.4247	-3.23187	1.41984	-2.27622	0.0228326	0.259392	CENPO
ENSG00000231767	268.596	0.214566	0.094321	2.27485	0.0229148	0.260155	RP11-92K2.2
ENSG00000274451	1.13514	-1.93815	0.852152	-2.27442	0.0229406	0.260276	RP1-66H9.1
ENSG00000180211	356.045	0.195741	0.0860816	2.2739	0.0229719	0.260459	RP1-278E11.3
ENSG00000278259	73.8231	-2.1928	0.964502	-2.2735	0.0229958	0.260558	MYO19
ENSG00000216657	47.4595	-1.39877	0.615388	-2.27298	0.0230272	0.260584	GLRX3P2
ENSG00000149573	168.425	1.89253	0.832629	2.27296	0.0230284	0.260584	MPZL2
ENSG00000169567	1825.27	-0.297536	0.130974	-2.27171	0.023104	0.261268	HINT1
ENSG00000170606	246.285	-1.31773	0.580135	-2.27141	0.0231222	0.261302	HSPA4
ENSG00000259010	0.571158	-2.31182	1.01791	-2.27115	0.0231382	0.261311	RP11-973N13.2
ENSG00000104611	2.68904	-5.68977	2.50564	-2.27079	0.0231598	0.261383	SH2D4A
ENSG00000230849	4.25361	-1.27909	0.563531	-2.26978	0.0232209	0.261869	GOT2P2
ENSG00000127540	164.15	-0.509629	0.224548	-2.26958	0.0232333	0.261869	UQCR11
ENSG00000182718	195.123	-1.56679	0.690563	-2.26885	0.0232772	0.262192	ANXA2
ENSG00000138286	21.6601	-2.57353	1.13444	-2.26854	0.0232964	0.262237	FAM149B1
ENSG00000259488	4.48326	-5.23429	2.30781	-2.26807	0.0233248	0.262385	RP11-154J22.1
ENSG00000224097	2.69351	-2.15686	0.952154	-2.26525	0.0234975	0.264155	RP11-472B18.1
ENSG00000137177	34.2726	-2.31531	1.02228	-2.26486	0.0235212	0.264249	KIF13A
ENSG00000077942	16.2882	-3.44238	1.52013	-2.26454	0.0235411	0.264299	FBLN1
ENSG00000134049	91.4107	-1.64539	0.726989	-2.2633	0.0236173	0.264983	IER3IP1
ENSG00000153048	40.1882	-1.62916	0.720476	-2.26122	0.0237455	0.266246	CARHSP1
ENSG00000101294	452.162	-1.08259	0.479262	-2.25887	0.0238914	0.267641	HM13
ENSG00000099256	18.5699	-3.64182	1.6124	-2.25863	0.0239066	0.267641	PRTFDC1
ENSG00000167553	71.4172	-0.940584	0.41647	-2.25847	0.0239165	0.267641	TUBA1C
ENSG00000075785	547.619	-0.803386	0.355824	-2.25782	0.0239571	0.267911	RAB7A
ENSG00000155097	127.443	-1.82299	0.807541	-2.25746	0.0239794	0.267911	ATP6V1C1
ENSG00000187676	29.0422	-3.55948	1.57692	-2.25723	0.0239935	0.267911	B3GLCT
ENSG00000152767	43.272	-2.54192	1.12626	-2.25695	0.024011	0.267911	FARP1
ENSG00000213740	21.15	-0.917389	0.406566	-2.25643	0.0240436	0.267911	SERBP1P1
ENSG00000169180	67.3008	-1.87409	0.830622	-2.25625	0.0240552	0.267911	XPO6
ENSG00000226964	1.08577	-2.23841	0.992139	-2.25615	0.0240615	0.267911	RHEBP2
ENSG00000156345	9.88376	-5.2468	2.32562	-2.25609	0.0240652	0.267911	CDK20
ENSG00000163539	62.1393	-1.87641	0.831984	-2.25535	0.0241114	0.268252	CLASP2
ENSG00000226268	2.98829	-4.36197	1.93528	-2.25392	0.0242011	0.269074	RP11-61N20.3
ENSG00000167460	312.282	-1.11711	0.495733	-2.25346	0.02423	0.269223	TPM4
ENSG00000084463	111.453	-1.56391	0.694303	-2.25249	0.0242911	0.269501	WBP11
ENSG00000262519	20.9692	-0.56508	0.250878	-2.25241	0.0242964	0.269501	TXNP4
ENSG00000226544	6.84735	-1.13922	0.505806	-2.25229	0.0243042	0.269501	RPL7P22
ENSG00000260240	2.75864	-2.30067	1.02169	-2.25184	0.0243326	0.269501	APOOP5
ENSG00000258650	2.92532	-0.881308	0.391435	-2.25148	0.024355	0.269501	HSBP1P1
ENSG00000270189	5.6251	-4.67116	2.07484	-2.25134	0.024364	0.269501	RP11-258C19.7
ENSG00000251107	8.54282	-1.06235	0.471879	-2.25133	0.0243648	0.269501	PDCD5P2
ENSG00000240036	1.70242	0.973506	0.432542	2.25066	0.024407	0.26966	RP11-587D21.1
ENSG00000158966	5.57961	-4.8011	2.13325	-2.25061	0.0244105	0.26966	CACHD1
ENSG00000162840	1.9139	-2.40254	1.06794	-2.24969	0.0244688	0.26997	MT2P1
ENSG00000236565	1.18697	-1.52796	0.679238	-2.24952	0.0244797	0.26997	HNRNPA3P5
ENSG00000155368	254.93	-1.24161	0.551968	-2.24942	0.0244856	0.26997	DBI
ENSG00000163170	48.5792	-1.80763	0.804024	-2.24822	0.0245619	0.270637	BOLA3
ENSG00000233868	6.21829	-1.22797	0.546481	-2.24705	0.024637	0.271217	AC009302.2
ENSG00000168405	207.672	1.9712	0.877303	2.24689	0.0246471	0.271217	CMAHP
ENSG00000146576	9.46442	-3.4284	1.52607	-2.24656	0.0246681	0.271217	C7orf26
ENSG00000213741	1219.49	0.204914	0.0912184	2.24641	0.0246776	0.271217	RPS29
ENSG00000137962	1.34392	-4.68232	2.08643	-2.24418	0.024821	0.272619	ARHGAP29
ENSG00000213051	268.404	0.243777	0.10865	2.2437	0.0248519	0.272672	RPL5P5
ENSG00000232823	4.89031	-0.74355	0.331408	-2.24361	0.0248576	0.272672	TXNP1
ENSG00000234890	0.840614	-1.38657	0.618165	-2.24305	0.0248938	0.272828	HNRNPDLP2
ENSG00000140471	34.9523	-3.03768	1.35451	-2.24263	0.0249205	0.272828	LINS
ENSG00000279672	3.08343	-5.49493	2.45026	-2.24258	0.0249236	0.272828	CMB9-55F22.1
ENSG00000251235	32.6814	-0.84579	0.37718	-2.2424	0.0249352	0.272828	SNRPCP2
ENSG00000082213	77.3	-2.24791	1.00264	-2.24199	0.0249618	0.272945	C5orf22
ENSG00000146858	12.8289	-2.90921	1.29845	-2.24053	0.0250562	0.273804	ZC3HAV1L
ENSG00000108179	112.346	-2.20032	0.982298	-2.23998	0.0250925	0.274026	PPIF
ENSG00000128245	61.7706	-1.78938	0.79908	-2.2393	0.0251365	0.274226	YWHAH
ENSG00000253153	3.17085	-0.988324	0.441373	-2.2392	0.0251427	0.274226	KB-1562D12.3
ENSG00000144713	1616.44	0.180782	0.0808104	2.23711	0.025279	0.275538	RPL32
ENSG00000124207	321.641	-1.2621	0.564705	-2.23497	0.025419	0.276888	CSE1L
ENSG00000117155	24.5032	-3.38509	1.51535	-2.23386	0.0254922	0.277337	SSX2IP
ENSG00000101311	3.09495	-5.64643	2.52766	-2.23386	0.0254924	0.277337	FERMT1
ENSG00000249176	3.85983	-1.73203	0.775733	-2.23276	0.0255647	0.277947	RP11-304F15.5
ENSG00000105374	58.0976	-2.1629	0.969287	-2.23143	0.0256526	0.278727	NKG7
ENSG00000100271	16.4074	-3.50723	1.57267	-2.2301	0.0257406	0.279507	TTLL1
ENSG00000135763	33.2914	-2.49552	1.11924	-2.22965	0.0257709	0.279659	URB2
ENSG00000232629	93.452	0.903377	0.405224	2.22933	0.025792	0.279711	HLA-DQB2
ENSG00000116288	710.205	-0.721054	0.323599	-2.22824	0.0258647	0.280324	PARK7
ENSG00000244052	84.7124	0.214634	0.0963665	2.22727	0.0259292	0.280361	RPL5P24
ENSG00000142230	221.94	-1.58684	0.712469	-2.22723	0.0259316	0.280361	SAE1
ENSG00000240375	8.47533	-1.4391	0.646193	-2.22704	0.0259448	0.280361	VPS26AP1
ENSG00000176749	0.965349	-3.17538	1.42611	-2.22661	0.0259735	0.280361	CDK5R1
ENSG00000161981	117.389	-2.10542	0.945606	-2.22653	0.0259788	0.280361	SNRNP25
ENSG00000170779	68.592	-2.30797	1.03658	-2.22653	0.025979	0.280361	CDCA4
ENSG00000239672	226.497	-1.32695	0.595996	-2.22644	0.0259848	0.280361	NME1
ENSG00000261151	0.861686	-2.73716	1.2295	-2.22623	0.0259986	0.280361	RP11-332G1.1
ENSG00000244041	2.15866	-5.52508	2.48254	-2.22558	0.0260426	0.280659	LINC01011
ENSG00000127920	1431.38	0.616978	0.277287	2.22505	0.0260776	0.280861	GNG11
ENSG00000256103	0.394629	-1.63282	0.733891	-2.22489	0.0260888	NA	RP1-96H9.5
ENSG00000227063	153.446	0.227768	0.102482	2.22252	0.0262483	0.282392	RPL41P1
ENSG00000225921	196.863	-1.16381	0.523659	-2.22245	0.0262526	0.282392	NOL7
ENSG00000158042	100.284	-1.93251	0.87046	-2.2201	0.026412	0.283929	MRPL17
ENSG00000254388	1.35431	-4.85171	2.18591	-2.21954	0.0264501	0.284161	DUTP2
ENSG00000214283	1.57075	-2.64477	1.19201	-2.21874	0.0265043	0.284565	RAD51AP1P1
ENSG00000151576	41.9727	-2.47273	1.11476	-2.21817	0.026543	0.284804	QTRTD1
ENSG00000010292	62.4808	-2.77262	1.2508	-2.21668	0.0266449	0.285696	NCAPD2
ENSG00000143870	358.471	-1.30415	0.588475	-2.21615	0.0266813	0.285696	PDIA6
ENSG00000254294	1.06817	-1.72173	0.776924	-2.21609	0.0266853	0.285696	IMPDH1P6
ENSG00000198176	57.0274	-1.96508	0.886774	-2.21598	0.0266926	0.285696	TFDP1
ENSG00000023445	17.8656	3.54919	1.60292	2.21421	0.0268145	0.286654	BIRC3
ENSG00000185839	41.6411	-1.21935	0.550696	-2.21419	0.0268154	0.286654	RP4-592A1.2
ENSG00000234297	30.1122	-1.361	0.615488	-2.21125	0.0270186	0.288514	RP11-54D18.4
ENSG00000138495	39.2027	-1.21972	0.55166	-2.21101	0.0270355	0.288514	COX17
ENSG00000136895	4.75385	-4.22828	1.91244	-2.21094	0.0270398	0.288514	GARNL3
ENSG00000063601	35.26	-2.92891	1.32551	-2.20965	0.0271297	0.289294	MTMR1
ENSG00000166136	80.295	-0.714434	0.323394	-2.20918	0.0271623	0.289462	NDUFB8
ENSG00000112425	7.61627	-4.14635	1.87765	-2.20827	0.0272255	0.289956	EPM2A
ENSG00000099864	3.98941	-5.2438	2.37514	-2.20778	0.0272593	0.290136	PALM
ENSG00000148335	44.381	-2.07296	0.939381	-2.20673	0.0273328	0.290739	NTMT1
ENSG00000234009	153.054	0.234257	0.10626	2.20457	0.0274842	0.292168	RPL5P34
ENSG00000074660	190.237	-1.33381	0.605326	-2.20346	0.0275621	0.292734	SCARF1
ENSG00000233662	13.7237	-0.501541	0.227629	-2.20333	0.0275715	0.292734	CALM2P4
ENSG00000245694	5.22401	-6.21897	2.82533	-2.20115	0.0277257	0.29419	CRNDE
ENSG00000219487	25.1859	-0.996889	0.453136	-2.19998	0.0278085	0.294887	RP11-365H23.1
ENSG00000265402	6.77909	-0.739096	0.336113	-2.19895	0.0278815	0.295339	RSL24D1P9
ENSG00000234545	19.1975	-1.47295	0.669884	-2.19882	0.0278908	0.295339	FAM133B
ENSG00000168883	221.595	-1.53156	0.69659	-2.19865	0.0279027	0.295339	USP39
ENSG00000164938	154.893	1.55718	0.70856	2.19767	0.0279724	0.295895	TP53INP1
ENSG00000170515	158.82	-1.17203	0.533884	-2.19529	0.028143	0.297246	PA2G4
ENSG00000145331	9.5125	-4.56353	2.07888	-2.19519	0.02815	0.297246	TRMT10A
ENSG00000265681	41.402	-1.06366	0.484546	-2.19516	0.028152	0.297246	RPL17
ENSG00000166441	1158.77	0.172114	0.078439	2.19424	0.0282182	0.297763	RPL27A
ENSG00000122958	199.147	-1.32481	0.604011	-2.19335	0.0282822	0.297988	VPS26A
ENSG00000249779	2.2744	-1.45741	0.664467	-2.19335	0.0282825	0.297988	RP11-447H19.3
ENSG00000219755	1.78099	-1.30833	0.596547	-2.19317	0.0282954	0.297988	RP1-199J3.5
ENSG00000166226	817.433	-0.832039	0.37941	-2.19298	0.0283089	0.297988	CCT2
ENSG00000163902	597.839	-0.9555	0.435864	-2.1922	0.0283654	0.298191	RPN1
ENSG00000179344	754.829	0.904825	0.412782	2.19202	0.0283781	0.298191	HLA-DQB1
ENSG00000218208	135.218	0.21517	0.098162	2.19199	0.0283801	0.298191	RP11-367G18.2
ENSG00000055044	575.775	-0.908212	0.414457	-2.19133	0.0284281	0.298472	NOP58
ENSG00000224908	10.722	-0.98279	0.448544	-2.19106	0.0284471	0.298472	TIMM8BP2
ENSG00000130811	326.353	-0.9583	0.4374	-2.1909	0.028459	0.298472	EIF3G
ENSG00000170906	100.932	-0.858924	0.392203	-2.19	0.0285242	0.298974	NDUFA3
ENSG00000224063	11.6252	2.08536	0.95302	2.18816	0.0286582	0.300004	AC007319.1
ENSG00000115085	3.853	-5.55573	2.53934	-2.18786	0.0286796	0.300004	ZAP70
ENSG00000213730	6.37656	-1.4095	0.644374	-2.18739	0.0287143	0.300004	POLD2P1
ENSG00000167562	33.2324	-2.56531	1.17284	-2.18726	0.0287235	0.300004	ZNF701
ENSG00000184207	8.29952	-3.51958	1.60914	-2.18724	0.028725	0.300004	PGP
ENSG00000130713	98.1528	-2.14974	0.982948	-2.18703	0.0287403	0.300004	EXOSC2
ENSG00000143319	63.1805	-1.95103	0.892149	-2.18689	0.0287503	0.300004	ISG20L2
ENSG00000225057	0.74168	-1.50668	0.689085	-2.18649	0.0287794	0.300004	AC096574.4
ENSG00000120658	6.92527	-4.78347	2.18775	-2.18648	0.0287807	0.300004	ENOX1
ENSG00000106780	3.64393	-5.05003	2.3099	-2.18626	0.0287969	0.300004	MEGF9
ENSG00000063245	11.7343	-1.77182	0.81064	-2.18571	0.0288369	0.300239	EPN1
ENSG00000146574	7.38528	-1.73516	0.794243	-2.18467	0.0289131	0.30085	CCZ1B
ENSG00000167393	1.88637	-4.82106	2.20716	-2.18429	0.0289412	0.300949	PPP2R3B
ENSG00000109917	160.624	-1.66086	0.760444	-2.18406	0.0289576	0.300949	ZPR1
ENSG00000132383	257.935	-1.65737	0.759399	-2.18247	0.0290746	0.301876	RPA1
ENSG00000185245	2.53094	3.72149	1.70546	2.18211	0.0291017	0.301876	GP1BA
ENSG00000164466	153.386	-1.35387	0.620496	-2.18192	0.0291153	0.301876	SFXN1
ENSG00000204287	7314.73	0.508949	0.233259	2.1819	0.029117	0.301876	HLA-DRA
ENSG00000164659	4.56009	5.49761	2.52008	2.18152	0.0291447	0.301981	KIAA1324L
ENSG00000221930	14.417	-2.51713	1.15413	-2.18097	0.0291857	0.302166	FAM45B
ENSG00000260806	9.7316	-3.22825	1.48036	-2.18072	0.029204	0.302166	RP11-872J21.3
ENSG00000125901	109.563	-1.9132	0.877384	-2.18057	0.0292152	0.302166	MRPS26
ENSG00000231312	50.5062	1.99304	0.914428	2.17955	0.0292908	0.302646	AC007246.3
ENSG00000145736	10.288	-1.50818	0.691995	-2.17947	0.0292969	0.302646	GTF2H2
ENSG00000213967	14.1078	-2.45276	1.12588	-2.17853	0.0293664	0.303181	ZNF726
ENSG00000239223	6.23229	0.435947	0.200132	2.1783	0.0293838	0.303181	RPL34P31
ENSG00000087269	42.7	-2.24787	1.03232	-2.17749	0.0294441	0.30362	NOP14
ENSG00000232267	23.2475	-0.958142	0.440458	-2.17533	0.0296052	0.305099	ACTR3P2
ENSG00000069849	588.418	-0.858571	0.394735	-2.17506	0.0296257	0.305127	ATP1B3
ENSG00000249485	48.1293	-0.967303	0.444836	-2.17452	0.0296663	0.305362	RBBP4P1
ENSG00000203760	42.9158	-2.55076	1.17428	-2.17219	0.0298417	0.306677	CENPW
ENSG00000167671	20.8793	2.24475	1.03342	2.17215	0.0298445	0.306677	UBXN6
ENSG00000103495	3.28485	-3.23495	1.48931	-2.17211	0.0298475	0.306677	MAZ
ENSG00000078061	113.522	-1.69867	0.782311	-2.17135	0.0299045	0.307079	ARAF
ENSG00000169282	4.96487	-5.41587	2.49558	-2.17019	0.0299927	0.307439	KCNAB1
ENSG00000229989	0.648244	-2.81328	1.29645	-2.16998	0.030008	0.307439	MIR181A1HG
ENSG00000124767	371.183	-1.25551	0.578599	-2.16992	0.0300132	0.307439	GLO1
ENSG00000177855	97.2065	-1.28877	0.593977	-2.16974	0.0300267	0.307439	CACYBPP2
ENSG00000153904	14.8234	-3.76837	1.73681	-2.16971	0.0300289	0.307439	DDAH1
ENSG00000198888	3301.64	-0.235045	0.108377	-2.16877	0.0301004	0.307956	MT-ND1
ENSG00000233558	0.572649	-2.54525	1.17378	-2.16842	0.0301268	0.307956	RP3-486I3.4
ENSG00000104825	15.895	-2.35076	1.0842	-2.16819	0.0301439	0.307956	NFKBIB
ENSG00000229676	2.25942	-3.72536	1.71828	-2.16807	0.0301533	0.307956	ZNF492
ENSG00000231341	4.65043	-1.09181	0.503634	-2.16787	0.0301689	0.307956	VDAC1P6
ENSG00000232187	0.781569	-1.35303	0.624341	-2.16713	0.0302246	0.308267	FTH1P7
ENSG00000233045	0.771284	-1.89256	0.873356	-2.16699	0.0302353	0.308267	AC097523.1
ENSG00000260000	9.58663	-5.39562	2.49024	-2.16671	0.0302573	0.308309	RP3-467N11.1
ENSG00000214203	86.8956	0.272358	0.125732	2.16618	0.0302973	0.308534	RPS4XP1
ENSG00000224569	4.51882	-1.13583	0.524496	-2.16557	0.0303444	0.308831	RP11-341G5.2
ENSG00000134940	2.13426	-4.01399	1.8538	-2.16528	0.0303664	0.308872	ACRV1
ENSG00000271707	91.3557	-0.913401	0.422146	-2.16371	0.0304868	0.309832	ATP1B3P1
ENSG00000104835	6.43025	-2.27717	1.05258	-2.16343	0.0305084	0.309832	SARS2
ENSG00000196924	102.841	-1.48531	0.686583	-2.16334	0.0305148	0.309832	FLNA
ENSG00000113368	32.9175	-2.62943	1.21579	-2.16273	0.0305622	0.31013	LMNB1
ENSG00000175756	143.673	-1.57719	0.729348	-2.16246	0.0305824	0.310152	AURKAIP1
ENSG00000155096	230.403	-1.38879	0.642378	-2.16195	0.030622	0.310236	AZIN1
ENSG00000125445	236.31	-1.35114	0.624981	-2.16189	0.0306268	0.310236	MRPS7
ENSG00000132773	64.2288	-2.32091	1.07372	-2.16157	0.0306513	0.310272	TOE1
ENSG00000125870	176.728	-1.06158	0.491159	-2.16137	0.0306665	0.310272	SNRPB2
ENSG00000147224	88.0581	-1.6914	0.782676	-2.16105	0.0306916	0.310344	PRPS1
ENSG00000238000	49.7348	-0.926199	0.428742	-2.16027	0.0307517	0.310698	RP11-274E7.2
ENSG00000136531	21.0865	-3.75921	1.74027	-2.16013	0.0307627	0.310698	SCN2A
ENSG00000226419	18.8766	-2.57712	1.1936	-2.15911	0.0308413	0.311309	SLC16A1-AS1
ENSG00000033627	93.8099	2.00588	0.929439	2.15816	0.030915	0.31187	ATP6V0A1
ENSG00000230829	0.747661	1.19783	0.555347	2.1569	0.0310134	0.312679	CTD-2186M15.1
ENSG00000123975	150.217	-1.14604	0.531772	-2.15514	0.0311511	0.313883	CKS2
ENSG00000212695	1.34521	-1.32595	0.615323	-2.15488	0.0311714	0.313904	RP11-134K1.2
ENSG00000228657	1.24515	-1.42405	0.661337	-2.1533	0.0312955	0.314905	RPL23AP58
ENSG00000225787	4.19366	-0.913595	0.424307	-2.15314	0.0313074	0.314905	LSM3P3
ENSG00000134758	103.005	-1.42433	0.661802	-2.1522	0.0313816	0.315467	RNF138
ENSG00000118217	251.804	-1.24421	0.57832	-2.15142	0.0314432	0.315902	ATF6
ENSG00000069482	6.11439	-5.09238	2.36728	-2.15116	0.0314638	0.315924	GAL
ENSG00000213830	0.449721	-1.79191	0.833705	-2.14933	0.0316081	0.317187	CFL1P5
ENSG00000130309	141.956	-1.69156	0.787225	-2.14877	0.031653	0.317453	COLGALT1
ENSG00000224678	0.863884	-1.0463	0.487418	-2.14662	0.0318235	0.318977	GAPDHP46
ENSG00000258282	20.2487	-0.381733	0.177885	-2.14596	0.0318764	0.319321	BTF3P2
ENSG00000250526	37.4882	-0.906816	0.422693	-2.14533	0.0319267	0.319467	CCT6P2
ENSG00000226148	2.19586	-1.24798	0.581883	-2.14473	0.0319741	0.319467	SLC25A39P1
ENSG00000226986	9.24845	-0.871772	0.40648	-2.14469	0.0319777	0.319467	RP11-543B16.2
ENSG00000176912	3.42687	-3.13929	1.46383	-2.14457	0.0319872	0.319467	TYMSOS
ENSG00000261560	2.41988	-4.89162	2.28106	-2.14445	0.0319966	0.319467	RP11-166B2.3
ENSG00000007080	79.724	-1.68043	0.783643	-2.14438	0.0320025	0.319467	CCDC124
ENSG00000010256	580.721	-1.01791	0.474977	-2.14308	0.0321067	0.320043	UQCRC1
ENSG00000116830	57.7035	-2.40583	1.12266	-2.14298	0.0321149	0.320043	TTF2
ENSG00000170185	85.2877	-2.29327	1.07014	-2.14296	0.032116	0.320043	USP38
ENSG00000271350	1.11552	-1.50229	0.701119	-2.1427	0.0321369	0.320066	CTD-2384B9.1
ENSG00000167721	101.906	-1.9514	0.910889	-2.1423	0.0321695	0.320206	TSR1
ENSG00000057757	168.073	-1.31423	0.613595	-2.14185	0.0322059	0.320383	PITHD1
ENSG00000198805	293.931	-1.41799	0.662162	-2.14145	0.0322378	0.320514	PNP
ENSG00000130429	497.395	-0.809533	0.378103	-2.14104	0.0322708	0.320657	ARPC1B
ENSG00000155380	162.284	-1.83711	0.858369	-2.14023	0.0323361	0.321077	SLC16A1
ENSG00000233830	46.507	-0.878693	0.410609	-2.13997	0.0323568	0.321077	EIF4HP1
ENSG00000173692	464.504	-1.16553	0.544721	-2.13969	0.03238	0.321077	PSMD1
ENSG00000241923	5.60157	-0.651722	0.304618	-2.13947	0.0323974	0.321077	RPL14P3
ENSG00000184752	243.898	-0.986067	0.46095	-2.13921	0.0324191	0.321077	NDUFA12
ENSG00000234106	109.571	-0.348838	0.163075	-2.13913	0.0324251	0.321077	RP11-288E14.2
ENSG00000185864	2.07185	-1.40904	0.659496	-2.13654	0.0326351	0.322878	NPIPB4
ENSG00000228364	3.70314	-1.96113	0.917946	-2.13643	0.0326444	0.322878	SAR1P1
ENSG00000071626	58.7637	-1.17085	0.548214	-2.13575	0.0326996	0.323237	DAZAP1
ENSG00000125944	409.171	-1.01636	0.475997	-2.13523	0.0327422	0.323472	HNRNPR
ENSG00000228253	1191.95	-0.259521	0.121644	-2.13344	0.0328887	0.324734	MT-ATP8
ENSG00000065978	60.266	-0.931512	0.437136	-2.13094	0.0330938	0.326169	YBX1
ENSG00000120693	0.951897	-3.31074	1.55388	-2.13063	0.0331198	0.326169	SMAD9
ENSG00000224600	0.762494	-1.50412	0.705975	-2.13055	0.0331261	0.326169	RP4-612B18.1
ENSG00000226549	5.85163	-1.61278	0.757048	-2.13035	0.0331429	0.326169	SCDP1
ENSG00000129235	181.05	-1.3346	0.626483	-2.1303	0.0331468	0.326169	TXNDC17
ENSG00000210100	0.880802	-1.64863	0.773965	-2.13011	0.0331629	0.326169	MT-TI
ENSG00000259465	3.00663	-1.12551	0.528395	-2.13006	0.0331668	0.326169	AHCYP7
ENSG00000228981	1.30677	2.7022	1.26896	2.12946	0.0332161	0.32635	RP11-364L4.1
ENSG00000218426	1169.23	0.162954	0.0765264	2.12938	0.0332232	0.32635	RP11-475C16.1
ENSG00000230163	4.46389	-4.9311	2.31679	-2.12841	0.0333027	0.326945	RP5-997D16.2
ENSG00000213950	0.538842	1.31565	0.618415	2.12746	0.0333821	0.327537	RPS10P2
ENSG00000171530	196.61	-0.87756	0.41274	-2.12618	0.033488	0.328389	TBCA
ENSG00000138780	20.6045	-2.91999	1.37459	-2.12427	0.0336478	0.329307	GSTCD
ENSG00000241489	2.20941	3.21261	1.51236	2.12424	0.0336497	0.329307	IDS
ENSG00000198886	12449.6	-0.260128	0.122457	-2.12424	0.0336499	0.329307	MT-ND4
ENSG00000240898	1.82129	-0.901487	0.4244	-2.12414	0.0336583	0.329307	RP11-48B14.1
ENSG00000175931	18.4604	-1.48004	0.697022	-2.12338	0.0337222	0.329745	UBE2O
ENSG00000267692	1.13588	-1.32884	0.626113	-2.12236	0.0338076	0.330217	TAF9P3
ENSG00000173915	200.737	-0.553624	0.260855	-2.12234	0.0338088	0.330217	USMG5
ENSG00000169919	102.534	-1.76242	0.830505	-2.12211	0.0338287	0.330224	GUSB
ENSG00000187609	32.9676	2.5196	1.18764	2.12153	0.0338776	0.3305	EXD3
ENSG00000164111	910.009	-0.928647	0.437792	-2.1212	0.0339046	0.3305	ANXA5
ENSG00000065809	30.8707	-3.02895	1.42806	-2.12102	0.03392	0.3305	FAM107B
ENSG00000247746	9.13889	-4.32964	2.04146	-2.12086	0.0339339	0.3305	USP51
ENSG00000273802	55.6478	2.67129	1.25999	2.12009	0.0339988	0.330945	HIST1H2BG
ENSG00000134086	101.937	-1.75069	0.825989	-2.1195	0.0340479	0.331235	VHL
ENSG00000279078	4.33043	-4.97472	2.34801	-2.11869	0.0341165	0.331715	SND1-IT1
ENSG00000214857	1.69634	-1.0546	0.498495	-2.11557	0.0343816	0.334104	SHFM1P1
ENSG00000154174	54.3252	-2.37836	1.12534	-2.11346	0.0345613	0.334941	TOMM70A
ENSG00000165730	3.00176	-5.98904	2.83388	-2.11337	0.034569	0.334941	STOX1
ENSG00000125245	5.72466	-4.51031	2.1344	-2.11316	0.0345873	0.334941	GPR18
ENSG00000116489	941.576	-0.456191	0.215884	-2.11313	0.03459	0.334941	CAPZA1
ENSG00000067560	1305.12	-0.444221	0.210223	-2.11309	0.0345931	0.334941	RHOA
ENSG00000125691	1723.25	0.177805	0.0841484	2.11299	0.0346016	0.334941	RPL23
ENSG00000152465	20.0766	-3.04486	1.44104	-2.11296	0.0346041	0.334941	NMT2
ENSG00000143815	231.868	-1.2987	0.614876	-2.11213	0.0346752	0.335441	LBR
ENSG00000155275	6.45883	-3.97367	1.88164	-2.11181	0.0347031	0.335521	TRMT44
ENSG00000086827	64.5208	-2.27038	1.0755	-2.111	0.0347721	0.335699	ZW10
ENSG00000169508	2.6139	-2.75047	1.30295	-2.11096	0.0347761	0.335699	GPR183
ENSG00000143774	364.376	-0.935851	0.44334	-2.11091	0.0347799	0.335699	GUK1
ENSG00000240616	158.358	0.208409	0.0987949	2.10951	0.0349008	0.336676	AD000092.3
ENSG00000218107	1.33018	-1.17737	0.558337	-2.10871	0.0349696	0.337053	RP1-261G23.4
ENSG00000180539	2.19166	-4.3893	2.08178	-2.10844	0.0349931	0.337053	C9orf139
ENSG00000188375	100.058	-0.543675	0.257864	-2.10837	0.0349986	0.337053	H3F3C
ENSG00000177025	1.89074	4.07637	1.93371	2.10806	0.035026	0.337128	C19orf18
ENSG00000126067	370.985	-1.08328	0.514174	-2.10684	0.0351316	0.337797	PSMB2
ENSG00000213920	2.94249	-2.73708	1.29917	-2.1068	0.0351348	0.337797	MDP1
ENSG00000231169	1.45203	-1.31596	0.625458	-2.10399	0.0353792	0.339957	EEF1B2P1
ENSG00000162613	360.919	-0.922658	0.438594	-2.10367	0.0354071	0.340034	FUBP1
ENSG00000226970	12.2532	-0.618864	0.294244	-2.10323	0.0354456	0.340215	RP11-82H13.2
ENSG00000178715	156.286	-0.280934	0.133651	-2.102	0.0355531	0.340782	RP11-169K16.8
ENSG00000117228	3.54175	-3.84317	1.82839	-2.10194	0.0355583	0.340782	GBP1
ENSG00000179262	146.382	-1.09926	0.523026	-2.10173	0.0355773	0.340782	RAD23A
ENSG00000141552	219.495	-1.05636	0.502635	-2.10165	0.035584	0.340782	ANAPC11
ENSG00000203667	10.7107	-1.1301	0.537896	-2.10097	0.035644	0.341166	COX20
ENSG00000173436	41.7663	-1.2525	0.59664	-2.09926	0.0357941	0.342202	MINOS1
ENSG00000227034	15.693	0.303874	0.144771	2.099	0.0358172	0.342202	RP11-234N17.1
ENSG00000107371	115.072	-1.60549	0.764939	-2.09885	0.0358301	0.342202	EXOSC3
ENSG00000089094	39.1336	-2.11164	1.0061	-2.09883	0.0358317	0.342202	KDM2B
ENSG00000227118	20.5527	-0.353902	0.168652	-2.09841	0.0358688	0.342366	BTF3P13
ENSG00000134253	10.6045	-4.72675	2.25288	-2.09809	0.0358973	0.342448	TRIM45
ENSG00000182310	9.36767	-4.06966	1.94261	-2.09495	0.0361757	0.344913	SPACA6P
ENSG00000111684	55.6781	-1.65349	0.789458	-2.09446	0.0362187	0.345012	LPCAT3
ENSG00000261208	9.25919	-1.55083	0.740536	-2.0942	0.0362418	0.345012	RP11-452D12.1
ENSG00000042753	89.41	-1.1541	0.551106	-2.09415	0.0362463	0.345012	AP2S1
ENSG00000230480	12.8999	0.364279	0.173982	2.09377	0.0362808	0.345149	AC093142.2
ENSG00000259623	15.9798	-3.54261	1.69229	-2.09338	0.0363153	0.345287	RP11-156E6.1
ENSG00000169223	332.927	-1.03197	0.493117	-2.09275	0.0363719	0.345571	LMAN2
ENSG00000272476	1.64033	-3.93942	1.88267	-2.09246	0.0363973	0.345571	RP1-191J18.66
ENSG00000130653	5.77127	5.57819	2.66611	2.09226	0.0364152	0.345571	PNPLA7
ENSG00000181004	11.5894	5.2468	2.50814	2.09191	0.0364462	0.345571	BBS12
ENSG00000100439	108.379	2.35818	1.12736	2.09178	0.0364583	0.345571	ABHD4
ENSG00000241553	258.527	-0.756286	0.361566	-2.0917	0.0364658	0.345571	ARPC4
ENSG00000172428	88.0334	-1.00243	0.479355	-2.09122	0.0365088	0.345788	MYEOV2
ENSG00000215021	377.046	-1.00582	0.481249	-2.09001	0.0366168	0.346621	PHB2
ENSG00000104979	199.142	-0.995894	0.476601	-2.08958	0.0366559	0.346799	C19orf53
ENSG00000240471	12.6048	-0.890502	0.42631	-2.08886	0.0367205	0.34722	PHBP8
ENSG00000234648	27.6736	0.264421	0.12661	2.08847	0.0367551	0.347351	AL162151.3
ENSG00000273373	2.91313	-5.7742	2.76508	-2.08826	0.0367748	0.347351	RP5-1074L1.4
ENSG00000073905	30.5882	-1.28864	0.617363	-2.08733	0.0368583	0.347949	VDAC1P1
ENSG00000133983	19.4989	-1.27958	0.613808	-2.08466	0.0371003	0.350041	COX16
ENSG00000225496	45.3844	-0.643859	0.30897	-2.08389	0.0371706	0.350374	AC104651.2
ENSG00000116096	8.86504	-4.38783	2.10566	-2.08382	0.0371763	0.350374	SPR
ENSG00000215049	12.4171	-1.11527	0.535713	-2.08183	0.0373577	0.351852	PRDX2P1
ENSG00000205581	306.553	-0.534557	0.25682	-2.08144	0.0373934	0.351852	HMGN1
ENSG00000225138	11.901	-3.9414	1.8936	-2.08143	0.0373945	0.351852	CTD-2228K2.7
ENSG00000234925	63.3968	-0.816206	0.392254	-2.08081	0.0374513	0.352193	ATP5HP4
ENSG00000154582	95.4523	-1.03119	0.496086	-2.07865	0.0376492	0.353861	TCEB1
ENSG00000213724	1.08034	-1.17883	0.56724	-2.07818	0.037693	0.354079	PRDX2P2
ENSG00000227725	3.66709	-2.01644	0.970509	-2.07772	0.0377353	0.354283	GCOM2
ENSG00000130731	141.754	-1.36228	0.656424	-2.0753	0.037959	0.356189	C16orf13
ENSG00000251229	2.67019	-4.91401	2.36846	-2.07477	0.0380075	0.35645	RP11-503N18.5
ENSG00000204590	124.508	-1.78404	0.86018	-2.07404	0.038076	0.356898	GNL1
ENSG00000261588	0.630615	-1.77988	0.858368	-2.07357	0.0381194	0.356968	AC002310.17
ENSG00000171222	271.005	-1.06363	0.51296	-2.07351	0.038125	0.356968	SCAND1
ENSG00000177556	83.2333	-1.33679	0.644828	-2.07309	0.0381636	0.357135	ATOX1
ENSG00000170089	15.5569	-1.29461	0.624706	-2.07234	0.0382333	0.357442	RP11-423H2.1
ENSG00000204257	904.289	0.749168	0.361516	2.07229	0.038238	0.357442	HLA-DMA
ENSG00000260033	1.28321	-1.26777	0.61192	-2.0718	0.0382843	0.35768	CTC-527H23.1
ENSG00000245532	1615.34	0.717368	0.346294	2.07156	0.0383068	0.357697	NEAT1
ENSG00000241680	1.16495	1.00425	0.484873	2.07116	0.0383438	0.357847	RPL31P49
ENSG00000006625	92.3914	-1.51852	0.73328	-2.07086	0.0383723	0.357919	GGCT
ENSG00000213123	6.81011	-2.89404	1.39847	-2.06944	0.0385047	0.358932	TCTEX1D2
ENSG00000220749	1.56412	-0.708158	0.342229	-2.06925	0.0385226	0.358932	RPL21P28
ENSG00000110713	308.652	-1.06778	0.516164	-2.06868	0.0385764	0.359239	NUP98
ENSG00000015285	5.95157	-1.66188	0.803731	-2.06771	0.0386674	0.359891	WAS
ENSG00000101413	53.0546	-1.99813	0.966505	-2.06738	0.0386988	0.359989	RPRD1B
ENSG00000260630	3.93053	-5.08227	2.45968	-2.06623	0.0388066	0.360796	SNAI3-AS1
ENSG00000230356	0.895087	-2.30694	1.11711	-2.0651	0.038914	0.3616	NCAPD2P1
ENSG00000221829	57.2718	-2.69357	1.30522	-2.06368	0.0390478	0.362537	FANCG
ENSG00000033867	23.0432	-2.36553	1.14632	-2.06359	0.0390571	0.362537	SLC4A7
ENSG00000258778	4.12734	-1.04511	0.506606	-2.06297	0.0391159	0.362887	RP11-804M7.1
ENSG00000224058	2.69553	-0.892851	0.432867	-2.06264	0.0391464	0.362975	AC006509.7
ENSG00000116903	35.0082	-2.82373	1.37039	-2.06053	0.0393481	0.364476	EXOC8
ENSG00000160007	37.249	-2.62161	1.2724	-2.06037	0.0393632	0.364476	ARHGAP35
ENSG00000204351	81.8831	-2.11059	1.02442	-2.06028	0.0393719	0.364476	SKIV2L
ENSG00000166451	28.5171	-2.68228	1.30289	-2.05872	0.0395215	0.365664	CENPN
ENSG00000130193	42.4384	-2.21731	1.07717	-2.05847	0.0395454	0.365689	THEM6
ENSG00000107929	138.53	-1.29859	0.631041	-2.05785	0.0396042	0.366035	LARP4B
ENSG00000148296	60.6506	-1.95468	0.950006	-2.05754	0.039634	0.366115	SURF6
ENSG00000167085	158.051	-1.08857	0.529162	-2.05716	0.0396707	0.366257	PHB
ENSG00000242457	25.639	-0.848348	0.412567	-2.05627	0.0397568	0.366855	RBBP4P2
ENSG00000230097	2.64697	-2.19182	1.0662	-2.05574	0.0398076	0.367126	ME2P1
ENSG00000134851	168.586	-1.26099	0.613531	-2.05531	0.0398493	0.367249	TMEM165
ENSG00000115252	6.35693	-4.54484	2.21143	-2.05516	0.0398636	0.367249	PDE1A
ENSG00000256282	1.95736	1.52314	0.741307	2.05467	0.0399108	0.367348	RP11-504G3.4
ENSG00000167302	6.92604	2.48726	1.2107	2.0544	0.0399373	0.367348	ENTHD2
ENSG00000215007	47.5173	-0.866941	0.422019	-2.05427	0.0399499	0.367348	DNAJA1P3
ENSG00000163041	41.0799	-0.46723	0.227455	-2.05416	0.0399598	0.367348	H3F3A
ENSG00000167461	92.9749	-1.20224	0.58551	-2.05332	0.0400416	0.367739	RAB8A
ENSG00000248878	0.476206	-1.77684	0.865367	-2.05328	0.0400453	0.367739	RP11-5N11.1
ENSG00000012779	56.8699	-2.3365	1.13806	-2.05306	0.0400664	0.367739	ALOX5
ENSG00000263142	5.43061	2.32501	1.13288	2.05231	0.0401399	0.368217	LRRC37A17P
ENSG00000158717	33.2322	-2.23631	1.08987	-2.05191	0.0401787	0.368257	RNF166
ENSG00000217555	3.78896	-0.985716	0.48041	-2.05182	0.0401871	0.368257	CKLF
ENSG00000068120	114.78	-1.66272	0.810676	-2.05102	0.0402647	0.368622	COASY
ENSG00000111581	172.433	-1.5209	0.741587	-2.05087	0.0402796	0.368622	NUP107
ENSG00000137288	124.346	-1.28567	0.626928	-2.05075	0.0402913	0.368622	UQCC2
ENSG00000249459	7.75688	-1.62125	0.790791	-2.05016	0.0403485	0.368949	ZNF286B
ENSG00000109919	318.696	-1.26173	0.615529	-2.04983	0.040381	0.369005	MTCH2
ENSG00000134057	124.068	-2.15085	1.04937	-2.04966	0.0403975	0.369005	CCNB1
ENSG00000087903	25.918	-2.77754	1.35575	-2.04871	0.0404902	0.36936	RFX2
ENSG00000235416	0.538214	-2.41664	1.17964	-2.04862	0.0404991	0.36936	RP3-339A18.3
ENSG00000048162	184.495	-1.61954	0.790565	-2.04859	0.0405026	0.36936	NOP16
ENSG00000176974	51.0413	-2.41157	1.1774	-2.04821	0.0405393	0.36936	SHMT1
ENSG00000204592	1668.42	0.52197	0.254868	2.048	0.0405602	0.36936	HLA-E
ENSG00000262477	31.6931	-0.392272	0.191562	-2.04776	0.0405836	0.36936	AC021224.1
ENSG00000230409	51.9246	-1.157	0.565015	-2.04773	0.0405867	0.36936	TCEA1P2
ENSG00000261868	1.16273	-1.68022	0.821212	-2.04602	0.0407546	0.370548	MFSD1P1
ENSG00000263335	2.86567	-3.88292	1.89785	-2.04596	0.0407603	0.370548	AF001548.5
ENSG00000132664	21.2286	-3.05097	1.4914	-2.04571	0.0407854	0.37058	POLR3F
ENSG00000115241	336.38	-1.24652	0.60948	-2.04522	0.0408336	0.370823	PPM1G
ENSG00000238199	4.15703	-1.28176	0.626925	-2.04453	0.0409015	0.371143	UBE2V2P3
ENSG00000108010	215.439	-1.25286	0.612821	-2.04442	0.040912	0.371143	GLRX3
ENSG00000266402	5.99837	-0.757785	0.370739	-2.04399	0.040955	0.371245	SNHG25
ENSG00000166788	91.0145	-2.03062	0.993517	-2.04387	0.0409665	0.371245	SAAL1
ENSG00000256614	3.26905	-0.989184	0.484159	-2.0431	0.0410428	0.371504	AK6P1
ENSG00000184436	50.6936	-2.13586	1.04556	-2.04279	0.0410731	0.371504	THAP7
ENSG00000151366	122.465	-0.723766	0.354303	-2.04279	0.0410734	0.371504	NDUFC2
ENSG00000127463	68.2157	-1.84818	0.904771	-2.04271	0.0410814	0.371504	EMC1
ENSG00000115211	131.154	-1.71248	0.838451	-2.04243	0.0411089	0.371557	EIF2B4
ENSG00000105993	188.393	-0.841521	0.412167	-2.0417	0.0411812	0.372015	DNAJB6
ENSG00000231684	89.4653	-0.409507	0.200655	-2.04085	0.0412656	0.372582	EIF1P3
ENSG00000120438	544.682	-0.869818	0.426393	-2.03995	0.0413558	0.3732	TCP1
ENSG00000185684	27.821	1.17541	0.576312	2.03954	0.0413957	0.373364	EP400NL
ENSG00000126709	65.6544	-1.21864	0.597834	-2.03842	0.0415076	0.374177	IFI6
ENSG00000137842	25.4713	-2.91851	1.43219	-2.0378	0.0415696	0.37454	TMEM62
ENSG00000269374	0.568994	1.74308	0.855552	2.03737	0.0416127	0.374732	CTB-50E14.5
ENSG00000134285	85.5503	-1.55314	0.76246	-2.03701	0.0416495	0.374867	FKBP11
ENSG00000115194	1.88598	-5.10601	2.50739	-2.03638	0.0417119	0.375233	SLC30A3
ENSG00000261061	1.51218	-4.28578	2.105	-2.036	0.0417504	0.375382	RP11-303E16.2
ENSG00000237248	0.975507	-1.70591	0.838176	-2.03527	0.0418241	0.375849	LINC00987
ENSG00000234277	2.65545	0.591716	0.290812	2.0347	0.0418807	0.376161	CTD-2090I13.1
ENSG00000251453	7.0571	-1.35846	0.668055	-2.03346	0.0420059	0.377089	HAUS1P1
ENSG00000154845	105.314	-1.79321	0.882104	-2.03288	0.0420642	0.377415	PPP4R1
ENSG00000210154	0.743259	-1.65691	0.815484	-2.03182	0.0421723	0.378187	MT-TD
ENSG00000196911	70.8189	1.92801	0.949357	2.03086	0.042269	0.378857	KPNA5
ENSG00000256211	66.834	-0.412969	0.203373	-2.0306	0.0422956	0.378898	RP11-1018J11.1
ENSG00000115677	251.276	-1.12412	0.553828	-2.02972	0.042385	0.379501	HDLBP
ENSG00000248608	3.71511	-1.32667	0.653753	-2.02932	0.0424257	0.379668	RP11-206P5.2
ENSG00000009830	15.1216	-4.21189	2.07622	-2.02863	0.0424956	0.380096	POMT2
ENSG00000160767	11.5665	-2.9912	1.47483	-2.02816	0.0425438	0.380329	FAM189B
ENSG00000172531	413.222	-0.918958	0.453303	-2.02725	0.0426369	0.380963	PPP1CA
ENSG00000277203	1.27607	-3.40697	1.6808	-2.027	0.0426625	0.380994	F8A1
ENSG00000183207	283.424	-1.29188	0.637574	-2.02624	0.0427406	0.381494	RUVBL2
ENSG00000136732	172.634	-1.18532	0.585249	-2.02532	0.0428346	0.382134	GYPC
ENSG00000279738	16.1556	-2.40383	1.18726	-2.02469	0.0428996	0.382516	RP5-1014D13.2
ENSG00000167996	489.552	-0.53915	0.266417	-2.02371	0.0430004	0.383216	FTH1
ENSG00000251211	0.985184	-1.33041	0.657555	-2.02327	0.0430456	0.383421	RP11-889L3.4
ENSG00000214612	351.699	0.178774	0.0883689	2.02304	0.0430694	0.383433	RPS19P1
ENSG00000183091	4.45164	-3.68706	1.82323	-2.02226	0.043149	0.383944	NEB
ENSG00000196787	2.53119	-4.69594	2.32273	-2.02174	0.0432037	0.384231	HIST1H2AG
ENSG00000053372	124.865	-1.67921	0.830751	-2.02131	0.0432477	0.384424	MRTO4
ENSG00000090447	1.53752	-2.9158	1.4427	-2.02108	0.043272	0.384441	TFAP4
ENSG00000034533	32.0039	-2.78488	1.37865	-2.02	0.0433838	0.385235	ASTE1
ENSG00000279800	25.7617	-0.917513	0.454502	-2.01872	0.0435162	0.38605	ABBA01017803.1
ENSG00000257621	409.662	0.65107	0.322523	2.01868	0.0435204	0.38605	PSMA3-AS1
ENSG00000130706	103.665	-1.43761	0.712284	-2.0183	0.0435596	0.386198	ADRM1
ENSG00000125779	29.1578	-2.26951	1.12485	-2.01762	0.0436313	0.386494	PANK2
ENSG00000114302	75.6775	-1.75696	0.870982	-2.01722	0.0436724	0.386494	PRKAR2A
ENSG00000236060	5.26046	-0.639792	0.317171	-2.01718	0.0436765	0.386494	HSPB1P1
ENSG00000082014	1.44599	-3.64159	1.80534	-2.01712	0.0436828	0.386494	SMARCD3
ENSG00000101868	56.7871	-2.1969	1.08946	-2.01651	0.0437465	0.386708	POLA1
ENSG00000259291	10.9091	-3.49253	1.73201	-2.01646	0.0437519	0.386708	RP11-617F23.1
ENSG00000261553	0.92557	-2.07449	1.02903	-2.01596	0.0438044	0.386834	RP11-29G8.3
ENSG00000163812	118.819	-1.64273	0.814888	-2.01589	0.0438112	0.386834	ZDHHC3
ENSG00000143155	142.521	-1.36235	0.675983	-2.01536	0.0438673	0.387061	TIPRL
ENSG00000135828	22.6726	3.7235	1.84769	2.01522	0.0438819	0.387061	RNASEL
ENSG00000240003	0.965438	1.04103	0.516649	2.01496	0.0439089	0.3871	RPL7P24
ENSG00000143382	15.6879	-2.56133	1.27169	-2.01412	0.0439974	0.387562	ADAMTSL4
ENSG00000255508	1.80034	-4.91523	2.4405	-2.01403	0.0440064	0.387562	RP11-864I4.1
ENSG00000136824	101.963	-1.81243	0.900005	-2.0138	0.0440308	0.387579	SMC2
ENSG00000099139	1.66072	-3.69793	1.83665	-2.01342	0.0440708	0.387603	PCSK5
ENSG00000115525	14.3554	-1.95158	0.969323	-2.01334	0.0440786	0.387603	ST3GAL5
ENSG00000257950	4.19203	-3.09512	1.53756	-2.013	0.0441144	0.38772	P2RX5-TAX1BP3
ENSG00000104687	26.0978	-1.93957	0.963928	-2.01215	0.0442041	0.387818	GSR
ENSG00000106268	102.892	-1.62638	0.80831	-2.01208	0.0442118	0.387818	NUDT1
ENSG00000002586	472.229	-0.743183	0.369379	-2.01198	0.0442222	0.387818	CD99
ENSG00000227709	22.3883	-1.10187	0.547667	-2.01194	0.0442262	0.387818	RP11-118D22.3
ENSG00000258427	95.7862	-0.534427	0.265643	-2.01183	0.0442383	0.387818	RBM8B
ENSG00000095319	95.661	-1.63635	0.813585	-2.01128	0.0442955	0.388041	NUP188
ENSG00000131697	2.63683	-4.27212	2.12446	-2.01092	0.0443341	0.388041	NPHP4
ENSG00000165568	3.21761	-3.48878	1.73517	-2.01062	0.0443651	0.388041	AKR1E2
ENSG00000131504	89.2167	-1.6194	0.805487	-2.01045	0.0443831	0.388041	DIAPH1
ENSG00000161654	14.9346	-0.981782	0.488362	-2.01036	0.0443934	0.388041	LSM12
ENSG00000128228	74.9543	-1.66443	0.828101	-2.00993	0.0444383	0.388041	SDF2L1
ENSG00000005448	142.243	-1.68168	0.836793	-2.00967	0.0444663	0.388041	WDR54
ENSG00000230777	98.1016	0.199292	0.0991709	2.00959	0.0444749	0.388041	RP11-318C24.1
ENSG00000078140	124.699	-1.31716	0.655524	-2.00933	0.044502	0.388041	UBE2K
ENSG00000213344	1.96879	-1.28509	0.639583	-2.00927	0.0445089	0.388041	PCNPP3
ENSG00000108829	91.1278	-1.47869	0.735947	-2.00924	0.0445119	0.388041	LRRC59
ENSG00000108064	132.8	-1.51929	0.756582	-2.0081	0.044633	0.388899	TFAM
ENSG00000120699	157.507	-1.27508	0.635116	-2.00763	0.0446824	0.389133	EXOSC8
ENSG00000219565	14.1677	-1.52093	0.757775	-2.0071	0.0447392	0.389376	ZNF259P1
ENSG00000178718	37.3971	-2.0281	1.01054	-2.00694	0.0447556	0.389376	RPP25
ENSG00000113013	534.866	-0.791853	0.394615	-2.00665	0.0447874	0.389456	HSPA9
ENSG00000179542	17.7947	-3.80572	1.897	-2.00618	0.0448366	0.389547	SLITRK4
ENSG00000260747	67.2582	-0.603719	0.300938	-2.00612	0.0448432	0.389547	RP11-421N8.1
ENSG00000219547	0.719937	1.73854	0.866974	2.00529	0.0449318	0.389903	RPL17P25
ENSG00000119403	97.998	-1.78817	0.891796	-2.00514	0.0449484	0.389903	PHF19
ENSG00000237372	7.53984	4.81816	2.40295	2.0051	0.0449522	0.389903	UNQ6494
ENSG00000249004	4.77767	-1.55037	0.773355	-2.00473	0.0449919	0.390051	PRMT5P1
ENSG00000214144	1.21058	-1.11841	0.558275	-2.00333	0.0451416	0.391054	RP11-488L18.1
ENSG00000152433	1.62185	-4.77397	2.38314	-2.00323	0.0451531	0.391054	ZNF547
ENSG00000214223	1.97355	-0.89595	0.447361	-2.00275	0.0452045	0.391302	HNRNPA1P10
ENSG00000138107	248.141	-1.23133	0.614998	-2.00218	0.0452659	0.391637	ACTR1A
ENSG00000213269	22.1823	0.222611	0.111201	2.00189	0.0452971	0.391709	AC004386.4
ENSG00000228302	4.43801	-4.25541	2.12748	-2.00021	0.0454775	0.392941	RP11-186N15.3
ENSG00000142002	59.4479	-1.90741	0.953637	-2.00014	0.0454852	0.392941	DPP9
ENSG00000225024	0.904395	1.07489	0.537503	1.99978	0.0455237	0.393002	AC015977.5
ENSG00000177455	1.94606	-5.16837	2.58464	-1.99965	0.045538	0.393002	CD19
ENSG00000161980	75.6262	-2.11134	1.05618	-1.99904	0.0456042	0.393376	POLR3K
ENSG00000135624	758.559	-0.954074	0.477344	-1.99871	0.0456395	0.393484	CCT7
ENSG00000110921	22.5017	-2.63172	1.31695	-1.99834	0.0456795	0.393631	MVK
ENSG00000255224	5.43381	-4.43605	2.22071	-1.99758	0.0457622	0.394146	CTD-3065J16.9
[truncated: 25,262 more rows]

## Sheet: Reactome_72hPDvs72hUNTR_EXPER
Pathway identifier	Pathway name	#Entities found	#Entities total	Entities ratio	Entities pValue	Entities FDR	#Reactions found	#Reactions total	Reactions ratio	Species identifier	Species name	Submitted entities found	Mapped entities	Found reaction identifiers
R-HSA-69205	G1/S-Specific Transcription	24	43	0.00283978	1.11022e-16	4.62963e-14	22	28	0.00200976	9606	Homo sapiens	CDT1;RRM2;PCNA;CDC6;TYMS;CDC25A;DHFR;CDC45;ORC1;CCNE1;CDK1;E2F2;TK1		R-HSA-8961961;R-HSA-8961678;R-HSA-8961934;R-HSA-8961952;R-HSA-8961920;R-HSA-8961665;R-HSA-8962050;R-HSA-8961671;R-HSA-8961863;R-HSA-8961991;R-HSA-8961946;R-HSA-8961915;R-HSA-8961982;R-HSA-8961840;R-HSA-8961874;R-HSA-8961619;R-HSA-8961651;R-HSA-8961907;R-HSA-8961620;R-HSA-8961972;R-HSA-8961846;R-HSA-8962039
R-HSA-69278	Cell Cycle, Mitotic	98	596	0.0393607	1.11022e-16	4.62963e-14	256	352	0.0252656	9606	Homo sapiens	TOP2A;YWHAE;ERCC6L;FEN1;MCM7;ZWILCH;GMNN;MCM10;FOXM1;CDC20;TUBA1B;SGOL1;NEK2;MYBL2;TK1;GTSE1;NDC1;NUDC;RFC3;HSP90AA1;RFC4;H2AFZ;RFC2;TUBB;KIF23;ESCO2;MASTL;CDC25A;CCNA2;CCNE1;MCM3;BIRC5;MCM4;MCM5;KIF2C;DNA2;MCM6;PCNA;SET;CDCA5;NCAPG;CDCA8;TYMS;PKMYT1;NCAPH;SKA1;AURKB;CCNB2;ORC6;CDC45;ORC1;E2F2;GINS1;CDT1;CENPU;GINS2;RRM2;UBE2C;GINS3;GINS4;CDC6;NDC80;ZWINT;DHFR;CENPF;RPS27;CENPH;POLE2;CENPK;CDK1;C…		R-HSA-375302;R-HSA-156673;R-HSA-8961678;R-HSA-69127;R-HSA-156682;R-HSA-8961665;R-HSA-174088;R-HSA-187916;R-HSA-8961671;R-HSA-69140;R-HSA-69142;R-HSA-69144;R-HSA-174104;R-HSA-174105;R-HSA-174110;R-HSA-187934;R-HSA-69152;R-HSA-380455;R-HSA-187937;R-HSA-174119;R-HSA-9018017;R-HSA-174122;R-HSA-174120;R-HSA-174121;R-HSA-187948;R-HSA-187949;R-HSA-187959;R-HSA-174132;R-HSA-174139;R-HSA-170044;R-HSA-2245…
R-HSA-1640170	Cell Cycle	115	734	0.0484744	1.11022e-16	4.62963e-14	310	451	0.0323715	9606	Homo sapiens	YWHAE;TOP2A;ERCC6L;FEN1;MCM7;ZWILCH;DSCC1;GMNN;HJURP;MCM10;BRCA1;BRCA2;FOXM1;CDC20;TUBA1B;SGOL1;EXO1;CHEK1;MYBL2;OIP5;NEK2;TK1;GTSE1;NDC1;RMI2;NUDC;RFC3;HSP90AA1;RFC4;H2AFZ;RFC2;TUBB;KIF23;ESCO2;MASTL;CDC25A;CCNA2;CCNE1;DMC1;MCM3;BIRC5;MCM4;KIF2C;MCM5;DNA2;MCM6;PCNA;SET;CDCA5;NCAPG;CDCA8;TYMS;PKMYT1;NCAPH;AURKB;SKA1;PSMC3IP;CCNB2;BRIP1;CDC45;ORC6;ORC1;E2F2;CLSPN;POLR2L;GINS1;CDT1;CENPU;GINS2;NPM1…		R-HSA-375302;R-HSA-156673;R-HSA-8961678;R-HSA-69127;R-HSA-156682;R-HSA-8961665;R-HSA-174088;R-HSA-187916;R-HSA-8961671;R-HSA-912408;R-HSA-69140;R-HSA-69142;R-HSA-69144;R-HSA-174104;R-HSA-174105;R-HSA-174110;R-HSA-187934;R-HSA-912429;R-HSA-69152;R-HSA-380455;R-HSA-187937;R-HSA-174119;R-HSA-9018017;R-HSA-174122;R-HSA-174120;R-HSA-174121;R-HSA-187948;R-HSA-187949;R-HSA-187959;R-HSA-174132;R-HSA-1741…
R-HSA-453279	Mitotic G1 phase and G1/S transition	42	174	0.0114912	8.10463e-15	2.53675e-12	73	101	0.0072495	9606	Homo sapiens	TOP2A;PCNA;MCM7;GMNN;MCM10;TYMS;ORC6;CDC45;ORC1;E2F2;MYBL2;TK1;CDT1;RRM2;CDC6;CDC25A;DHFR;CCNA2;CCNE1;POLE2;MCM3;CDK1;MCM4;MCM5;MCM6		R-HSA-187520;R-HSA-8964492;R-HSA-1227670;R-HSA-1227671;R-HSA-8961678;R-HSA-8961934;R-HSA-8961920;R-HSA-8961665;R-HSA-8964482;R-HSA-8962050;R-HSA-8961671;R-HSA-8961946;R-HSA-8848414;R-HSA-8964498;R-HSA-8961961;R-HSA-187552;R-HSA-8964525;R-HSA-8961952;R-HSA-9018017;R-HSA-8964513;R-HSA-69299;R-HSA-68914;R-HSA-8848436;R-HSA-68917;R-HSA-187574;R-HSA-68916;R-HSA-187575;R-HSA-68919;R-HSA-8961982;R-HSA-6…
R-HSA-69620	Cell Cycle Checkpoints	53	279	0.0184256	3.45279e-14	8.63198e-12	30	56	0.00401952	9606	Homo sapiens	YWHAE;ERCC6L;MCM7;ZWILCH;MCM10;BRCA1;CDC20;SGOL1;EXO1;CHEK1;GTSE1;RMI2;NUDC;RFC3;RFC4;RFC2;CDC25A;CCNA2;CCNE1;MCM3;BIRC5;MCM4;MCM5;KIF2C;DNA2;MCM6;CDCA8;PKMYT1;SKA1;AURKB;CCNB2;BRIP1;ORC6;CDC45;ORC1;CLSPN;CENPU;UBE2C;CDC6;NDC80;ZWINT;CENPF;RPS27;CENPH;CENPK;CDK1;CENPM;HIST1H4C;SPC24;SPC25;MAD2L1		R-HSA-5683735;R-HSA-69891;R-HSA-6799332;R-HSA-75010;R-HSA-8852354;R-HSA-170055;R-HSA-75016;R-HSA-176264;R-HSA-170070;R-HSA-75028;R-HSA-187934;R-HSA-69598;R-HSA-69600;R-HSA-141409;R-HSA-69604;R-HSA-176101;R-HSA-176298;R-HSA-69608;R-HSA-6799246;R-HSA-141422;R-HSA-141423;R-HSA-141431;R-HSA-8852337;R-HSA-176116;R-HSA-141429;R-HSA-8852351;R-HSA-69562;R-HSA-176318;R-HSA-141439;R-HSA-141437
R-HSA-69206	G1/S Transition	36	150	0.00990622	7.93476e-13	1.65043e-10	48	61	0.00437841	9606	Homo sapiens	CDT1;RRM2;PCNA;MCM7;GMNN;MCM10;CDC6;TYMS;CDC25A;DHFR;CCNA2;ORC6;CDC45;ORC1;CCNE1;POLE2;MCM3;CDK1;E2F2;MCM4;MCM5;TK1;MCM6		R-HSA-187520;R-HSA-69191;R-HSA-8961678;R-HSA-8961934;R-HSA-8961920;R-HSA-8961665;R-HSA-69195;R-HSA-8962050;R-HSA-68940;R-HSA-69199;R-HSA-8961671;R-HSA-8961863;R-HSA-8961991;R-HSA-157906;R-HSA-8961946;R-HSA-8848414;R-HSA-8961874;R-HSA-68954;R-HSA-8961619;R-HSA-8961620;R-HSA-188386;R-HSA-68960;R-HSA-8961961;R-HSA-187552;R-HSA-188390;R-HSA-113638;R-HSA-8961952;R-HSA-69299;R-HSA-68914;R-HSA-8848436;R…
R-HSA-69190	DNA strand elongation	17	38	0.00250958	1.15395e-10	1.80016e-08	13	15	0.00107666	9606	Homo sapiens	GINS1;GINS2;FEN1;RFC3;PCNA;RFC4;MCM7;RFC2;GINS3;GINS4;CDC45;MCM3;MCM4;MCM5;DNA2;MCM6		R-HSA-69152;R-HSA-69063;R-HSA-69127;R-HSA-176942;R-HSA-69068;R-HSA-69074;R-HSA-69140;R-HSA-69142;R-HSA-69144;R-HSA-69053;R-HSA-69116;R-HSA-169468;R-HSA-176956
R-HSA-176187	Activation of ATR in response to replication stress	17	39	0.00257562	1.70486e-10	2.36975e-08	7	9	0.000645995	9606	Homo sapiens	RFC3;RFC4;MCM7;RFC2;MCM10;CDC6;CDC25A;ORC6;CDC45;ORC1;CHEK1;MCM3;MCM4;MCM5;MCM6;CLSPN		R-HSA-75010;R-HSA-69604;R-HSA-176116;R-HSA-176101;R-HSA-176298;R-HSA-176264;R-HSA-176318
R-HSA-156842	Eukaryotic Translation Elongation	26	102	0.00673623	3.43629e-10	4.29536e-08	7	9	0.000645995	9606	Homo sapiens	RPL5;EEF1A1P5;RPL3;RPL31;RPL12;RPL34;RPS6;RPL11;RPL13A;RPL9P7;RPS15;RPS4X;EEF1A1;RPS14;RPS27;RPS18;RPL35;RPL15;RPS10;RPL39;RPS23;RPS12		R-HSA-156915;R-HSA-156912;R-HSA-156913;R-HSA-156923;R-HSA-156907;R-HSA-156908;R-HSA-156909
R-HSA-156902	Peptide chain elongation	25	97	0.00640602	5.99831e-10	6.77809e-08	4	5	0.000358886	9606	Homo sapiens	RPL5;RPL3;RPL31;RPL12;RPL34;RPS6;RPL11;RPL13A;RPL9P7;RPS15;RPS4X;EEF1A1;RPS14;RPS27;RPS18;RPL35;RPL15;RPS10;RPL39;RPS23;RPS12		R-HSA-156915;R-HSA-156912;R-HSA-156923;R-HSA-156907
R-HSA-1538133	G0 and Early G1	16	38	0.00250958	9.50128e-10	9.88133e-08	26	27	0.00193798	9606	Homo sapiens	TOP2A;CCNA2;PCNA;CCNE1;CDK1;E2F2;MYBL2;CDC6;CDC25A		R-HSA-1362261;R-HSA-8964492;R-HSA-1227670;R-HSA-1227671;R-HSA-8961934;R-HSA-8961665;R-HSA-8964482;R-HSA-8964550;R-HSA-8964561;R-HSA-8964498;R-HSA-8961619;R-HSA-8964567;R-HSA-8964588;R-HSA-8964525;R-HSA-1363314;R-HSA-8978926;R-HSA-8964513;R-HSA-8964580;R-HSA-1363303;R-HSA-8964475;R-HSA-8964465;R-HSA-188345;R-HSA-1363311;R-HSA-8964531;R-HSA-1363306;R-HSA-8964471
R-HSA-176974	Unwinding of DNA	10	12	0.000792498	2.54192e-09	2.26231e-07	3	4	0.000287109	9606	Homo sapiens	GINS1;GINS2;CDC45;MCM7;GINS3;GINS4;MCM3;MCM4;MCM5;MCM6		R-HSA-176942;R-HSA-169468;R-HSA-176956
R-HSA-9633012	Response of EIF2AK4 (GCN2) to amino acid deficiency	26	115	0.00759477	3.96359e-09	3.28978e-07	6	16	0.00114844	9606	Homo sapiens	RPL5;RPL3;RPL31;RPL12;RPL34;RPS6;RPL11;RPL13A;RPL9P7;RPS15;RPS4X;RPS14;RPS27;RPS18;RPL35;RPL15;RPS10;RPL39;ATF3;RPS23;RPS12		R-HSA-9633008;R-HSA-9635892;R-HSA-9633742;R-HSA-9634669;R-HSA-1791173;R-HSA-9633005
R-HSA-975956	Nonsense Mediated Decay (NMD) independent of the Exon Junction Complex (EJC)	24	101	0.00667019	6.15296e-09	4.79931e-07	1	1	7.17772e-05	9606	Homo sapiens	RPL5;RPL3;RPL31;RPL12;RPL34;RPS6;RPL11;RPL13A;RPL9P7;RPS15;RPS4X;RPS14;RPS27;RPS18;RPL35;RPL15;RPS10;RPL39;RPS23;RPS12		R-HSA-927789
R-HSA-72689	Formation of a pool of free 40S subunits	24	106	0.0070004	1.51507e-08	9.52542e-07	2	2	0.000143554	9606	Homo sapiens	RPL5;RPL3;RPL31;RPL12;RPL34;RPS6;RPL11;RPL13A;RPL9P7;RPS15;RPS4X;RPS14;RPS27;RPS18;RPL35;RPL15;RPS10;RPL39;RPS23;RPS12		R-HSA-72673;R-HSA-72676
R-HSA-72764	Eukaryotic Translation Termination	24	106	0.0070004	1.51507e-08	9.52542e-07	3	5	0.000358886	9606	Homo sapiens	RPL5;RPL3;RPL31;RPL12;RPL34;RPS6;RPL11;RPL13A;RPL9P7;RPS15;RPS4X;RPS14;RPS27;RPS18;RPL35;RPL15;RPS10;RPL39;RPS23;RPS12		R-HSA-141671;R-HSA-141691;R-HSA-141673
R-HSA-69239	Synthesis of DNA	27	132	0.00871747	1.55642e-08	9.52542e-07	24	27	0.00193798	9606	Homo sapiens	FEN1;PCNA;MCM7;GMNN;ORC6;CDC45;ORC1;GINS1;CDT1;GINS2;RFC3;RFC4;UBE2C;RFC2;GINS3;GINS4;CDC6;CCNA2;CCNE1;POLE2;MCM3;CDK1;MCM4;MCM5;DNA2;MCM6		R-HSA-69152;R-HSA-69063;R-HSA-69127;R-HSA-69005;R-HSA-176942;R-HSA-69068;R-HSA-69006;R-HSA-68913;R-HSA-68944;R-HSA-68947;R-HSA-69299;R-HSA-68946;R-HSA-69074;R-HSA-68948;R-HSA-69140;R-HSA-69015;R-HSA-69142;R-HSA-69144;R-HSA-69016;R-HSA-69019;R-HSA-69053;R-HSA-69116;R-HSA-169468;R-HSA-176956
R-HSA-69242	S Phase	32	179	0.0118214	1.71209e-08	9.52542e-07	43	55	0.00394775	9606	Homo sapiens	FEN1;PCNA;MCM7;CDCA5;GMNN;ORC6;CDC45;ORC1;E2F2;GINS1;CDT1;GINS2;RFC3;RFC4;UBE2C;RFC2;GINS3;GINS4;CDC6;ESCO2;CDC25A;CCNA2;CCNE1;POLE2;MCM3;CDK1;MCM4;MCM5;DNA2;MCM6		R-HSA-187520;R-HSA-174273;R-HSA-69063;R-HSA-69127;R-HSA-69005;R-HSA-69068;R-HSA-187916;R-HSA-69006;R-HSA-68944;R-HSA-68947;R-HSA-68946;R-HSA-69074;R-HSA-68948;R-HSA-69140;R-HSA-174164;R-HSA-69015;R-HSA-69142;R-HSA-8848414;R-HSA-69144;R-HSA-69016;R-HSA-69019;R-HSA-2473151;R-HSA-174110;R-HSA-187934;R-HSA-69152;R-HSA-187552;R-HSA-2468039;R-HSA-174054;R-HSA-2473152;R-HSA-176942;R-HSA-2468041;R-HSA-18…
R-HSA-927802	Nonsense-Mediated Decay (NMD)	26	124	0.00818914	1.76397e-08	9.52542e-07	5	6	0.000430663	9606	Homo sapiens	RPL5;RPL3;RPL31;RPL12;RPL34;RPS6;RPL11;EIF4A3;RPL13A;RPL9P7;RPS15;RPS4X;RPS14;RPS27;RPS18;RPL35;RNPS1;RPL15;RPS10;RPL39;RPS23;RPS12		R-HSA-927836;R-HSA-927789;R-HSA-927832;R-HSA-927813;R-HSA-927889
R-HSA-975957	Nonsense Mediated Decay (NMD) enhanced by the Exon Junction Complex (EJC)	26	124	0.00818914	1.76397e-08	9.52542e-07	4	5	0.000358886	9606	Homo sapiens	RPL5;RPL3;RPL31;RPL12;RPL34;RPS6;RPL11;EIF4A3;RPL13A;RPL9P7;RPS15;RPS4X;RPS14;RPS27;RPS18;RPL35;RNPS1;RPL15;RPS10;RPL39;RPS23;RPS12		R-HSA-927836;R-HSA-927832;R-HSA-927813;R-HSA-927889
R-HSA-69481	G2/M Checkpoints	29	153	0.0101043	2.34558e-08	1.2197e-06	18	24	0.00172265	9606	Homo sapiens	YWHAE;MCM7;MCM10;BRCA1;PKMYT1;CCNB2;BRIP1;ORC6;CDC45;ORC1;EXO1;CHEK1;CLSPN;GTSE1;RMI2;RFC3;RFC4;UBE2C;RFC2;CDC6;CDC25A;MCM3;CDK1;MCM4;MCM5;DNA2;MCM6;HIST1H4C		R-HSA-5683735;R-HSA-69891;R-HSA-6799332;R-HSA-75010;R-HSA-69604;R-HSA-8852354;R-HSA-170055;R-HSA-176101;R-HSA-176298;R-HSA-75016;R-HSA-6799246;R-HSA-176264;R-HSA-170070;R-HSA-75028;R-HSA-8852337;R-HSA-176116;R-HSA-8852351;R-HSA-176318
R-HSA-9754678	SARS-CoV-2 modulates host translation machinery	18	62	0.00409457	2.58981e-08	1.2949e-06	2	6	0.000430663	9606	Homo sapiens	RPS6;RPS15;RPS4X;RPS14;RPS27;SNRPD2;RPS18;SNRPG;SMN2;SNRPE;SNRPF;SNRPD3;RPS10;SNRPB;RPS23;RPS12		R-HSA-191786;R-HSA-9729849
R-HSA-1799339	SRP-dependent cotranslational protein targeting to membrane	25	119	0.00785894	3.1833e-08	1.52799e-06	5	5	0.000358886	9606	Homo sapiens	RPL5;RPL3;RPL31;RPL12;RPL34;RPS6;RPL11;RPL13A;RPL9P7;RPS15;RPS4X;RPS14;RPS27;RPS18;RPL35;RPL15;RPS10;RPL39;SPC25;RPS23;RPS12		R-HSA-1799326;R-HSA-1799330;R-HSA-1799329;R-HSA-1799335;R-HSA-1799332
R-HSA-2408557	Selenocysteine synthesis	24	112	0.00739665	4.16523e-08	1.91601e-06	2	7	0.00050244	9606	Homo sapiens	RPL5;RPL3;RPL31;RPL12;RPL34;RPS6;RPL11;RPL13A;RPL9P7;RPS15;RPS4X;RPS14;RPS27;RPS18;RPL35;RPL15;RPS10;RPL39;RPS23;RPS12		R-HSA-2408529;R-HSA-5333615
R-HSA-5693538	Homology Directed Repair	26	130	0.00858539	4.41736e-08	1.94364e-06	42	52	0.00373241	9606	Homo sapiens	POLQ;RMI2;RFC3;FEN1;RFC4;PCNA;UBE2C;RFC2;XRCC2;BRCA1;BRCA2;RAD51AP1;CCNA2;BRIP1;RAD51;EME1;EXO1;POLE2;CHEK1;TIMELESS;CDK1;DNA2;CLSPN;HIST1H4C		R-HSA-5684887;R-HSA-5684052;R-HSA-5693589;R-HSA-5684882;R-HSA-5685011;R-HSA-5686483;R-HSA-5693584;R-HSA-5686430;R-HSA-5685341;R-HSA-9709273;R-HSA-5687640;R-HSA-5693593;R-HSA-5685318;R-HSA-5686469;R-HSA-9763137;R-HSA-5684096;R-HSA-5686657;R-HSA-5685838;R-HSA-5693580;R-HSA-5684108;R-HSA-5686410;R-HSA-5684875;R-HSA-5686475;R-HSA-5693620;R-HSA-5686642;R-HSA-5687664;R-HSA-5684081;R-HSA-5686398;R-HSA-5…
R-HSA-5663220	RHO GTPases Activate Formins	28	149	0.00984018	4.85471e-08	2.08752e-06	13	27	0.00193798	9606	Homo sapiens	ERCC6L;ZWILCH;CDCA8;ACTB;AURKB;SKA1;CDC20;TUBA1B;SGOL1;RAC1;CENPU;NUDC;TUBB;NDC80;ZWINT;CENPF;RPS27;DIAPH3;CENPH;CENPK;CENPM;BIRC5;KIF2C;PFN1;SPC24;SPC25;MAD2L1		R-HSA-5666070;R-HSA-5665751;R-HSA-5666160;R-HSA-5666129;R-HSA-5665809;R-HSA-5666001;R-HSA-5665982;R-HSA-5665659;R-HSA-5666169;R-HSA-5665767;R-HSA-5663232;R-HSA-5665802;R-HSA-203070
R-HSA-69306	DNA Replication	30	169	0.011161	5.52965e-08	2.26716e-06	52	58	0.00416308	9606	Homo sapiens	FEN1;PCNA;MCM7;GMNN;MCM10;ORC6;CDC45;ORC1;GINS1;CDT1;GINS2;RFC3;RFC4;H2AFZ;UBE2C;RFC2;GINS3;GINS4;CDC6;CCNA2;CCNE1;POLE2;MCM3;CDK1;MCM4;MCM5;DNA2;MCM6;HIST1H4C		R-HSA-68611;R-HSA-68615;R-HSA-69127;R-HSA-9734687;R-HSA-69005;R-HSA-69006;R-HSA-9749253;R-HSA-69140;R-HSA-69015;R-HSA-69142;R-HSA-69144;R-HSA-69016;R-HSA-9734670;R-HSA-69019;R-HSA-69152;R-HSA-176942;R-HSA-9734713;R-HSA-68913;R-HSA-9749286;R-HSA-69299;R-HSA-68914;R-HSA-68917;R-HSA-68916;R-HSA-68919;R-HSA-68918;R-HSA-69053;R-HSA-176956;R-HSA-69063;R-HSA-9749215;R-HSA-68940;R-HSA-69068;R-HSA-68688;R…
R-HSA-192823	Viral mRNA Translation	24	114	0.00752873	5.74435e-08	2.29774e-06	2	2	0.000143554	9606	Homo sapiens	RPL5;RPL3;RPL31;RPL12;RPL34;RPS6;RPL11;RPL13A;RPL9P7;RPS15;RPS4X;RPS14;RPS27;RPS18;RPL35;RPL15;RPS10;RPL39;RPS23;RPS12		R-HSA-192704;R-HSA-192841
R-HSA-2500257	Resolution of Sister Chromatid Cohesion	26	134	0.00884956	7.89694e-08	3.07981e-06	7	8	0.000574218	9606	Homo sapiens	ERCC6L;ZWILCH;CDCA5;CDCA8;AURKB;SKA1;CDC20;CCNB2;TUBA1B;SGOL1;CENPU;NUDC;TUBB;NDC80;ZWINT;CENPF;RPS27;CENPH;CENPK;CDK1;CENPM;BIRC5;KIF2C;SPC24;SPC25;MAD2L1		R-HSA-2468293;R-HSA-2466068;R-HSA-2484822;R-HSA-2467794;R-HSA-1638803;R-HSA-2468287;R-HSA-1638821
R-HSA-156827	L13a-mediated translational silencing of Ceruloplasmin expression	24	120	0.00792498	1.443e-07	4.9997e-06	3	3	0.000215332	9606	Homo sapiens	RPL5;RPL3;RPL31;RPL12;RPL34;RPS6;RPL11;RPL13A;RPL9P7;RPS15;RPS4X;RPS14;RPS27;RPS18;RPL35;RPL15;RPS10;RPL39;RPS23;RPS12		R-HSA-156832;R-HSA-156823;R-HSA-156826
R-HSA-72706	GTP hydrolysis and joining of the 60S ribosomal subunit	24	120	0.00792498	1.443e-07	4.9997e-06	3	3	0.000215332	9606	Homo sapiens	RPL5;RPL3;RPL31;RPL12;RPL34;RPS6;RPL11;RPL13A;RPL9P7;RPS15;RPS4X;RPS14;RPS27;RPS18;RPL35;RPL15;RPS10;RPL39;RPS23;RPS12		R-HSA-72672;R-HSA-72619;R-HSA-72671
R-HSA-141424	Amplification of signal from the kinetochores	21	94	0.0062079	1.4705e-07	4.9997e-06	4	4	0.000287109	9606	Homo sapiens	CENPU;ERCC6L;NUDC;ZWILCH;CDCA8;AURKB;NDC80;ZWINT;SKA1;CDC20;CENPF;RPS27;SGOL1;CENPH;CENPK;BIRC5;CENPM;KIF2C;SPC24;SPC25;MAD2L1		R-HSA-141409;R-HSA-141431;R-HSA-141422;R-HSA-141439
R-HSA-141444	Amplification of signal from unattached kinetochores via a MAD2 inhibitory signal	21	94	0.0062079	1.4705e-07	4.9997e-06	4	4	0.000287109	9606	Homo sapiens	CENPU;ERCC6L;NUDC;ZWILCH;CDCA8;AURKB;NDC80;ZWINT;SKA1;CDC20;CENPF;RPS27;SGOL1;CENPH;CENPK;BIRC5;CENPM;KIF2C;SPC24;SPC25;MAD2L1		R-HSA-141409;R-HSA-141431;R-HSA-141422;R-HSA-141439
R-HSA-68962	Activation of the pre-replicative complex	13	36	0.00237749	1.98615e-07	6.35567e-06	9	9	0.000645995	9606	Homo sapiens	CDT1;MCM7;GMNN;MCM10;CDC6;ORC6;CDC45;ORC1;POLE2;MCM3;MCM4;MCM5;MCM6		R-HSA-68960;R-HSA-69299;R-HSA-68914;R-HSA-68917;R-HSA-68916;R-HSA-68919;R-HSA-68918;R-HSA-68954;R-HSA-68940
R-HSA-5693567	HDR through Homologous Recombination (HRR) or Single Strand Annealing (SSA)	24	124	0.00818914	2.5783e-07	8.25058e-06	38	44	0.0031582	9606	Homo sapiens	RMI2;RFC3;PCNA;RFC4;UBE2C;RFC2;XRCC2;BRCA1;BRCA2;RAD51AP1;CCNA2;BRIP1;RAD51;EME1;EXO1;POLE2;CHEK1;TIMELESS;CDK1;DNA2;CLSPN;HIST1H4C		R-HSA-5684887;R-HSA-5684052;R-HSA-5693589;R-HSA-5684882;R-HSA-5685011;R-HSA-5686483;R-HSA-5693584;R-HSA-5686430;R-HSA-5685341;R-HSA-9709273;R-HSA-5693593;R-HSA-5685318;R-HSA-5686469;R-HSA-9763137;R-HSA-5684096;R-HSA-5686657;R-HSA-5685838;R-HSA-5693580;R-HSA-5684108;R-HSA-5686410;R-HSA-5684875;R-HSA-5686475;R-HSA-5693620;R-HSA-5686642;R-HSA-5684081;R-HSA-5686398;R-HSA-5693564;R-HSA-5685242;R-HSA-5…
R-HSA-5685942	HDR through Homologous Recombination (HRR)	18	73	0.00482103	2.78774e-07	8.64199e-06	20	21	0.00150732	9606	Homo sapiens	RMI2;RFC3;PCNA;RFC4;RFC2;XRCC2;BRCA1;BRCA2;RAD51AP1;BRIP1;RAD51;EME1;EXO1;POLE2;CHEK1;DNA2		R-HSA-5693620;R-HSA-5693589;R-HSA-5686483;R-HSA-5693584;R-HSA-5686398;R-HSA-5686430;R-HSA-5685341;R-HSA-5685242;R-HSA-9709273;R-HSA-5693593;R-HSA-5693561;R-HSA-5685318;R-HSA-5686469;R-HSA-5693539;R-HSA-9763137;R-HSA-5685838;R-HSA-5685230;R-HSA-5686410;R-HSA-5686475;R-HSA-5686440
R-HSA-5693579	Homologous DNA Pairing and Strand Exchange	14	45	0.00297187	3.99993e-07	1.19998e-05	9	10	0.000717772	9606	Homo sapiens	RMI2;RFC3;RFC4;RFC2;XRCC2;BRCA1;BRCA2;RAD51AP1;BRIP1;RAD51;EXO1;CHEK1;DNA2		R-HSA-5685318;R-HSA-5693620;R-HSA-9763137;R-HSA-5685838;R-HSA-5685230;R-HSA-5685341;R-HSA-5685242;R-HSA-9709273;R-HSA-5693561
R-HSA-69618	Mitotic Spindle Checkpoint	22	111	0.0073306	5.46693e-07	1.58541e-05	7	7	0.00050244	9606	Homo sapiens	CENPU;ERCC6L;NUDC;UBE2C;ZWILCH;CDCA8;AURKB;NDC80;ZWINT;SKA1;CDC20;CENPF;RPS27;SGOL1;CENPH;CENPK;BIRC5;CENPM;KIF2C;SPC24;SPC25;MAD2L1		R-HSA-141409;R-HSA-141431;R-HSA-141429;R-HSA-141422;R-HSA-141439;R-HSA-141423;R-HSA-141437
R-HSA-72613	Eukaryotic Translation Initiation	24	130	0.00858539	5.87966e-07	1.6463e-05	13	21	0.00150732	9606	Homo sapiens	RPL5;RPL3;RPL31;RPL12;RPL34;RPS6;RPL11;RPL13A;RPL9P7;RPS15;RPS4X;RPS14;RPS27;RPS18;RPL35;RPL15;RPS10;RPL39;RPS23;RPS12		R-HSA-72673;R-HSA-72672;R-HSA-156832;R-HSA-72676;R-HSA-72619;R-HSA-156808;R-HSA-72621;R-HSA-72691;R-HSA-156823;R-HSA-156826;R-HSA-72697;R-HSA-157849;R-HSA-72671
R-HSA-72737	Cap-dependent Translation Initiation	24	130	0.00858539	5.87966e-07	1.6463e-05	10	18	0.00129199	9606	Homo sapiens	RPL5;RPL3;RPL31;RPL12;RPL34;RPS6;RPL11;RPL13A;RPL9P7;RPS15;RPS4X;RPS14;RPS27;RPS18;RPL35;RPL15;RPS10;RPL39;RPS23;RPS12		R-HSA-72673;R-HSA-72672;R-HSA-72691;R-HSA-72676;R-HSA-72697;R-HSA-72619;R-HSA-156808;R-HSA-157849;R-HSA-72621;R-HSA-72671
R-HSA-9648025	EML4 and NUDC in mitotic spindle formation	23	121	0.00799102	6.16676e-07	1.65053e-05	3	5	0.000358886	9606	Homo sapiens	CENPU;ERCC6L;NUDC;ZWILCH;TUBB;CDCA8;AURKB;NDC80;ZWINT;SKA1;CDC20;TUBA1B;CENPF;RPS27;SGOL1;CENPH;CENPK;BIRC5;CENPM;KIF2C;SPC24;SPC25;MAD2L1		R-HSA-9648114;R-HSA-9648017;R-HSA-156682
R-HSA-68877	Mitotic Prometaphase	32	211	0.0139348	6.28051e-07	1.65053e-05	17	20	0.00143554	9606	Homo sapiens	YWHAE;ERCC6L;ZWILCH;CDCA5;CDCA8;NCAPG;AURKB;NCAPH;SKA1;CDC20;CCNB2;TUBA1B;SGOL1;NEK2;CENPU;NUDC;HSP90AA1;TUBB;NDC80;ZWINT;CENPF;RPS27;CENPH;CENPK;CDK1;CENPM;BIRC5;KIF2C;SPC24;SPC25;MAD2L1		R-HSA-2468293;R-HSA-2514854;R-HSA-9648114;R-HSA-9648017;R-HSA-375302;R-HSA-156682;R-HSA-1638803;R-HSA-2466068;R-HSA-2529015;R-HSA-2484822;R-HSA-2520883;R-HSA-2467794;R-HSA-380316;R-HSA-380508;R-HSA-2468287;R-HSA-2529020;R-HSA-1638821
R-HSA-9675135	Diseases of DNA repair	15	54	0.00356624	6.3482e-07	1.65053e-05	12	34	0.00244042	9606	Homo sapiens	RMI2;RFC3;RFC4;RFC2;XRCC2;BRCA1;BRCA2;MSH6;RAD51AP1;BRIP1;NEIL3;RAD51;EXO1;DNA2		R-HSA-9709268;R-HSA-9763200;R-HSA-9709601;R-HSA-9709571;R-HSA-9699163;R-HSA-5577244;R-HSA-9663194;R-HSA-9701199;R-HSA-9704408;R-HSA-9704330;R-HSA-9629245;R-HSA-5632970
R-HSA-9675136	Diseases of DNA Double-Strand Break Repair	13	41	0.0027077	8.37025e-07	2.09256e-05	9	9	0.000645995	9606	Homo sapiens	RAD51AP1;BRIP1;RMI2;RFC3;RFC4;RAD51;EXO1;RFC2;XRCC2;BRCA1;DNA2;BRCA2		R-HSA-9709268;R-HSA-9763200;R-HSA-9709601;R-HSA-9709571;R-HSA-9699163;R-HSA-9663194;R-HSA-9701199;R-HSA-9704408;R-HSA-9704330
R-HSA-9701190	Defective homologous recombination repair (HRR) due to BRCA2 loss of function	13	41	0.0027077	8.37025e-07	2.09256e-05	4	4	0.000287109	9606	Homo sapiens	RAD51AP1;BRIP1;RMI2;RFC3;RFC4;RAD51;EXO1;RFC2;XRCC2;BRCA1;DNA2;BRCA2		R-HSA-9709268;R-HSA-9763200;R-HSA-9709601;R-HSA-9709571
R-HSA-5693616	Presynaptic phase of homologous DNA pairing and strand exchange	13	42	0.00277374	1.08868e-06	2.72171e-05	7	7	0.00050244	9606	Homo sapiens	BRIP1;RMI2;RFC3;RFC4;RAD51;EXO1;RFC2;XRCC2;CHEK1;BRCA1;DNA2;BRCA2		R-HSA-5685318;R-HSA-9763137;R-HSA-5685230;R-HSA-5685341;R-HSA-5685242;R-HSA-9709273;R-HSA-5693561
R-HSA-5693532	DNA Double-Strand Break Repair	27	169	0.011161	1.81082e-06	4.34598e-05	89	113	0.00811082	9606	Homo sapiens	FEN1;PCNA;BRCA1;BRCA2;RAD51AP1;BRIP1;EME1;EXO1;CHEK1;CLSPN;POLQ;XRCC6;RMI2;RFC3;RFC4;UBE2C;RFC2;XRCC2;CCNA2;RAD51;POLE2;TIMELESS;CDK1;DNA2;HIST1H4C		R-HSA-5684052;R-HSA-69891;R-HSA-5686483;R-HSA-5685341;R-HSA-5693533;R-HSA-5683930;R-HSA-5687640;R-HSA-5683801;R-HSA-5685318;R-HSA-9700998;R-HSA-5686469;R-HSA-5682629;R-HSA-5687360;R-HSA-5685838;R-HSA-5683405;R-HSA-9701000;R-HSA-5686475;R-HSA-9701003;R-HSA-5686900;R-HSA-5686642;R-HSA-5687664;R-HSA-5684081;R-HSA-5693566;R-HSA-5686398;R-HSA-5683967;R-HSA-5693564;R-HSA-5683964;R-HSA-5685242;R-HSA-569…
R-HSA-195258	RHO GTPase Effectors	41	326	0.0215295	2.04359e-06	4.90462e-05	63	113	0.00811082	9606	Homo sapiens	YWHAE;NCKAP1;ERCC6L;ZWILCH;CDCA8;IQGAP3;ACTB;AURKB;SKA1;CDC20;TUBA1B;SGOL1;CFL1;RAC1;CENPU;NUDC;H2AFZ;TUBB;NDC80;ZWINT;CIT;AR;CENPF;MYL6;RPS27;DIAPH3;ARPC2;CENPH;PRC1;CENPK;CENPM;BIRC5;KIF2C;HIST1H4C;PFN1;SPC24;SPC25;MAD2L1		R-HSA-5665751;R-HSA-2029469;R-HSA-2029466;R-HSA-5623632;R-HSA-5666129;R-HSA-2029465;R-HSA-5666001;R-HSA-75016;R-HSA-2029456;R-HSA-5625797;R-HSA-5625796;R-HSA-5668932;R-HSA-5623622;R-HSA-2197690;R-HSA-3928608;R-HSA-5625717;R-HSA-8981931;R-HSA-5668978;R-HSA-5666160;R-HSA-5623667;R-HSA-5672304;R-HSA-419232;R-HSA-5668735;R-HSA-5627775;R-HSA-5625849;R-HSA-5668731;R-HSA-5665659;R-HSA-5625848;R-HSA-5666…
R-HSA-168273	Influenza Viral RNA Transcription and Replication	27	173	0.0114252	2.76937e-06	6.36955e-05	6	14	0.00100488	9606	Homo sapiens	NDC1;RPL5;HSP90AA1;RPL3;RPL31;RPL12;RPL34;RPS6;RPL11;RPL13A;RPL9P7;RPS15;RPS4X;RPS14;RPS27;RPS18;RPL35;RPL15;RPS10;RPL39;POLR2L;RPS23;RPS12		R-HSA-192627;R-HSA-192704;R-HSA-168326;R-HSA-192841;R-HSA-192830;R-HSA-192925
R-HSA-168255	Influenza Infection	29	198	0.0130762	4.02746e-06	9.26316e-05	10	59	0.00423486	9606	Homo sapiens	RPL5;RPL3;RPL31;RPL12;RPL34;RPL11;RPS15;RPS4X;RPS14;RPS18;RPL35;RPL15;RPS10;RPL39;POLR2L;RPS12;NDC1;HSP90AA1;RPS6;RPL13A;RPL9P7;RPS27;SLC25A5;RAN;RPS23		R-HSA-192627;R-HSA-192704;R-HSA-168880;R-HSA-168337;R-HSA-168326;R-HSA-1176059;R-HSA-192841;R-HSA-168878;R-HSA-192830;R-HSA-192925
R-HSA-9709570	Impaired BRCA2 binding to RAD51	11	35	0.00231145	6.25076e-06	0.000137517	1	1	7.17772e-05	9606	Homo sapiens	BRIP1;RMI2;RFC3;RFC4;RAD51;EXO1;RFC2;BRCA1;DNA2;BRCA2		R-HSA-9709571
R-HSA-156711	Polo-like kinase mediated events	9	23	0.00151895	7.86162e-06	0.000172956	13	15	0.00107666	9606	Homo sapiens	CCNB2;CENPF;MYBL2;FOXM1;PKMYT1;CDC25A		R-HSA-162657;R-HSA-4088152;R-HSA-4088441;R-HSA-4088439;R-HSA-4088309;R-HSA-4088306;R-HSA-4088307;R-HSA-4088305;R-HSA-4088298;R-HSA-4088299;R-HSA-4088134;R-HSA-4088162;R-HSA-4088130
R-HSA-5693568	Resolution of D-loop Structures through Holliday Junction Intermediates	11	37	0.00244353	1.04277e-05	0.000218982	9	9	0.000645995	9606	Homo sapiens	RAD51AP1;BRIP1;RMI2;RAD51;EME1;EXO1;XRCC2;BRCA1;DNA2;BRCA2		R-HSA-5686469;R-HSA-5686483;R-HSA-5693539;R-HSA-5693584;R-HSA-5686398;R-HSA-5686430;R-HSA-5686410;R-HSA-5686475;R-HSA-5686440
R-HSA-9711097	Cellular response to starvation	26	176	0.0116233	1.08033e-05	0.00022687	6	28	0.00200976	9606	Homo sapiens	RPL5;RPL3;RPL31;RPL12;RPL34;RPS6;RPL11;RPL13A;RPL9P7;RPS15;RPS4X;RPS14;RPS27;RPS18;RPL35;RPL15;RPS10;RPL39;ATF3;RPS23;RPS12		R-HSA-9633008;R-HSA-9635892;R-HSA-9633742;R-HSA-9634669;R-HSA-1791173;R-HSA-9633005
R-HSA-9709603	Impaired BRCA2 binding to PALB2	9	24	0.001585	1.09795e-05	0.000230569	1	1	7.17772e-05	9606	Homo sapiens	RAD51AP1;BRIP1;RMI2;RAD51;EXO1;XRCC2;BRCA1;DNA2;BRCA2		R-HSA-9709601
R-HSA-5693537	Resolution of D-Loop Structures	11	38	0.00250958	1.33044e-05	0.000266088	10	10	0.000717772	9606	Homo sapiens	RAD51AP1;BRIP1;RMI2;RAD51;EME1;EXO1;XRCC2;BRCA1;DNA2;BRCA2		R-HSA-5693589;R-HSA-5686469;R-HSA-5686483;R-HSA-5693539;R-HSA-5693584;R-HSA-5686398;R-HSA-5686430;R-HSA-5686410;R-HSA-5686475;R-HSA-5686440
R-HSA-1362277	Transcription of E2F targets under negative control by DREAM complex	9	25	0.00165104	1.50963e-05	0.00028683	12	12	0.000861326	9606	Homo sapiens	TOP2A;PCNA;E2F2;CDC6;CDC25A		R-HSA-8964475;R-HSA-8964492;R-HSA-8964525;R-HSA-8961665;R-HSA-8964513;R-HSA-8964465;R-HSA-8964482;R-HSA-8964498;R-HSA-188345;R-HSA-8964531;R-HSA-8961619;R-HSA-8964471
R-HSA-9701193	Defective HDR through Homologous Recombination (HRR) due to PALB2 loss of function	9	25	0.00165104	1.50963e-05	0.00028683	2	2	0.000143554	9606	Homo sapiens	RAD51AP1;BRIP1;RMI2;RAD51;EXO1;XRCC2;BRCA1;DNA2;BRCA2		R-HSA-9704408;R-HSA-9704330
R-HSA-9704646	Defective HDR through Homologous Recombination Repair (HRR) due to PALB2 loss of BRCA2/RAD51/RAD51C binding function	9	25	0.00165104	1.50963e-05	0.00028683	1	1	7.17772e-05	9606	Homo sapiens	RAD51AP1;BRIP1;RMI2;RAD51;EXO1;XRCC2;BRCA1;DNA2;BRCA2		R-HSA-9704408
R-HSA-9701192	Defective HDR through Homologous Recombination (HRR) due to BRCA1 loss-of-function	9	25	0.00165104	1.50963e-05	0.00028683	1	1	7.17772e-05	9606	Homo sapiens	RAD51AP1;BRIP1;RMI2;RAD51;EXO1;XRCC2;BRCA1;DNA2;BRCA2		R-HSA-9701199
R-HSA-9704331	Defective HDR through Homologous Recombination Repair (HRR) due to PALB2 loss of BRCA1 binding function	9	25	0.00165104	1.50963e-05	0.00028683	1	1	7.17772e-05	9606	Homo sapiens	RAD51AP1;BRIP1;RMI2;RAD51;EXO1;XRCC2;BRCA1;DNA2;BRCA2		R-HSA-9704330
R-HSA-9010553	Regulation of expression of SLITs and ROBOs	26	183	0.0120856	2.07575e-05	0.000373634	2	20	0.00143554	9606	Homo sapiens	RPL5;RPL3;RPL31;RPL12;RPL34;RPS6;RPL11;EIF4A3;RPL13A;RPL9P7;RPS15;RPS4X;RPS14;RPS27;RPS18;RPL35;RNPS1;RPL15;RPS10;RPL39;RPS23;RPS12		R-HSA-9014652;R-HSA-9014610
R-HSA-77588	SLBP Dependent Processing of Replication-Dependent Histone Pre-mRNAs	6	11	0.000726456	4.28547e-05	0.000771384	3	3	0.000215332	9606	Homo sapiens	SLBP;SNRPG;SNRPE;SNRPF;SNRPD3;SNRPB		R-HSA-77585;R-HSA-77584;R-HSA-77586
R-HSA-5693607	Processing of DNA double-strand break ends	16	89	0.00587769	5.80902e-05	0.00104562	14	17	0.00122021	9606	Homo sapiens	RMI2;RFC3;RFC4;UBE2C;RFC2;BRCA1;CCNA2;BRIP1;EXO1;CHEK1;TIMELESS;CDK1;DNA2;CLSPN;HIST1H4C		R-HSA-5684887;R-HSA-5684052;R-HSA-5684882;R-HSA-5685011;R-HSA-5684081;R-HSA-5693542;R-HSA-5684071;R-HSA-5685156;R-HSA-5684096;R-HSA-5685985;R-HSA-5684108;R-HSA-5685994;R-HSA-5684875;R-HSA-5693608
R-HSA-5693554	Resolution of D-loop Structures through Synthesis-Dependent Strand Annealing (SDSA)	9	31	0.00204729	7.80374e-05	0.00136805	1	1	7.17772e-05	9606	Homo sapiens	RAD51AP1;BRIP1;RMI2;RAD51;EXO1;XRCC2;BRCA1;DNA2;BRCA2		R-HSA-5693589
R-HSA-72172	mRNA Splicing	26	199	0.0131423	8.04736e-05	0.00136805	13	14	0.00100488	9606	Homo sapiens	PDCD7;SRSF1;EIF4A3;HNRNPU;SNRPD2;TRA2B;SNRPD3;POLR2L;HSPA8;SF3A2;FUS;SRRM1;HNRNPM;HNRNPA2B1;SNRPG;SRSF2;HNRNPD;SRSF3;SNRPE;RNPS1;SNRPF;HNRNPC;SRSF7;PPIA;SNRPB		R-HSA-72160;R-HSA-72130;R-HSA-75079;R-HSA-75081;R-HSA-75080;R-HSA-72139;R-HSA-72107;R-HSA-75083;R-HSA-75082;R-HSA-72143;R-HSA-156661;R-HSA-72124;R-HSA-72127
R-HSA-72163	mRNA Splicing - Major Pathway	25	188	0.0124158	8.36149e-05	0.00142145	8	9	0.000645995	9606	Homo sapiens	HSPA8;SF3A2;FUS;SRSF1;EIF4A3;HNRNPU;SRRM1;HNRNPM;SNRPD2;TRA2B;HNRNPA2B1;SNRPG;SRSF2;HNRNPD;SRSF3;SNRPE;RNPS1;SNRPF;SNRPD3;HNRNPC;SRSF7;PPIA;SNRPB;POLR2L		R-HSA-72160;R-HSA-72130;R-HSA-156661;R-HSA-72139;R-HSA-72107;R-HSA-72124;R-HSA-72143;R-HSA-72127
R-HSA-376176	Signaling by ROBO receptors	29	235	0.0155197	8.55622e-05	0.00145102	6	60	0.00430663	9606	Homo sapiens	RPL5;RPL3;RPL31;RPL12;RPL34;RPL11;EIF4A3;RPS15;RPS4X;RPS14;RPS18;RPL35;RAC1;RPL15;RPS10;RPL39;RPS12;RPS6;RPL13A;RPL9P7;ENAH;RPS27;RNPS1;PFN1;RPS23		R-HSA-428534;R-HSA-428535;R-HSA-9014652;R-HSA-376140;R-HSA-9014610;R-HSA-428522
R-HSA-5685938	HDR through Single Strand Annealing (SSA)	10	39	0.00257562	8.7817e-05	0.00145102	4	6	0.000430663	9606	Homo sapiens	BRIP1;RMI2;RFC3;RFC4;RAD51;EXO1;RFC2;BRCA1;DNA2		R-HSA-5686642;R-HSA-5686657;R-HSA-5693564;R-HSA-5693580
R-HSA-6791226	Major pathway of rRNA processing in the nucleolus and cytosol	25	189	0.0124818	9.06887e-05	0.00145102	6	7	0.00050244	9606	Homo sapiens	RPL5;RPL3;RPL31;RPL12;RPL34;RPS6;RPL11;RPL13A;RPL9P7;RPS15;RPS4X;RPS14;RPS27;RPS18;NCL;RPL35;RPL15;RPS10;RPL39;RPS23;RPS12		R-HSA-6791223;R-HSA-6791222;R-HSA-6791221;R-HSA-6791218;R-HSA-6791228;R-HSA-6791227
R-HSA-2408522	Selenoamino acid metabolism	24	180	0.0118875	0.000110502	0.00176804	2	33	0.00236865	9606	Homo sapiens	RPL5;RPL3;RPL31;RPL12;RPL34;RPS6;RPL11;RPL13A;RPL9P7;RPS15;RPS4X;RPS14;RPS27;RPS18;RPL35;RPL15;RPS10;RPL39;RPS23;RPS12		R-HSA-2408529;R-HSA-5333615
R-HSA-73886	Chromosome Maintenance	20	136	0.00898164	0.000114609	0.00183375	25	38	0.00272753	9606	Homo sapiens	CENPU;FEN1;RFC3;NPM1;PCNA;RFC4;H2AFZ;RFC2;DSCC1;HJURP;CCNA2;CENPH;CENPK;CDK1;CENPM;OIP5;DNA2;HIST1H4C;POLR2L		R-HSA-606349;R-HSA-606287;R-HSA-9670101;R-HSA-181450;R-HSA-9670149;R-HSA-606289;R-HSA-163096;R-HSA-174438;R-HSA-174439;R-HSA-9686521;R-HSA-174441;R-HSA-174446;R-HSA-174447;R-HSA-174444;R-HSA-174445;R-HSA-9670114;R-HSA-174451;R-HSA-174448;R-HSA-9668902;R-HSA-174452;R-HSA-174456;R-HSA-9668904;R-HSA-176702;R-HSA-176700;R-HSA-606326
R-HSA-2467813	Separation of Sister Chromatids	25	195	0.0128781	0.000145529	0.00232846	5	8	0.000574218	9606	Homo sapiens	ERCC6L;ZWILCH;CDCA5;CDCA8;AURKB;SKA1;CDC20;TUBA1B;SGOL1;CENPU;NUDC;UBE2C;TUBB;NDC80;ZWINT;CENPF;RPS27;CENPH;CENPK;CENPM;BIRC5;KIF2C;SPC24;SPC25;MAD2L1		R-HSA-174144;R-HSA-2467809;R-HSA-2467811;R-HSA-174202;R-HSA-174121
R-HSA-1362300	Transcription of E2F targets under negative control by p107 (RBL1) and p130 (RBL2) in complex with HDAC1	7	20	0.00132083	0.000157397	0.00251836	8	8	0.000574218	9606	Homo sapiens	CCNA2;CDK1;E2F2;MYBL2		R-HSA-8964588;R-HSA-8961934;R-HSA-8978926;R-HSA-8964561;R-HSA-8964513;R-HSA-8964580;R-HSA-8964550;R-HSA-8964567
R-HSA-73856	RNA Polymerase II Transcription Termination	13	69	0.00455686	0.000178333	0.002675	3	4	0.000287109	9606	Homo sapiens	SLBP;SRSF1;EIF4A3;SRRM1;SNRPG;SRSF2;SRSF3;SNRPE;RNPS1;SNRPF;SNRPD3;SRSF7;SNRPB		R-HSA-77586;R-HSA-72180;R-HSA-111437
R-HSA-72312	rRNA processing	29	246	0.0162462	0.000182815	0.00274222	10	21	0.00150732	9606	Homo sapiens	RPL5;RPL3;RPL31;RPL12;RPL34;RPL11;MT-TV;RPS15;RPS4X;RPS14;RPS18;RPL35;RPL15;RPS10;RPL39;RPS12;RPS6;RPL13A;RPL9P7;RPS27;MT-RNR1;NCL;MT-CO3;MT-CYB;RPS23		R-HSA-6791223;R-HSA-6791222;R-HSA-6791221;R-HSA-6791218;R-HSA-6793057;R-HSA-6791228;R-HSA-6791227;R-HSA-6790906;R-HSA-6785722;R-HSA-6793066
R-HSA-69473	G2/M DNA damage checkpoint	14	80	0.00528332	0.000215865	0.00323797	8	12	0.000861326	9606	Homo sapiens	YWHAE;RMI2;RFC3;RFC4;UBE2C;RFC2;BRCA1;BRIP1;EXO1;CHEK1;CDK1;DNA2;HIST1H4C		R-HSA-5683735;R-HSA-69891;R-HSA-6799332;R-HSA-170070;R-HSA-75028;R-HSA-176116;R-HSA-75016;R-HSA-6799246
R-HSA-68882	Mitotic Anaphase	29	249	0.0164443	0.000222593	0.00333889	13	32	0.00229687	9606	Homo sapiens	ERCC6L;ZWILCH;CDCA5;CDCA8;AURKB;SKA1;CDC20;CCNB2;TUBA1B;SGOL1;NDC1;CENPU;NUDC;UBE2C;TUBB;NDC80;ZWINT;CENPF;RPS27;CENPH;CENPK;CDK1;CENPM;BIRC5;KIF2C;SPC24;RAN;SPC25;MAD2L1		R-HSA-174144;R-HSA-2467809;R-HSA-2467811;R-HSA-9634169;R-HSA-174121;R-HSA-9624893;R-HSA-9668419;R-HSA-9624800;R-HSA-9634219;R-HSA-174202;R-HSA-9615945;R-HSA-9624876;R-HSA-9624845
R-HSA-2555396	Mitotic Metaphase and Anaphase	29	250	0.0165104	0.000237469	0.00356203	13	33	0.00236865	9606	Homo sapiens	ERCC6L;ZWILCH;CDCA5;CDCA8;AURKB;SKA1;CDC20;CCNB2;TUBA1B;SGOL1;NDC1;CENPU;NUDC;UBE2C;TUBB;NDC80;ZWINT;CENPF;RPS27;CENPH;CENPK;CDK1;CENPM;BIRC5;KIF2C;SPC24;RAN;SPC25;MAD2L1		R-HSA-174144;R-HSA-2467809;R-HSA-2467811;R-HSA-9634169;R-HSA-174121;R-HSA-9624893;R-HSA-9668419;R-HSA-9624800;R-HSA-9634219;R-HSA-174202;R-HSA-9615945;R-HSA-9624876;R-HSA-9624845
R-HSA-111367	SLBP independent Processing of Histone Pre-mRNAs	5	10	0.000660415	0.000278543	0.00389961	2	2	0.000143554	9606	Homo sapiens	SNRPG;SNRPE;SNRPF;SNRPD3;SNRPB		R-HSA-111437;R-HSA-111438
R-HSA-73894	DNA Repair	39	381	0.0251618	0.000280044	0.00392061	189	339	0.0243325	9606	Homo sapiens	FEN1;PCNA;BRCA1;BRCA2;ACTB;RAD51AP1;BRIP1;EME1;EXO1;CHEK1;CLSPN;HMGN2;POLR2L;POLQ;XRCC6;RMI2;RFC3;RFC4;H2AFZ;UBE2C;RFC2;XRCC2;FANCA;FANCB;MSH6;CCNA2;NEIL3;RAD51;KIAA0101;FANCD2;POLE2;TIMELESS;CDK1;DNA2;HIST1H4C;DTL;PPIA		R-HSA-6785126;R-HSA-5655892;R-HSA-5656148;R-HSA-5684052;R-HSA-69891;R-HSA-9684118;R-HSA-5653840;R-HSA-5656158;R-HSA-5651805;R-HSA-5685341;R-HSA-5693533;R-HSA-6786155;R-HSA-5687640;R-HSA-9635996;R-HSA-5683801;R-HSA-5651782;R-HSA-5685318;R-HSA-5358912;R-HSA-6786166;R-HSA-6782069;R-HSA-9700998;R-HSA-5687360;R-HSA-5653838;R-HSA-5685838;R-HSA-110363;R-HSA-6786171;R-HSA-9701000;R-HSA-110364;R-HSA-67818…
R-HSA-72165	mRNA Splicing - Minor Pathway	11	54	0.00356624	0.000287369	0.00402317	5	5	0.000358886	9606	Homo sapiens	SNRPD2;PDCD7;SRSF1;SRSF2;SNRPG;SNRPE;SNRPF;SNRPD3;SRSF7;SNRPB;POLR2L		R-HSA-75079;R-HSA-75081;R-HSA-75080;R-HSA-75083;R-HSA-75082
R-HSA-72695	Formation of the ternary complex, and subsequently, the 43S complex	11	54	0.00356624	0.000287369	0.00402317	1	3	0.000215332	9606	Homo sapiens	RPS15;RPS4X;RPS14;RPS27;RPS18;RPS6;RPS10;RPS23;RPS12		R-HSA-72691
R-HSA-5651801	PCNA-Dependent Long Patch Base Excision Repair	7	23	0.00151895	0.00036308	0.00508311	6	6	0.000430663	9606	Homo sapiens	FEN1;RFC3;PCNA;RFC4;RFC2;POLE2		R-HSA-110368;R-HSA-110371;R-HSA-5651809;R-HSA-110363;R-HSA-5651805;R-HSA-110364
R-HSA-8868773	rRNA processing in the nucleus and cytosol	25	208	0.0137366	0.00037483	0.00524761	7	15	0.00107666	9606	Homo sapiens	RPL5;RPL3;RPL31;RPL12;RPL34;RPS6;RPL11;RPL13A;RPL9P7;RPS15;RPS4X;RPS14;RPS27;RPS18;NCL;RPL35;RPL15;RPS10;RPL39;RPS23;RPS12		R-HSA-6791223;R-HSA-6791222;R-HSA-6791221;R-HSA-6791218;R-HSA-6791228;R-HSA-6791227;R-HSA-6790906
R-HSA-69186	Lagging Strand Synthesis	7	26	0.00171708	0.000743028	0.00965936	10	11	0.000789549	9606	Homo sapiens	FEN1;RFC3;PCNA;RFC4;RFC2;DNA2		R-HSA-69152;R-HSA-69074;R-HSA-69140;R-HSA-69063;R-HSA-69127;R-HSA-69142;R-HSA-69144;R-HSA-69053;R-HSA-69068;R-HSA-69116
R-HSA-68886	M Phase	40	416	0.0274733	0.000777087	0.0101021	50	91	0.00653173	9606	Homo sapiens	YWHAE;ERCC6L;SET;ZWILCH;CDCA5;CDCA8;NCAPG;AURKB;NCAPH;SKA1;CDC20;CCNB2;TUBA1B;SGOL1;NEK2;NDC1;CENPU;NUDC;HSP90AA1;H2AFZ;UBE2C;TUBB;KIF23;MASTL;NDC80;ZWINT;CENPF;RPS27;CENPH;CENPK;CDK1;CENPM;BIRC5;KIF2C;HIST1H4C;SPC24;RAN;SPC25;MAD2L1		R-HSA-2514854;R-HSA-9648017;R-HSA-375302;R-HSA-156673;R-HSA-156682;R-HSA-1638803;R-HSA-2990880;R-HSA-2294574;R-HSA-2990882;R-HSA-2520883;R-HSA-2294580;R-HSA-380316;R-HSA-2468287;R-HSA-2294590;R-HSA-9624845;R-HSA-2172678;R-HSA-174121;R-HSA-5244669;R-HSA-2168079;R-HSA-9624893;R-HSA-2466068;R-HSA-2984220;R-HSA-2429719;R-HSA-2301205;R-HSA-2172183;R-HSA-9634219;R-HSA-1638821;R-HSA-9624876;R-HSA-224521…
R-HSA-8953854	Metabolism of RNA	66	789	0.0521067	0.000819957	0.0106594	84	187	0.0134223	9606	Homo sapiens	MT-TP;RPL5;RPL3;PDCD7;RPL31;RPL34;EIF4A3;HNRNPU;MT-TV;ACTB;RPS15;RPS4X;RPS14;SNRPD2;RPS18;RPL35;SNRPD3;RPS10;RPL39;RPS12;NDC1;RPS6;RPL13A;RPL9P7;SRRM1;NCL;SNRPG;SRSF2;SRSF3;SNRPE;SNRPF;MT-CO3;SRSF7;PPIA;SNRPB;SLBP;SET;RPL12;RPL11;SRSF1;TRA2B;SMN2;RPL15;POLR2L;HSPA8;SF3A2;FUS;HNRNPM;RPS27;MT-RNR1;HNRNPA2B1;HNRNPD;RNPS1;HNRNPC;MT-CYB;RAN;APOBEC3B;RPS23		R-HSA-8849157;R-HSA-450434;R-HSA-429955;R-HSA-6793057;R-HSA-8941312;R-HSA-77069;R-HSA-77068;R-HSA-6793066;R-HSA-428296;R-HSA-77585;R-HSA-77073;R-HSA-191763;R-HSA-77584;R-HSA-450580;R-HSA-77587;R-HSA-77586;R-HSA-158481;R-HSA-77077;R-HSA-158484;R-HSA-77078;R-HSA-77081;R-HSA-77083;R-HSA-77594;R-HSA-6783483;R-HSA-77085;R-HSA-6790906;R-HSA-72095;R-HSA-927889;R-HSA-6785478;R-HSA-927789;R-HSA-77090;R-HS…
R-HSA-72203	Processing of Capped Intron-Containing Pre-mRNA	28	259	0.0171047	0.000876615	0.011396	31	32	0.00229687	9606	Homo sapiens	SLBP;PDCD7;SRSF1;EIF4A3;HNRNPU;SNRPD2;TRA2B;SNRPD3;POLR2L;NDC1;HSPA8;SF3A2;FUS;SRRM1;HNRNPM;HNRNPA2B1;SNRPG;SRSF2;HNRNPD;SRSF3;SNRPE;RNPS1;SNRPF;HNRNPC;SRSF7;PPIA;SNRPB		R-HSA-8849157;R-HSA-72130;R-HSA-159046;R-HSA-75079;R-HSA-75081;R-HSA-159050;R-HSA-75080;R-HSA-72139;R-HSA-75083;R-HSA-75082;R-HSA-72143;R-HSA-111439;R-HSA-77587;R-HSA-158481;R-HSA-158484;R-HSA-75097;R-HSA-75096;R-HSA-75098;R-HSA-77594;R-HSA-72095;R-HSA-72160;R-HSA-72103;R-HSA-72107;R-HSA-158441;R-HSA-158447;R-HSA-72180;R-HSA-156661;R-HSA-72185;R-HSA-72124;R-HSA-72127;R-HSA-159101
R-HSA-72649	Translation initiation complex formation	11	62	0.00409457	0.000885565	0.0115123	2	2	0.000143554	9606	Homo sapiens	RPS15;RPS4X;RPS14;RPS27;RPS18;RPS6;RPS10;RPS23;RPS12		R-HSA-156808;R-HSA-157849
R-HSA-69052	Switching of origins to a post-replicative state	14	94	0.0062079	0.00102452	0.0122942	10	10	0.000717772	9606	Homo sapiens	CDT1;MCM7;UBE2C;GMNN;CDC6;CCNA2;ORC6;ORC1;CCNE1;MCM3;CDK1;MCM4;MCM5;MCM6		R-HSA-68944;R-HSA-69299;R-HSA-68947;R-HSA-68946;R-HSA-68948;R-HSA-69015;R-HSA-69016;R-HSA-69019;R-HSA-69005;R-HSA-69006
R-HSA-72702	Ribosomal scanning and start codon recognition	11	64	0.00422665	0.00113814	0.0136577	2	2	0.000143554	9606	Homo sapiens	RPS15;RPS4X;RPS14;RPS27;RPS18;RPS6;RPS10;RPS23;RPS12		R-HSA-72697;R-HSA-72621
R-HSA-8953750	Transcriptional Regulation by E2F6	9	46	0.00303791	0.00131362	0.0157634	10	33	0.00236865	9606	Homo sapiens	RRM2;CBX5;RAD51;CHEK1;BRCA1		R-HSA-9007561;R-HSA-9007546;R-HSA-8961982;R-HSA-9007647;R-HSA-9007646;R-HSA-9007582;R-HSA-9007539;R-HSA-9007605;R-HSA-9007591;R-HSA-9007606
R-HSA-72662	Activation of the mRNA upon binding of the cap-binding complex and eIFs, and subsequent binding to 43S	11	66	0.00435874	0.00144727	0.0173673	2	6	0.000430663	9606	Homo sapiens	RPS15;RPS4X;RPS14;RPS27;RPS18;RPS6;RPS10;RPS23;RPS12		R-HSA-156808;R-HSA-157849
R-HSA-110314	Recognition of DNA damage by PCNA-containing replication complex	7	30	0.00198124	0.00167501	0.0201002	5	6	0.000430663	9606	Homo sapiens	RFC3;PCNA;RFC4;RFC2;POLE2;DTL		R-HSA-5652005;R-HSA-5655466;R-HSA-5651992;R-HSA-5655481;R-HSA-5652009
R-HSA-72766	Translation	33	339	0.0223881	0.00178075	0.021369	43	99	0.00710594	9606	Homo sapiens	RPL5;EEF1A1P5;RPL3;RPL31;RPL12;RPL34;RPL11;MT-TV;RPS15;RPS4X;RPS14;BRIP1;RPS18;RPL35;RPL15;RPS10;RPL39;RPS12;GADD45GIP1;YARS;RPS6;RPL13A;RPL9P7;EEF1A1;LARS2;RPS27;MT-RNR1;SPC25;RPS23		R-HSA-5389842;R-HSA-5419281;R-HSA-1799326;R-HSA-5368279;R-HSA-379980;R-HSA-156808;R-HSA-5389848;R-HSA-5389849;R-HSA-5419264;R-HSA-156823;R-HSA-5419271;R-HSA-156826;R-HSA-157849;R-HSA-5419273;R-HSA-5419279;R-HSA-5389839;R-HSA-72671;R-HSA-5419277;R-HSA-72673;R-HSA-72672;R-HSA-156832;R-HSA-141671;R-HSA-72676;R-HSA-156907;R-HSA-72619;R-HSA-141673;R-HSA-72621;R-HSA-380200;R-HSA-156908;R-HSA-156909;R-H…
R-HSA-983189	Kinesins	11	68	0.00449082	0.00182204	0.0218645	8	14	0.00100488	9606	Homo sapiens	TUBA1B;KIF18B;RACGAP1;KIF4B;KIFC1;TUBB;KIF4A;KIF23;KIF2C;KIF11;KIF15		R-HSA-984671;R-HSA-984606;R-HSA-990478;R-HSA-983259;R-HSA-990489;R-HSA-984648;R-HSA-984821;R-HSA-983266
R-HSA-69091	Polymerase switching	5	16	0.00105666	0.00222547	0.0244802	4	4	0.000287109	9606	Homo sapiens	RFC3;PCNA;RFC4;RFC2		R-HSA-69074;R-HSA-69063;R-HSA-69053;R-HSA-69068
R-HSA-69109	Leading Strand Synthesis	5	16	0.00105666	0.00222547	0.0244802	4	4	0.000287109	9606	Homo sapiens	RFC3;PCNA;RFC4;RFC2		R-HSA-69074;R-HSA-69063;R-HSA-69053;R-HSA-69068
R-HSA-69273	Cyclin A/B1/B2 associated events during G2/M transition	7	32	0.00211333	0.00239511	0.0263462	21	25	0.00179443	9606	Homo sapiens	CCNA2;CCNB2;CDK1;FOXM1;PKMYT1;CDC25A		R-HSA-170087;R-HSA-170055;R-HSA-4088024;R-HSA-170116;R-HSA-170084;R-HSA-170088;R-HSA-170153;R-HSA-170057;R-HSA-170158;R-HSA-170126;R-HSA-170159;R-HSA-170156;R-HSA-170131;R-HSA-4088141;R-HSA-170161;R-HSA-170070;R-HSA-170072;R-HSA-69754;R-HSA-69756;R-HSA-170076;R-HSA-170044
R-HSA-110373	Resolution of AP sites via the multiple-nucleotide patch replacement pathway	7	32	0.00211333	0.00239511	0.0263462	11	19	0.00136377	9606	Homo sapiens	FEN1;RFC3;PCNA;RFC4;RFC2;POLE2		R-HSA-5651782;R-HSA-110368;R-HSA-110371;R-HSA-5651809;R-HSA-5649873;R-HSA-110363;R-HSA-5651805;R-HSA-110364;R-HSA-5651739;R-HSA-5651723;R-HSA-5649883
R-HSA-68949	Orc1 removal from chromatin	11	73	0.00482103	0.00311308	0.0312768	4	4	0.000287109	9606	Homo sapiens	CCNA2;CDT1;ORC6;MCM7;ORC1;MCM3;CDK1;MCM4;MCM5;MCM6;CDC6		R-HSA-68944;R-HSA-68947;R-HSA-68946;R-HSA-68948
R-HSA-6804756	Regulation of TP53 Activity through Phosphorylation	13	95	0.00627394	0.00312768	0.0312768	5	26	0.00186621	9606	Homo sapiens	CCNA2;BRIP1;RMI2;RFC3;RFC4;EXO1;RFC2;CHEK1;CDK1;BRCA1;DNA2;AURKB		R-HSA-6805126;R-HSA-6805109;R-HSA-6799332;R-HSA-6805122;R-HSA-6799246
R-HSA-69002	DNA Replication Pre-Initiation	16	132	0.00871747	0.00365614	0.0365614	29	32	0.00229687	9606	Homo sapiens	CDT1;MCM7;H2AFZ;UBE2C;GMNN;MCM10;CDC6;ORC6;CDC45;ORC1;POLE2;MCM3;MCM4;MCM5;MCM6;HIST1H4C		R-HSA-68611;R-HSA-68615;R-HSA-9734687;R-HSA-9749215;R-HSA-68940;R-HSA-68688;R-HSA-9749253;R-HSA-68825;R-HSA-9749197;R-HSA-9734670;R-HSA-68954;R-HSA-9749320;R-HSA-9757256;R-HSA-9757257;R-HSA-9734730;R-HSA-9757258;R-HSA-68960;R-HSA-68712;R-HSA-9734713;R-HSA-9749350;R-HSA-9749286;R-HSA-69299;R-HSA-9749351;R-HSA-68914;R-HSA-68917;R-HSA-68916;R-HSA-68919;R-HSA-68918;R-HSA-9749098
R-HSA-606279	Deposition of new CENPA-containing nucleosomes at the centromere	9	54	0.00356624	0.00378201	0.0378201	4	4	0.000287109	9606	Homo sapiens	CENPU;NPM1;CENPH;H2AFZ;CENPK;HJURP;CENPM;OIP5;HIST1H4C		R-HSA-606349;R-HSA-606287;R-HSA-606289;R-HSA-606326
R-HSA-774815	Nucleosome assembly	9	54	0.00356624	0.00378201	0.0378201	4	4	0.000287109	9606	Homo sapiens	CENPU;NPM1;CENPH;H2AFZ;CENPK;HJURP;CENPM;OIP5;HIST1H4C		R-HSA-606349;R-HSA-606287;R-HSA-606289;R-HSA-606326
R-HSA-5656169	Termination of translesion DNA synthesis	7	35	0.00231145	0.00389548	0.0389548	9	9	0.000645995	9606	Homo sapiens	RFC3;PCNA;RFC4;KIAA0101;RFC2;POLE2		R-HSA-5653766;R-HSA-5653780;R-HSA-5653840;R-HSA-5653838;R-HSA-5653756;R-HSA-5653786;R-HSA-5653770;R-HSA-5653754;R-HSA-5655193
R-HSA-5696397	Gap-filling DNA repair synthesis and ligation in GG-NER	6	27	0.00178312	0.00445663	0.0445663	2	2	0.000143554	9606	Homo sapiens	RFC3;PCNA;RFC4;RFC2;POLE2		R-HSA-5690997;R-HSA-5691001
R-HSA-5626467	RHO GTPases activate IQGAPs	7	36	0.00237749	0.00452737	0.0452737	5	5	0.000358886	9606	Homo sapiens	TUBA1B;TUBB;RAC1;IQGAP3;ACTB		R-HSA-5626549;R-HSA-5626469;R-HSA-5672304;R-HSA-5626507;R-HSA-5672329
R-HSA-110312	Translesion synthesis by REV1	5	19	0.00125479	0.00459145	0.0459145	4	5	0.000358886	9606	Homo sapiens	RFC3;PCNA;RFC4;RFC2		R-HSA-5652151;R-HSA-110307;R-HSA-110308;R-HSA-110311
	KEY:
	Directly related to processes involved in cell cycle progression

## Sheet: 62hPDGFP+_vs_62hUNTRGFP+_GT
baseMean	log2FoldChange	lfcSE	stat	pvalue	padj	geneName
19.4254	-24.9244	0.986777	-25.2584	9.15052e-141	1.10456e-136	C16orf59
16.8228	-25.3867	1.04941	-24.1913	2.74632e-129	1.65754e-125	CEP55
13.1722	-28.0203	1.25588	-22.3114	2.86359e-110	1.15222e-106	EDA2R
23.7565	-26.098	1.2868	-20.2812	1.8841e-91	5.68574e-88	CDCA2
14.9175	-24.5993	1.2308	-19.9864	7.22763e-89	1.7449e-85	H2AFY2
8.31445	-23.5735	1.19114	-19.7906	3.5851e-87	7.21263e-84	RIBC2
359.276	-10.4835	0.531097	-19.7394	9.90087e-87	1.70733e-83	TK1
11.9743	-24.6287	1.26834	-19.418	5.43498e-84	8.20071e-81	RACGAP1
106.94	-9.48259	0.499842	-18.9712	2.95209e-80	3.95942e-77	KIAA0101
9.4245	-24.0151	1.3314	-18.0375	9.88601e-73	1.19334e-69	ELK1
9.76256	-24.8891	1.40767	-17.681	5.87328e-70	6.44513e-67	CRYBG3
124.432	-9.56327	0.558794	-17.1141	1.16418e-65	1.17107e-62	CENPM
7.97775	-22.7214	1.34773	-16.8591	9.00127e-64	8.35802e-61	FGF14-AS2
7.88601	-26.6292	1.58348	-16.8169	1.83535e-63	1.58247e-60	AVPI1
96.0286	-9.03288	0.560002	-16.1301	1.5678e-58	1.26166e-55	CLSPN
105.868	-11.7112	0.743082	-15.7603	5.83252e-56	4.40027e-53	ASF1B
105.362	-7.10945	0.462289	-15.3788	2.27177e-53	1.61309e-50	TYMS
178.633	-7.39081	0.48211	-15.3301	4.8102e-53	3.22577e-50	GINS2
77.1413	-12.5143	0.846342	-14.7863	1.79544e-49	1.14067e-46	CDK1
117.837	-9.39693	0.644474	-14.5808	3.72293e-48	2.24698e-45	MKI67
29.1794	-11.5066	0.807656	-14.2469	4.68721e-46	2.69426e-43	PLK4
98.3767	-10.1913	0.726847	-14.0212	1.15622e-44	6.34396e-42	TOP2A
80.7448	-8.53069	0.611709	-13.9457	3.34268e-44	1.75432e-41	DTL
101.598	-10.3238	0.762502	-13.5394	9.14853e-42	4.60133e-39	UBE2C
39.4858	-11.6188	0.859546	-13.5173	1.2361e-41	5.96836e-39	CDCA8
181.823	-6.69811	0.500401	-13.3855	7.35128e-41	3.41297e-38	MCM4
68.1414	-8.96529	0.672254	-13.3362	1.42618e-40	6.37608e-38	MCM10
113.79	-9.38029	0.709845	-13.2146	7.23102e-40	3.11734e-37	RRM2
51.7735	-8.16474	0.627313	-13.0154	9.99948e-39	4.1622e-36	CDCA7
133.691	-8.34382	0.64475	-12.9412	2.63552e-38	1.06044e-35	CDKN3
96.2975	-9.70062	0.749788	-12.9378	2.75323e-38	1.07207e-35	CCNB2
40.0111	-10.7414	0.84066	-12.7774	2.19307e-37	8.27267e-35	SHCBP1
27.4675	-11.579	0.908762	-12.7415	3.47696e-37	1.27183e-34	MELK
38.2321	-11.3175	0.913389	-12.3907	2.93586e-35	1.04232e-32	CD33
62.8703	-10.4889	0.85095	-12.3261	6.55439e-35	2.26052e-32	NCAPH
78.7393	-8.44054	0.686679	-12.2918	1.00214e-34	3.36021e-32	RAD51
82.6833	-8.65451	0.705618	-12.2651	1.39368e-34	4.54679e-32	CDC45
2215.46	-2.74497	0.232055	-11.829	2.76577e-32	8.78567e-30	STMN1
24.2513	-6.9677	0.589242	-11.8249	2.90384e-32	8.98777e-30	DHFRP1
121.808	-6.9139	0.593827	-11.643	2.49234e-31	7.52126e-29	NUSAP1
38.2654	-7.59393	0.662398	-11.4643	1.9936e-30	5.86945e-28	UHRF1
49.306	-8.55866	0.749247	-11.423	3.20911e-30	9.22314e-28	SKA3
53.3153	-8.46349	0.743331	-11.3859	4.91631e-30	1.34874e-27	CDC6
27.2848	-9.42679	0.827845	-11.3871	4.84621e-30	1.34874e-27	ESCO2
40.3802	-8.2099	0.722051	-11.3702	5.88201e-30	1.57782e-27	PRC1
35.9534	-2.69899	0.237538	-11.3623	6.4412e-30	1.69025e-27	RP11-152C15.1
53.8121	-7.205	0.635772	-11.3327	9.03859e-30	2.32138e-27	CHEK1
129.689	-2.64031	0.234194	-11.274	1.76305e-29	4.43371e-27	H2AFZP3
61.7796	-8.7072	0.779428	-11.1713	5.63665e-29	1.38857e-26	FAM111B
59.6726	-7.19878	0.64608	-11.1422	7.81341e-29	1.88631e-26	POLE2
14.9655	-10.3574	0.93088	-11.1265	9.32371e-29	2.20679e-26	C4orf46
46.3781	-9.76555	0.885096	-11.0333	2.63948e-28	6.12714e-26	NCAPG
199.977	-5.91697	0.537051	-11.0175	3.14614e-28	7.16548e-26	FEN1
129.975	-5.83193	0.530806	-10.9869	4.41635e-28	9.87218e-26	GGH
29.338	-10.2452	0.934066	-10.9684	5.42127e-28	1.18982e-25	EXO1
337.762	-2.01698	0.185393	-10.8795	1.44416e-27	3.11294e-25	TUBA1B
16.7398	-10.223	0.950866	-10.7512	5.8489e-27	1.23863e-24	GINS1
18.8444	-11.0633	1.02969	-10.7443	6.30046e-27	1.31126e-24	TMEM107
34.1091	-9.77693	0.911716	-10.7237	7.88247e-27	1.6127e-24	CASC5
94.9013	-6.42172	0.600537	-10.6933	1.09415e-26	2.20124e-24	ATAD2
1508.52	-2.57061	0.240497	-10.6887	1.14909e-26	2.27389e-24	H2AFZ
19.3373	-10.8558	1.01701	-10.6743	1.34275e-26	2.61426e-24	PIGW-1
20.6929	-2.69371	0.255371	-10.5482	5.17701e-26	9.91932e-24	H2AFZP1
40.8886	-7.37651	0.702045	-10.5072	8.00633e-26	1.51007e-23	CCNE2
149.102	-1.8498	0.177856	-10.4006	2.46454e-25	4.57684e-23	TUBAP2
46.1257	-8.89754	0.855605	-10.3991	2.50246e-25	4.57685e-23	BRIP1
72.039	-1.81961	0.175174	-10.3874	2.82818e-25	5.09536e-23	RP11-673C5.1
42.4624	-8.52697	0.829312	-10.282	8.49549e-25	1.50807e-22	SPC25
88.381	-5.88403	0.57438	-10.2441	1.25738e-24	2.19968e-22	MAD2L1
465.097	-4.2457	0.417073	-10.1798	2.4414e-24	4.21003e-22	MCM7
49.794	-5.71886	0.566506	-10.095	5.81554e-24	9.88724e-22	WDR76
169.723	-5.87867	0.583595	-10.0732	7.25819e-24	1.21686e-21	ZWINT
23.947	-10.9956	1.09224	-10.067	7.73232e-24	1.27859e-21	PKMYT1
44.4565	-9.60736	0.955958	-10.05	9.18806e-24	1.49877e-21	ASPM
27.8975	-9.41754	0.940454	-10.0138	1.32526e-23	2.13297e-21	KIAA1524
9.14105	-5.89503	0.589369	-10.0023	1.4893e-23	2.36544e-21	DHFR
69.3016	-6.81492	0.681798	-9.99551	1.59462e-23	2.49983e-21	TIMELESS
43.8466	-9.10606	0.914847	-9.95363	2.43139e-23	3.76273e-21	DLGAP5
19.8901	-10.6168	1.0688	-9.93338	2.97985e-23	4.55313e-21	ANLN
25.7401	-7.57628	0.764546	-9.90951	3.78497e-23	5.71105e-21	CTNNAL1
35.6466	-7.72845	0.780815	-9.89793	4.24961e-23	6.33297e-21	RAD51AP1
106.272	-5.15726	0.526564	-9.79418	1.19258e-22	1.75557e-20	MCM2
48.1273	-8.95591	0.916649	-9.77027	1.51043e-22	2.19667e-20	BUB1B
126.624	-5.8837	0.602919	-9.75868	1.69348e-22	2.43357e-20	BIRC5
40.6872	-9.54134	0.987068	-9.66635	4.19075e-22	5.95135e-20	CCNA2
37.3701	-7.48488	0.778704	-9.61196	7.11783e-22	9.99061e-20	XRCC2
31.1848	-7.76835	0.81763	-9.50106	2.07768e-21	2.88273e-19	POLQ
21.9711	-9.34709	0.985699	-9.48271	2.47767e-21	3.39863e-19	CIT
15.2464	-9.62256	1.01499	-9.4804	2.53308e-21	3.43559e-19	AUNIP
21.0429	-9.08669	0.958968	-9.47548	2.65525e-21	3.56128e-19	DIAPH3
19.8091	-8.9646	0.950013	-9.43629	3.86223e-21	5.12319e-19	TCF19
112.437	-4.95412	0.526146	-9.41585	4.69269e-21	6.15711e-19	RRM1
41.6508	-6.31039	0.675954	-9.33552	1.00495e-20	1.30438e-18	RFC3
81.487	-6.24514	0.673025	-9.27921	1.70746e-20	2.19263e-18	TPX2
24.1715	-11.1189	1.20187	-9.25135	2.21666e-20	2.81656e-18	GINS3
3.12667	-4.29338	0.465104	-9.23102	2.68057e-20	3.37053e-18	RP5-1100H13.3
240.771	-1.50191	0.162854	-9.22246	2.90354e-20	3.61326e-18	HMGB1
25.0949	-8.34845	0.912013	-9.15387	5.49303e-20	6.76596e-18	NUF2
24.6139	-11.1167	1.21473	-9.15162	5.60848e-20	6.83838e-18	POC1A
29.8437	-8.03782	0.882416	-9.10887	8.32434e-20	1.00483e-17	CDCA5
25.0917	-9.57444	1.05138	-9.10653	8.50614e-20	1.01661e-17	CENPE
30.3584	-7.5263	0.829585	-9.07237	1.16455e-19	1.37817e-17	KIF4A
14.8843	-10.9985	1.21903	-9.02231	1.84159e-19	2.15823e-17	ERCC6L
30.6291	-7.75439	0.862225	-8.99346	2.39572e-19	2.78065e-17	PARPBP
128.549	-4.6766	0.520505	-8.98473	2.59381e-19	2.98189e-17	HELLS
432.674	-2.57236	0.287104	-8.9597	3.25577e-19	3.70758e-17	DUT
87.4742	-1.90086	0.212249	-8.9558	3.37282e-19	3.80498e-17	HMGN2
15.7423	-10.5191	1.17593	-8.94539	3.70652e-19	4.14273e-17	FAM161A
21.5339	-6.9701	0.782035	-8.91278	4.97691e-19	5.51159e-17	OIP5
20.434	-7.70124	0.866323	-8.88957	6.13461e-19	6.7319e-17	SPC24
25.5843	-9.53807	1.07523	-8.87074	7.26643e-19	7.90208e-17	FANCG
77.9213	-5.55431	0.634549	-8.75317	2.07444e-18	2.23577e-16	SPARC
13.4117	-3.04867	0.349657	-8.71905	2.80538e-18	2.99679e-16	PCNAP3
48.9727	-6.2036	0.712026	-8.71261	2.96951e-18	3.1443e-16	NRM
14.417	-5.1709	0.594044	-8.70458	3.18756e-18	3.34583e-16	RP11-307P22.1
132.65	-4.72558	0.547072	-8.63795	5.72285e-18	5.95522e-16	CENPU
17.1517	-9.88369	1.14779	-8.61106	7.23864e-18	7.46817e-16	ACOT4
43.1878	-5.79626	0.680797	-8.51392	1.68143e-17	1.72005e-15	CHAF1A
14.155	-1.80077	0.212116	-8.48955	2.07438e-17	2.10418e-15	HMGB1P5
66.945	-5.68669	0.669959	-8.48811	2.10031e-17	2.11274e-15	MMS22L
10.4195	-10.7361	1.26673	-8.47544	2.34197e-17	2.33636e-15	ZNF561-AS1
14.3486	-9.18442	1.09897	-8.35731	6.41624e-17	6.3484e-15	DDIAS
22.0809	-7.29596	0.876574	-8.32327	8.55721e-17	8.39789e-15	TMSB15A
24.0236	-7.44311	0.894563	-8.32039	8.76737e-17	8.53475e-15	FANCB
20.0945	-6.92696	0.835238	-8.2934	1.10059e-16	1.06281e-14	MND1
17.9955	-8.79012	1.06492	-8.25424	1.52875e-16	1.46457e-14	SNHG11
10.2229	-9.66137	1.18226	-8.17196	3.03407e-16	2.8838e-14	FSTL1
22.9469	-9.44809	1.15976	-8.14658	3.74362e-16	3.53041e-14	CDCA3
19.0316	-7.00316	0.86173	-8.12686	4.40548e-16	4.12237e-14	APOBEC3B
358.465	-3.28121	0.404104	-8.11972	4.67279e-16	4.33887e-14	HMGB2
37.97	-6.46476	0.796806	-8.11334	4.92478e-16	4.53794e-14	CHEK2
41.1202	-7.2032	0.894019	-8.0571	7.81253e-16	7.14433e-14	POLA2
70.7548	-6.73398	0.836149	-8.05357	8.04106e-16	7.29802e-14	CDC20
10.2529	-9.55982	1.18955	-8.03652	9.24284e-16	8.32615e-14	PGBD2
17.9293	-9.21101	1.14746	-8.02732	9.96269e-16	8.90812e-14	NEIL3
14.946	-9.17894	1.14517	-8.01533	1.09846e-15	9.74963e-14	MLKL
15.9059	-8.38671	1.04706	-8.00979	1.14907e-15	1.01244e-13	CENPO
46.2285	-6.61271	0.828393	-7.98257	1.43316e-15	1.2536e-13	KIF15
157.544	-4.08574	0.514391	-7.94288	1.97544e-15	1.71551e-13	MCM5
10.5973	-8.88365	1.11947	-7.93557	2.09529e-15	1.80659e-13	ARL15
272.974	-2.02339	0.255397	-7.92255	2.32694e-15	1.99209e-13	RANBP1
9.22624	-8.11053	1.02521	-7.91113	2.55068e-15	2.16826e-13	ZNF90
49.6191	-1.99807	0.254607	-7.84766	4.23859e-15	3.5779e-13	RP11-298C3.2
24.8037	-8.30866	1.05959	-7.84138	4.45616e-15	3.73544e-13	CASP7
2.62026	-2.44906	0.314412	-7.78934	6.73614e-15	5.60772e-13	HMGN2P4
13.3688	-8.99667	1.15806	-7.76872	7.92848e-15	6.55511e-13	STIL
77.9237	-6.83185	0.886312	-7.70818	1.27627e-14	1.04802e-12	AURKB
16.8696	-10.3514	1.35043	-7.66523	1.78516e-14	1.45599e-12	ARHGEF39
20.0308	-7.55304	0.986726	-7.65465	1.93837e-14	1.57034e-12	MTFR2
112.248	-4.15199	0.542874	-7.64816	2.03879e-14	1.64069e-12	UNG
9.33111	-3.28954	0.430974	-7.63281	2.29698e-14	1.83621e-12	HMGB2P1
10.4705	-2.8174	0.370074	-7.61307	2.67661e-14	2.12561e-12	AC010894.4
12.1268	-9.81126	1.29	-7.60563	2.8353e-14	2.23692e-12	ALKBH8
170.448	-4.08806	0.537915	-7.59982	2.9654e-14	2.32437e-12	MCM6
17.7383	-8.04358	1.06014	-7.5873	3.26641e-14	2.5438e-12	MAGEF1
8.46341	-2.29714	0.303002	-7.58126	3.42214e-14	2.64799e-12	DUTP5
64.0721	-4.85908	0.642517	-7.56257	3.95167e-14	3.03826e-12	FANCD2
25.9654	-6.18776	0.818316	-7.56158	3.98202e-14	3.04221e-12	C12orf75
162.418	-3.91485	0.519734	-7.5324	4.98148e-14	3.78185e-12	GMNN
35.4244	-6.78137	0.902255	-7.51602	5.64684e-14	4.26019e-12	KNSTRN
104.309	-4.75656	0.634655	-7.49472	6.64382e-14	4.98122e-12	CENPF
5.61482	-5.16953	0.690814	-7.48325	7.25089e-14	5.40281e-12	APITD1
614.702	-2.99362	0.401653	-7.45325	9.10689e-14	6.74413e-12	PCNA
25.065	-8.53758	1.14931	-7.42845	1.09876e-13	8.08727e-12	VIPAS39
60.4987	-4.36281	0.587639	-7.4243	1.1338e-13	8.2946e-12	TMPO
31.3204	-6.4038	0.867389	-7.38285	1.5494e-13	1.12668e-11	TRMU
42.9245	-5.08126	0.690046	-7.36365	1.78943e-13	1.29343e-11	RFWD3
11.8149	-9.07554	1.23861	-7.32717	2.35062e-13	1.68895e-11	RECK
16.4926	-8.53279	1.16668	-7.31375	2.59783e-13	1.85552e-11	EMP2
14.0027	-7.56695	1.03516	-7.30992	2.67304e-13	1.89802e-11	MAU2
13.9436	-10.4221	1.42822	-7.29727	2.93665e-13	2.073e-11	CTSG
42.9536	-7.13653	0.978118	-7.29618	2.9605e-13	2.07768e-11	HPGDS
123.433	-3.91032	0.536755	-7.28512	3.21387e-13	2.24247e-11	RFC4
25.3056	-8.28482	1.14336	-7.24604	4.29149e-13	2.97716e-11	CENPL
10.4103	-9.29542	1.28607	-7.22778	4.90953e-13	3.38645e-11	RP11-678G14.3
8984.21	0.814077	0.112784	7.21803	5.27467e-13	3.61764e-11	FTL
25.4688	-5.80335	0.804373	-7.21474	5.40356e-13	3.68511e-11	PIK3AP1
1365.96	-1.26551	0.175924	-7.19354	6.31331e-13	4.28135e-11	MT-RNR1
10.4712	-8.24935	1.14707	-7.19167	6.40018e-13	4.31601e-11	DMC1
43.803	-5.07402	0.705778	-7.18926	6.51431e-13	4.36857e-11	CHAF1B
1759.3	-1.07209	0.149282	-7.18164	6.88811e-13	4.59372e-11	HNRNPA2B1
41.1241	-7.58986	1.06355	-7.13631	9.58675e-13	6.35834e-11	HSPA4L
933.396	-1.03308	0.144799	-7.13461	9.70633e-13	6.40246e-11	RAN
27.9544	-6.72067	0.946147	-7.1032	1.21898e-12	7.99691e-11	MASTL
23.7783	-7.8999	1.11339	-7.09533	1.29041e-12	8.41977e-11	ORC1
3.61319	-2.25663	0.319132	-7.07116	1.53643e-12	9.97109e-11	RPL12P38
163.822	-1.04559	0.14834	-7.04857	1.80763e-12	1.16684e-10	RANP1-5
442.961	-0.952331	0.135213	-7.04322	1.87854e-12	1.20616e-10	CHCHD2
23.8101	-6.59691	0.939727	-7.02002	2.21836e-12	1.41681e-10	DEPDC1B
2451.98	0.786094	0.112627	6.9796	2.96023e-12	1.88068e-10	FTLP3
317.7	-0.729281	0.10453	-6.97679	3.0201e-12	1.90867e-10	PPIAP22
16.0296	-6.47444	0.93251	-6.94302	3.83806e-12	2.41298e-10	TROAP
249.278	-2.60864	0.377423	-6.91171	4.78859e-12	2.99498e-10	DNMT1
343.544	0.79457	0.115555	6.87613	6.15014e-12	3.82672e-10	FTLP2
639.429	0.853743	0.124301	6.86834	6.49534e-12	4.02078e-10	TPT1
55.4309	-5.07186	0.741922	-6.83611	8.13746e-12	5.0116e-10	BRCA1
5.86399	-5.2564	0.769393	-6.83188	8.38114e-12	5.13547e-10	TCTEX1D2
520.269	-0.650405	0.0958223	-6.78762	1.13999e-11	6.94993e-10	PTMA
16.2419	-6.11186	0.901555	-6.77924	1.20812e-11	7.32827e-10	GINS4
47.927	-5.11638	0.755462	-6.77252	1.26557e-11	7.63835e-10	KIF20B
246.481	-3.82305	0.565022	-6.76619	1.32214e-11	7.94008e-10	PHGDH
18.1892	-7.70594	1.13963	-6.76181	1.36278e-11	8.14364e-10	TTK
1083.81	-1.82724	0.270751	-6.74881	1.49063e-11	8.86376e-10	HIST1H4C
10.7255	-9.29369	1.38704	-6.70038	2.07883e-11	1.23008e-09	NEK2
48.6454	-4.81333	0.719782	-6.68721	2.2746e-11	1.33935e-09	CENPN
63.3194	-4.49638	0.672983	-6.68127	2.36888e-11	1.38809e-09	LIG1
8.25005	-7.84228	1.17492	-6.67472	2.477e-11	1.44444e-09	BTN2A1
8.51203	-8.06629	1.21156	-6.65779	2.77973e-11	1.61318e-09	KIF18A
86.9695	-4.028	0.607773	-6.62747	3.41482e-11	1.97226e-09	MLH1
90.0133	-3.65312	0.55418	-6.59194	4.34129e-11	2.49541e-09	CENPK
13.9541	-6.38856	0.969471	-6.58974	4.40585e-11	2.52052e-09	FOXM1
188.546	-0.943949	0.143287	-6.5878	4.46397e-11	2.54172e-09	SNRPG
8.77766	-5.69194	0.864219	-6.58622	4.51164e-11	2.55681e-09	KIF4B
6.99885	1.10621	0.168146	6.57888	4.74017e-11	2.67377e-09	RP11-101P17.14
40.2027	-0.979482	0.148928	-6.5769	4.80352e-11	2.6969e-09	RANP6
11.8327	-7.7979	1.18708	-6.56895	5.06716e-11	2.83174e-09	PLEKHA1
13.9362	-6.4389	1.00772	-6.38956	1.6636e-10	9.25406e-09	ITPRIPL1
8.48496	-5.62907	0.881115	-6.38858	1.67437e-10	9.27127e-09	DDX11
16.6652	-9.1247	1.43202	-6.37189	1.86711e-10	1.02913e-08	STAC
136.164	-0.587257	0.0922513	-6.36583	1.94232e-10	1.06572e-08	GAPDHP40
8.68951	-5.97492	0.938786	-6.36452	1.95908e-10	1.07005e-08	RAD54B
5.86409	-2.09218	0.330165	-6.33676	2.34646e-10	1.27586e-08	ZNF534
7.29795	-7.90155	1.25133	-6.31452	2.70997e-10	1.46691e-08	FRMD5
15.1462	-6.92749	1.10137	-6.2899	3.17669e-10	1.71187e-08	TICRR
9.68097	-5.40157	0.859775	-6.28255	3.33071e-10	1.78689e-08	CDC20P1
15.6641	-7.56491	1.20444	-6.28087	3.36675e-10	1.79823e-08	FDXR
53.2827	0.873075	0.139204	6.2719	3.56667e-10	1.89662e-08	TPT1P9
1066.04	0.54495	0.0869869	6.26474	3.73457e-10	1.97719e-08	SERF2
17.6991	-8.74264	1.39872	-6.25048	4.09202e-10	2.15698e-08	PLK1
47.1546	-4.73628	0.758271	-6.24616	4.20679e-10	2.20679e-08	FANCA
48.3495	-2.2552	0.361089	-6.24555	4.22309e-10	2.20679e-08	AC022182.2
119.459	-0.619197	0.0993283	-6.23385	4.55122e-10	2.36801e-08	PTMAP5
8.07799	-2.73146	0.43861	-6.22753	4.73839e-10	2.45481e-08	RP11-1012A1.7
63.5945	-4.24721	0.682656	-6.2216	4.92117e-10	2.52781e-08	RFC5
74.6151	-2.6776	0.430352	-6.22189	4.91195e-10	2.52781e-08	SKA2
17.3347	-5.98614	0.962986	-6.21623	5.09242e-10	2.60469e-08	ST3GAL4
73.3711	-3.38415	0.54632	-6.19445	5.84876e-10	2.97892e-08	CENPW
310.646	-2.67435	0.433317	-6.17181	6.7512e-10	3.42411e-08	TMEM106C
26.8777	-3.29842	0.534502	-6.17103	6.78486e-10	3.42678e-08	CARHSP1
3.02503	-2.60488	0.423407	-6.15219	7.64179e-10	3.8435e-08	CKS1BP6
3.9017	-2.60898	0.424984	-6.13901	8.30388e-10	4.15917e-08	RP5-1099D15.1
45.7645	-5.52518	0.905747	-6.10013	1.05982e-09	5.28639e-08	CKAP2L
15.1578	-8.319	1.36397	-6.0991	1.06665e-09	5.29859e-08	TRAF3IP2
43.0276	-4.50962	0.73969	-6.09663	1.08328e-09	5.341e-08	HIRIP3
16.0384	-5.16763	0.847637	-6.09652	1.08404e-09	5.341e-08	PINX1
12.197	-5.96325	0.979943	-6.08531	1.16269e-09	5.7052e-08	CBR3
9.83613	-6.2079	1.02584	-6.05153	1.43479e-09	7.0119e-08	SKA1
320.047	-2.21434	0.365989	-6.05029	1.44583e-09	7.03735e-08	NASP
297.824	0.647645	0.107209	6.04095	1.53205e-09	7.42708e-08	RPL3P4
2.56566	-4.40472	0.731391	-6.02239	1.71863e-09	8.29823e-08	RAD51AP1P1
46.7854	-3.70745	0.615989	-6.01869	1.7583e-09	8.45596e-08	PPIF
106.742	0.474328	0.0789594	6.00725	1.88697e-09	9.03876e-08	RP5-1056L3.3
7.24192	-5.62134	0.937515	-5.996	2.02241e-09	9.61122e-08	IQGAP3
5.61782	-5.53891	0.923675	-5.99659	2.01498e-09	9.61122e-08	RP11-424C20.2
12.0473	-8.46892	1.4143	-5.98806	2.12355e-09	1.00523e-07	ZNF287
10.0663	-6.1047	1.0231	-5.96687	2.41843e-09	1.14034e-07	FUT8
54.2128	-4.73066	0.79599	-5.94311	2.79656e-09	1.31351e-07	ORC6
54.2899	0.57015	0.0961704	5.92855	3.0563e-09	1.42995e-07	RPS14P8
38.5958	-4.8816	0.826256	-5.90809	3.46097e-09	1.61303e-07	CLGN
14.0506	-6.11215	1.03681	-5.89515	3.74349e-09	1.73799e-07	TUBB6
26.8088	-5.60027	0.952896	-5.8771	4.17506e-09	1.93092e-07	RNF170
269.533	0.566915	0.096485	5.87569	4.21095e-09	1.94009e-07	RPL34
8.3746	-6.40848	1.09153	-5.87108	4.32954e-09	1.98714e-07	E2F2
34.0632	-3.38785	0.577598	-5.8654	4.48043e-09	2.04861e-07	SMARCD1
10.1502	-6.48627	1.10863	-5.85072	4.89455e-09	2.22951e-07	MCM8
1248.16	0.758707	0.12975	5.84744	4.99207e-09	2.26294e-07	CD63
4.32422	-2.49639	0.426953	-5.84699	5.00544e-09	2.26294e-07	FABP5
521.803	-0.64165	0.109881	-5.8395	5.23578e-09	2.35825e-07	PPIA
562.421	-1.86307	0.319201	-5.83668	5.32497e-09	2.38951e-07	TUBB-1
10.3177	-7.13987	1.22386	-5.8339	5.41462e-09	2.42074e-07	C1orf198
90.6704	-2.41765	0.414876	-5.8274	5.62979e-09	2.50764e-07	SNRPA
4.41068	-4.75102	0.815605	-5.82516	5.70595e-09	2.53223e-07	RRM2P3
12.6438	-6.33142	1.0875	-5.82199	5.81519e-09	2.57125e-07	C15orf41
329.656	-0.588462	0.101102	-5.82048	5.86794e-09	2.58511e-07	GAPDHP65
83.4075	-3.99173	0.686024	-5.81865	5.93239e-09	2.604e-07	WDHD1
2168.42	-0.549735	0.0945073	-5.81686	5.99649e-09	2.62259e-07	GAPDH
27.2171	-0.806164	0.138728	-5.81112	6.20555e-09	2.70423e-07	PTMAP3
17.9883	8.04461	1.385	5.80837	6.30857e-09	2.73924e-07	SLC10A7
10.9307	-5.91122	1.01819	-5.80562	6.41301e-09	2.7746e-07	MYBL2
98.3068	-2.96842	0.511667	-5.80147	6.57375e-09	2.83399e-07	DNAJC9
19.0675	-4.30534	0.742288	-5.8001	6.62761e-09	2.84704e-07	ZNF595
14.6862	-6.20597	1.07201	-5.78912	7.07574e-09	3.02877e-07	KIF14
64.936	-1.08632	0.187716	-5.78705	7.16334e-09	3.05543e-07	RP11-570P14.1
8.70344	-5.54379	0.959469	-5.77797	7.5606e-09	3.21352e-07	ARHGAP11B
6.09574	-5.36983	0.929563	-5.77673	7.61669e-09	3.226e-07	APOBEC3F
22.0967	-4.61805	0.800113	-5.77175	7.84538e-09	3.31124e-07	BARD1
2493.39	0.60454	0.104941	5.76075	8.37397e-09	3.52203e-07	SH3BGRL3
185.629	-0.584073	0.101514	-5.7536	8.73649e-09	3.66174e-07	GAPDHP1
854.008	0.485777	0.0844956	5.74914	8.97004e-09	3.74662e-07	RPL13
45.2742	-3.29468	0.574618	-5.73369	9.8269e-09	4.09036e-07	HMGB3
80.0962	-3.4326	0.599147	-5.72914	1.00943e-08	4.18724e-07	PRIM1
32.5489	-2.36621	0.413122	-5.72764	1.01836e-08	4.2098e-07	CKS1B
138.271	-3.11572	0.544292	-5.72435	1.03833e-08	4.27769e-07	SLC29A1
13.8627	0.752065	0.131567	5.71623	1.08913e-08	4.47174e-07	RPL34P27
9.20454	-5.76507	1.00942	-5.71128	1.1213e-08	4.5882e-07	CTD-2561J22.5
13.3135	-5.86297	1.02869	-5.69945	1.20197e-08	4.90168e-07	ABHD3
11.6171	-8.23692	1.4472	-5.69162	1.25837e-08	5.10535e-07	KLHL13
918.536	-1.12462	0.197601	-5.69135	1.26037e-08	5.10535e-07	XRCC5
16.2403	-1.21174	0.213011	-5.68861	1.28076e-08	5.17059e-07	AC092106.1
92.2576	0.540335	0.0951905	5.67635	1.37599e-08	5.53652e-07	RPL13AP5
20.9438	-5.56202	0.982549	-5.66081	1.50663e-08	6.04203e-07	TGDS
24.5828	-0.872205	0.154738	-5.63664	1.73396e-08	6.93066e-07	CHCHD2P6
10.7992	-6.19667	1.09996	-5.63353	1.76562e-08	7.03394e-07	E2F8
11.3517	-5.40832	0.963522	-5.61307	1.98765e-08	7.8924e-07	HIST1H2BH
16.1616	-5.92305	1.05776	-5.59963	2.14809e-08	8.48441e-07	RTTN
2.72361	-4.25222	0.759405	-5.59941	2.1508e-08	8.48441e-07	CCNB2P1
32.4693	0.708284	0.126724	5.5892	2.28112e-08	8.96919e-07	RP11-422P24.9
28.064	-6.21938	1.11602	-5.57283	2.50635e-08	9.82277e-07	CFP
9186.68	1.19836	0.215111	5.57089	2.53444e-08	9.90073e-07	MALAT1
15.6839	-6.92696	1.24694	-5.55518	2.77327e-08	1.07988e-06	ABCB8
9.10998	-4.95035	0.89208	-5.54922	2.86943e-08	1.11373e-06	DONSON
72.608	-5.10163	0.919973	-5.54542	2.93255e-08	1.13458e-06	NDC80
135.655	-2.75712	0.499988	-5.51438	3.5002e-08	1.34987e-06	SMC2
58.0721	-1.82648	0.33143	-5.51091	3.56989e-08	1.37236e-06	MZT2A
11.3644	-1.54066	0.280171	-5.499	3.81945e-08	1.46364e-06	RP13-93L13.2
7.94039	-6.93319	1.26117	-5.49744	3.85348e-08	1.472e-06	TAF5
10.2372	-6.06087	1.10291	-5.49534	3.89957e-08	1.48491e-06	GTSE1
40.0106	-4.88236	0.889501	-5.48888	4.04498e-08	1.53544e-06	EPDR1
9.49001	-5.46279	1.00086	-5.4581	4.81261e-08	1.8211e-06	KDELC2
4.01486	1.09981	0.201809	5.44972	5.04478e-08	1.90298e-06	TPT1P1
23.2783	-4.15563	0.762978	-5.44658	5.13465e-08	1.93085e-06	SLFN13
16.2661	-5.36188	0.984995	-5.44357	5.22239e-08	1.95775e-06	ARHGAP11A
1151.42	0.378852	0.069664	5.43827	5.38001e-08	2.01059e-06	RPS14
5.34584	-2.73358	0.503698	-5.42702	5.73031e-08	2.13489e-06	HMGB3P6
6.33484	-6.69674	1.2346	-5.4242	5.82134e-08	2.16214e-06	KCTD3
47.5577	-1.98319	0.367332	-5.39891	6.70461e-08	2.48256e-06	TUBBP1
22.4877	-2.77849	0.515581	-5.38905	7.08318e-08	2.61471e-06	RAD23B
1.85082	-2.96707	0.550967	-5.38522	7.23571e-08	2.66287e-06	FEN1P1
34.3821	-4.27978	0.795685	-5.37874	7.50088e-08	2.75207e-06	DSCC1
38.4601	-3.33516	0.621316	-5.3679	7.96572e-08	2.91376e-06	TPM1
6.46053	-2.87863	0.537614	-5.35444	8.58197e-08	3.1297e-06	NRGN
14.9148	-5.85713	1.09556	-5.34622	8.98108e-08	3.26538e-06	ANKRD46
7.57029	-6.81242	1.2747	-5.34435	9.07413e-08	3.2893e-06	ZNF552
15.1696	-5.28857	0.993133	-5.32514	1.00874e-07	3.64565e-06	IFT81
351.361	-1.6486	0.30993	-5.31928	1.04181e-07	3.75394e-06	MGST1
7.95462	-5.26364	0.993037	-5.30055	1.15453e-07	4.14772e-06	TDRD3
38.5258	-4.41315	0.833359	-5.29562	1.18615e-07	4.24867e-06	NCAPD2
27.2004	-5.54056	1.0464	-5.29487	1.19098e-07	4.25336e-06	PSAT1
8.27626	-5.43968	1.02831	-5.28993	1.22363e-07	4.35707e-06	PIGX
519.311	-1.38928	0.263131	-5.2798	1.29327e-07	4.59147e-06	PDIA6
29.8912	-5.39673	1.02289	-5.27594	1.32075e-07	4.6753e-06	SPAG5
[truncated: 12,217 more rows]

## Sheet: Reactome_62hPD_vs_62hUNTR_GT
Pathway identifier	Pathway name	#Entities found	#Entities total	Entities ratio	Entities pValue	Entities FDR	#Reactions found	#Reactions total	Reactions ratio	Species identifier	Species name	Submitted entities found	Mapped entities	Found reaction identifiers
[truncated: 190 more rows]
