# Supplementary material for: Adaptation to ex vivo culture reduces human hematopoietic stem cell activity independently of the cell cycle
Source: Blood. 2024 May 31;144(7):729–41. doi: 10.1182/blood.2023021426 (PMC7616366; doi:10.1182/blood.2023021426)
Supplement: Supplemental Table 12 [file BLOOD_BLD-2023-021426-mmc8.xlsx]

## Sheet: GT RUX colony counts
Colony counts									glmer emmeans statistics
Donor	Week	Dose	Technical replicate 1	Technical replicate 2	Average	Normalised			weeks	contrast	estimate	SE	df	z.ratio	p.value
1	2	DMSO	32	26	29	1			2	DMSO - 5nM	0.205852	0.113651	Inf	1.81126	0.366924
1	2	5nM	41	33	37	1.27586			2	DMSO - 10nM	0.287687	0.116292	Inf	2.47383	0.0965832
1	2	10nM	32	30	31	1.06897			2	DMSO - 50nM	0.532374	0.125165	Inf	4.25339	0.000204316
1	2	50nM	34	20	27	0.931034			2	DMSO - 500nM	1.05316	0.149703	Inf	7.03498	1.99637e-11
1	2	500nM	14	11	12.5	0.431034			2	5nM - 10nM	0.0818355	0.121855	Inf	0.671582	0.96253
2	2	DMSO	35	53	44	1			2	5nM - 50nM	0.326522	0.130349	Inf	2.50498	0.0894703
2	2	5nM	26	23	24.5	0.556818			2	5nM - 500nM	0.847305	0.154064	Inf	5.49969	3.79208e-07
2	2	10nM	25	24	24.5	0.556818			2	10nM - 50nM	0.244686	0.132658	Inf	1.84449	0.347888
2	2	50nM	16	13	14.5	0.329545			2	10nM - 500nM	0.76547	0.156022	Inf	4.90615	9.19535e-06
2	2	500nM	18	11	14.5	0.329545			2	50nM - 500nM	0.520783	0.162743	Inf	3.20003	0.0119929
3	2	DMSO	22	23	22.5	0.775862			4	DMSO - 5nM	-0.368587	0.0795579	Inf	-4.63294	3.55e-05
3	2	5nM	12	7	9.5	0.327586			4	DMSO - 10nM	-0.550481	0.0768052	Inf	-7.16723	7.69e-12
3	2	10nM	8	17	12.5	0.431034			4	DMSO - 50nM	-0.481178	0.0778066	Inf	-6.18428	6.23e-09
3	2	50nM	13	15	14	0.482759			4	DMSO - 500nM	-0.276379	0.0811137	Inf	-3.4073	0.00591513
3	2	500nM	6	6	6	0.206897			4	5nM - 10nM	-0.181894	0.0688883	Inf	-2.64041	0.063267
4	2	DMSO	84	68	76	2.62069			4	5nM - 50nM	-0.112591	0.070003	Inf	-1.60838	0.491924
4	2	5nM	66	70	68	2.34483			4	5nM - 500nM	0.0922084	0.0736613	Inf	1.25179	0.720775
4	2	10nM	55	65	60	2.06897			4	10nM - 50nM	0.0693023	0.0668582	Inf	1.03656	0.838425
4	2	50nM	45	44	44.5	1.53448			4	10nM - 500nM	0.274102	0.0706794	Inf	3.8781	0.00099797
4	2	500nM	24	28	26	0.896552			4	50nM - 500nM	0.2048	0.0717663	Inf	2.8537	0.0350488
1	4	DMSO	93	99	96	3.31034			6	DMSO - 5nM	-2.23359	0.168343	Inf	-13.2681	0
1	4	5nM	81	82	81.5	2.81034			6	DMSO - 10nM	-2.18864	0.168717	Inf	-12.9722	0
1	4	10nM	124	129	126.5	4.36207			6	DMSO - 50nM	-1.93855	0.171115	Inf	-11.3289	0
1	4	50nM	127	196	161.5	5.56897			6	DMSO - 500nM	-1.09861	0.184741	Inf	-5.94676	2.73e-08
1	4	500nM	158	168	163	5.62069			6	5nM - 10nM	0.044951	0.0749075	Inf	0.600087	0.97511
2	4	DMSO	31	50	40.5	1			6	5nM - 50nM	0.295034	0.0801636	Inf	3.6804	0.00216887
2	4	5nM	30	53	41.5	1.02469			6	5nM - 500nM	1.13498	0.106183	Inf	10.6889	4.8e-14
2	4	10nM	52	78	65	1.60494			6	10nM - 50nM	0.250083	0.0809462	Inf	3.0895	0.0171422
2	4	50nM	38	55	46.5	1.14815			6	10nM - 500nM	1.09003	0.106775	Inf	10.2087	4.32e-14
2	4	500nM	4	10	7	0.17284			6	50nM - 500nM	0.839946	0.110526	Inf	7.59954	3.28e-13
3	4	DMSO	25	29	27	1
3	4	5nM	62	83	72.5	2.68519
3	4	10nM	127	133	130	4.81481
3	4	50nM	40	46	43	1.59259
3	4	500nM	8	9	8.5	0.314815
4	4	DMSO	118	87	102.5	1
4	4	5nM	200	178	189	1.8439
4	4	10nM	133	148	140.5	1.37073
4	4	50nM	191	169	180	1.7561
4	4	500nM	192	153	172.5	1.68293
1	6	DMSO	19	21	20	1
1	6	5nM	29	28	28.5	1.425
1	6	10nM	74	65	69.5	3.475
1	6	50nM	45	60	52.5	2.625
1	6	500nM	56	41	48.5	2.425
2	6	DMSO	2	1	1.5	1
2	6	5nM	7	9	8	5.33333
2	6	10nM	32	37	34.5	23
2	6	50nM	4	4	4	2.66667
2	6	500nM	6	4	5	3.33333
3	6	DMSO	1	2	1.5	1
3	6	5nM	27	31	29	19.3333
3	6	10nM	56	57	56.5	37.6667
3	6	50nM	17	21	19	12.6667
3	6	500nM	1	1	1	0.666667
4	6	DMSO	13	17	15	1
4	6	5nM	295	301	298	19.8667
4	6	10nM	179	192	185.5	12.3667
4	6	50nM	182	207	194.5	12.9667
4	6	500nM	68	55	61.5	4.1

## Sheet: MEM RUX colony counts
colony counts									glmer emmeans statistics
Donor	Week	Dose	Technical replicate 1	Technical replicate 2	Average	Normalised			weeks	contrast	estimate	SE	df	z.ratio	p.value
1	2	DMSO	26	36	31	1			2	DMSO - 5nM	0.204526	0.113346	Inf	1.80444	0.37089
1	2	5nM	33	32	32.5	1.04839			2	DMSO - 10nM	0.0353007	0.108376	Inf	0.325724	0.997572
1	2	10nM	38	48	43	1.3871			2	DMSO - 50nM	0.374165	0.118979	Inf	3.14481	0.014361
1	2	50nM	24	24	24	0.774194			2	DMSO - 500nM	0.783842	0.135656	Inf	5.77817	7.54e-08
1	2	500nM	17	20	18.5	0.596774			2	5nM - 10nM	-0.169225	0.114257	Inf	-1.48109	0.574823
2	2	DMSO	74	90	82	1			2	5nM - 50nM	0.169639	0.124359	Inf	1.36411	0.650754
2	2	5nM	67	64	65.5	0.79878			2	5nM - 500nM	0.579316	0.140398	Inf	4.12623	0.00035545
2	2	10nM	70	78	74	0.902439			2	10nM - 50nM	0.338864	0.119847	Inf	2.82748	0.037798
2	2	50nM	46	57	51.5	0.628049			2	10nM - 500nM	0.748541	0.136418	Inf	5.48713	4.07e-07
2	2	500nM	26	29	27.5	0.335366			2	50nM - 500nM	0.409677	0.144984	Inf	2.82567	0.0379945
3	2	DMSO	65	54	59.5	1			4	DMSO - 5nM	0.0487874	0.0757459	Inf	0.644092	0.967776
3	2	5nM	39	45	42	0.705882			4	DMSO - 10nM	-0.430364	0.0679611	Inf	-6.33251	2.41e-09
3	2	10nM	60	40	50	0.840336			4	DMSO - 50nM	0.401263	0.0835421	Inf	4.80313	1.54e-05
3	2	50nM	41	45	43	0.722689			4	DMSO - 500nM	0.380565	0.083028	Inf	4.58357	4.49e-05
3	2	500nM	36	28	32	0.537815			4	5nM - 10nM	-0.479152	0.0689829	Inf	-6.94595	3.76e-11
1	4	DMSO	93	100	96.5	1			4	5nM - 50nM	0.352476	0.0843755	Inf	4.17747	0.00028494
1	4	5nM	74	72	73	0.756477			4	5nM - 500nM	0.331778	0.0838664	Inf	3.95602	0.00072666
1	4	10nM	62	115	88.5	0.917098			4	10nM - 50nM	0.831628	0.0774628	Inf	10.7358	4.91e-14
1	4	50nM	39	53	46	0.476684			4	10nM - 500nM	0.810929	0.076908	Inf	10.5441	4.61e-14
1	4	500nM	46	34	40	0.414508			4	50nM - 500nM	-0.0206984	0.0909693	Inf	-0.227532	0.999407
2	4	DMSO	147	133	140	1			6	DMSO - 5nM	-0.950366	0.135824	Inf	-6.99706	2.62e-11
2	4	5nM	160	143	151.5	1.08214			6	DMSO - 10nM	-1.57415	0.126732	Inf	-12.4211	0
2	4	10nM	328	350	339	2.42143			6	DMSO - 50nM	0.733978	0.20254	Inf	3.62386	0.00268727
2	4	50nM	139	148	143.5	1.025			6	DMSO - 500nM	1.83259	0.310578	Inf	5.90058	3.62e-08
2	4	500nM	162	149	155.5	1.11071			6	5nM - 10nM	-0.623785	0.088882	Inf	-7.01813	2.25e-11
3	4	DMSO	98	141	119.5	1			6	5nM - 50nM	1.68434	0.181278	Inf	9.29152	5.24e-14
3	4	5nM	83	146	114.5	0.958159			6	5nM - 500nM	2.78295	0.297149	Inf	9.36552	4.88e-14
3	4	10nM	99	142	120.5	1.00837			6	10nM - 50nM	2.30813	0.174569	Inf	13.2218	0
3	4	50nM	41	57	49	0.410042			6	10nM - 500nM	3.40674	0.293105	Inf	11.6229	0
3	4	500nM	36	59	47.5	0.39749			6	50nM - 500nM	1.09861	0.332974	Inf	3.29938	0.00859755
1	6	DMSO	3	1	2	1
1	6	5nM	3	4	3.5	1.75
1	6	10nM	44	45	44.5	22.25
1	6	50nM	4	2	3	1.5
1	6	500nM	2	3	2.5	1.25
2	6	DMSO	70	71	70.5	1
2	6	5nM	137	160	148.5	2.10638
2	6	10nM	273	248	260.5	3.69504
2	6	50nM	11	14	12.5	0.177305
2	6	500nM	6	7	6.5	0.0921986
3	6	DMSO	1	2	1.5	1
3	6	5nM	45	36	40.5	27
3	6	10nM	61	51	56	37.3333
3	6	50nM	25	15	20	13.3333
3	6	500nM	2	2	2	1.33333

## Sheet: RUX_0h
colony counts									glmer emmeans statistics
Donor	Week	Dose	Technical Replicate 1	Technical Replicate 2	Average	Normalised			weeks	contrast	estimate	SE	df	z.ratio	p.value
1	2	GT D	17	28	22.5	1			2	GT D - GT R	0.652859	0.199401	Inf	3.27409	0.00304361
1	2	GT R	6	17	11.5	0.511111			2	GT D - 0h	-0.263423	0.15515	Inf	-1.69786	0.205976
1	2	0h	15	14	14.5	0.644444			2	GT R - 0h	-0.916282	0.191334	Inf	-4.78892	5.01e-06
2	2	GT D	12	14	13	1			4	GT D - GT R	0.219912	0.0852037	Inf	2.58101	0.0266365
2	2	GT R	6	10	8	0.615385			4	GT D - 0h	-0.742094	0.0690744	Inf	-10.7434	2.85e-14
2	2	0h	14	13	13.5	1.03846			4	GT R - 0h	-0.962006	0.0746077	Inf	-12.8942	0
4	2	GT D	51	22	36.5	1			6	GT D - GT R	-1.99697	0.1944	Inf	-10.2725	3.3e-14
4	2	GT R	13	23	18	0.493151			6	GT D - 0h	-2.96183	0.187071	Inf	-15.8327	0
4	2	0h	66	66	66	1.80822			6	GT R - 0h	-0.964864	0.0789809	Inf	-12.2164	0
1	4	GT D	121	137	129	1
1	4	GT R	90	81	85.5	0.662791
1	4	0h	284	343	313.5	2.43023
2	4	GT D	46	69	57.5	1
2	4	GT R	22	32	27	0.469565
2	4	0h	62	79	70.5	1.22609
4	4	GT D	117	126	121.5	1
4	4	GT R	145	124	134.5	1.107
4	4	0h	241	287	264	2.17284
1	6	GT D	9	8	8.5	1
1	6	GT R	60	41	50.5	5.94118
1	6	0h	306	285	295.5	34.7647
2	6	GT D	2	1	1.5	1
2	6	GT R	31	18	24.5	16.3333
2	6	0h	40	34	37	24.6667
4	6	GT D	17	21	19	1
4	6	GT R	106	183	144.5	7.60526
4	6	0h	221	272	246.5	12.9737

## Sheet: RUX_CASi
colony counts									glmer emmeans statistics
Donor	Week	Dose	Technical Replicate 1	Technical Replicate 2	Average	Normalised			weeks	contrast	estimate	SE	df	z.ratio	p.value
4	2	GT D	51	22	36.5	1			2	GT D - GT R	-0.182329	0.146637	Inf	-1.2434	0.427563
4	2	GT R	13	23	18	0.493151			2	GT D - GT Casi	-0.932635	0.127843	Inf	-7.29514	9.16e-13
4	2	GT Casi	26	31	28.5	0.780822			2	GT R - GT Casi	-0.750307	0.119955	Inf	-6.25492	1.19e-09
5	2	GT D	2	17	9.5	1			4	GT D - GT R	-0.143938	0.0624502	Inf	-2.30484	0.0551236
5	2	GT R	39	14	26.5	2.78947			4	GT D - GT Casi	-0.118246	0.0628262	Inf	-1.88211	0.143844
5	2	GT Casi	106	130	118	12.4211			4	GT R - GT Casi	0.0256921	0.0605552	Inf	0.424275	0.905555
6	2	GT D	46	30	38	1			6	GT D - GT R	-1.09549	0.0789175	Inf	-13.8815	0
6	2	GT R	57	56	56.5	1.48684			6	GT D - GT Casi	-0.550228	0.0857877	Inf	-6.41383	4.26e-10
6	2	GT Casi	72	66	69	1.81579			6	GT R - GT Casi	0.545264	0.0652138	Inf	8.36117	3.13e-14
4	4	GT D	117	126	121.5	1
4	4	GT R	145	124	134.5	1.107
4	4	GT Casi	92	118	105	0.864198
5	4	GT D	217	200	208.5	1
5	4	GT R	296	295	295.5	1.41727
5	4	GT Casi	310	300	305	1.46283
6	4	GT D	138	155	146.5	1
6	4	GT R	122	119	120.5	0.822526
6	4	GT Casi	116	139	127.5	0.870307
4	6	GT D	17	21	19	1
4	6	GT R	106	183	144.5	7.60526
4	6	GT Casi	40	64	52	2.73684
5	6	GT D	71	51	61	1
5	6	GT R	144	137	140.5	2.30328
5	6	GT Casi	100	111	105.5	1.72951
6	6	GT D	141	126	133.5	1
6	6	GT R	365	342	353.5	2.64794
6	6	GT Casi	221	205	213	1.59551

## Sheet: RUX_UM171_TPO
colony counts									glmer emmeans statistics
Donor	Week	Dose	Technical Replicate 1	Technical Replicate 2	Average	Normalised			weeks	contrast	estimate	SE	df	z.ratio	p.value
1	2	GT D	17	28	22.5	1			2	GT D - GT R	-0.880379	0.0707163	Inf	-12.4494	0
1	2	GT R	6	17	11.5	0.511111			2	GT D - GT U	-0.427372	0.0776077	Inf	-5.50683	3.64e-07
1	2	GT U	14	19	16.5	0.733333			2	GT D - GT RU	-0.975507	0.0684655	Inf	-14.2482	0
1	2	GT RU	12	23	17.5	0.777778			2	GT D - lowTPO	-0.308879	0.0776303	Inf	-3.97885	0.00066138
1	2	lowTPO	10	12	11	0.488889			2	GT R - GT U	0.453006	0.0677474	Inf	6.68669	2.28e-10
2	2	GT D	12	14	13	1			2	GT R - GT RU	-0.0951289	0.0568412	Inf	-1.67359	0.45039
2	2	GT R	6	10	8	0.615385			2	GT R - lowTPO	0.5715	0.0676007	Inf	8.45404	4.91e-14
2	2	GT U	13	11	12	0.923077			2	GT U - GT RU	-0.548135	0.0652157	Inf	-8.40496	5.04e-14
2	2	GT RU	8	20	14	1.07692			2	GT U - lowTPO	0.118493	0.0747798	Inf	1.58456	0.507307
2	2	lowTPO	17	11	14	1.07692			2	GT RU - lowTPO	0.666628	0.0645345	Inf	10.3298	4.93e-14
4	2	GT D	51	22	36.5	1			4	GT D - GT R	-0.0547391	0.0602991	Inf	-0.907792	0.894036
4	2	GT R	13	23	18	0.493151			4	GT D - GT U	0.268854	0.082679	Inf	3.25178	0.010098
4	2	GT U	23	25	24	0.657534			4	GT D - GT RU	-0.372573	0.0702067	Inf	-5.3068	1.11e-06
4	2	GT RU	53	40	46.5	1.27397			4	GT D - lowTPO	-0.103817	0.0747184	Inf	-1.38944	0.634481
4	2	lowTPO	37	40	38.5	1.05479			4	GT R - GT U	0.323593	0.0797672	Inf	4.05671	0.00047775
5	2	GT D	2	17	9.5	1			4	GT R - GT RU	-0.317834	0.0667532	Inf	-4.76133	1.9e-05
5	2	GT R	39	14	26.5	2.78947			4	GT R - lowTPO	-0.0490776	0.0714832	Inf	-0.686561	0.959447
5	2	GT U	80	121	100.5	10.5789			4	GT U - GT RU	-0.641427	0.0784095	Inf	-8.18047	6.24e-14
5	2	GT RU	81	87	84	8.84211			4	GT U - lowTPO	-0.37267	0.0824737	Inf	-4.51866	6.1e-05
5	2	lowTPO	47	79	63	6.63158			4	GT RU - lowTPO	0.268756	0.0699649	Inf	3.8413	0.00115673
6	2	GT D	46	30	38	1			6	GT D - GT R	-1.15758	0.0763847	Inf	-15.1546	0
6	2	GT R	57	56	56.5	1.48684			6	GT D - GT U	-0.447535	0.085307	Inf	-5.24618	1.54e-06
6	2	GT U	42	57	49.5	1.30263			6	GT D - GT RU	-1.00064	0.0779211	Inf	-12.8417	0
6	2	GT RU	68	71	69.5	1.82895			6	GT D - lowTPO	-0.342804	0.087124	Inf	-3.93466	0.0007932
6	2	lowTPO	49	41	45	1.18421			6	GT R - GT U	0.710047	0.0650603	Inf	10.9137	5.04e-14
1	4	GT D	121	137	129	1			6	GT R - GT RU	0.156946	0.0550206	Inf	2.8525	0.0351707
1	4	GT R	90	81	85.5	0.662791			6	GT R - lowTPO	0.814779	0.0674253	Inf	12.0842	0
1	4	GT U	108	114	111	0.860465			6	GT U - GT RU	-0.5531	0.0668575	Inf	-8.27283	5.62e-14
1	4	GT RU	203	239	221	1.71318			6	GT U - lowTPO	0.104732	0.0773875	Inf	1.35334	0.657631
1	4	lowTPO	67	72	69.5	0.53876			6	GT RU - lowTPO	0.657832	0.069161	Inf	9.5116	4.17e-14
2	4	GT D	46	69	57.5	1
2	4	GT R	22	32	27	0.469565
2	4	GT U	31	39	35	0.608696
2	4	GT RU	22	21	21.5	0.373913
2	4	lowTPO	74	66	70	1.21739
4	4	GT D	117	126	121.5	1
4	4	GT R	145	124	134.5	1.107
4	4	GT U	62	41	51.5	0.423868
4	4	GT RU	149	166	157.5	1.2963
4	4	lowTPO	200	149	174.5	1.43621
5	4	GT D	217	200	208.5	1
5	4	GT R	296	295	295.5	1.41727
5	4	GT U	305	289	297	1.42446
5	4	GT RU	333	300	316.5	1.51799
5	4	lowTPO	230	200	215	1.03118
6	4	GT D	138	155	146.5	1
6	4	GT R	122	119	120.5	0.822526
6	4	GT U	103	147	125	0.853242
6	4	GT RU	161	180	170.5	1.16382
6	4	lowTPO	75	87	81	0.552901
1	6	GT D	9	8	8.5	1
1	6	GT R	60	41	50.5	5.94118
1	6	GT U	75	66	70.5	8.29412
1	6	GT RU	38	71	54.5	6.41176
1	6	lowTPO	58	72	65	7.64706
2	6	GT D	2	1	1.5	1
2	6	GT R	31	18	24.5	16.3333
2	6	GT U	17	15	16	10.6667
2	6	GT RU	15	11	13	8.66667
2	6	lowTPO	17	15	16	10.6667
4	6	GT D	17	21	19	1
4	6	GT R	106	183	144.5	7.60526
4	6	GT U	55	71	63	3.31579
4	6	GT RU	202	207	204.5	10.7632
4	6	lowTPO	71	81	76	4
5	6	GT D	71	51	61	1
5	6	GT R	144	137	140.5	2.30328
5	6	GT U	103	109	106	1.7377
5	6	GT RU	184	168	176	2.88525
5	6	lowTPO	110	108	109	1.78689
6	6	GT D	141	126	133.5	1
6	6	GT R	365	342	353.5	2.64794
6	6	GT U	86	106	96	0.719101
6	6	GT RU	156	170	163	1.22097
6	6	lowTPO	50	52	51	0.382022
